# Supplementary material for: Rising global burden of common gynecological diseases in women of childbearing age from 1990 to 2021: an update from the Global Burden of Disease Study 2021
Source: Reprod Health. 2025 Apr 21;22:57. doi: 10.1186/s12978-025-02013-1 (PMC12010537; doi:10.1186/s12978-025-02013-1)
Supplement: Supplementary file 1 — Additional file 1. [file 12978_2025_2013_MOESM1_ESM.xlsx]

## Sheet: Sheet1
Appendix 1. List of International Classification of Diseases (ICD) codes mapped to common gynecological diseases in GBD 2021.
Cause Name	Non-fatal		Fatal
	ICD10	ICD9	ICD10	ICD9
HIV/AIDS	B20-B23.8, B24-B24.0, B97.81, C46-C46.52, C46.7-C46.9, F02.4, O98.7-O98.73, Z11.4, Z20.6-Z21, Z83.0	042-044.9, 176-176.9, V08	B20-B24.9, F02.4	042-044.9
Sexually transmitted infections excluding HIV	A50-A60.9, A63-A64.0, B63, I98.0, K67.0-K67.2, M73.0-M73.8, N70-N71.9, N73-N74, N74.2-N74.8	054.1, 054.11-054.19, 090-099.9, 131-131.9, 613-615.9, V01.6, V02.7-V02.9, V73.8, V73.88, V73.9-V73.98, V74.5-V74.6	A50-A58, A60-A60.9, A63-A63.8, B63, I98.0, K67.0-K67.2, M03.1, M73.0-M73.1	054.1, 090-099.9
Premenstrual syndrome	N85.0-N85.1, N92-N93.9, N94.3, N95.0	621.2-621.3, 621.31-621.32, 621.34, 625.4, 626, 626.2-626.9, 627.0-627.1
Endometriosis	N80-N80.9	617-617.9	N80-N80.9	617-617.9
Female infertility	N97-N98.9	628-628.9, V26-V26.49, V26.51, V26.8-V26.9, V59.7-V59.74
Polycystic ovarian syndrome	E28.2	256.4
Uterine fibroids	D25-D26	218-218.9	D25-D26, D28.2	218-219, 219.1-219.9, 236.0
Genital prolapse	N81-N81.9	618-618.9	N81-N81.9	618-618.9
Cervical cancer	C53-C53.9	180-180.9, V10.41, V72.32	C53-C53.9, D06-D06.9, D26.0	180-180.9, 219.0, 233.1, 622.1-622.2, 622.7
Uterine cancer	C54-C54.3, C54.8-C54.9	182-182.9	C54-C54.9, D07.0-D07.2, D26.1-D26.9	182-182.9, 233.2
Ovarian cancer	C56-C56.2, C56.9	183-183.0, 183.8-183.9, V10.43, V16.41	C56-C56.9, D27-D27.9, D39.1	183-183.0, 220-220.9, 236.2
Benign and in situ cervical and uterine neoplasms	D06-D06.9, D07.0, D26.0-D26.9, D39.0, N84.0-N84.1, N87-N87.9	219-219.9, 233.1-233.2, 622.1-622.2, 622.7
Other gynecological diseases	B37.3-B37.49, N61-N64.9, N72-N72.0, N75-N77.8, N83-N84, N84.2-N85, N85.2-N86, N88-N91.5, N94-N94.2, N94.4-N95, N95.1-N95.9, R30-R39.9, R87-R87.9	112.1-112.2, 611-611.9, 616-616.9, 620-621.1, 621.30, 621.33, 621.35-622.0, 622.3-622.6, 622.8-625.3, 625.5-625.9, 626.0-626.1, 627, 627.2-627.9, 629-629.9, 788-788.29, 788.4-788.9, 788.99, 799.81, V07.4-V07.59, V13.2, V13.29, V18.7, V43.82, V45.71, V45.83, V47.5, V49.81, V72.3-V72.31	N72-N72.0, N75-N77.8, N83-N83.9	620-620.9, 621.4-621.9, 622.3-622.6, 629-629.8
