# Supplementary material for: Rising global burden of common gynecological diseases in women of childbearing age from 1990 to 2021: an update from the Global Burden of Disease Study 2021
Source: Reprod Health. 2025 Apr 21;22:57. doi: 10.1186/s12978-025-02013-1 (PMC12010537; doi:10.1186/s12978-025-02013-1)
Supplement: Supplementary file 3 — Additional file 3. [file 12978_2025_2013_MOESM3_ESM.xlsx]

## Sheet: Sheet1
Table S1. Burden of combined gynecological diseases (CGDs) among women of childbearing age and their average percentage changes from 1990 to 2021 at the national levels.
Location	ASDR (per 100,000 population)				ASMR (per 100,000 population)				ASIR (per 100,000 population)				ASPR (per 100,000 population)
	1990	2021	AAPC (95% CI)	P-value	1990	2021	AAPC (95% CI)	P-value	1990	2021	AAPC (95% CI)	P-value	1990	2021	AAPC (95% CI)	P-value
Afghanistan	2354.75 (1318.08-3800.77)	2243.01 (1266.98-3578.46)	-0.15 (-0.2 to -0.1)	<0.001	9.2 (3.77-17.93)	7.96 (3.34-15.19)	-0.38 (-0.52 to -0.24)	<0.001	64404.58 (45551.85-84729.16)	64169.39 (45258.05-84652.11)	-0.01 (-0.02 to -0.01)	<0.001	122328.44 (89474.45-161552.25)	122050.75 (90413.43-158976.49)	-0.01 (-0.02 to 0)	0.003
Albania	1076.61 (607.38-1759.86)	967.99 (536.6-1608.57)	-0.37 (-0.46 to -0.27)	<0.001	4.12 (2.7-5.96)	2.58 (1.54-4.13)	-1.65 (-2.17 to -1.12)	<0.001	38331.33 (25124.24-54893.23)	37913.88 (24683.35-54189.68)	-0.04 (-0.04 to -0.03)	<0.001	86211.06 (59852.24-119386.52)	84831.98 (60038.74-113846.68)	-0.05 (-0.06 to -0.04)	<0.001
Algeria	2152.22 (1282.38-3320)	2018.22 (1186.5-3142.02)	-0.22 (-0.24 to -0.19)	<0.001	5.46 (3.35-8.55)	3.35 (1.87-5.59)	-1.58 (-1.74 to -1.42)	<0.001	64788.14 (45651.38-85715.03)	63108.91 (44307.8-83413.87)	-0.08 (-0.09 to -0.06)	<0.001	122220.07 (89416.28-160002.92)	122882.08 (88631.56-164004.55)	0.02 (0.01 to 0.03)	0.001
American Samoa	1469.94 (828.46-2424.5)	1654.86 (977.12-2679.23)	0.39 (0.02 to 0.76)	0.037	7.74 (5.08-11.51)	11.9 (8.22-17.39)	1.39 (0.31 to 2.47)	0.011	55025.08 (36655.69-77811.35)	54182.53 (35787.26-76751.03)	-0.03 (-0.08 to 0.03)	0.336	105996.28 (75114.18-144069)	107815.96 (76249.88-147218.94)	0.06 (0.05 to 0.06)	<0.001
Andorra	1652.2 (930.71-2680.88)	1593.24 (891.65-2583.57)	-0.12 (-0.14 to -0.11)	<0.001	2.24 (1.17-3.83)	1.28 (0.68-2.19)	-1.9 (-2.09 to -1.71)	<0.001	47963.17 (31954.3-65874.65)	47499.37 (31476.91-65425.08)	-0.03 (-0.03 to -0.03)	<0.001	106523.14 (73075.5-146928.36)	106114.77 (72614.27-146914.98)	-0.01 (-0.02 to -0.01)	<0.001
Angola	2893.23 (1631.37-4755.74)	10296.54 (6151.72-16460.74)	4.16 (3.49 to 4.83)	<0.001	22.62 (12.25-39.97)	152.36 (89.12-247.41)	6.51 (5.52 to 7.52)	<0.001	60977.47 (42072.58-82029.77)	61403.62 (42170.8-83034.47)	0.02 (0.02 to 0.02)	<0.001	153665.7 (115203.06-198604.98)	158606.97 (118315.32-206680.69)	0.1 (0.09 to 0.1)	<0.001
Antigua and Barbuda	2078.84 (1479.37-2948.97)	1766.39 (1199.3-2617.87)	-0.37 (-0.69 to -0.05)	0.025	18.43 (16.57-20.56)	12.78 (11.54-14.19)	-0.81 (-1.61 to 0)	0.051	51600.46 (34292.87-72170.52)	51631.71 (34351.29-72444.28)	0 (-0.01 to 0.01)	0.757	125727.86 (90808.88-168387.02)	125852.12 (90480.54-168717.33)	0 (0 to 0.01)	0.344
Argentina	1801.29 (1159.61-2703.05)	1764.5 (1147.9-2632.62)	-0.08 (-0.26 to 0.1)	0.379	12.38 (10.04-15.08)	11.7 (9.85-13.87)	-0.22 (-0.73 to 0.29)	0.392	40626.9 (26856.26-57153.04)	40497.3 (26500.24-57268.18)	-0.01 (-0.03 to 0.01)	0.31	115448.86 (87495.15-150629.48)	113010.78 (80784.31-153220.93)	-0.07 (-0.08 to -0.06)	<0.001
Armenia	1519.41 (991.08-2290.9)	1247.49 (752.54-1952.67)	-0.64 (-0.85 to -0.44)	<0.001	8.83 (7.97-9.83)	4.1 (3.42-4.85)	-2.34 (-2.87 to -1.82)	<0.001	56040.73 (37511.95-78752.43)	55188.44 (36882.88-77491.5)	-0.05 (-0.06 to -0.04)	<0.001	107501.27 (75946.91-146914.89)	104279.73 (74851.32-139081.74)	-0.09 (-0.11 to -0.08)	<0.001
Australia	1419.33 (853.61-2234.47)	1244.84 (709.61-2035.36)	-0.41 (-0.54 to -0.28)	<0.001	5.55 (4.46-6.69)	2.33 (1.84-2.92)	-2.7 (-3.51 to -1.88)	<0.001	36922.49 (24188.27-52701.54)	36296.96 (23566.13-51934.74)	-0.05 (-0.07 to -0.04)	<0.001	100626.48 (72217.25-135366.78)	94290.2 (66746.26-128678.26)	-0.21 (-0.23 to -0.18)	<0.001
Austria	2029.09 (1244.55-3135.09)	1828.28 (1068.47-2903.44)	-0.34 (-0.41 to -0.27)	<0.001	6.37 (5.21-7.64)	2.3 (1.83-2.85)	-3.28 (-3.96 to -2.61)	<0.001	51554.58 (34788.95-70128.12)	50859.09 (34501.83-69051.64)	-0.04 (-0.05 to -0.04)	<0.001	122598.56 (86087.14-167908.06)	116412.77 (80054.89-161705.31)	-0.16 (-0.18 to -0.15)	<0.001
Azerbaijan	1434 (862.97-2261.88)	1270.85 (722.25-2063.65)	-0.38 (-0.45 to -0.31)	<0.001	6.66 (5.16-8.52)	3.83 (2.68-5.41)	-1.76 (-2.13 to -1.38)	<0.001	56308.58 (37955.9-78858.33)	55518.83 (37211.77-78289.76)	-0.05 (-0.06 to -0.04)	<0.001	108438.81 (76564.23-149411.64)	108242.69 (75816.6-149878)	-0.01 (-0.02 to 0)	0.289
Bahamas	3275.84 (2592.11-4243.68)	3496.39 (2744.37-4576.53)	0.02 (-0.61 to 0.65)	0.958	39.99 (36.87-43.44)	43.2 (38.99-48.35)	0.19 (-0.9 to 1.28)	0.735	51900.95 (34386.36-72875.88)	51772.48 (34163.21-72864.84)	-0.01 (-0.01 to -0.01)	<0.001	126122.59 (90908.19-169028.74)	127174.63 (91339.91-171269.22)	0.03 (0.02 to 0.04)	<0.001
Bahrain	2060.16 (1236.5-3180.57)	2038.87 (1240.13-3122.61)	-0.03 (-0.09 to 0.03)	0.362	3.79 (2.45-5.73)	4.05 (2.92-5.57)	0.25 (-0.34 to 0.84)	0.414	64599.75 (45696.21-85307.76)	64374.67 (45311.68-84962.2)	-0.01 (-0.01 to -0.01)	<0.001	123705.61 (89379.73-165149.3)	123810.49 (88940.39-165328.63)	0 (0 to 0.01)	0.213
Bangladesh	1729.41 (959.58-2804.01)	1339.07 (736.97-2212.84)	-0.76 (-0.83 to -0.68)	<0.001	12.01 (6.45-19.54)	5.63 (2.93-9.87)	-2.3 (-2.81 to -1.78)	<0.001	39752.28 (26508.82-55523.99)	39474.66 (26231.73-55312.62)	-0.02 (-0.03 to -0.02)	<0.001	100132.56 (72240.29-132364.19)	98857.33 (71078.83-131236.83)	-0.04 (-0.04 to -0.03)	<0.001
Barbados	2213.3 (1592.04-3106.19)	2008.38 (1359.44-2958.28)	-0.17 (-0.35 to 0.02)	0.072	21.33 (19.06-23.92)	16.85 (14.11-20.32)	-0.44 (-0.8 to -0.09)	0.014	51667.99 (34176.6-72437.59)	51420.1 (34073.26-71933.7)	-0.01 (-0.03 to 0.01)	0.278	125315.62 (90003.82-167976.37)	125822.1 (90319.01-168858.89)	0.01 (0.01 to 0.02)	<0.001
Belarus	1650.36 (1004.16-2570.54)	1814.39 (1149.04-2779.24)	0.3 (0.16 to 0.45)	<0.001	7.41 (5.98-9.18)	10.22 (8.43-12.44)	1.01 (0.42 to 1.6)	0.001	52833.96 (35066.09-74284.55)	52021.67 (34252.62-73284.75)	-0.05 (-0.07 to -0.02)	<0.001	121336.71 (85809.82-166046.99)	120678.99 (84905.46-165421.38)	-0.01 (-0.03 to 0)	0.011
Belgium	2009.54 (1235.21-3074.27)	1860.52 (1089.27-2950.22)	-0.26 (-0.33 to -0.19)	<0.001	5.99 (4.93-7.2)	2.87 (2.3-3.57)	-2.36 (-2.9 to -1.81)	<0.001	51080.68 (34786.93-69347.77)	50671.57 (34425.45-68855.92)	-0.02 (-0.04 to -0.01)	0.002	109139.9 (76448.55-147040.8)	111443.91 (75651.16-156046.37)	0.07 (0.05 to 0.1)	<0.001
Belize	2511.37 (1909.04-3366.15)	2871.01 (2221.55-3809.53)	0.48 (-0.19 to 1.15)	0.158	26.75 (24.53-29.45)	32.6 (29.89-35.63)	0.72 (-0.34 to 1.79)	0.186	50790.53 (33755.15-71490.78)	51186.84 (33795.56-71762.23)	0.02 (0.01 to 0.04)	0.001	119462.07 (88176.07-155158.92)	122628.06 (89127.53-162501.26)	0.08 (0.08 to 0.09)	<0.001
Benin	2248.6 (1303.19-3599.38)	3409.84 (1927.34-5474.05)	1.48 (0.55 to 2.42)	0.002	11.69 (6.73-19.66)	31.94 (16.18-54.4)	3.3 (2.2 to 4.41)	<0.001	59783.54 (40668.31-81630.18)	59792.76 (40500.09-82166.5)	0.01 (-0.03 to 0.05)	0.651	124269.57 (90474.21-165571.54)	122094.54 (89807.19-158849.24)	-0.06 (-0.07 to -0.04)	<0.001
Bermuda	1961.43 (1361.34-2832.7)	1591.08 (1027.75-2434.78)	-0.52 (-0.76 to -0.28)	<0.001	16.49 (14.58-18.77)	9.4 (8.18-10.93)	-1.46 (-1.95 to -0.96)	<0.001	51385.9 (34158.07-72250.41)	51315.89 (33902.99-72113.93)	0 (-0.01 to 0)	0.168	125443.23 (89981.16-169194.85)	125709.11 (90073.2-169924.58)	0.01 (0 to 0.01)	<0.001
Bhutan	1698.68 (909.38-2843.07)	1426.33 (773.16-2420.99)	-0.57 (-0.86 to -0.29)	<0.001	11.72 (5.78-20.29)	7.16 (3.6-13.25)	-1.58 (-2.33 to -0.82)	<0.001	39698.13 (26466.11-55406.89)	39355.76 (26113.25-55132.12)	-0.03 (-0.04 to -0.02)	<0.001	100835.92 (71190.54-136945.18)	98915.28 (69397.48-135407.88)	-0.06 (-0.07 to -0.06)	<0.001
Bolivia (Plurinational State of)	2323.22 (1338.47-3663.89)	2035.5 (1132.9-3406.58)	-0.42 (-0.56 to -0.29)	<0.001	19.91 (11.79-30.36)	14.22 (7.71-24.63)	-1.02 (-1.22 to -0.82)	<0.001	49669.86 (33025.97-69360.66)	50077.81 (33125.49-70236.92)	0.03 (0.02 to 0.04)	<0.001	131993.98 (97893.11-171393.85)	134735.74 (98921.84-177851.35)	0.06 (0.05 to 0.08)	<0.001
Bosnia and Herzegovina	1128.55 (670.59-1804.9)	1054.8 (587.24-1729.93)	-0.25 (-0.4 to -0.11)	<0.001	5.47 (4.15-7.09)	4.28 (2.76-5.97)	-0.98 (-1.87 to -0.08)	0.032	38376.37 (25149.45-54785.31)	37856.42 (24687.02-54274.11)	-0.04 (-0.05 to -0.04)	<0.001	88206.18 (61289.25-122587.63)	87013.4 (59972.97-121761.91)	-0.04 (-0.05 to -0.03)	<0.001
Botswana	11695 (6176.68-20833.5)	19986.01 (10721.32-34680.38)	1.73 (0.92 to 2.55)	<0.001	158.81 (73.29-302.58)	308.02 (147.76-565.36)	2.1 (1.1 to 3.11)	<0.001	85069.94 (59138.35-115275.58)	80864.84 (55133.04-110459.22)	-0.16 (-0.25 to -0.08)	<0.001	158834.69 (122563.77-198746.47)	176980.99 (133635.83-228366.49)	0.35 (0.3 to 0.4)	<0.001
Brazil	1684.23 (1189.48-2404.08)	1664.46 (1185.98-2362.46)	-0.04 (-0.22 to 0.13)	0.615	12.19 (11.57-12.88)	12.57 (11.97-13.21)	-0.04 (-0.24 to 0.17)	0.722	52325.85 (35419.76-73066.49)	50722.76 (34316.25-70852.33)	-0.09 (-0.15 to -0.04)	<0.001	123790.85 (93379.79-158985.62)	121031.44 (90236.92-157742.13)	-0.07 (-0.1 to -0.05)	<0.001
Brunei Darussalam	1388.32 (784.57-2282.87)	1178.43 (674.57-1940)	-0.53 (-0.63 to -0.44)	<0.001	11.38 (7.14-17.44)	7.86 (5.24-11.48)	-1.23 (-1.77 to -0.7)	<0.001	26020.76 (16195.53-38377.12)	25936.19 (16130.64-38411.82)	-0.01 (-0.01 to 0)	0.001	79439.4 (55046.82-110612.66)	81025.08 (56287.95-113288.97)	0.07 (0.05 to 0.08)	<0.001
Bulgaria	1396.48 (891.73-2117.63)	1319.54 (814.05-2051.66)	-0.21 (-0.59 to 0.16)	0.269	10.62 (8.55-13.1)	9.32 (7.18-11.92)	-0.52 (-1.43 to 0.4)	0.268	39707.83 (26090.25-56620.68)	39338.96 (25644.47-56188.02)	-0.03 (-0.05 to -0.01)	0.003	91045.88 (63393.85-126550.84)	90456.28 (62591.07-126254.71)	-0.02 (-0.05 to 0)	0.112
Burkina Faso	13898.29 (7676.37-22996.43)	3105.95 (1751.02-5010.78)	-4.74 (-5.1 to -4.38)	<0.001	209.25 (110.43-353.02)	26.58 (13.84-44.87)	-6.53 (-7.06 to -5.99)	<0.001	74619.47 (50572.29-103472.43)	69523.06 (46900.78-96227.16)	-0.24 (-0.27 to -0.2)	<0.001	139063.02 (105842.28-176105.45)	129536.66 (94549.18-171513.9)	-0.22 (-0.27 to -0.17)	<0.001
Burundi	11926.25 (5750.09-24854.63)	3790.42 (2102.41-6290.92)	-3.67 (-4.83 to -2.5)	<0.001	176.03 (79.27-395.29)	40.42 (20.01-72.74)	-4.73 (-5.58 to -3.87)	<0.001	68111.07 (45708.49-94100.78)	67482.41 (45496.4-92259.64)	-0.03 (-0.07 to 0)	0.058	138868.86 (102338.41-182213.53)	134320.75 (101572.69-170127.8)	-0.12 (-0.14 to -0.09)	<0.001
Cabo Verde	2802.84 (1444.67-4971.54)	2426.75 (1231.14-4693.94)	-0.53 (-0.97 to -0.09)	0.017	20.5 (8.99-41.99)	14.36 (5.15-37.14)	-1.29 (-1.75 to -0.83)	<0.001	66001.8 (44766.26-90744.17)	66109.12 (44736.82-91252.28)	0 (-0.01 to 0.02)	0.545	132870.72 (95900.06-176886.72)	133139.88 (95396.05-179118.05)	0 (0 to 0.01)	0.174
Cambodia	1471.42 (804.27-2477.19)	1701.73 (863.65-3005.86)	0.46 (0.14 to 0.78)	0.004	11.01 (6.3-18.35)	15.35 (7.03-28.66)	1.17 (0.82 to 1.52)	<0.001	34999.97 (22874.15-49480.18)	34792.26 (22555.75-49796.19)	0 (-0.02 to 0.03)	0.828	93979 (66395.62-128054.48)	96357.56 (67494.49-131875.75)	0.1 (0.05 to 0.14)	<0.001
Cameroon	3965.69 (2216.63-6563.55)	8707.73 (5310.49-13394.68)	2.61 (2 to 3.23)	<0.001	39.28 (20.55-68.9)	124.54 (72.88-193.89)	3.77 (3.12 to 4.43)	<0.001	70286.62 (47989.13-95928.49)	69462.26 (47129.34-96040.58)	-0.04 (-0.08 to 0)	0.045	142953.61 (108245.92-182030.1)	146964.15 (107690.36-194312.47)	0.08 (0.03 to 0.13)	0.001
Canada	1035.93 (617.26-1656.61)	981.4 (559.36-1601.78)	-0.19 (-0.31 to -0.07)	0.003	4.13 (3.43-4.93)	3.08 (2.44-3.81)	-0.95 (-1.37 to -0.53)	<0.001	34028.34 (21266.56-50306.42)	33973.47 (21185.74-50717.32)	0.01 (-0.06 to 0.07)	0.87	83139.33 (57847.17-115131.37)	82439.51 (57131.31-114708.43)	-0.02 (-0.04 to 0)	0.066
Central African Republic	11425.72 (5325.97-21216.11)	12119.2 (7065.08-19827.18)	-0.02 (-1.15 to 1.12)	0.973	158.4 (62.99-314.87)	183.34 (103.58-306.4)	0.23 (-1.06 to 1.53)	0.731	65060.41 (44615.61-88438.57)	62784.12 (43255.61-84801.17)	-0.11 (-0.13 to -0.09)	<0.001	163208.83 (125426.63-204986.01)	165151.18 (122730.45-215833.16)	0.04 (0.01 to 0.07)	0.002
Chad	3677.57 (2015.16-6341.02)	4406.14 (2418.01-7417.52)	0.56 (-0.15 to 1.28)	0.12	33.97 (17.08-64.53)	47.72 (23.18-86.62)	1.06 (0.03 to 2.1)	0.044	66086.18 (45048.68-90511.52)	65656.34 (44536.57-90060.73)	-0.03 (-0.04 to -0.01)	0.001	127045.34 (92521.25-168936.66)	126842.24 (91482.85-169524.28)	-0.03 (-0.08 to 0.01)	0.171
Chile	1764.46 (1125.79-2669.84)	1534.88 (937.34-2394)	-0.43 (-0.51 to -0.35)	<0.001	11.55 (9.38-14.03)	6.73 (5.51-8.09)	-1.78 (-2.4 to -1.15)	<0.001	40631.5 (26645.43-57167.24)	40346.8 (26293.28-57203.04)	-0.02 (-0.05 to 0)	0.074	112738.05 (80484.54-152495.84)	112823.45 (80304.76-153236.77)	0 (-0.02 to 0.02)	0.896
China	1394.02 (807.23-2239.01)	1154.73 (664.67-1881.57)	-0.6 (-0.65 to -0.55)	<0.001	5.88 (4.11-7.73)	4.56 (3.22-6.15)	-0.72 (-0.94 to -0.49)	<0.001	42535.61 (27947.11-60112.76)	37592.9 (24866.94-53424.55)	-0.37 (-0.61 to -0.13)	0.003	96668.63 (65954.08-135418.28)	92704.33 (63070.18-131107.9)	-0.15 (-0.24 to -0.06)	0.001
Colombia	1532.29 (994.59-2297.66)	1517.31 (977.2-2317.84)	0 (-0.25 to 0.26)	0.982	11.17 (9.2-13.43)	10.67 (8.73-13.09)	-0.04 (-0.63 to 0.56)	0.903	48265.18 (31530.31-68673.46)	48354.22 (31302.02-69255.53)	-0.01 (-0.05 to 0.02)	0.467	129370.31 (101053.05-162090.45)	122478.22 (91279.44-158502.07)	-0.18 (-0.22 to -0.15)	<0.001
Comoros	2861.82 (1564.46-4648.28)	2424.02 (1364.41-3921.42)	-0.57 (-1.05 to -0.1)	0.018	25.38 (12.86-43.07)	17.36 (9.14-29.19)	-1.33 (-2.57 to -0.07)	0.038	67050.65 (45548.57-92107.06)	67973.61 (45908.46-93606.83)	0.04 (0.02 to 0.06)	<0.001	140700.18 (103052.83-185936.21)	142817.82 (104348.72-189086.54)	0.05 (0.03 to 0.08)	<0.001
Congo	11286.23 (5581.53-19959.74)	10771.36 (6353.82-17407.47)	-0.22 (-1.12 to 0.69)	0.634	164.04 (75.54-302.85)	162.46 (95.15-263.78)	-0.03 (-1.14 to 1.09)	0.955	62070.43 (42562.02-84279.81)	61360.11 (42061.92-83004.41)	-0.04 (-0.04 to -0.03)	<0.001	157953.5 (118411.89-204688.94)	158115.14 (117784.84-206160.7)	0 (-0.03 to 0.02)	0.78
Cook Islands	1254.36 (676.95-2119.89)	1316.64 (678.61-2281.77)	0.16 (0.1 to 0.22)	<0.001	4.08 (2.33-6.54)	5.25 (2.39-9.42)	0.79 (0.46 to 1.11)	<0.001	56141.62 (37091.91-79726.1)	54565.97 (36027.63-77425.37)	-0.08 (-0.09 to -0.07)	<0.001	106613.79 (75500.59-145500.6)	108764.96 (76789.09-149154.71)	0.07 (0.06 to 0.07)	<0.001
Costa Rica	1439.54 (905.06-2224.04)	1411.53 (873.93-2199.8)	-0.06 (-0.13 to 0.01)	0.083	8.97 (7.42-10.71)	8.51 (6.95-10.31)	-0.19 (-0.44 to 0.07)	0.155	51035.11 (33700.7-72057.02)	50760.88 (33301.77-72004.66)	-0.03 (-0.07 to 0.01)	0.131	126044.6 (95500.19-164934.86)	124059.58 (89996.4-165520.18)	-0.05 (-0.08 to -0.03)	<0.001
Coted'Ivoire	15422.86 (7818.41-28205.86)	6160.16 (3492.85-9969.43)	-3.29 (-4.31 to -2.25)	<0.001	233.85 (111.41-441.95)	79.7 (41.73-134.72)	-3.68 (-4.55 to -2.8)	<0.001	67860.62 (46326.1-92815.68)	65896.83 (44833.05-90077.17)	-0.1 (-0.11 to -0.09)	<0.001	137508.06 (101312.88-178545.77)	136556.05 (98751.24-182533.03)	-0.03 (-0.06 to 0)	0.043
Croatia	1241.66 (754.63-1953.54)	1115.89 (650.04-1795.26)	-0.36 (-0.83 to 0.12)	0.139	6.37 (5.04-7.88)	3.74 (2.84-4.72)	-1.82 (-3.76 to 0.16)	0.071	40844.87 (26907.51-57854.59)	41064.05 (27107.67-58547.74)	0.02 (0 to 0.03)	0.045	92109.74 (63720.36-128028.5)	91155.08 (63353.93-126598.89)	-0.03 (-0.06 to -0.01)	0.015
Cuba	1640.77 (1033.66-2521.85)	1524.42 (922.7-2420.93)	-0.2 (-0.37 to -0.02)	0.028	10.48 (8.32-13.08)	8.29 (6.31-10.76)	-0.53 (-0.89 to -0.17)	0.004	51573.74 (34122.69-72105.5)	51320.27 (33906.5-71965.8)	-0.01 (-0.02 to -0.01)	<0.001	126309.63 (90782.41-169477.12)	125914.3 (90319.61-169282.84)	-0.01 (-0.02 to 0)	<0.001
Cyprus	1782.01 (1034.22-2834.26)	1701.27 (970.15-2711.12)	-0.15 (-0.21 to -0.08)	<0.001	3.67 (2.35-5.5)	2.26 (1.47-3.36)	-1.57 (-2.55 to -0.57)	0.002	49658.51 (33413.61-67361.94)	49330.81 (33092.76-67207.47)	-0.01 (-0.05 to 0.02)	0.378	110381.21 (77133.52-150718.46)	110586.42 (77008.59-152053.64)	0.01 (-0.02 to 0.03)	0.629
Czechia	1243.26 (776.95-1922.89)	994.65 (569.11-1634.89)	-0.75 (-0.97 to -0.53)	<0.001	8.4 (6.87-10.11)	3.59 (2.76-4.61)	-2.83 (-3.62 to -2.03)	<0.001	36948.17 (24048.39-53039.41)	36486.39 (23689.24-52415.55)	-0.04 (-0.07 to -0.01)	0.016	87334.29 (59567.55-123123.64)	86635.53 (58703.9-122860.29)	-0.02 (-0.05 to 0.01)	0.144
Democratic People's Republic of Korea	1510.28 (814.47-2547.71)	1531.67 (809.89-2743.95)	0.05 (0.01 to 0.09)	0.006	6.56 (3.68-11.04)	8.29 (4.04-16.59)	0.75 (0.62 to 0.89)	<0.001	44108.96 (28705.37-62873.1)	44008.33 (28721.53-62924.81)	-0.01 (-0.02 to 0.01)	0.542	94275.65 (64356.4-132869.36)	95126.91 (64942.98-133680.73)	0.03 (0.03 to 0.03)	<0.001
Democratic Republic of the Congo	7935.19 (4627.17-12921.36)	3287.41 (1860.71-5396.99)	-2.91 (-3.39 to -2.43)	<0.001	108.78 (61.43-182.29)	29.91 (15.43-53.09)	-4.42 (-5.12 to -3.7)	<0.001	60707.48 (42025.59-81629.48)	60370.7 (41541.85-81551.98)	-0.02 (-0.05 to 0)	0.111	153362.05 (116394.03-196417.12)	152201.25 (115061.72-195110.34)	-0.02 (-0.04 to -0.01)	0.009
Denmark	1914.16 (1180.5-2915.89)	1686.44 (988.46-2666.78)	-0.4 (-0.46 to -0.34)	<0.001	7.02 (5.68-8.52)	2.51 (1.98-3.15)	-3.24 (-3.48 to -2.99)	<0.001	49558.84 (33358.58-67814.21)	48872.04 (32848.7-67176.26)	-0.04 (-0.06 to -0.02)	<0.001	108884.63 (76733.42-146531.95)	105887.65 (74069.08-143921.97)	-0.09 (-0.11 to -0.06)	<0.001
Djibouti	2486.68 (1389.1-4093.7)	8731.1 (4943.41-14514.88)	4.33 (3.44 to 5.24)	<0.001	17.5 (9.34-30.38)	130.62 (74.51-216.61)	6.82 (6.08 to 7.56)	<0.001	67328.83 (45641.24-92404.23)	68028.1 (45907.06-93681.66)	0.03 (0.01 to 0.06)	0.011	141586.36 (102960.87-188824.81)	144703.2 (103943.97-194947.87)	0.07 (0.03 to 0.11)	0.001
Dominica	1988.13 (1302.06-2988.44)	1916.11 (1218.68-2950.93)	-0.07 (-0.34 to 0.21)	0.639	17.18 (13.55-21.93)	15.77 (11.88-21.15)	-0.16 (-0.67 to 0.35)	0.546	51436.43 (34199.92-71797.24)	51687.01 (34144.59-72595.55)	0.02 (0.01 to 0.02)	<0.001	124598.32 (90158.35-166755.03)	125840.43 (90787.88-168851.56)	0.03 (0.03 to 0.04)	<0.001
Dominican Republic	1949.78 (1080.36-3344.81)	1980.33 (1007.32-3473.31)	0.04 (-0.32 to 0.39)	0.838	15.46 (8.46-27.93)	16.21 (7.19-30.75)	0.13 (-0.39 to 0.65)	0.623	51764.11 (34378.42-72447.81)	51396.44 (34060.85-72110.81)	-0.02 (-0.03 to -0.02)	<0.001	121399.66 (89895.07-156884.32)	125107.54 (89802.73-167718.21)	0.1 (0.08 to 0.11)	<0.001
Ecuador	1964.28 (1253.81-2934.52)	1967.94 (1267.01-2978.24)	0.01 (-0.16 to 0.18)	0.916	12.14 (9.82-14.67)	12 (9.45-15.23)	-0.03 (-0.52 to 0.46)	0.899	49603.34 (33045.81-69266.22)	49167.33 (33575.15-68013.33)	-0.03 (-0.06 to 0.01)	0.146	134144.91 (99455.15-173449.81)	135125.39 (100867.66-176549.57)	0.03 (0 to 0.06)	0.086
Egypt	1977.96 (1182.73-3053.13)	1977.71 (1181.28-3058.51)	0 (-0.03 to 0.02)	0.872	2.12 (1.31-3.38)	2.47 (1.71-3.5)	0.59 (0.4 to 0.79)	<0.001	67590.75 (47767.91-89270.41)	66555.67 (46952.43-87895.09)	-0.05 (-0.07 to -0.04)	<0.001	123752.17 (91312.66-160728.34)	125259.86 (90308.6-167245.84)	0.04 (0.01 to 0.06)	0.003
El Salvador	1725.92 (1153.52-2535.63)	1725.92 (1101.8-2621.36)	0.03 (-0.28 to 0.34)	0.866	15.13 (12.37-18.39)	14.7 (11.18-18.91)	0.09 (-0.59 to 0.76)	0.804	50925.23 (33486.65-71999.5)	50668.87 (33141.33-71695.79)	-0.01 (-0.05 to 0.03)	0.531	120477.59 (89469.98-155775.57)	122254.53 (90006.38-161516.15)	0.05 (0.04 to 0.06)	<0.001
Equatorial Guinea	3363.3 (1840.83-5824.08)	18119.91 (8899.77-33831.34)	5.91 (4.88 to 6.95)	<0.001	30.55 (15.46-58.2)	280.05 (130.96-535.69)	7.79 (6.82 to 8.76)	<0.001	61466.04 (42528.14-82753.29)	62633.55 (42537.65-86177.75)	0.07 (0.05 to 0.08)	<0.001	155236.45 (117116.17-200835.1)	170486.59 (123841.2-227853.82)	0.3 (0.28 to 0.33)	<0.001
Eritrea	4860.96 (2515.23-8622.12)	4137.14 (2410.45-6652.83)	-0.5 (-0.83 to -0.16)	0.003	59.84 (28.94-113.18)	48.65 (28.07-79.18)	-0.58 (-1.08 to -0.08)	0.024	67100.96 (45371.87-92219.26)	67188.77 (45348.4-92487.74)	0 (-0.01 to 0.02)	0.67	131130.31 (97953.37-168120.43)	136097.47 (98040.47-182111.08)	0.12 (0.11 to 0.13)	<0.001
Estonia	1744.73 (1077.29-2673.76)	1647.79 (1009.08-2547.13)	-0.16 (-0.29 to -0.03)	0.015	9.19 (7.32-11.4)	7.04 (5.94-8.32)	-0.83 (-1.47 to -0.18)	0.012	52847.69 (35007.47-74099.14)	51768.1 (34190.67-72978.24)	-0.07 (-0.08 to -0.05)	<0.001	120757.07 (85576.05-165009.38)	119719.1 (84260.14-164619.49)	-0.03 (-0.04 to -0.02)	<0.001
Eswatini	2661.7 (1445.82-4624.27)	32674.33 (16097.49-60754.74)	8.29 (7.03 to 9.57)	<0.001	18.3 (8.97-35.98)	506.06 (222.04-984.76)	11.27 (9.67 to 12.9)	<0.001	80654.78 (55535.54-110309.44)	81203.62 (55274.22-111911.08)	0.02 (0 to 0.05)	0.065	150196.12 (113834.2-193130.96)	187097.21 (146574.13-234072.75)	0.71 (0.67 to 0.75)	<0.001
Ethiopia	4884.38 (2840.67-8212.91)	3715.53 (2180.7-5895.12)	-0.88 (-1.23 to -0.53)	<0.001	59.96 (34.52-105.94)	40.51 (23.04-65.96)	-1.27 (-1.74 to -0.79)	<0.001	65529.03 (43805.33-90614.97)	64899.11 (43177.22-90594.36)	-0.03 (-0.07 to 0)	0.059	130967.06 (95237.53-173282.38)	129114.75 (94437.9-169334.61)	-0.06 (-0.08 to -0.03)	<0.001
Fiji	2108.89 (1266.22-3326.55)	1994.95 (1203.42-3152.87)	-0.18 (-0.37 to 0.01)	0.065	20.83 (13.77-30.43)	18.51 (12.38-26.78)	-0.36 (-0.75 to 0.02)	0.065	64830.11 (44921.48-88402.97)	59857.61 (40009.58-83567.74)	-0.24 (-0.35 to -0.13)	<0.001	115974.36 (84048.81-155663.51)	113478.98 (80617.33-154251.33)	-0.07 (-0.09 to -0.05)	<0.001
Finland	1730.92 (1028.04-2717.88)	1641.88 (946.51-2638.58)	-0.16 (-0.26 to -0.06)	0.001	3.8 (3.04-4.7)	2.12 (1.64-2.69)	-1.7 (-2.02 to -1.37)	<0.001	47541.38 (31731.27-65471.62)	46849.05 (31176.23-64569.42)	-0.04 (-0.08 to 0)	0.046	108400.49 (77726.82-143212.79)	103205.18 (70922.04-142312.05)	-0.15 (-0.28 to -0.03)	0.013
France	1908.77 (1193.53-2901.7)	1691.97 (984.86-2702.72)	-0.39 (-0.47 to -0.31)	<0.001	6.87 (5.96-7.87)	2.69 (2.16-3.31)	-2.88 (-3.51 to -2.25)	<0.001	48902.85 (32438.92-67436.07)	48163.13 (31916.07-66486.6)	-0.05 (-0.05 to -0.04)	<0.001	108187.27 (75153.19-146561.65)	109280.73 (73982.37-153003.41)	0.03 (0.01 to 0.06)	0.006
Gabon	4557.59 (2526.05-7754.56)	8943.69 (4894.34-14814.02)	2.31 (1.48 to 3.16)	<0.001	49.6 (25.82-89.3)	127.44 (64.91-217.35)	3.21 (2.11 to 4.32)	<0.001	61557.34 (42457.27-82788.95)	61349.86 (42006.84-83246.06)	-0.01 (-0.02 to 0)	0.002	158905.06 (118258.56-207933.79)	164675.71 (121214.7-217191.3)	0.12 (0.06 to 0.17)	<0.001
Gambia	2431.8 (1368.82-3986.45)	7059.87 (3752.18-11965.55)	3.57 (3 to 4.14)	<0.001	13.64 (7.2-23.74)	95.17 (48.32-165.4)	6.62 (5.95 to 7.29)	<0.001	65245.27 (44212.19-89847.13)	65464.39 (44205.46-90375.72)	0.01 (0 to 0.02)	0.148	131269.65 (95259.83-175140.26)	133319.45 (95909.46-178964.75)	0.05 (0.03 to 0.07)	<0.001
Georgia	1515.69 (970.37-2299.81)	1529.6 (967.09-2320.77)	0.04 (-0.26 to 0.35)	0.785	8.47 (7.4-9.65)	8.06 (6.82-9.38)	-0.12 (-1.22 to 0.99)	0.831	55836.16 (37419-78715.1)	56384.74 (38000.33-78632.43)	0.03 (0.01 to 0.04)	<0.001	107870.8 (76180.26-147867.75)	108942.49 (77337.92-148296.19)	0.03 (0.03 to 0.04)	<0.001
Germany	1959.59 (1211.26-2967.43)	1775.34 (1053.57-2789.04)	-0.32 (-0.38 to -0.26)	<0.001	6.4 (5.27-7.58)	2.93 (2.35-3.61)	-2.48 (-3.12 to -1.83)	<0.001	51113.77 (34581.4-69459.54)	50333.83 (34054.77-68569.85)	-0.05 (-0.06 to -0.04)	<0.001	115708.7 (81923.99-155189.17)	111845.72 (78309.52-152789.38)	-0.1 (-0.14 to -0.06)	<0.001
Ghana	4422.59 (2518.94-7206.64)	6919.17 (4232.08-10674.05)	1.4 (1.05 to 1.75)	<0.001	48.37 (25.95-82.22)	94.09 (57.42-144.98)	2.06 (1.57 to 2.56)	<0.001	69981.05 (47941.08-95663.24)	69929.31 (47640.68-95781.29)	0 (-0.02 to 0.01)	0.635	131985.13 (98989.43-168867.15)	134948.77 (98435.83-179120.01)	0.08 (0.05 to 0.11)	<0.001
Greece	1756.24 (1054.3-2748.15)	1689.16 (998.83-2663.74)	-0.14 (-0.16 to -0.11)	<0.001	4.14 (3.59-4.75)	2.99 (2.56-3.47)	-1.29 (-1.5 to -1.08)	<0.001	48969.03 (32543.71-67568.1)	48387.07 (32041.58-66888.44)	-0.04 (-0.06 to -0.02)	<0.001	105367.59 (72358.59-145427.43)	105134.89 (71998.08-145864.06)	0 (-0.02 to 0.02)	0.802
Greenland	1822.81 (1137.63-2803.9)	1338.06 (764.09-2187.18)	-0.95 (-1.79 to -0.11)	0.027	19.39 (13.57-27.05)	10.19 (6.51-15.29)	-1.97 (-3.58 to -0.33)	0.019	33961.51 (21510.45-50094.24)	34005.54 (21285.86-50319.16)	0.01 (-0.06 to 0.09)	0.752	86084.95 (60311.82-118476.36)	85571.26 (59848.6-117876.73)	-0.02 (-0.03 to 0)	0.033
Grenada	2447.99 (1696.35-3494.25)	2054.2 (1365.27-3058.96)	-0.47 (-0.92 to -0.02)	0.042	25.75 (20.65-31.88)	18.52 (14.61-23.67)	-0.92 (-1.47 to -0.35)	0.001	51709.23 (34586.41-72252.2)	51786.04 (34429.51-72521.27)	0.01 (0 to 0.01)	0.006	125189.66 (90801.47-166898.74)	126104.37 (91076.19-168974.76)	0.02 (0.02 to 0.03)	<0.001
Guam	1315.81 (762.93-2164.93)	1631.44 (1060.02-2481.69)	0.77 (0.11 to 1.43)	0.022	5.29 (3.99-7.21)	11.25 (9.72-13.09)	2.54 (0.5 to 4.63)	0.014	55012.26 (36535.66-77592.26)	53882.61 (35626.05-76002.51)	-0.06 (-0.08 to -0.03)	<0.001	106361.07 (75559.76-145120.6)	107368.06 (75849.33-146907.97)	0.03 (0.03 to 0.03)	<0.001
Guatemala	1865 (1319.74-2644.52)	1635.4 (1090.27-2431.27)	-0.5 (-1.13 to 0.14)	0.126	16.49 (14.54-18.73)	13.1 (11.04-15.49)	-0.83 (-2.14 to 0.5)	0.222	50741.08 (33744.22-71526.17)	50548.07 (33281.42-71728.07)	-0.02 (-0.04 to 0)	0.057	119876.83 (89924.61-154560.53)	123089.33 (89620.67-163202.1)	0.08 (0.05 to 0.11)	<0.001
Guinea	3430.29 (1966.76-5602.04)	5124.8 (2970.6-8144.49)	1.33 (0.91 to 1.76)	<0.001	31.9 (18.16-53.69)	62.01 (34.44-101.49)	2.18 (1.44 to 2.92)	<0.001	66179.22 (45077.69-90773.88)	66292.96 (44999.13-91139.38)	0 (0 to 0.01)	0.392	133877.64 (97255.63-178111)	133214.73 (99071.82-171734.79)	-0.02 (-0.04 to 0)	0.026
Guinea-Bissau	3270.13 (1824.9-5364.33)	8311.95 (3751.44-15682.17)	3.06 (2.51 to 3.62)	<0.001	30.05 (15.96-51.58)	114.3 (46.45-226.28)	4.53 (3.84 to 5.21)	<0.001	65788.88 (44836.54-90150.35)	66233.21 (44754.87-91599.18)	0.02 (0 to 0.03)	0.009	131061.74 (96415.97-173812.21)	135802.08 (96014.63-183128.6)	0.11 (0.11 to 0.12)	<0.001
Guyana	3095.29 (2345.81-4182.8)	3607.06 (2771.28-4818.37)	0.9 (0.3 to 1.51)	0.003	37.36 (32.38-43.88)	45.53 (39.18-53.96)	1.16 (0.38 to 1.94)	0.004	51266.29 (34025.21-71750.74)	51333.83 (33933.42-72236.78)	0 (0 to 0.01)	0.101	126290.12 (90646.99-171030.18)	128195.68 (91335.82-173319.26)	0.05 (0.04 to 0.07)	<0.001
Haiti	11589.03 (5909.98-20272.82)	5228.82 (2844.4-8547.9)	-2.56 (-3.36 to -1.75)	<0.001	181.88 (90.44-323.65)	73.82 (39.29-122.86)	-2.85 (-3.78 to -1.91)	<0.001	52164.38 (34553.96-73201.68)	51725.88 (34327.54-72638.77)	-0.02 (-0.03 to -0.02)	<0.001	121827.71 (89515.24-158699.29)	120200.3 (88693.85-155721.77)	-0.04 (-0.06 to -0.02)	<0.001
Honduras	2177.83 (1440.28-3267.58)	1685.26 (933.84-2784.37)	-0.74 (-0.9 to -0.58)	<0.001	22.2 (16.61-30.27)	14.24 (8.08-22.77)	-1.31 (-1.66 to -0.95)	<0.001	50897.55 (33724.86-71878.25)	50955.85 (33590.56-72195.68)	0 (-0.04 to 0.03)	0.791	127120.06 (94509.74-167111.04)	129550.58 (95819.11-171162.52)	0.07 (0.02 to 0.12)	0.009
Hungary	1370.58 (875.29-2080.19)	1093.9 (644.12-1761.21)	-0.72 (-0.82 to -0.63)	<0.001	10.25 (8.21-12.61)	5 (3.85-6.33)	-2.33 (-2.54 to -2.12)	<0.001	38143.73 (24939.21-54669.37)	37561.69 (24435.76-54073.91)	-0.05 (-0.06 to -0.04)	<0.001	85550.46 (58883.57-119975.45)	84934.24 (58103.5-119647.12)	-0.02 (-0.03 to -0.02)	<0.001
Iceland	1707.96 (1017.76-2677.14)	1605.85 (929.99-2592.12)	-0.17 (-0.3 to -0.04)	0.01	5.07 (4.02-6.29)	2.61 (2.01-3.29)	-2.01 (-2.63 to -1.38)	<0.001	46329.29 (30636.93-64144.91)	46007.37 (30280.69-63890.59)	-0.02 (-0.04 to 0)	0.031	105890.01 (72680.66-146461.58)	106120.52 (72646.83-147483.42)	0.01 (-0.04 to 0.07)	0.609
India	1740.73 (1121.95-2602.92)	1634.91 (1015.04-2518.31)	-0.17 (-0.37 to 0.04)	0.115	11.87 (9.36-14.67)	10.26 (7.62-13.46)	-0.47 (-0.95 to 0.02)	0.061	38669.35 (25750.6-53906.68)	37735.76 (24897.08-53167.76)	-0.08 (-0.13 to -0.03)	0.001	102173.46 (72253.26-138264.13)	104950.44 (72771.94-145094.77)	0.08 (0.06 to 0.11)	<0.001
Indonesia	1365.53 (817.2-2190.25)	1249.89 (742.09-2023.04)	-0.28 (-0.31 to -0.25)	<0.001	8.42 (5.91-11.92)	7.9 (5.43-11.14)	-0.19 (-0.27 to -0.1)	<0.001	36734.75 (24255.72-51678.56)	33334.85 (22101.79-46874.7)	-0.29 (-0.33 to -0.26)	<0.001	97040.78 (69126.96-131119.52)	97950.51 (68485.62-134886.64)	0.03 (0.02 to 0.05)	<0.001
Iran (Islamic Republic of)	1825.18 (1099.16-2808.7)	1789.66 (1074.55-2750.89)	-0.06 (-0.08 to -0.04)	<0.001	2.15 (1.55-2.91)	1.9 (1.36-2.27)	-0.42 (-0.95 to 0.11)	0.12	63626.1 (44317.45-84982.73)	63096.6 (43970.27-84215.44)	-0.02 (-0.08 to 0.05)	0.626	131623.17 (96792.07-172613.14)	132532.63 (97202.65-174635.47)	0.02 (0.01 to 0.04)	0.002
Iraq	2078.79 (1225.38-3262.34)	1981.25 (1187.98-3072.39)	-0.16 (-0.18 to -0.14)	<0.001	2.81 (1.66-4.76)	2.83 (1.82-4.36)	-0.02 (-0.15 to 0.11)	0.775	71241.62 (50926.61-93615.1)	67709.63 (47762.18-89386.99)	-0.17 (-0.18 to -0.16)	<0.001	128469.23 (93592.22-170284.58)	126643.15 (91602.27-168522.92)	-0.05 (-0.06 to -0.03)	<0.001
Ireland	1820.87 (1094.13-2835.5)	1666.37 (964.3-2662.22)	-0.25 (-0.37 to -0.14)	<0.001	5.56 (4.41-6.87)	2.62 (2.02-3.32)	-2.22 (-3.19 to -1.24)	<0.001	48013.08 (32000.25-65939.5)	47611.1 (31616.16-65535.6)	-0.03 (-0.03 to -0.02)	<0.001	106163.33 (72984.06-146226.15)	105940.88 (72614.36-147324.7)	-0.01 (-0.01 to 0)	0.004
Israel	1764.16 (1049.84-2758.52)	1654.84 (960.39-2645.05)	-0.2 (-0.29 to -0.11)	<0.001	4.29 (3.5-5.27)	1.98 (1.58-2.46)	-2.22 (-3.09 to -1.36)	<0.001	48268.59 (32243.94-66079.16)	47483.93 (31580.81-65343.76)	-0.05 (-0.06 to -0.04)	<0.001	104730.62 (72616.92-142888.02)	103909.88 (71301.53-143806.64)	-0.02 (-0.04 to 0)	0.039
Italy	1879.93 (1175.71-2897.77)	1426.98 (852.55-2298.54)	-0.91 (-1.07 to -0.75)	<0.001	4.83 (4.61-5.04)	2.89 (2.7-3.11)	-1.71 (-2.56 to -0.86)	<0.001	48004.69 (32485.55-65050.08)	36637.26 (24206.92-51689.28)	-0.88 (-0.95 to -0.82)	<0.001	117714.29 (83335.25-159515.96)	104823.32 (73128.01-145839.18)	-0.37 (-0.4 to -0.34)	<0.001
Jamaica	2350.25 (1695.45-3295.69)	2656.11 (1923.15-3722.08)	0.53 (-0.01 to 1.06)	0.053	23.36 (20.52-26.84)	28.95 (24.75-34.53)	0.84 (0.08 to 1.62)	0.031	52668.73 (35350.51-73427.96)	52203.75 (34701.16-72884.31)	-0.03 (-0.04 to -0.02)	<0.001	140880.8 (104002.8-183010.38)	134119.88 (97445.09-178823.56)	-0.16 (-0.18 to -0.14)	<0.001
Japan	1153.27 (694.38-1862.84)	1069.84 (652.04-1718.83)	-0.24 (-0.31 to -0.17)	<0.001	3.65 (3.51-3.79)	3.6 (3.45-3.75)	-0.05 (-0.52 to 0.43)	0.845	30099.12 (19038.71-43890.28)	27810.5 (17686.54-40567.75)	-0.26 (-0.29 to -0.23)	<0.001	92148.35 (63713.54-128870.14)	91090.66 (63519.28-126863.98)	-0.04 (-0.06 to -0.03)	<0.001
Jordan	2056.06 (1218.48-3176.26)	1962.26 (1168.59-3030.34)	-0.15 (-0.19 to -0.11)	<0.001	3.24 (1.96-5.16)	2.14 (1.38-3.18)	-1.24 (-1.54 to -0.93)	<0.001	59645.03 (42324.69-78424.96)	59828.53 (42422.6-78734.02)	0.01 (0.01 to 0.01)	<0.001	117500.41 (85548.19-154146.01)	120170.16 (87823.98-156961.74)	0.07 (0.07 to 0.08)	<0.001
Kazakhstan	1557.45 (1013.01-2335.88)	1507.88 (959.88-2294.97)	-0.09 (-0.25 to 0.06)	0.236	9.4 (8.11-10.94)	8.35 (7.09-9.73)	-0.3 (-0.79 to 0.18)	0.221	55642.53 (37214.96-78427.93)	55020.18 (36669.75-77550.91)	-0.03 (-0.04 to -0.02)	<0.001	105794.88 (75945.67-141406.02)	106047.67 (74614.71-146304.08)	0.01 (-0.01 to 0.03)	0.195
Kenya	11713.92 (6584.9-19432.65)	7541.47 (4649.95-11606.35)	-1.36 (-2.26 to -0.44)	0.004	170.63 (90.96-291.05)	104.08 (61.75-165.75)	-1.65 (-2.49 to -0.8)	<0.001	65342.32 (44517.08-89194.5)	65417.38 (43837.27-90443.55)	0.01 (-0.05 to 0.07)	0.803	140691.73 (105992.13-179716.01)	144279.33 (107410.44-186609.82)	0.08 (-0.04 to 0.21)	0.178
Kiribati	2743.71 (1668.37-4259.61)	2560.94 (1496.6-4152.89)	-0.2 (-0.48 to 0.08)	0.165	33.05 (21.49-48.47)	29.73 (18.23-46.49)	-0.3 (-0.73 to 0.12)	0.161	54463.59 (36127.09-76811.33)	53605.41 (35352.48-75331.52)	-0.05 (-0.1 to 0)	0.073	107070.63 (76561.49-144685.75)	108419.5 (77243.72-147156.4)	0.04 (0.03 to 0.05)	<0.001
Kuwait	2011.6 (1220.29-3092.31)	1910.27 (1147.04-2953.84)	-0.16 (-0.28 to -0.04)	0.011	3.19 (2.47-4.09)	1.61 (1.21-2.17)	-2.47 (-2.92 to -2.02)	<0.001	62625.89 (44274.63-82504.93)	62207.22 (43966.53-82175)	-0.02 (-0.04 to 0)	0.034	121906.22 (87298.62-163469.61)	121787.42 (87177.51-163286.18)	0 (-0.02 to 0.01)	0.508
Kyrgyzstan	1670.97 (1059.27-2538.22)	1628.56 (1027.54-2486.85)	-0.11 (-0.23 to 0.02)	0.108	11.28 (8.9-13.94)	10.26 (8.23-12.56)	-0.41 (-0.8 to -0.01)	0.043	55260.16 (37136.62-77738.6)	55180.48 (36951.63-77789.01)	0 (-0.01 to 0)	0.225	107186.34 (75442.01-147546.4)	107998.29 (75831.61-149213.11)	0.03 (-0.01 to 0.06)	0.111
Lao People's Democratic Republic	1558.82 (833.19-2668.25)	1375.58 (724.66-2391.1)	-0.39 (-0.52 to -0.26)	<0.001	13.06 (7-22.63)	9.69 (4.94-17.35)	-0.93 (-1.25 to -0.62)	<0.001	34959.57 (22850.38-49712.94)	34761.13 (22604.02-49745.01)	0 (-0.05 to 0.05)	0.913	93577.17 (66541.18-127073.23)	95924.73 (67590.82-131119.92)	0.08 (0.08 to 0.09)	<0.001
Latvia	1677.86 (1059.76-2546.2)	2136.55 (1498.14-3051.29)	0.81 (0.44 to 1.19)	<0.001	9.26 (7.57-11.26)	17.06 (15.49-19.03)	2.08 (1.11 to 3.06)	<0.001	51717.08 (34334.72-73104.25)	50833.2 (33636.91-71974.97)	-0.06 (-0.08 to -0.03)	<0.001	118729.83 (85753.96-157753.41)	120442.59 (84597.06-165674.41)	0.05 (0.03 to 0.07)	<0.001
Lebanon	2109.25 (1243.28-3320.39)	2035.13 (1202.54-3177.02)	-0.11 (-0.14 to -0.07)	<0.001	4.34 (2.47-7.26)	3.52 (2.02-5.52)	-0.65 (-0.94 to -0.37)	<0.001	61131.16 (43353.51-80493.81)	60908.69 (42978.27-80319.48)	-0.01 (-0.03 to 0.02)	0.704	123646.45 (88223.75-166825.44)	124109.68 (88347.68-167551.7)	0.02 (0 to 0.03)	0.009
Lesotho	5949.89 (3217.25-10050.2)	36347.49 (20827.87-58192.54)	5.72 (4.13 to 7.34)	<0.001	67.13 (32.23-122.02)	586.37 (311.2-977.84)	6.69 (4.49 to 8.94)	<0.001	81624.43 (56079.74-110923.15)	81948.36 (55824.53-112358.98)	0.02 (0 to 0.03)	0.015	156632.66 (116769.05-203142.7)	192376.53 (147575.97-243931.94)	0.69 (0.64 to 0.75)	<0.001
Liberia	2768.73 (1528.07-4829.88)	4533.02 (2589.63-7308.94)	1.7 (1.03 to 2.37)	<0.001	20.21 (9.82-41.09)	52.52 (28.43-87.48)	2.94 (2.32 to 3.57)	<0.001	66460.53 (45416.18-90743.75)	66589.96 (45210.17-91458.62)	0 (0 to 0.01)	0.265	134241.27 (100394.6-172183.96)	136852.84 (98906.5-183018.58)	0.06 (0.02 to 0.09)	0.001
Libya	2192.71 (1286.72-3474.47)	2164.09 (1238.56-3910.53)	-0.03 (-0.09 to 0.02)	0.226	5.71 (3.16-10.44)	6.65 (3.08-20.39)	0.52 (0.28 to 0.77)	<0.001	63032.22 (44468.95-83224.4)	63251.65 (44571.36-83476.65)	0.01 (0.01 to 0.02)	<0.001	120257.01 (87342.52-157864.41)	122723.53 (88340.72-163805.6)	0.07 (0.06 to 0.08)	<0.001
Lithuania	1832.15 (1164.17-2758.96)	2177.34 (1512.71-3129.37)	0.58 (0.22 to 0.93)	0.001	9.86 (8.16-11.87)	16.18 (14.56-18.11)	1.67 (0.7 to 2.64)	0.001	53826.29 (35873.47-75124.27)	53117.11 (35285.51-74497.41)	-0.04 (-0.07 to -0.01)	0.018	119511.88 (86710.28-157748.99)	120841.94 (85050.05-165708.26)	0.03 (0.02 to 0.04)	<0.001
Luxembourg	1858.32 (1140.21-2873.04)	1683.29 (983.59-2689.97)	-0.34 (-0.43 to -0.25)	<0.001	5.56 (4.82-6.41)	2.17 (1.85-2.55)	-3.18 (-3.88 to -2.48)	<0.001	48894.54 (32725.89-67270.84)	48392.21 (32372.47-66797.11)	-0.03 (-0.05 to -0.01)	0.001	110447.74 (76110.11-152093.87)	110203.61 (76442.33-152536.51)	-0.01 (-0.02 to 0.01)	0.333
Madagascar	2737.94 (1606.87-4241.3)	3562.21 (1998.03-5848.41)	0.85 (0.73 to 0.97)	<0.001	23.3 (13.42-36.32)	38 (19.91-64.73)	1.59 (1.3 to 1.87)	<0.001	67897.96 (46501.11-92562.79)	68497.48 (46590.66-93845.51)	0.02 (0.01 to 0.04)	0.001	137343.27 (104985.12-172766.5)	140094.4 (103920.58-182105.3)	0.06 (0.03 to 0.08)	<0.001
Malawi	18993.86 (10566.13-31515.52)	13099.38 (7460.21-21350.56)	-1.3 (-1.9 to -0.7)	<0.001	287.08 (146.45-495.59)	194.48 (100.36-333.78)	-1.43 (-2.11 to -0.75)	<0.001	67631.48 (46792.57-91652.95)	66191.56 (45216.2-90328.59)	-0.07 (-0.16 to 0.01)	0.101	153785.5 (118666.95-192000.86)	149146.8 (114573.28-186763.07)	-0.1 (-0.13 to -0.07)	<0.001
Malaysia	1259.6 (718.09-2073.26)	1315.74 (785.88-2127.35)	0.21 (-0.01 to 0.44)	0.061	7.64 (5.19-10.94)	8.35 (6.29-11.14)	0.55 (0.01 to 1.09)	0.047	34923.48 (22647.66-49973.59)	34523.28 (22297.31-49339.43)	-0.01 (-0.02 to 0)	0.04	96148.46 (67199.59-132731.91)	98488.71 (68241.3-137167.48)	0.08 (0.07 to 0.09)	<0.001
Maldives	1417.72 (720.19-2505.46)	1090.26 (612.08-1827.41)	-0.84 (-0.87 to -0.81)	<0.001	9.21 (4.1-18.09)	3.93 (2.63-5.92)	-2.7 (-2.83 to -2.58)	<0.001	34583.89 (22590.5-49165.21)	34666.19 (22428.74-49592.35)	0.03 (0 to 0.05)	0.033	98321.55 (68022.28-136375.25)	99739.17 (72303.86-132261.85)	0.04 (0 to 0.08)	0.027
Mali	3216.64 (1835.55-5287.24)	4427.65 (2556.19-7186.56)	1.04 (0.49 to 1.59)	<0.001	27.05 (14.67-48)	49.73 (27.27-84.55)	1.95 (1.21 to 2.69)	<0.001	72278.12 (49256.3-99209.46)	71365.62 (48296.18-98455.83)	-0.05 (-0.08 to -0.02)	0.001	145856.14 (115133.4-180277.95)	137856.56 (104679.09-174873.24)	-0.18 (-0.22 to -0.13)	<0.001
Malta	1856.15 (1115.47-2894.8)	1786.46 (1053.79-2803.87)	-0.12 (-0.16 to -0.07)	<0.001	4.32 (3.4-5.38)	3.03 (2.33-3.87)	-1.13 (-2.35 to 0.1)	0.071	50980.93 (34688.08-69055.95)	50553.02 (34324.96-68643.03)	-0.03 (-0.04 to -0.01)	0.004	108057.09 (75035.03-147992.88)	108316.96 (74988.57-148932.11)	0.01 (0 to 0.03)	0.083
Marshall Islands	1807.61 (1001.9-2983.8)	2258.97 (1141.49-3909.02)	0.72 (0.66 to 0.78)	<0.001	14.84 (8.74-23.33)	23.46 (11.17-41.38)	1.48 (1.38 to 1.58)	<0.001	47100.43 (30279.89-68214.41)	46432.06 (29888.53-67560.12)	-0.03 (-0.05 to -0.02)	<0.001	102468.64 (72186.54-140324.66)	104160.53 (73552.07-142575.88)	0.05 (0.04 to 0.07)	<0.001
Mauritania	2211.65 (1292.85-3478.45)	2051.43 (1169.49-3300.46)	-0.25 (-0.33 to -0.17)	<0.001	11.09 (6.52-17.64)	8.71 (4.67-14.71)	-0.81 (-1.16 to -0.47)	<0.001	66309.9 (45285.8-90884.93)	66193.93 (44966.01-90925.95)	-0.01 (-0.01 to 0)	0.002	129604.79 (96668.37-167500.96)	132522.11 (95668.86-177211.14)	0.07 (0.06 to 0.08)	<0.001
Mauritius	1252.92 (792.09-1946.26)	1406.55 (929.68-2112.51)	0.39 (-0.12 to 0.91)	0.136	7.96 (6.74-9.34)	10.35 (9.06-11.67)	0.92 (-1.36 to 3.26)	0.432	35328.1 (22948.4-50360.7)	34831.12 (22539.22-49842.19)	-0.02 (-0.07 to 0.02)	0.352	96537.94 (68185.67-131872.87)	98276.93 (68809.22-135291.57)	0.06 (0.05 to 0.07)	<0.001
Mexico	1947.17 (1404.24-2748.1)	1551.72 (1014.28-2354.67)	-0.7 (-0.8 to -0.61)	<0.001	15.29 (14.69-15.89)	9.83 (8.48-11.33)	-1.5 (-1.64 to -1.37)	<0.001	58966.52 (39393.41-82436.13)	55084.5 (37033.76-77388.87)	-0.22 (-0.3 to -0.15)	<0.001	126391.19 (93098.43-166450.61)	125455.83 (91273.2-167779.65)	-0.01 (-0.06 to 0.04)	0.732
Micronesia (Federated States of)	1901.95 (1035.98-3186.26)	2160.96 (1129.02-3699.38)	0.41 (0.34 to 0.49)	<0.001	15.83 (8.84-26.01)	21.27 (10.82-36.68)	0.96 (0.76 to 1.16)	<0.001	55412.57 (36764.71-77900.43)	54637.28 (36335.24-77059.98)	-0.02 (-0.09 to 0.05)	0.583	107306.51 (76406.04-145228.4)	108769.1 (77215.58-147812.26)	0.04 (0.04 to 0.05)	<0.001
Monaco	1770.88 (1002.93-2869.03)	1706.01 (954.89-2798.71)	-0.12 (-0.14 to -0.1)	<0.001	4.47 (2.55-7.44)	3.34 (1.77-5.82)	-0.94 (-1.04 to -0.85)	<0.001	47993.31 (31825.48-66021.98)	47413.04 (31377.25-65383.78)	-0.04 (-0.04 to -0.03)	<0.001	106393.37 (72552.69-147311.25)	105753.29 (72344.48-146601.75)	-0.02 (-0.02 to -0.01)	<0.001
Mongolia	1643.58 (947.14-2673.75)	1458.6 (849.1-2332.59)	-0.43 (-0.78 to -0.07)	0.02	10.92 (6.68-17.27)	7.71 (5.09-11.25)	-1.26 (-2.2 to -0.31)	0.01	55535.65 (37203.45-77833.13)	55134.59 (37014.27-77468.49)	-0.02 (-0.04 to -0.01)	0.003	106321.27 (75332.28-145135.62)	106858.33 (75645.03-146460.11)	0.01 (-0.02 to 0.05)	0.358
Montenegro	1171.99 (684.42-1884.67)	1059.94 (602.25-1733.41)	-0.31 (-0.45 to -0.16)	<0.001	6.25 (4.52-8.54)	4.3 (3.02-5.93)	-1.13 (-1.69 to -0.56)	<0.001	38212.87 (24958.73-54952.72)	37802.31 (24667.29-54448.28)	-0.04 (-0.07 to -0.01)	0.008	87135.04 (60152.75-122229.95)	86311.89 (59369.82-120875.27)	-0.03 (-0.05 to -0.02)	<0.001
Morocco	2130.13 (1264.11-3304.04)	2085.53 (1219.94-3286.37)	-0.07 (-0.12 to -0.02)	0.006	5.28 (3.05-8.61)	5.04 (2.66-8.89)	-0.12 (-0.33 to 0.1)	0.302	68449.45 (48398.34-90131.81)	65921.36 (46606.53-86925.16)	-0.11 (-0.13 to -0.09)	<0.001	135738.24 (104498.72-171081.6)	129417.97 (93966.93-172533.07)	-0.15 (-0.18 to -0.12)	<0.001
Mozambique	4093.45 (2467.11-6543.38)	22548.1 (18903.33-27517.1)	5.74 (5.32 to 6.16)	<0.001	42.63 (25.65-69.93)	343.36 (294.97-410.16)	6.94 (6.5 to 7.37)	<0.001	77381.42 (53079.6-105793.7)	74383.12 (50471.49-102934.42)	-0.13 (-0.17 to -0.09)	<0.001	154682.44 (117096.71-199227.33)	168064.94 (127082.05-217015.3)	0.27 (0.21 to 0.33)	<0.001
Myanmar	1595.63 (856.24-2701.78)	1766.08 (919.55-2999.24)	0.36 (-0.07 to 0.8)	0.102	13.64 (7.27-23.02)	16.08 (7.68-28.07)	0.66 (0.04 to 1.28)	0.037	35672.24 (23295.19-50733.55)	34992.68 (22688.83-50271.15)	-0.04 (-0.05 to -0.03)	<0.001	96130.97 (68222.82-130628.43)	95048.13 (68773.23-125237.15)	-0.03 (-0.05 to -0.02)	<0.001
Namibia	4394.09 (2409.57-7344.06)	14206.55 (8151.16-23512.53)	3.65 (2.72 to 4.59)	<0.001	43.4 (20.62-79.73)	208.88 (108.47-365.34)	5.07 (3.83 to 6.31)	<0.001	80586.15 (55382.97-109989.66)	80760.14 (55196.51-110759.06)	0.01 (-0.02 to 0.04)	0.443	151397.51 (115537.83-191085.02)	167087.98 (127557.5-212730.46)	0.32 (0.28 to 0.36)	<0.001
Nauru	2077.57 (1134.68-3464.09)	2093.44 (1052.77-3616.33)	0.02 (-0.08 to 0.12)	0.663	18.85 (10.51-30.64)	20.06 (9.48-35.11)	0.18 (0.07 to 0.29)	0.001	56446.7 (37440.81-79853.92)	54942.3 (36467.02-77811.36)	-0.07 (-0.1 to -0.04)	<0.001	106981.46 (76184.47-145326.94)	108609.03 (77104.87-148041.12)	0.05 (0.04 to 0.06)	<0.001
Nepal	1726.26 (942.55-2844.59)	1368.8 (763.23-2250.01)	-0.77 (-0.97 to -0.56)	<0.001	11.58 (6.13-19.35)	7.56 (4.01-13.26)	-1.44 (-1.99 to -0.89)	<0.001	38566.92 (25558.95-53876.84)	37182.57 (24867.2-51614.24)	-0.12 (-0.13 to -0.11)	<0.001	102112.19 (71436.55-139610.02)	96235.14 (69987.76-125848.06)	-0.19 (-0.21 to -0.18)	<0.001
Netherlands	1783.01 (1072.3-2772.74)	1660.5 (963.97-2640.97)	-0.22 (-0.27 to -0.17)	<0.001	4.6 (3.77-5.45)	2.38 (1.89-2.98)	-2.06 (-2.3 to -1.83)	<0.001	48081.69 (32143.32-65684.04)	47298.51 (31514.35-64947.14)	-0.05 (-0.06 to -0.03)	<0.001	109050.91 (75535.83-149876.41)	108179.14 (74392.23-149182.8)	-0.02 (-0.04 to 0)	0.023
New Zealand	1924.09 (1193.98-2962.28)	1513.37 (896.8-2413.67)	-0.77 (-0.88 to -0.66)	<0.001	6.8 (5.62-8.21)	2.59 (2.1-3.19)	-3.07 (-3.31 to -2.83)	<0.001	50854.61 (34725.16-69419.9)	45529.61 (31365.67-62556.7)	-0.34 (-0.42 to -0.26)	<0.001	110010.18 (79419.21-146432.69)	103341.93 (74674.28-138902.84)	-0.2 (-0.23 to -0.17)	<0.001
Nicaragua	1776.32 (1131.97-2692.84)	1443.81 (868.66-2285.97)	-0.7 (-0.87 to -0.52)	<0.001	15.72 (11.78-20.54)	9.45 (6.99-12.76)	-1.77 (-2.48 to -1.06)	<0.001	52498.53 (34932.97-73864.7)	51674.07 (34143.13-73079.01)	-0.06 (-0.1 to -0.02)	0.002	121565.79 (90214.2-159242.43)	122607.76 (90017.15-161898.43)	0.03 (0.02 to 0.04)	<0.001
Niger	2732.96 (1535.23-4527.93)	2640.86 (1458.75-4375.53)	-0.08 (-0.42 to 0.26)	0.642	18.96 (10.21-34.35)	17.32 (8.65-32.11)	-0.33 (-0.78 to 0.13)	0.162	65964.46 (44804.37-90481.74)	65603.21 (44430.89-90154.37)	-0.02 (-0.05 to 0.01)	0.242	131421.58 (97799.57-169250.34)	129751.88 (93757.89-173287.83)	-0.04 (-0.05 to -0.03)	<0.001
Nigeria	3111.57 (1845.92-4976.14)	5502.47 (3553.41-8107.2)	1.91 (1.32 to 2.51)	<0.001	26.6 (15.52-43.84)	70.37 (45.97-102.25)	3.19 (2.38 to 4.01)	<0.001	66958.6 (45311.29-91535.03)	68654.58 (46173.99-94425.78)	0.08 (0.03 to 0.12)	0.001	133906.53 (99420.91-174888.53)	134463.13 (99357.57-175576.92)	0 (-0.02 to 0.03)	0.733
Niue	1523.41 (823.63-2591.45)	1628.24 (855.08-2795.86)	0.24 (0.1 to 0.38)	0.001	9.18 (5.14-15.22)	11.08 (5.66-19.29)	0.66 (0.29 to 1.02)	<0.001	56268.03 (37121.72-79883.55)	54711.91 (35994.24-77612.69)	-0.07 (-0.11 to -0.03)	0.001	107030.26 (75707.6-146223.49)	108487.74 (76372.95-148561.78)	0.04 (0.03 to 0.05)	<0.001
North Macedonia	1250.81 (753.41-1971.82)	1093.12 (614.76-1798.15)	-0.43 (-0.58 to -0.29)	<0.001	7.8 (5.84-10.32)	5.02 (3.33-7.13)	-1.45 (-2.02 to -0.87)	<0.001	38064.01 (24881.78-54430.07)	37820.92 (24653.19-54233.27)	-0.02 (-0.03 to -0.01)	0.002	87305.37 (60244.25-121863.55)	87026.57 (59840.44-121820.38)	-0.01 (-0.02 to 0)	0.002
Northern Mariana Islands	1763.29 (996.73-2895)	1745.15 (1072.87-2736.9)	-0.07 (-0.63 to 0.49)	0.806	14.35 (8.79-22.02)	13.86 (10.13-18.85)	-0.28 (-1.98 to 1.45)	0.749	55542.31 (36769.46-78381.91)	54167.41 (35809.77-76385.66)	-0.07 (-0.1 to -0.04)	<0.001	107415.57 (76118.82-146090.38)	108082.18 (76414.67-147173.19)	0.02 (0.01 to 0.03)	<0.001
Norway	1722.66 (1078.97-2630.13)	1575.75 (940.15-2491.83)	-0.32 (-0.47 to -0.18)	<0.001	5.7 (5.23-6.21)	2.66 (2.41-2.94)	-2.37 (-2.75 to -1.99)	<0.001	45267.56 (30186.85-61918.17)	44844.46 (29793.04-61531.83)	-0.04 (-0.08 to 0)	0.027	109677.87 (76069.59-150191.36)	107439.03 (73886.01-148169.98)	-0.07 (-0.14 to 0.01)	0.071
Oman	2097.04 (1248.66-3283.48)	1965.98 (1193.99-3023.99)	-0.2 (-0.23 to -0.16)	<0.001	3 (1.64-5.36)	2.43 (1.94-3.16)	-0.61 (-0.79 to -0.43)	<0.001	64267.09 (45477.15-84976.05)	64150.35 (45252.63-84796.54)	0 (-0.01 to 0)	0.038	123850 (89239.74-165476.68)	123403.22 (88734.22-165369.11)	-0.01 (-0.02 to 0)	0.05
Pakistan	1494.71 (847.57-2458.71)	1677.99 (815.17-3748.3)	0.4 (0.31 to 0.5)	<0.001	5.26 (3.41-7.9)	10.26 (3.69-34.11)	2.26 (2.07 to 2.46)	<0.001	42189.15 (28008.84-59193.87)	42003.37 (27796.75-58795.32)	-0.01 (-0.03 to 0.01)	0.203	109002.09 (74733.34-154752.57)	107903.05 (74336.37-153380.61)	0.03 (-0.18 to 0.24)	0.807
Palau	2005.87 (1131.71-3306.13)	1835.52 (1007.76-3066.64)	-0.29 (-0.35 to -0.23)	<0.001	19.29 (11.54-30.44)	15.52 (8.94-24.98)	-0.73 (-0.89 to -0.56)	<0.001	56211.83 (37118.57-80034.34)	54574.73 (35829.44-77609.6)	-0.08 (-0.1 to -0.05)	<0.001	106864.25 (75439.36-146194.62)	107961.24 (76070.89-148270.7)	0.03 (0.03 to 0.04)	<0.001
Palestine	2058.75 (1205.32-3236.14)	1950.12 (1160.45-3039.7)	-0.18 (-0.21 to -0.15)	<0.001	2.15 (1.19-3.68)	2.01 (1.3-3)	-0.15 (-0.28 to -0.02)	0.023	65467.96 (46247.68-86367.92)	65719.89 (46249.13-86980.5)	0.01 (-0.01 to 0.04)	0.147	124400.67 (90132.15-165791.79)	126164.09 (90901.03-168633.66)	0.04 (0.04 to 0.05)	<0.001
Panama	1931.24 (1339.9-2786.05)	1856.82 (1275.22-2706.57)	-0.11 (-0.42 to 0.2)	0.484	18.04 (15.43-20.99)	15.94 (13.76-18.51)	-0.35 (-1.08 to 0.38)	0.344	51264.99 (33796.3-72096.79)	50738.85 (33401.35-71960.15)	-0.04 (-0.08 to 0)	0.084	125125.86 (91251.91-166726.59)	125440.07 (90922.43-167708.95)	0.01 (0 to 0.01)	0.001
Papua New Guinea	1722.93 (916.16-2971.28)	2238.66 (1198.93-3897.37)	0.82 (0.23 to 1.4)	0.006	12.53 (6.45-22.44)	20.84 (10.26-39.33)	1.58 (0.61 to 2.56)	0.001	70431.59 (48580.13-96988.27)	66936.75 (45765.38-93087.34)	-0.17 (-0.29 to -0.05)	0.007	115469.81 (85703.01-151727.94)	115230.09 (85882.77-149214.48)	-0.01 (-0.04 to 0.02)	0.63
Paraguay	1790.05 (1096.61-2766.55)	1752.16 (1080.53-2752.19)	-0.03 (-0.29 to 0.23)	0.816	14.45 (10.26-19.73)	14.2 (10.15-19.91)	0.02 (-0.58 to 0.62)	0.952	52080.64 (34671.49-73186.2)	52090.94 (34511.58-73716.52)	0 (0 to 0.01)	0.28	120367.62 (89973.76-155579.97)	121852.85 (88706.97-161760.76)	0.05 (0.02 to 0.08)	0.004
Peru	2001.61 (1249.08-3060.98)	1874.3 (1136.12-2949.87)	-0.2 (-0.65 to 0.25)	0.373	13.75 (10.04-18.65)	11.06 (7.87-15.43)	-0.74 (-1.91 to 0.45)	0.223	51655.01 (34392.54-72301.25)	51751.68 (34311.28-72634.98)	0.01 (-0.01 to 0.02)	0.386	133400.7 (101610.75-169962.24)	135385.75 (99442.28-179898.22)	0.05 (0.01 to 0.08)	0.005
Philippines	1324.73 (801.85-2071.55)	1581.38 (996.61-2436.68)	0.65 (0.42 to 0.89)	<0.001	7.58 (5.84-9.31)	11.24 (8.77-13.91)	1.55 (0.9 to 2.21)	<0.001	38255.56 (25199.08-53873.4)	38859.29 (25568.01-54861.41)	0.07 (-0.01 to 0.16)	0.096	100499.6 (69428.97-139247.07)	106065.64 (72588.42-148496.66)	0.19 (0.16 to 0.22)	<0.001
Poland	1401.54 (989.78-2008.29)	984.31 (611.74-1536.32)	-1.15 (-1.35 to -0.94)	<0.001	11.15 (10.58-11.74)	4.52 (3.92-5.11)	-2.89 (-3.43 to -2.34)	<0.001	37974.08 (25007.09-54175.6)	34326.61 (22922.83-48353.74)	-0.31 (-0.35 to -0.26)	<0.001	86663.91 (60011.2-119834.15)	84841.35 (58305.19-118130.8)	-0.06 (-0.09 to -0.04)	<0.001
Portugal	1881.42 (1175.99-2874.82)	1570.05 (941.72-2465.6)	-0.56 (-0.74 to -0.38)	<0.001	7.98 (6.75-9.43)	4.17 (3.53-4.93)	-1.91 (-2.79 to -1.03)	<0.001	46608.55 (30934.89-64359.74)	42539.75 (27981.65-59634.38)	-0.29 (-0.35 to -0.23)	<0.001	101668.37 (69831.59-139850.31)	97466.97 (66934.98-135143.22)	-0.13 (-0.15 to -0.12)	<0.001
Puerto Rico	2094.03 (1529.36-2934.27)	1514.41 (948.03-2353.85)	-1.16 (-1.69 to -0.62)	<0.001	17.92 (16.87-19.19)	8.22 (6.99-9.76)	-2.76 (-3.46 to -2.05)	<0.001	51361.01 (34172.59-72037.23)	51330.35 (33945.56-72174.95)	0 (-0.01 to 0)	0.582	125286.33 (90021.03-168633.04)	125853.95 (89666.89-169842.34)	0.01 (0.01 to 0.02)	<0.001
Qatar	2186.29 (1315.26-3377.09)	2047.03 (1230.49-3169.57)	-0.23 (-0.31 to -0.15)	<0.001	3.79 (2.4-5.88)	2.13 (1.31-3.4)	-1.96 (-2.98 to -0.94)	<0.001	67823.02 (48717.6-88328.74)	67775.76 (48594.08-88566.76)	0 (-0.01 to 0)	0.039	122164.89 (88101.31-161858.89)	122468.22 (88005.25-163202.53)	0.01 (0.01 to 0.01)	<0.001
Republic of Korea	1073.74 (605.5-1748.88)	898.12 (485.41-1519.59)	-0.57 (-0.66 to -0.47)	<0.001	5.76 (3.92-7.8)	2.61 (1.77-3.68)	-2.49 (-2.88 to -2.09)	<0.001	26941.85 (17199.32-39294.8)	26061.27 (16313.65-38512.17)	-0.11 (-0.18 to -0.04)	0.002	99319.16 (77180.28-127714.73)	83098.2 (58273.86-115764.57)	-0.57 (-0.64 to -0.5)	<0.001
Republic of Moldova	1831.13 (1179.88-2758.67)	1841.46 (1204.96-2749.68)	0.03 (-0.3 to 0.36)	0.869	10.62 (9.13-12.34)	10.79 (9.63-12.13)	0.03 (-0.91 to 0.98)	0.948	52911.88 (34964.74-74342.4)	52285.45 (34651.58-73536.95)	-0.04 (-0.05 to -0.03)	<0.001	121905.61 (86555.12-166030.59)	121451.44 (85899.37-166884.06)	-0.01 (-0.03 to 0.01)	0.33
Romania	1559.11 (1040.43-2283.78)	1264.6 (784.31-1956.23)	-0.68 (-0.87 to -0.49)	<0.001	14.21 (11.57-17.24)	8.54 (6.7-10.67)	-1.69 (-2.07 to -1.3)	<0.001	37735.35 (24779.89-53897.36)	37080.98 (24211.77-53052.46)	-0.06 (-0.1 to -0.03)	<0.001	87061.65 (60456.37-120892.74)	85752.43 (59035.31-120084.06)	-0.05 (-0.08 to -0.02)	0.003
Russian Federation	1740.22 (1158.67-2589.89)	2491.87 (1844.08-3426.18)	1.18 (0.91 to 1.44)	<0.001	8.83 (8.44-9.25)	21.31 (20.21-22.4)	2.81 (1.97 to 3.65)	<0.001	52408.03 (34900.41-73397.36)	51865.35 (34461.2-72779.13)	-0.03 (-0.04 to -0.02)	<0.001	123929.27 (87698.53-168485.93)	124206.45 (87613.18-169481.35)	0.01 (0 to 0.01)	0.001
Rwanda	6948.31 (3477.9-14172.2)	5549.23 (3118.39-8986.28)	-0.71 (-1.17 to -0.25)	<0.001	94.34 (44.48-208.68)	70.87 (36.9-120.68)	-0.93 (-1.48 to -0.37)	0.001	67215.2 (45243.41-92881.89)	67276.27 (45263.84-92861.07)	0 (-0.03 to 0.04)	0.839	132179.52 (98617.15-170346.41)	136476.73 (101769.94-176374.21)	0.1 (0.08 to 0.11)	<0.001
Saint Kitts and Nevis	2442.49 (1648.58-3601.28)	2377.96 (1376.08-3783.83)	-0.07 (-0.28 to 0.15)	0.545	25.97 (20.03-34)	24.1 (14.38-36.47)	-0.2 (-0.63 to 0.22)	0.346	52311.93 (34713.78-73548.45)	52082.9 (34398.7-73020.06)	-0.02 (-0.02 to -0.01)	<0.001	125639.38 (90814.15-168416.39)	126997.64 (91194.77-170726.12)	0.03 (0.02 to 0.04)	<0.001
Saint Lucia	2359.41 (1703.54-3294.77)	1864.57 (1228.99-2785.23)	-0.67 (-1.03 to -0.31)	<0.001	24.51 (21.45-28.05)	15.09 (12.31-18.35)	-1.39 (-1.98 to -0.8)	<0.001	51853.8 (34513.11-72889.15)	51906.29 (34472.31-73068.95)	0.01 (0 to 0.01)	0.282	125324.12 (90702.2-167305.44)	126320.09 (91188.07-169699.03)	0.03 (0.02 to 0.03)	<0.001
Saint Vincent and the Grenadines	3183.4 (2492.9-4152.63)	2851.52 (2142.64-3862.21)	-0.32 (-0.99 to 0.35)	0.346	39.3 (35.47-43.75)	33.05 (29.05-37.79)	-0.5 (-1.46 to 0.46)	0.308	51662.21 (34219.92-72142.89)	51536.83 (34069.47-72306.1)	-0.01 (-0.02 to 0)	0.016	125457.34 (90551.42-167572.2)	126056.14 (90500.4-169320.16)	0.01 (0 to 0.02)	0.007
Samoa	1510.87 (826.37-2539.12)	1998.19 (1034.75-3426.14)	0.91 (0.84 to 0.98)	<0.001	9.36 (5.43-15.19)	18.2 (9.1-31.28)	2.16 (2.05 to 2.28)	<0.001	61327.1 (41234.21-85554.78)	60041.48 (40508.46-83904.76)	-0.06 (-0.12 to 0.01)	0.073	109814.32 (78152.39-148889.25)	109619.4 (77912.71-148997.64)	0 (-0.04 to 0.03)	0.805
San Marino	1647.34 (930.98-2670.55)	1587.1 (890.52-2581.9)	-0.13 (-0.18 to -0.08)	<0.001	2.08 (1.22-3.41)	1.15 (0.54-2.1)	-2.03 (-2.55 to -1.51)	<0.001	48114.96 (31988.98-66160.11)	47518.91 (31520.56-65591.75)	-0.04 (-0.04 to -0.04)	<0.001	106551.34 (72906.71-147175.12)	105888.6 (72582.46-146580.95)	-0.02 (-0.02 to -0.02)	<0.001
Sao Tome and Principe	2385.29 (1370.08-3757.56)	2253.48 (1287.09-3619.04)	-0.16 (-0.32 to 0)	0.049	15 (8.43-23.54)	13.3 (7.19-22.32)	-0.35 (-0.73 to 0.03)	0.073	65552.14 (44643.19-89823.81)	66055.02 (44777.99-90463.07)	0.02 (0.01 to 0.03)	0.001	128361.94 (94661.06-168808.52)	128931.12 (94996.84-170414.41)	0.01 (0 to 0.03)	0.026
Saudi Arabia	2046.94 (1235.17-3166.41)	2074.24 (1280.65-3155.21)	0.04 (-0.05 to 0.14)	0.374	3.03 (2.05-4.57)	4.61 (3.75-5.91)	1.27 (0.4 to 2.14)	0.004	72487.98 (50680.55-96640.4)	70458.53 (49367.87-93951.61)	-0.09 (-0.11 to -0.07)	<0.001	127789.35 (92535.14-170197.47)	127343.38 (91583.7-170843.98)	-0.01 (-0.01 to 0)	0.189
Senegal	2709 (1571.54-4328.68)	3013.96 (1710.66-4830.36)	0.35 (0.11 to 0.59)	0.005	19.15 (10.79-32.16)	25.66 (13.34-43.69)	0.9 (0.37 to 1.42)	0.001	63608.76 (42904.93-87367.78)	63072.22 (42115.17-87459.72)	-0.03 (-0.05 to -0.01)	0.001	123697.53 (90887.88-160107.93)	123405.21 (89982.39-160643.51)	0 (-0.02 to 0.01)	0.588
Serbia	1336.25 (785.32-2141.86)	1103.81 (623.28-1798.87)	-0.6 (-0.77 to -0.42)	<0.001	10.23 (6.87-14.81)	6.01 (3.92-8.64)	-1.73 (-2.2 to -1.25)	<0.001	37215.19 (24368.23-53355.46)	36843.21 (24095.35-52751.86)	-0.04 (-0.07 to 0)	0.032	85839.04 (59156.75-119741.73)	85041.01 (58633.42-118983.21)	-0.03 (-0.05 to -0.02)	<0.001
Seychelles	1765.36 (1070.32-2753.9)	1756.61 (1134.74-2681.9)	0.25 (-0.29 to 0.79)	0.364	17.56 (11.89-24.51)	16.83 (12.91-21.98)	0.36 (-0.43 to 1.15)	0.372	34508.23 (22393.56-49122.79)	33799.72 (21856.14-48261.15)	-0.05 (-0.09 to -0.01)	0.014	95978.12 (67604.73-131428.48)	96312.22 (67480.89-132549.53)	0.02 (0 to 0.03)	0.008
Sierra Leone	2456.15 (1372.75-4101.94)	4294.86 (2397.56-6980.33)	1.94 (1.17 to 2.72)	<0.001	14.49 (7.44-27.22)	47.03 (23.84-79.44)	3.94 (3.63 to 4.24)	<0.001	65640.2 (44624.53-89894)	65865.56 (44760.71-90528.04)	0.01 (-0.01 to 0.03)	0.242	132984.86 (96332.76-178037.14)	134906.31 (96828.95-181124.4)	0.05 (0.03 to 0.06)	<0.001
Singapore	1054.84 (621.6-1695.36)	885.19 (486.05-1503.4)	-0.51 (-0.67 to -0.35)	<0.001	5.26 (4.12-6.58)	2.17 (1.67-2.74)	-2.55 (-3.42 to -1.66)	<0.001	26387.85 (16578.5-38850.29)	26055.82 (16228.49-38481.89)	-0.04 (-0.05 to -0.03)	<0.001	80078.11 (55823.21-110811.73)	81084.55 (56281.28-113539.65)	0.04 (0.04 to 0.05)	<0.001
Slovakia	1381.8 (816.22-2189.69)	1161.11 (647.52-1915.49)	-0.55 (-0.64 to -0.46)	<0.001	9.19 (6.38-12.73)	5.05 (3.19-7.51)	-1.63 (-1.75 to -1.51)	<0.001	40348.22 (26304.46-57390.93)	40072.14 (26250.54-57660.97)	-0.03 (-0.06 to 0)	0.062	94221.27 (65233.17-131425.83)	93063.98 (64443.98-130335.22)	-0.04 (-0.06 to -0.03)	<0.001
Slovenia	1191.09 (713.42-1864.81)	1045.21 (586.28-1726.43)	-0.48 (-0.62 to -0.34)	<0.001	5.3 (4.15-6.63)	2.49 (1.8-3.33)	-2.5 (-3.59 to -1.4)	<0.001	38360.5 (24980.08-54958.12)	37610.53 (24352.88-54268.28)	-0.07 (-0.09 to -0.04)	<0.001	86176.96 (60824.01-116423.76)	86259.23 (59375.99-119974.63)	0 (-0.02 to 0.03)	0.765
Solomon Islands	1833.87 (886.78-3214.76)	2249.83 (1189.13-3838.84)	0.66 (0.48 to 0.85)	<0.001	13.56 (5.4-25.43)	22.52 (11.7-38.56)	1.63 (1.2 to 2.06)	<0.001	51889.77 (34444-73120.11)	50910.25 (33457.19-72060.44)	-0.05 (-0.08 to -0.02)	0.002	104690.44 (74806.61-141743.12)	106352.38 (75586.3-144263.2)	0.05 (0.04 to 0.07)	<0.001
Somalia	3025.12 (1673.02-5028.8)	4175.18 (2293.38-7017.28)	1.08 (0.95 to 1.21)	<0.001	29.02 (15-52.81)	49.79 (25.7-88.78)	1.84 (1.56 to 2.11)	<0.001	66751.29 (45496.73-91220.59)	65746.94 (44334.82-90631)	-0.04 (-0.1 to 0.02)	0.152	136080.6 (101420.27-176964.75)	136292.16 (100806.65-177992.19)	0.01 (-0.01 to 0.02)	0.512
South Africa	3166.7 (2175.21-4512.3)	18080.82 (15903.46-20549.33)	6.13 (5.49 to 6.77)	<0.001	26.61 (20.98-33.59)	246.85 (226.58-268.26)	7.28 (6.58 to 7.99)	<0.001	94181.82 (65054.13-127661.21)	88783.09 (60809.4-121409.18)	-0.18 (-0.26 to -0.1)	<0.001	164692.58 (124997.49-210970.6)	185093.55 (145639.14-230749.14)	0.38 (0.35 to 0.41)	<0.001
South Sudan	3078.7 (1651.27-5659.73)	6128.92 (3045.66-12052.64)	2.25 (1.65 to 2.85)	<0.001	28.66 (13.79-60.7)	81.47 (35.73-178.03)	3.45 (2.63 to 4.27)	<0.001	67500.48 (46075.44-92544.74)	67914.5 (45995.82-93123.65)	0.02 (0.01 to 0.03)	<0.001	136229.98 (101564.55-176976.49)	139251.64 (102458.33-182856.56)	0.07 (0.06 to 0.08)	<0.001
Spain	1931.65 (1223.32-2914.64)	1666.6 (979.37-2632.8)	-0.5 (-0.65 to -0.36)	<0.001	7.24 (6.38-8.19)	2.81 (2.31-3.4)	-3.28 (-3.83 to -2.73)	<0.001	48086.52 (31910.97-66015.41)	47653.54 (31541.08-65627.51)	-0.03 (-0.04 to -0.02)	<0.001	102786.3 (71569.21-138357.08)	104058.22 (71562.35-143216.95)	0.04 (0.02 to 0.06)	<0.001
Sri Lanka	1081.21 (608.81-1776.39)	1018.65 (546.47-1727.42)	-0.16 (-0.34 to 0.02)	0.079	4.6 (2.96-6.82)	3.31 (1.98-5.16)	-0.87 (-1.52 to -0.22)	0.009	38236.64 (24961.34-54350.22)	37297.68 (24272.49-53182.28)	-0.07 (-0.11 to -0.04)	<0.001	95368.93 (69574.75-125303.87)	97777.24 (69089.1-132968.93)	0.08 (0.07 to 0.1)	<0.001
Sudan	2288.69 (1308.85-3801.96)	3611.71 (1929.12-6869.52)	1.49 (1.37 to 1.61)	<0.001	5.75 (2.58-13.55)	31.25 (14.6-70.95)	5.59 (5.35 to 5.83)	<0.001	70430.25 (49790.08-93096.56)	70920.49 (50191.06-93836.9)	0.01 (-0.02 to 0.05)	0.427	130014.79 (96628.75-167903.77)	133680.96 (96067.54-180788.68)	0.09 (0.06 to 0.13)	<0.001
Suriname	2813.45 (2029.02-3898.51)	2958.15 (2158.19-4139.54)	0.44 (0.05 to 0.83)	0.027	31.75 (26.37-38.1)	33.04 (27.83-40.05)	0.54 (-0.02 to 1.1)	0.058	51647.35 (34277.51-72034.24)	51487.69 (34018.49-72590.47)	-0.01 (-0.01 to -0.01)	<0.001	125002.43 (90066.34-167377)	126510.59 (90857.48-170724.69)	0.04 (0.03 to 0.04)	<0.001
Sweden	1578.65 (940.15-2480.64)	1353.79 (772.6-2210.67)	-0.5 (-0.61 to -0.4)	<0.001	4.55 (3.81-5.41)	2.15 (1.69-2.7)	-2.4 (-3 to -1.79)	<0.001	43391.82 (28735.43-60262.22)	39227.03 (25623.56-55369.31)	-0.32 (-0.37 to -0.28)	<0.001	108192.29 (75127.58-148809.91)	103014.04 (70656.63-142981.73)	-0.16 (-0.19 to -0.13)	<0.001
Switzerland	1864.9 (1118.93-2901.51)	1721.24 (996.03-2728.28)	-0.24 (-0.36 to -0.12)	<0.001	4.41 (3.63-5.32)	1.85 (1.5-2.29)	-2.71 (-3.54 to -1.88)	<0.001	50222.64 (33968.92-68618.18)	49637.05 (33330.43-68079.74)	-0.04 (-0.06 to -0.02)	<0.001	110858.04 (78756.14-149919.12)	108931.94 (75026.46-150244.61)	-0.06 (-0.07 to -0.04)	<0.001
Syrian Arab Republic	2061.11 (1230.82-3174.82)	1938.82 (1170.59-3001.92)	-0.2 (-0.23 to -0.18)	<0.001	2.67 (1.68-4.08)	2.02 (1.32-3.05)	-0.93 (-1.17 to -0.69)	<0.001	64395.28 (45487.42-85149.67)	64527.56 (45431.78-85288.71)	0.01 (0 to 0.01)	0.002	119203.96 (86802.08-156479.32)	121645.23 (87493.08-162627.27)	0.07 (0.04 to 0.09)	<0.001
Taiwan (Province of China)	1570.03 (929.56-2495.35)	1524.79 (895.51-2437.27)	-0.1 (-0.22 to 0.01)	0.076	6.3 (5.07-7.66)	3.42 (2.64-4.39)	-2.02 (-2.67 to -1.37)	<0.001	49800.57 (33074.95-70343.96)	51597.7 (35057.62-73097.79)	0.12 (0.1 to 0.14)	<0.001	102122.74 (70106.88-143261.48)	110801.91 (77780.8-152894.89)	0.27 (0.24 to 0.29)	<0.001
Tajikistan	1566.05 (957.23-2442.68)	1375.67 (821.36-2182.36)	-0.43 (-0.52 to -0.34)	<0.001	8.6 (6.49-11.53)	5.78 (4.28-8.14)	-1.23 (-1.72 to -0.74)	<0.001	55953.93 (37630.01-78874.19)	55791.55 (37247.79-78279.07)	-0.01 (-0.02 to 0.01)	0.317	105995.58 (75302.18-144338.33)	105147.05 (75841.2-139544.47)	-0.03 (-0.03 to -0.02)	<0.001
Thailand	2177.64 (1619.18-2988.05)	1945.53 (1337.81-2858.11)	-0.27 (-0.72 to 0.18)	0.242	24.24 (20.93-28.7)	18.67 (15.68-22.59)	-0.68 (-1.46 to 0.11)	0.092	38705.25 (25636.6-54483.54)	37125.19 (24203.24-53141.48)	-0.11 (-0.17 to -0.05)	0.001	104434.11 (80216.54-132164.87)	104464.55 (74245.65-141650.02)	0 (-0.04 to 0.04)	0.992
Timor-Leste	1282.43 (675.91-2207.39)	2140.99 (1205.46-3475.77)	1.7 (1.42 to 1.98)	<0.001	6.92 (3.55-12.54)	23.37 (13.6-36.53)	4.16 (3.83 to 4.49)	<0.001	34763.43 (22746.08-49525.53)	34684.15 (22427.53-49621.98)	0 (-0.05 to 0.05)	0.906	91589.29 (65679.4-122723.79)	93917.43 (66973.41-126921.55)	0.08 (0.07 to 0.09)	<0.001
Togo	3796.78 (2135.9-6338.63)	4902.05 (2701.55-8120.42)	0.77 (0.26 to 1.29)	0.003	37.18 (19.42-66.71)	57.21 (28.23-100.99)	1.34 (0.57 to 2.12)	0.001	62647.22 (42711.28-85304.46)	62643.1 (42643.73-85519.92)	0 (-0.02 to 0.02)	0.779	126851.18 (94251.19-164153.16)	130862.07 (95254.38-173966.53)	0.1 (0.06 to 0.13)	<0.001
Tokelau	1833.58 (988.48-3094.01)	1788.68 (947.83-3046.55)	-0.06 (-0.17 to 0.06)	0.338	13.32 (7.28-22.14)	13.2 (6.88-22.44)	0.03 (-0.42 to 0.48)	0.899	56645.17 (37337.71-80300.9)	54730.47 (36205.19-77104.09)	-0.09 (-0.13 to -0.05)	<0.001	108000.58 (76236.25-147040.27)	108637.64 (76894.35-148406.28)	0.02 (0.01 to 0.03)	<0.001
Tonga	1740.52 (1000.16-2833.34)	1639.57 (916.13-2718.84)	-0.2 (-0.23 to -0.16)	<0.001	13.9 (8.97-20.84)	11.4 (6.96-17.95)	-0.67 (-0.75 to -0.58)	<0.001	56509.02 (37625.7-79678.6)	56032.6 (37123.22-78656.26)	0 (-0.06 to 0.05)	0.94	105001.87 (74754.94-143110.18)	108043.42 (76316.09-147738.66)	0.09 (0.08 to 0.1)	<0.001
Trinidad and Tobago	2463.19 (1854.55-3327.97)	2576.38 (1849.55-3605.21)	0.34 (-0.01 to 0.69)	0.059	25.94 (23.66-28.66)	26.55 (22.55-31.34)	0.48 (0.01 to 0.96)	0.044	51484.8 (34109.33-72196.41)	51458.57 (33899.26-72325.96)	0 (-0.02 to 0.01)	0.738	123734 (91356.98-160703.08)	127528.04 (91229.06-172608.52)	0.09 (0.08 to 0.1)	<0.001
Tunisia	2031.46 (1212.92-3149.5)	1975.82 (1159.32-3105.91)	-0.1 (-0.13 to -0.06)	<0.001	3.34 (2-5.22)	2.78 (1.48-4.73)	-0.64 (-0.96 to -0.32)	<0.001	68314.06 (48207.33-89959.87)	67135.54 (47223.34-89006.95)	-0.06 (-0.07 to -0.04)	<0.001	125450.72 (92144.54-162942.68)	126810.34 (91888.96-168970.44)	0.03 (0.03 to 0.04)	<0.001
Turkey	2093.58 (1246.28-3255.1)	1953.6 (1162.93-3013.52)	-0.22 (-0.25 to -0.19)	<0.001	4.86 (2.82-8.07)	2.72 (1.75-3.97)	-1.85 (-2.09 to -1.61)	<0.001	67791.64 (47820.74-89428.83)	64792.57 (45349.03-86107.91)	-0.13 (-0.17 to -0.09)	<0.001	126548 (93286.07-164589.41)	124969.41 (89953.29-167535.61)	-0.02 (-0.07 to 0.02)	0.245
Turkmenistan	1589.21 (1038.65-2383.99)	1601.9 (1012.2-2459.12)	0.06 (-0.2 to 0.32)	0.637	9.33 (8.21-10.55)	10.12 (8.04-12.97)	0.41 (-0.43 to 1.26)	0.34	55444.69 (37165.13-78007.35)	54697.6 (36683.96-77377.34)	-0.04 (-0.05 to -0.04)	<0.001	106042.57 (74792.13-145684.22)	105608.68 (74134.41-145966.15)	-0.01 (-0.02 to -0.01)	<0.001
Tuvalu	1898.78 (1059.54-3133.79)	1770.05 (928.35-3038.71)	-0.22 (-0.33 to -0.12)	<0.001	17.13 (10.06-27.4)	14.34 (7.35-24.8)	-0.54 (-0.68 to -0.41)	<0.001	55604.5 (36718.06-78665.36)	54389.11 (36018.88-77164.01)	-0.06 (-0.09 to -0.03)	<0.001	103429.27 (73576.79-140673.91)	106528.14 (75476.42-145334.3)	0.09 (0.09 to 0.1)	<0.001
Uganda	44833.48 (24470.7-70883.94)	9759.46 (5434.3-15860.9)	-4.85 (-5.36 to -4.33)	<0.001	752.15 (395.46-1205.09)	136.44 (68.44-232.96)	-5.44 (-6.23 to -4.64)	<0.001	70942.5 (49153.91-95816.07)	70066.72 (48037.71-95728.76)	-0.04 (-0.09 to 0.01)	0.161	167366.34 (134884.68-202464.75)	148967.83 (114766.14-185992.22)	-0.37 (-0.4 to -0.34)	<0.001
Ukraine	1770.73 (1112.33-2725.63)	2348.93 (1631.11-3399.36)	0.92 (0.76 to 1.08)	<0.001	9.59 (7.76-11.9)	19.53 (17.06-22.88)	2.19 (1.73 to 2.66)	<0.001	52679.53 (34996.48-73817.93)	52281.19 (34615.69-73465.86)	-0.02 (-0.04 to -0.01)	<0.001	122975.89 (87386.46-167103.01)	124083.54 (87552.61-169214.04)	0.03 (0.02 to 0.04)	<0.001
United Arab Emirates	2210.22 (1295.26-3505.96)	2033.24 (1210.61-3165.49)	-0.26 (-0.32 to -0.2)	<0.001	6.67 (3.52-11.8)	4.08 (2.35-6.76)	-1.41 (-1.8 to -1.03)	<0.001	63056.79 (44585.56-83263.42)	62955.09 (44335.24-83140.79)	0 (-0.02 to 0.02)	0.941	121046.35 (87101.38-161874.99)	120965.28 (86619.06-162558.84)	0 (-0.02 to 0.01)	0.786
United Kingdom	1988.53 (1296.64-2963.71)	1551.88 (949.65-2437.08)	-0.8 (-0.85 to -0.75)	<0.001	6.87 (6.67-7.09)	3.18 (3.06-3.32)	-2.38 (-2.53 to -2.23)	<0.001	49699.96 (33980.23-66840.77)	41895.14 (28342.12-58109.52)	-0.54 (-0.57 to -0.52)	<0.001	112031.96 (78330.5-152750.94)	104294.55 (72914.65-143925.65)	-0.22 (-0.24 to -0.21)	<0.001
United Republic of Tanzania	14203.32 (7756.11-24227.83)	8614.9 (4868.22-13981.14)	-1.85 (-2.78 to -0.9)	<0.001	212.33 (108.04-377.78)	117.34 (59.82-200.78)	-2.12 (-3.1 to -1.13)	<0.001	70252.12 (48265.12-95770)	66704.23 (45212.9-91577.35)	-0.18 (-0.21 to -0.15)	<0.001	144903.16 (109912.47-183652.91)	142199.14 (107043.01-182675.97)	-0.07 (-0.09 to -0.04)	<0.001
United States Virgin Islands	1982.54 (1270.59-3026.22)	1696.25 (1035.89-2693.38)	-0.34 (-0.55 to -0.13)	0.001	17.08 (12.89-22.89)	11.43 (8.33-16.3)	-0.86 (-1.33 to -0.4)	<0.001	51298.79 (33969.26-72186.91)	51351.6 (33888.54-72199.43)	0 (0 to 0)	0.018	124369.38 (89415.06-167718.14)	125423.14 (89856.88-169519.34)	0.03 (0.02 to 0.03)	<0.001
United States of America	1391.52 (945.69-2062.95)	1078.8 (678.65-1678.81)	-0.79 (-1.09 to -0.49)	<0.001	8.49 (8.32-8.65)	4.22 (4.04-4.41)	-2.31 (-2.58 to -2.03)	<0.001	36783 (23255.68-54379.25)	35307.06 (22748.46-51690.3)	-0.11 (-0.2 to -0.02)	0.014	94979.6 (67064.48-130113.66)	98139.16 (70052.22-133438.43)	0.1 (0.04 to 0.16)	0.001
Uruguay	1747.82 (1110.67-2651.3)	1801.3 (1176.94-2699.25)	0.13 (0.05 to 0.21)	0.003	11.27 (9.09-13.79)	11.88 (10.09-14.04)	0.25 (-0.03 to 0.52)	0.077	40780.31 (26807.77-57398.12)	40424.66 (26407.05-57299.38)	-0.03 (-0.04 to -0.02)	<0.001	113233.7 (81166.06-152945.87)	113199.97 (80516.33-153747.07)	0 (-0.01 to 0.01)	0.904
Uzbekistan	1478.14 (908.7-2279.61)	1466.48 (905.68-2268.22)	0.01 (-0.26 to 0.27)	0.955	7.52 (5.92-9.33)	7.81 (6.2-9.72)	0.23 (-0.87 to 1.34)	0.685	55400.21 (37170.97-78192.67)	54803.18 (36683.56-77068.35)	-0.03 (-0.05 to -0.02)	<0.001	104470.62 (74009.15-142229.56)	104962.03 (74267.2-143354.87)	0.02 (0 to 0.04)	0.054
Vanuatu	1616.93 (849.62-2807.16)	2001.18 (1061.61-3397.05)	0.67 (0.53 to 0.82)	<0.001	10.76 (5.42-19.46)	18.22 (9.46-30.93)	1.68 (1.33 to 2.03)	<0.001	59839.54 (40456.63-83085.91)	57163.64 (38224.97-80368.1)	-0.13 (-0.17 to -0.1)	<0.001	105764.77 (75540.84-143168.42)	106433.53 (75737.59-144733.24)	0.02 (0.01 to 0.03)	<0.001
Venezuela (Bolivarian Republic of)	1763.54 (1219.36-2541.3)	1918.16 (1239.93-2853.96)	0.3 (0.18 to 0.43)	<0.001	15.33 (13.58-17.24)	17.98 (13.68-22.92)	0.55 (0.26 to 0.85)	<0.001	51178.61 (33760.75-72252.57)	50807.16 (33426.04-71908.41)	-0.03 (-0.08 to 0.01)	0.144	123816.22 (91107.96-164221.4)	124389.44 (90954.51-165391.7)	0.02 (0 to 0.04)	0.028
Viet Nam	1173.13 (648.94-1959.17)	1199.39 (669.93-2003.23)	0.13 (0.03 to 0.23)	0.01	6.26 (3.75-10.07)	6.39 (3.75-10.61)	0.26 (-0.02 to 0.55)	0.068	31795.72 (20693.62-45378.61)	32128.11 (21032.66-45891.75)	0.04 (0.01 to 0.07)	0.007	89160.17 (64009.51-118711.18)	91042.27 (64983.91-122692.02)	0.07 (0.06 to 0.08)	<0.001
Yemen	2160.55 (1255.37-3422.34)	2063.25 (1199.17-3251.54)	-0.15 (-0.2 to -0.1)	<0.001	3.12 (1.42-6.18)	3.64 (1.62-6.7)	0.49 (0.18 to 0.8)	0.002	64237.74 (45329.4-84611.14)	64495.85 (45500.67-84953.44)	0.01 (0.01 to 0.02)	<0.001	124354.63 (90004.06-165043.2)	126740.65 (91748.7-169628.7)	0.06 (0.04 to 0.08)	<0.001
Zambia	21198.32 (11417.97-36080.91)	15483.12 (8273.64-26886.76)	-1.21 (-1.98 to -0.44)	0.002	321.66 (159.16-569.87)	231.76 (112.34-426.88)	-1.2 (-1.98 to -0.43)	0.002	73820.68 (49883.66-101759.11)	72135.87 (48511.14-100337.25)	-0.08 (-0.13 to -0.03)	0.002	153108.78 (116038.7-194003.43)	159198.57 (121085.35-203680.61)	0.13 (0.08 to 0.17)	<0.001
Zimbabwe	23448.04 (12564.64-39706.36)	16906.94 (9577.63-27742.85)	-1.13 (-1.56 to -0.7)	<0.001	350.21 (167.9-622.55)	259.64 (133.39-447.93)	-1.05 (-1.57 to -0.53)	<0.001	81590.14 (55561.95-111822.47)	77613.87 (52603.65-107024.28)	-0.15 (-0.25 to -0.04)	0.005	163241.05 (124569.1-205122.84)	168160.69 (127956.84-214030.88)	0.06 (-0.04 to 0.16)	0.234
Abbreviations: ASDR age-standardized DALYs rate; ASMR age-standardized mortality rate；ASIR age-standardized incidence rate；ASPR age-standardized prevalence rate; CI confidence interval；AAPC, average annual percentage change.
