# Supplementary material for: Rising global burden of common gynecological diseases in women of childbearing age from 1990 to 2021: an update from the Global Burden of Disease Study 2021
Source: Reprod Health. 2025 Apr 21;22:57. doi: 10.1186/s12978-025-02013-1 (PMC12010537; doi:10.1186/s12978-025-02013-1)
Supplement: Supplementary file 4 — Additional file 4. [file 12978_2025_2013_MOESM4_ESM.xlsx]

## Sheet: Sheet1
Table S2. Burden of HIV/AIDS among women of childbearing age in 2021 and their average percentage changes from 1990 to 2021 at the global, regional and national levels.
Characteristics	ASDR (per 100,000 population)				ASMR (per 100,000 population)				ASIR (per 100,000 population)				ASPR (per 100,000 population)
	1990	2021	AAPC (95% CI)	P-value	1990	2021	AAPC (95% CI)	P-value	1990	2021	AAPC (95% CI)	P-value	1990	2021	AAPC (95% CI)	P-value
Global	497.86 (322.95-741.81)	829.75 (658.24-1063.9)	1.6 (1.14 to 2.07)	<0.001	8.12 (5.07-12.36)	13.39 (10.34-17.56)	1.58 (1.09 to 2.06)	<0.001	64.89 (57.14-73.45)	34.73 (30.03-40.54)	-1.93 (-2.22 to -1.65)	<0.001	260.91 (238.39-284.17)	830.87 (784.57-884.29)	3.85 (3.48 to 4.22)	<0.001
Age group (years)
15-19	207.39 (146.11-319.72)	323.15 (237.62-429.01)	1.37 (1.03 to 1.71)	<0.001	2.55 (1.72-4.12)	4.14 (2.95-5.59)	1.51 (1.26 to 1.76)	<0.001	73.06 (66.14-80.91)	33.44 (28.97-40.73)	-2.38 (-2.67 to -2.09)	<0.001	176.59 (160.69-194.76)	222.09 (202.92-250.83)	0.76 (0.44 to 1.09)	<0.001
20-24	517.48 (362.11-773.26)	603.17 (472.53-775.01)	0.43 (-0.15 to 1.01)	0.147	7.06 (4.84-10.85)	8.18 (6.23-10.75)	0.4 (-0.18 to 0.98)	0.18	73.6 (64.45-82.6)	36.56 (31.49-42.87)	-2.15 (-2.47 to -1.84)	<0.001	317.65 (292.06-344.75)	480.65 (442.26-529.32)	1.34 (1.1 to 1.57)	<0.001
25-29	757.49 (467.4-1128.33)	906.94 (706.19-1191.88)	0.49 (-0.08 to 1.07)	0.093	11.29 (6.7-17.21)	13.08 (9.83-17.48)	0.38 (-0.23 to 1)	0.225	99.48 (88.26-112.02)	59.1 (51.62-68.16)	-1.67 (-1.82 to -1.52)	<0.001	396.94 (365.23-427.89)	832.43 (780.55-900.84)	2.36 (2.14 to 2.58)	<0.001
30-34	703.38 (461.22-1029.09)	1111.38 (881.76-1414.32)	1.33 (0.95 to 1.71)	<0.001	11.48 (7.32-17.1)	17.32 (13.32-22.6)	1.18 (0.79 to 1.57)	<0.001	61.78 (53.72-70.4)	37.64 (33.42-42.54)	-1.57 (-1.8 to -1.35)	<0.001	322.71 (293.25-350.79)	1057.43 (1000.85-1124.42)	3.89 (3.64 to 4.13)	<0.001
35-39	492.41 (305.01-748.02)	1109.55 (904.11-1391.75)	2.63 (2.21 to 3.05)	<0.001	8.78 (5.24-13.6)	18.57 (14.78-23.97)	2.42 (2 to 2.85)	<0.001	50.76 (43.88-58.43)	29.57 (24.86-34.51)	-1.67 (-2.07 to -1.26)	<0.001	227.36 (206.15-248.52)	1210.8 (1159.6-1267.01)	5.5 (5.24 to 5.77)	<0.001
40-44	400.81 (255.81-596.64)	1059.83 (866.06-1297.02)	3.2 (2.51 to 3.9)	<0.001	7.88 (4.82-11.95)	19.47 (15.53-24.14)	2.98 (2.27 to 3.71)	<0.001	42.52 (37.16-49.75)	22.52 (19.18-26.12)	-2.02 (-2.46 to -1.59)	<0.001	187.66 (170.68-204.79)	1215.72 (1155.01-1275.9)	6.19 (6 to 6.37)	<0.001
45-49	391.3 (247.94-572.32)	828.66 (654.38-1119.74)	2.47 (2.16 to 2.78)	<0.001	8.6 (5.29-12.83)	16.71 (12.73-23.32)	2.2 (1.86 to 2.54)	<0.001	39.18 (33.62-45.28)	16.71 (13.81-19.83)	-2.7 (-2.87 to -2.52)	<0.001	161.17 (147.12-179.09)	1039.13 (984.34-1086.7)	6.18 (6.04 to 6.33)	<0.001
Socio-demographic index
High SDI	89.64 (86.49-94.03)	41.61 (36.34-48.4)	-2.55 (-3.01 to -2.09)	<0.001	1.49 (1.49-1.5)	0.58 (0.58-0.59)	-3.05 (-3.76 to -2.33)	<0.001	8.11 (5.32-11.2)	9.08 (4.69-14.05)	0.47 (-0.35 to 1.3)	0.257	74.47 (48.1-107.99)	136.83 (79.73-200.49)	1.98 (1.88 to 2.08)	<0.001
High-middle SDI	37.29 (36.22-38.36)	164.81 (153.14-183.34)	4.93 (4.29 to 5.57)	<0.001	0.63 (0.62-0.64)	2.78 (2.65-3.08)	4.96 (4.41 to 5.52)	<0.001	3.35 (2.82-4.03)	16.53 (10.82-27.06)	5.18 (4.5 to 5.87)	<0.001	19.88 (16.43-23.71)	167.59 (122.84-235.73)	7.13 (7 to 7.26)	<0.001
Middle SDI	93.84 (84.13-107.09)	666.7 (604.97-742.39)	6.47 (5.76 to 7.18)	<0.001	1.54 (1.38-1.78)	10.33 (9.33-11.56)	6.26 (5.6 to 6.94)	<0.001	16.72 (13.99-19.69)	30.69 (25.25-36.5)	1.89 (1.19 to 2.59)	<0.001	41.65 (36.03-47.79)	870.23 (812.73-934.69)	10.29 (9.82 to 10.76)	<0.001
Low-middle SDI	596.27 (347.01-958.11)	1119.79 (796.64-1545.99)	2.08 (1.6 to 2.56)	<0.001	9.5 (5.17-15.82)	18.92 (13.04-26.68)	2.28 (1.76 to 2.8)	<0.001	122.86 (106.65-140.08)	39.45 (32.13-49.18)	-3.58 (-3.75 to -3.41)	<0.001	381.7 (336.04-427.47)	889.85 (820.96-958.68)	2.8 (2.31 to 3.3)	<0.001
Low SDI	3993.62 (2439.79-6129.65)	2351.67 (1723.98-3247.49)	-1.78 (-2.48 to -1.08)	<0.001	66.54 (39.01-103.73)	38.88 (27.39-55.37)	-1.8 (-2.53 to -1.07)	<0.001	385.06 (310.38-465.02)	76.12 (55.64-103.45)	-5.07 (-5.27 to -4.87)	<0.001	1853.22 (1619.77-2102.34)	2293.68 (2082.78-2561.02)	0.74 (0.41 to 1.07)	<0.001
Region
Andean Latin America	55.08 (53.14-58.24)	184.4 (168.03-212.25)	3.99 (3.35 to 4.64)	<0.001	0.94 (0.93-0.99)	3.08 (2.78-3.62)	3.92 (3.23 to 4.62)	<0.001	5.02 (2.66-13.84)	11.54 (6.95-18.91)	3.2 (2.52 to 3.89)	<0.001	26.65 (17.35-40.42)	177.56 (126.04-250.15)	6.31 (6.19 to 6.43)	<0.001
Australasia	9.18 (8.54-10.05)	8.21 (6.28-11.6)	-1.14 (-2.67 to 0.42)	0.151	0.14 (0.14-0.14)	0.1 (0.1-0.1)	-1.97 (-3.75 to -0.15)	0.034	0.99 (0.65-1.38)	2.73 (1.22-5)	3.5 (2.51 to 4.5)	<0.001	11.1 (6.51-16.08)	35.81 (18.35-59.39)	3.85 (3.78 to 3.91)	<0.001
Caribbean	1773.87 (983.1-2993.96)	1197.7 (736.09-1841.65)	-1.22 (-2.09 to -0.34)	0.007	29.92 (16.35-51.1)	20.07 (12.02-31.45)	-1.23 (-2.1 to -0.34)	0.007	172.17 (109.71-257.04)	68.67 (34.66-122.37)	-2.91 (-3.11 to -2.7)	<0.001	752.45 (464.22-1100.84)	1176.61 (909.15-1455.55)	1.46 (1.24 to 1.67)	<0.001
Central Asia	41.12 (40.72-41.6)	93.52 (89.89-99.23)	3.02 (2.2 to 3.84)	<0.001	0.74 (0.74-0.74)	1.6 (1.59-1.6)	2.53 (1.64 to 3.43)	<0.001	3.32 (2.19-4.92)	28.54 (14.61-55.93)	6.96 (5.21 to 8.73)	<0.001	7.48 (5.42-10.06)	94.21 (65.92-145.95)	8.51 (8.29 to 8.74)	<0.001
Central Europe	11.89 (11.64-12.19)	19.87 (18.5-21.98)	1.91 (1.22 to 2.6)	<0.001	0.2 (0.2-0.2)	0.3 (0.3-0.3)	1.63 (0.62 to 2.66)	0.001	0.63 (0.4-0.94)	1.97 (1.05-3.4)	3.74 (2.96 to 4.52)	<0.001	3.2 (1.94-4.53)	31.18 (19.03-47.88)	7.61 (7.31 to 7.92)	<0.001
Central Latin America	111.84 (110.64-113.51)	177.8 (172.01-186.18)	1.51 (1.12 to 1.9)	<0.001	1.99 (1.99-2)	3.04 (3.04-3.04)	1.38 (0.9 to 1.86)	<0.001	8.09 (5.62-12.27)	10.29 (6.21-16.11)	0.74 (0.49 to 0.98)	<0.001	24.79 (17.68-34.53)	141.84 (95.1-203.82)	5.76 (5.68 to 5.83)	<0.001
Central Sub-Saharan Africa	4712.31 (2813.28-7580.66)	3593.08 (2421.96-5119.17)	-0.98 (-1.64 to -0.33)	0.003	79.01 (45.74-129.66)	61.78 (40.46-89.15)	-0.9 (-1.56 to -0.25)	0.007	553.21 (385.04-755.54)	152.52 (91.71-249.28)	-4.09 (-4.22 to -3.95)	<0.001	2374.96 (1801.73-3095.01)	2254.97 (1865.53-2705.14)	-0.18 (-0.38 to 0.02)	0.084
East Asia	5.52 (0.68-9.73)	54.92 (39.25-72.86)	7.62 (6.7 to 8.54)	<0.001	0.09 (0.01-0.17)	0.97 (0.69-1.28)	7.85 (6.81 to 8.9)	<0.001	0.57 (0.34-0.98)	1.6 (0.72-2.81)	3.31 (2.22 to 4.42)	<0.001	3.27 (1.89-4.47)	19.87 (9.93-38.5)	6 (5.87 to 6.13)	<0.001
Eastern Europe	72.24 (71.14-74.26)	755.69 (724.62-802.67)	7.81 (6.8 to 8.82)	<0.001	1.27 (1.27-1.27)	12.74 (12.71-12.77)	7.7 (6.51 to 8.9)	<0.001	3.4 (2.27-5.07)	83.59 (51.67-144.05)	10.84 (9.72 to 11.97)	<0.001	18.26 (12.22-27.46)	768.52 (530.68-1152.95)	12.84 (12.51 to 13.16)	<0.001
Eastern Sub-Saharan Africa	9129.64 (5490.44-14246.57)	5656.98 (4009.07-8053.99)	-1.52 (-2.27 to -0.76)	<0.001	152.16 (87.37-242.41)	93.14 (63.09-137.58)	-1.55 (-2.33 to -0.77)	<0.001	1013.23 (840.96-1205.58)	173.87 (124.8-245.48)	-5.53 (-5.77 to -5.29)	<0.001	4401.92 (3854.99-4976.96)	5956.09 (5386.15-6665.83)	0.99 (0.8 to 1.18)	<0.001
High-income Asia Pacific	0.97 (0.82-1.16)	2.8 (2.27-3.54)	3.47 (3.01 to 3.93)	<0.001	0.01 (0.01-0.01)	0.03 (0.03-0.03)	2.8 (2.27 to 3.34)	<0.001	0.37 (0.18-0.62)	1.06 (0.61-1.6)	3.41 (2.5 to 4.33)	<0.001	2.21 (1.06-3.61)	14.57 (8.95-20.94)	6.25 (6.09 to 6.41)	<0.001
High-income North America	206.38 (198.05-218.22)	68.87 (56.74-85.29)	-3.69 (-4.31 to -3.07)	<0.001	3.44 (3.44-3.45)	0.9 (0.9-0.9)	-4.28 (-5.75 to -2.8)	<0.001	17.46 (9.86-25.65)	18.56 (7.26-31.08)	0.11 (-1.37 to 1.62)	0.882	182.4 (109.54-275.37)	291.5 (149.54-455.16)	1.53 (1.44 to 1.62)	<0.001
North Africa and Middle East	16.82 (10.52-34.96)	139.28 (82.74-279.47)	6.96 (6.49 to 7.44)	<0.001	0.29 (0.18-0.61)	2.44 (1.43-4.92)	7.02 (6.53 to 7.51)	<0.001	1.8 (0.62-5.2)	7.05 (2.33-21.46)	4.51 (4.19 to 4.82)	<0.001	6.31 (3.01-16.82)	58.61 (30.85-122.7)	7.42 (7.23 to 7.62)	<0.001
Oceania	28.25 (26.11-31.92)	619.33 (345.81-1053.89)	10.39 (8.33 to 12.48)	<0.001	0.5 (0.46-0.56)	9.96 (4.93-18.19)	10.04 (8.39 to 11.72)	<0.001	1.99 (1.07-3.46)	58.76 (27.96-102.27)	11.62 (10.92 to 12.33)	<0.001	5.89 (4.17-8.06)	834.27 (637.31-1054.97)	17.29 (16.54 to 18.05)	<0.001
South Asia	1.76 (0.81-3.48)	200.71 (121.13-355.01)	16.98 (14.76 to 19.24)	<0.001	0.02 (0.01-0.05)	3.47 (2.04-6.18)	18.8 (15.9 to 21.77)	<0.001	2.27 (1.25-3.87)	6.61 (3.7-13.34)	3.66 (2.9 to 4.41)	<0.001	3.71 (2.38-5.53)	135.54 (106.28-182.77)	12.1 (11.1 to 13.11)	<0.001
Southeast Asia	127.53 (124.41-131.06)	217.28 (183.21-264.7)	2.26 (0.7 to 3.86)	0.005	2.18 (2.13-2.24)	3.53 (2.91-4.47)	1.94 (1.16 to 2.73)	<0.001	12.79 (7.64-19.32)	13.84 (9.39-20.27)	-0.15 (-1.7 to 1.43)	0.855	15.04 (10.25-20.74)	222.44 (162.02-306.89)	8.97 (8.78 to 9.16)	<0.001
Southern Latin America	64.1 (60.81-68.84)	160.34 (153.02-171.12)	3.44 (2.64 to 4.23)	<0.001	1.04 (1.04-1.04)	2.66 (2.65-2.67)	3.21 (2.9 to 3.53)	<0.001	11.33 (8.46-14.57)	14.93 (11.14-19.54)	0.83 (0.65 to 1.02)	<0.001	74.65 (61.95-88.88)	219.43 (182.79-263.14)	3.53 (3.47 to 3.6)	<0.001
Southern Sub-Saharan Africa	4628.07 (2746.81-7503.29)	15941.34 (13688.03-19052.23)	3.51 (2.39 to 4.63)	<0.001	72.26 (39.38-122.55)	242.37 (204.53-297.96)	3.37 (2.28 to 4.47)	<0.001	1120.7 (892.06-1365.21)	552.09 (420.95-701.98)	-2.35 (-2.79 to -1.91)	<0.001	3357.73 (2788.3-3974.73)	24688.66 (23436.21-26058.78)	6.64 (5.93 to 7.36)	<0.001
Tropical Latin America	184.77 (179.98-191.61)	296.12 (280.61-318.72)	1.38 (0.91 to 1.86)	<0.001	3.08 (3.08-3.08)	5 (4.99-5.01)	1.58 (0.65 to 2.52)	0.001	16.33 (12.35-21.4)	27.78 (14.84-48.61)	1.9 (1.27 to 2.54)	<0.001	99.7 (67.32-143.45)	351.47 (203.83-565.27)	4.14 (4.02 to 4.25)	<0.001
Western Europe	78.33 (76.23-80.98)	30.59 (26.79-35.08)	-3.2 (-3.85 to -2.55)	<0.001	1.26 (1.26-1.26)	0.4 (0.4-0.4)	-3.82 (-5.09 to -2.54)	<0.001	8.74 (7.12-10.79)	6.59 (4.65-8.81)	-0.94 (-1.28 to -0.59)	<0.001	60.07 (47.27-74)	119.74 (88.29-151.47)	2.25 (2.18 to 2.33)	<0.001
Western Sub-Saharan Africa	2330.53 (1318.94-3802.78)	3316.6 (2334.67-4668.28)	1.1 (0.43 to 1.77)	0.001	38.88 (20.98-64.91)	57.78 (39.67-82.7)	1.31 (0.32 to 2.3)	0.009	326.19 (260.52-403.71)	111.02 (89.14-136.96)	-3.46 (-3.64 to -3.28)	<0.001	1221.05 (974.02-1510.39)	2279.67 (2056.35-2506.2)	1.98 (1.79 to 2.17)	<0.001
Nation
Afghanistan	9.74 (1.68-21.19)	27.12 (7.41-58.66)	3.34 (2.81 to 3.86)	<0.001	0.17 (0.03-0.38)	0.46 (0.12-1.01)	3.25 (2.71 to 3.81)	<0.001	0.59 (0.24-1.48)	1.42 (0.56-2.62)	2.96 (2.43 to 3.5)	<0.001	3.37 (1.44-5.68)	16.3 (8.95-24.52)	5.21 (5.12 to 5.3)	<0.001
Albania	1.48 (1.4-1.58)	1.91 (1.79-2.19)	1.06 (0.16 to 1.96)	0.02	0.02 (0.02-0.02)	0.03 (0.03-0.03)	0.6 (0.02 to 1.18)	0.043	0.14 (0.1-0.21)	0.1 (0.05-0.19)	-1.09 (-1.47 to -0.71)	<0.001	1.06 (0.74-1.42)	1.28 (0.65-2.61)	0.62 (0.47 to 0.77)	<0.001
Algeria	7.29 (3.91-11.89)	36.88 (19.21-68.65)	5.31 (4.82 to 5.81)	<0.001	0.13 (0.07-0.21)	0.57 (0.26-1.15)	4.85 (4.32 to 5.38)	<0.001	0.49 (0.36-0.65)	6.17 (4.54-8.04)	8.53 (8.23 to 8.83)	<0.001	2.54 (2.13-3.01)	62.69 (53.04-73.23)	10.89 (10.85 to 10.94)	<0.001
American Samoa	50.66 (50.41-50.9)	194.79 (189.71-201)	3.99 (1.81 to 6.22)	<0.001	0.92 (0.92-0.93)	3.4 (3.39-3.41)	3.98 (0.49 to 7.59)	0.025	0.63 (0.35-1.38)	17.97 (9.79-26.65)	11.73 (11.2 to 12.26)	<0.001	3.15 (1.94-4.24)	124.03 (84.53-163.8)	12.59 (12.5 to 12.68)	<0.001
Andorra	6.63 (3.25-12.78)	3.95 (1.97-7.45)	-1.68 (-2.22 to -1.13)	<0.001	0.11 (0.05-0.22)	0.05 (0.02-0.12)	-2.58 (-3.13 to -2.03)	<0.001	0.87 (0.62-1.17)	0.92 (0.66-1.23)	-0.22 (-0.9 to 0.46)	0.518	5.72 (4.58-6.99)	18.37 (14.74-22.05)	3.83 (3.74 to 3.92)	<0.001
Angola	274.71 (126.22-549.74)	7960.9 (4815.92-12698.8)	11.22 (10.06 to 12.4)	<0.001	4.35 (1.96-9.01)	138.58 (81.73-224.01)	11.57 (10.39 to 12.77)	<0.001	60.81 (12.89-148.98)	431.35 (194.52-824.85)	6.46 (6.04 to 6.87)	<0.001	185.15 (54.05-403.4)	3839.55 (2634.76-5362.26)	10.13 (9.77 to 10.5)	<0.001
Antigua and Barbuda	457.83 (452.58-465.31)	326.52 (310.69-354.96)	-1 (-1.97 to -0.02)	0.046	8.21 (8.16-8.25)	5.61 (5.6-5.63)	-0.52 (-1.31 to 0.27)	0.196	18.92 (10.83-43.28)	15.03 (8.26-26.66)	-0.76 (-1.05 to -0.47)	<0.001	70.87 (47.66-103.67)	259.3 (170.96-404.84)	4.29 (4.06 to 4.52)	<0.001
Argentina	78.96 (74.1-86.04)	185.02 (176.89-196.35)	2.96 (2.06 to 3.88)	<0.001	1.26 (1.25-1.26)	3.11 (3.09-3.13)	3.41 (3.19 to 3.62)	<0.001	15.64 (11.23-20.79)	14.3 (10.41-18.81)	-0.28 (-0.57 to 0.01)	0.058	103.53 (84.35-125.82)	235.99 (201.61-273.39)	2.69 (2.62 to 2.76)	<0.001
Armenia	6.22 (6.16-6.27)	20.15 (17.96-23.42)	4.11 (3.08 to 5.16)	<0.001	0.12 (0.12-0.12)	0.3 (0.29-0.3)	3.36 (2.51 to 4.21)	<0.001	0.3 (0-1.55)	7.44 (3.64-13.89)	12.93 (10.6 to 15.32)	<0.001	0.3 (0-0.53)	48.66 (32.17-75.13)	17.97 (17.5 to 18.44)	<0.001
Australia	8.91 (8.22-9.87)	8.45 (6.33-12.28)	-0.54 (-2.28 to 1.22)	0.543	0.14 (0.14-0.14)	0.1 (0.1-0.1)	-1.54 (-4.17 to 1.16)	0.261	0.97 (0.62-1.41)	3 (1.29-5.63)	3.87 (2.83 to 4.93)	<0.001	11.7 (6.85-17.22)	36.68 (17.77-62.73)	3.76 (3.69 to 3.83)	<0.001
Austria	28.11 (27.44-29.06)	20.83 (15.84-29.54)	-1.2 (-2.07 to -0.32)	0.008	0.48 (0.48-0.48)	0.25 (0.25-0.25)	-2.47 (-3.93 to -0.98)	0.001	7.7 (4.26-12.27)	4.23 (1.59-8.35)	-1.91 (-3.47 to -0.33)	0.018	15.99 (9.05-24.79)	86.36 (38.39-151.2)	5.56 (5.43 to 5.7)	<0.001
Azerbaijan	16.57 (16.31-16.9)	15.88 (14.64-17.89)	-0.29 (-0.67 to 0.09)	0.135	0.3 (0.3-0.3)	0.25 (0.25-0.26)	-0.53 (-1.42 to 0.37)	0.247	0.45 (0.23-1.22)	2.55 (1.19-5.02)	5.96 (5.45 to 6.47)	<0.001	2.87 (1.81-4.07)	22.69 (13.12-37.86)	6.89 (6.66 to 7.12)	<0.001
Bahamas	1417.78 (1375.39-1473.42)	1754.16 (1676.48-1870.03)	0.55 (-0.57 to 1.69)	0.334	24.99 (24.63-25.36)	30.25 (29.7-30.79)	0.57 (-0.85 to 2.02)	0.432	132.95 (98.12-174.26)	114.57 (58.2-199.81)	-0.48 (-0.86 to -0.09)	0.015	576.49 (385.18-813.99)	1231.78 (684.5-2058.75)	2.45 (2.29 to 2.62)	<0.001
Bahrain	16.32 (16.07-16.79)	68.36 (67.62-69.65)	4.74 (1.76 to 7.8)	0.002	0.29 (0.29-0.29)	1.23 (1.23-1.24)	5.31 (-3.67 to 15.13)	0.255	0.95 (0.61-1.43)	0.93 (0.51-1.6)	-0.3 (-0.7 to 0.09)	0.13	5.06 (3.47-7.14)	13.76 (10.66-18.95)	3.23 (3.07 to 3.4)	<0.001
Bangladesh	0.05 (0.02-0.1)	20.36 (10.5-35.33)	21.33 (20.85 to 21.81)	<0.001	0 (0-0)	0.34 (0.17-0.6)	21.46 (20.59 to 22.34)	<0.001	0.01 (0.01-0.01)	1.12 (0.78-1.56)	16.4 (15.02 to 17.8)	<0.001	0.04 (0.03-0.05)	9.44 (7.6-11.99)	19.83 (19.09 to 20.58)	<0.001
Barbados	419.04 (410.99-432.26)	424.91 (406.68-450.4)	0.31 (-0.49 to 1.11)	0.451	7.54 (7.5-7.57)	6.98 (6.95-7)	0.11 (-0.64 to 0.87)	0.77	58.13 (38.31-86.78)	46.28 (27.22-79.75)	-0.91 (-2.56 to 0.77)	0.287	99.33 (62.11-155.78)	571.31 (436.82-774.98)	5.78 (5.62 to 5.94)	<0.001
Belarus	43.64 (42.32-44.37)	258.71 (247.32-278.4)	5.94 (4.75 to 7.14)	<0.001	0.79 (0.79-0.79)	4.41 (4.4-4.42)	5.74 (3.75 to 7.76)	<0.001	7.05 (0-22.33)	54.7 (29.34-108.84)	7.81 (6.41 to 9.23)	<0.001	9.86 (0-15.05)	276.9 (173.51-465.75)	11.31 (11.01 to 11.62)	<0.001
Belgium	47.59 (46.57-49.12)	33.64 (26.97-42.91)	-1.2 (-2.2 to -0.19)	0.02	0.82 (0.82-0.82)	0.39 (0.39-0.39)	-2.43 (-3.77 to -1.07)	0.001	7.26 (4.06-11.44)	10.67 (5.02-16.99)	1.24 (0.19 to 2.29)	0.02	24.1 (12.75-37.82)	164.18 (93.69-239.29)	6.38 (6.25 to 6.51)	<0.001
Belize	763.58 (752.91-776.75)	1171.73 (1122.79-1260.79)	1.95 (0.98 to 2.92)	<0.001	13.63 (13.52-13.74)	20.09 (19.86-20.32)	2.21 (1.3 to 3.13)	<0.001	32.55 (22.92-45.27)	48.13 (26.81-83.82)	1.25 (0.71 to 1.79)	<0.001	125.74 (95.04-162.62)	644.72 (356.25-1120.51)	5.4 (5.19 to 5.61)	<0.001
Benin	71.14 (23.13-173.72)	1383.02 (744.96-2277.22)	8.72 (5.69 to 11.84)	<0.001	0.91 (0.18-2.61)	23.12 (11.31-39.78)	9.33 (6 to 12.77)	<0.001	86.47 (42.87-148.24)	56.48 (22.57-120.74)	-1.33 (-1.83 to -0.82)	<0.001	112.27 (62.87-174.34)	1446.39 (1076.29-1885.63)	8.51 (7.76 to 9.28)	<0.001
Bermuda	499.84 (493.93-507.53)	284.97 (279.49-293.46)	-1.29 (-2.53 to -0.04)	0.043	9.25 (9.19-9.3)	5.06 (5.04-5.07)	-1.09 (-2.04 to -0.13)	0.026	20.19 (11.69-47.21)	6.81 (3.85-11.82)	-3.53 (-3.8 to -3.25)	<0.001	78.82 (53.09-113.79)	135.41 (98.39-198.75)	1.79 (1.52 to 2.06)	<0.001
Bhutan	13.46 (3.28-34.11)	69.89 (27.54-153.71)	5.22 (3.67 to 6.79)	<0.001	0.23 (0.05-0.6)	1.1 (0.37-2.62)	4.82 (3.44 to 6.22)	<0.001	2 (1.09-3.32)	7.49 (3.04-13.7)	4.34 (3.98 to 4.71)	<0.001	7.22 (3.81-11.76)	112.73 (64.49-164.2)	9.27 (9.03 to 9.52)	<0.001
Bolivia (Plurinational State of)	5.9 (0.61-24.68)	162.04 (65.96-331)	11.01 (10.23 to 11.79)	<0.001	0.09 (0.01-0.41)	2.73 (1.01-5.84)	11.3 (10.47 to 12.13)	<0.001	2.68 (0.62-7.33)	9.03 (5.11-14.23)	3.85 (2.92 to 4.79)	<0.001	5.3 (1.07-15.99)	172.22 (128.4-220.84)	11.55 (11.01 to 12.09)	<0.001
Bosnia and Herzegovina	6.27 (6.24-6.31)	9.41 (9.37-9.47)	1.44 (0.97 to 1.91)	<0.001	0.11 (0.11-0.11)	0.16 (0.16-0.16)	1.89 (1.39 to 2.39)	<0.001	0.04 (0.03-0.05)	0.09 (0.04-0.15)	2.43 (1.61 to 3.26)	<0.001	0.39 (0.3-0.5)	0.78 (0.49-1.21)	2.09 (1.75 to 2.42)	<0.001
Botswana	9379.38 (4857.5-17096.44)	17890.06 (9530.27-31250.18)	2.03 (1.1 to 2.97)	<0.001	145.36 (66.24-278.76)	298.36 (142.67-547.78)	2.26 (1.22 to 3.31)	<0.001	2752.09 (1867.42-3855.41)	462.93 (230.05-868.93)	-5.66 (-5.89 to -5.42)	<0.001	6866.6 (5126.43-9163.95)	23081.94 (18875.6-28005.01)	3.92 (3.64 to 4.21)	<0.001
Brazil	187.58 (182.7-194.55)	298.91 (283.13-321.88)	1.36 (0.88 to 1.84)	<0.001	3.12 (3.12-3.13)	5.04 (5.03-5.05)	1.57 (0.64 to 2.5)	0.001	16.66 (12.6-21.81)	28.28 (15.05-49.56)	1.9 (1.26 to 2.53)	<0.001	101.75 (68.72-146.46)	357.74 (207.3-576.29)	4.13 (4.02 to 4.24)	<0.001
Brunei Darussalam	6.88 (6.27-8.01)	24.16 (20.63-29.65)	4.06 (3.44 to 4.68)	<0.001	0.1 (0.1-0.1)	0.36 (0.35-0.36)	4.31 (3.32 to 5.31)	<0.001	1.68 (0.87-2.79)	4.45 (1.94-8.42)	3.26 (1.5 to 5.04)	<0.001	10.84 (5.4-18.82)	71.99 (35.92-122.51)	6.3 (6.16 to 6.44)	<0.001
Bulgaria	19.79 (19.55-20.06)	30.77 (28.96-33.44)	1.95 (0.71 to 3.2)	0.002	0.33 (0.33-0.33)	0.49 (0.49-0.49)	1.42 (0.11 to 2.75)	0.033	0.65 (0-1.18)	2.93 (1.45-4.87)	5.07 (4.27 to 5.87)	<0.001	2.25 (0-3.85)	31.59 (20.9-44.7)	8.91 (8.67 to 9.15)	<0.001
Burkina Faso	11478.97 (6259.08-19161.08)	961.6 (522.32-1573.83)	-7.77 (-8.44 to -7.09)	<0.001	194.99 (102.1-329.9)	16.23 (8.12-27.62)	-7.81 (-8.73 to -6.87)	<0.001	587.89 (330.28-947.03)	15.66 (5.27-34.1)	-11.01 (-11.28 to -10.74)	<0.001	4751.56 (3391.31-6305.19)	859.24 (592.59-1124.47)	-5.37 (-5.52 to -5.21)	<0.001
Burundi	9033.61 (4076.33-20224.55)	1479.47 (764.62-2593.4)	-5.8 (-7.24 to -4.34)	<0.001	149.25 (64.22-350.16)	24.78 (11.31-46.01)	-5.76 (-7.14 to -4.36)	<0.001	1376.82 (461.03-2588.23)	11.34 (4.82-23.05)	-14.37 (-14.97 to -13.78)	<0.001	5211.17 (1456.94-12667.67)	1531.7 (1177.42-1982.38)	-3.97 (-4.24 to -3.7)	<0.001
Cabo Verde	724.2 (238.72-1693.1)	589.36 (174.96-1764.45)	-0.8 (-1.39 to -0.2)	0.009	11.79 (3.67-28.54)	9.49 (2.46-29.03)	-0.83 (-1.44 to -0.22)	0.008	149.92 (41.2-304.12)	25.89 (5.04-117.9)	-5.51 (-6.04 to -4.97)	<0.001	525.05 (151.17-1010.08)	902.56 (387.55-2083.38)	1.76 (1.53 to 1.99)	<0.001
Cambodia	0.16 (0.09-0.28)	423.6 (175.73-809.3)	24.22 (19.18 to 29.47)	<0.001	0 (0-0)	6.94 (2.38-14.3)	34.06 (32.77 to 35.36)	<0.001	0.44 (0.31-0.59)	10.77 (5.93-16.86)	10.58 (6.65 to 14.66)	<0.001	0.49 (0.35-0.67)	540.45 (359.58-670.2)	22.75 (21.07 to 24.47)	<0.001
Cameroon	1580.99 (811.94-2835.62)	6520.91 (4074.18-9873.88)	4.6 (3.68 to 5.53)	<0.001	25.1 (11.97-46.85)	113.27 (67.1-174.98)	4.9 (3.89 to 5.92)	<0.001	405.4 (242.16-619.2)	214.83 (111.67-380.62)	-1.93 (-2.29 to -1.56)	<0.001	1048.6 (663.2-1551.99)	5322.49 (4371-6439.53)	5.31 (5.05 to 5.56)	<0.001
Canada	33.31 (30.91-37.25)	28.06 (19.36-42.01)	-0.94 (-1.56 to -0.32)	0.003	0.55 (0.55-0.55)	0.27 (0.27-0.27)	-2.27 (-3.58 to -0.95)	0.001	5.55 (2.17-10.23)	10.75 (4.19-20.02)	2.01 (1.13 to 2.89)	<0.001	38.39 (15.46-71.37)	172.83 (81.44-285.59)	4.98 (4.87 to 5.08)	<0.001
Central African Republic	8605.99 (3668.31-16775.08)	9457.17 (5558.15-15503.53)	0.04 (-1.26 to 1.35)	0.951	134.86 (49.38-276.56)	163 (92.8-271.24)	0.33 (-1.05 to 1.73)	0.642	3096.93 (1780.53-5033.94)	264.17 (82.39-663.41)	-7.68 (-8.1 to -7.26)	<0.001	6791.28 (4004.03-10598.05)	5399.55 (3600.44-8007.48)	-0.84 (-1.11 to -0.56)	<0.001
Chad	1419.57 (695.03-2774.51)	2122.34 (1099.88-3781.71)	1.16 (-0.03 to 2.35)	0.056	22.61 (10.4-46.28)	35.38 (16.27-65.78)	1.31 (0.04 to 2.59)	0.043	237.75 (91.41-458.3)	76.82 (29.13-160.13)	-3.59 (-4.3 to -2.87)	<0.001	863.82 (413.82-1571.83)	1946.86 (1326.9-2624.04)	2.6 (2.19 to 3.02)	<0.001
Chile	29.09 (28.21-30.34)	84.93 (76.14-102.26)	3.85 (3.36 to 4.33)	<0.001	0.49 (0.49-0.49)	1.34 (1.33-1.34)	3.81 (2.43 to 5.21)	<0.001	2.98 (1.72-4.56)	14.15 (6.41-26.27)	5.15 (4.83 to 5.47)	<0.001	20.24 (13.04-29.03)	166.07 (82.69-288.72)	7.02 (6.91 to 7.12)	<0.001
China	5.68 (0.69-10.03)	55.27 (40.04-72.74)	7.55 (6.6 to 8.51)	<0.001	0.1 (0.01-0.18)	0.97 (0.7-1.28)	7.69 (6.67 to 8.73)	<0.001	0.57 (0.34-1)	1.52 (0.7-2.71)	3.16 (1.98 to 4.35)	<0.001	3.36 (1.94-4.59)	19.13 (9.31-38.05)	5.78 (5.65 to 5.91)	<0.001
Colombia	68.62 (67.81-70.44)	204.33 (195.48-219.66)	3.54 (2.19 to 4.91)	<0.001	1.23 (1.22-1.23)	3.45 (3.44-3.46)	3.37 (2.35 to 4.4)	<0.001	4.39 (1.67-17.58)	13.59 (6.61-25.08)	2.97 (1.65 to 4.32)	<0.001	12.49 (6.3-30.46)	212.77 (132.94-329.87)	9.55 (9.23 to 9.87)	<0.001
Comoros	2.56 (0.24-9.35)	12.33 (5.27-23.55)	4.99 (3.76 to 6.24)	<0.001	0.04 (0-0.16)	0.21 (0.09-0.41)	4.94 (3.69 to 6.21)	<0.001	0.25 (0.06-0.64)	0.26 (0.09-0.47)	-0.01 (-0.82 to 0.8)	0.976	1.04 (0.23-3.07)	9.41 (4.63-14.31)	7.32 (7.13 to 7.5)	<0.001
Congo	8503.52 (3984.88-15539.01)	8224.15 (4932.49-13287.29)	-0.11 (-1.19 to 0.99)	0.848	140.86 (62.75-264.95)	143.66 (85.75-231.73)	0.04 (-1.19 to 1.29)	0.945	1182.24 (564.4-2061.58)	256.58 (79.95-643.92)	-4.8 (-5 to -4.6)	<0.001	4753.16 (2845.58-7146.54)	3920.35 (2528.37-6176.73)	-0.64 (-0.73 to -0.56)	<0.001
Cook Islands	5.43 (1.21-11.9)	160.5 (61.47-298.11)	11.41 (10.75 to 12.07)	<0.001	0.09 (0.02-0.21)	2.74 (0.96-5.24)	11.45 (10.76 to 12.14)	<0.001	0.65 (0.35-1.41)	19.14 (10.46-28.48)	11.92 (11.28 to 12.56)	<0.001	2.7 (1.73-3.77)	121.61 (84.49-159.17)	13.06 (12.9 to 13.21)	<0.001
Costa Rica	89.3 (88.09-91.85)	142.83 (138.81-149.37)	1.53 (1.11 to 1.96)	<0.001	1.63 (1.62-1.63)	2.48 (2.48-2.48)	1.37 (0.69 to 2.05)	<0.001	2.82 (1.82-4.28)	6.77 (3.34-11.57)	2.64 (2.26 to 3.02)	<0.001	17.16 (11.17-27.09)	70.02 (37.8-113.26)	4.61 (4.51 to 4.72)	<0.001
Coted'Ivoire	13441.4 (6651.7-25093.85)	4230.73 (2389.64-6885.31)	-3.89 (-4.68 to -3.08)	<0.001	227.09 (107.4-431.06)	73.32 (38.43-123.81)	-3.84 (-4.72 to -2.96)	<0.001	1804.78 (1056.62-2777.34)	106.61 (48.58-209.26)	-8.72 (-9.06 to -8.39)	<0.001	6819.85 (3771.67-11122.73)	4142.43 (3288.34-5069.76)	-1.59 (-2 to -1.18)	<0.001
Croatia	5.94 (5.85-6.05)	6.33 (5.9-7.04)	0.48 (-0.25 to 1.21)	0.199	0.1 (0.1-0.1)	0.1 (0.1-0.1)	-0.03 (-0.6 to 0.54)	0.913	0.68 (0.41-1.04)	0.65 (0.27-1.16)	-0.36 (-3.99 to 3.41)	0.85	1.55 (0.94-2.24)	8.6 (4.82-14.53)	5.67 (5.5 to 5.84)	<0.001
Cuba	46.97 (46.46-47.96)	60.69 (53.88-74.7)	1.7 (-0.63 to 4.07)	0.154	0.84 (0.84-0.84)	0.92 (0.92-0.92)	0.42 (-0.77 to 1.62)	0.49	1.52 (1.04-2.21)	10.79 (4.27-26.38)	6.45 (5.37 to 7.55)	<0.001	9.34 (6.9-13.14)	125.77 (63.37-245.7)	8.72 (8.38 to 9.06)	<0.001
Cyprus	9.84 (9.76-9.96)	17.6 (16.82-18.91)	2 (1.48 to 2.51)	<0.001	0.17 (0.17-0.17)	0.3 (0.3-0.3)	1.7 (1.16 to 2.25)	<0.001	0.31 (0.15-0.53)	1.62 (0.89-2.91)	5.26 (4.31 to 6.22)	<0.001	1.84 (1.07-2.85)	14.85 (7.79-26.27)	6.94 (6.76 to 7.12)	<0.001
Czechia	3.41 (3.33-3.53)	4.62 (3.91-5.74)	1.34 (0.02 to 2.69)	0.047	0.06 (0.06-0.06)	0.06 (0.06-0.06)	0.42 (-1.35 to 2.22)	0.642	0.17 (0.11-0.28)	0.98 (0.37-1.74)	5.78 (5.15 to 6.42)	<0.001	0.84 (0.52-1.34)	11.92 (5.09-20.46)	8.92 (8.81 to 9.03)	<0.001
Democratic People's Republic of Korea	0.95 (0.04-2.75)	77.51 (15.72-275.64)	14.8 (13.25 to 16.37)	<0.001	0.01 (0-0.05)	1.28 (0.22-4.84)	15.04 (13.46 to 16.64)	<0.001	0.15 (0.04-0.31)	5.23 (0.95-11.98)	11.78 (11 to 12.56)	<0.001	0.66 (0.09-1.44)	70.77 (30.83-126.64)	16.34 (16.06 to 16.61)	<0.001
Democratic Republic of the Congo	5489.61 (3199.4-9045.07)	977.77 (542.33-1701.89)	-5.74 (-6.51 to -4.97)	<0.001	93.03 (52.49-156.28)	15.9 (7.98-29.24)	-5.85 (-6.56 to -5.14)	<0.001	460.59 (274.44-720.33)	15.98 (8.08-29.04)	-10.37 (-10.77 to -9.97)	<0.001	2527.46 (1771.88-3540.34)	1041.27 (792-1337.74)	-2.81 (-3.19 to -2.43)	<0.001
Denmark	24.68 (24.02-25.53)	12.86 (11.82-14.37)	-2.26 (-2.66 to -1.85)	<0.001	0.42 (0.42-0.42)	0.2 (0.2-0.21)	-2.24 (-3.42 to -1.03)	<0.001	6 (4.32-7.97)	2.58 (1.86-3.42)	-2.57 (-3.33 to -1.81)	<0.001	18.64 (14.48-23.35)	23.39 (19.07-28.04)	0.71 (0.63 to 0.8)	<0.001
Djibouti	17.46 (1.68-59.12)	6481.63 (3700.51-10756.05)	21.47 (19.66 to 23.3)	<0.001	0.23 (0.02-0.88)	116.61 (67.6-191.01)	22.89 (20.68 to 25.13)	<0.001	23.72 (2.83-81.77)	144.93 (44.41-360.24)	5.8 (4.7 to 6.91)	<0.001	26.94 (3.28-78.39)	2249.01 (1163.33-4141.31)	15.18 (14.5 to 15.86)	<0.001
Dominica	307.89 (304.02-313.14)	320.35 (311.59-338.21)	0.27 (-0.5 to 1.05)	0.491	5.53 (5.51-5.56)	5.57 (5.55-5.59)	0.47 (-0.31 to 1.27)	0.237	14.61 (10.28-20.05)	11.38 (5.82-21.29)	-0.77 (-1.18 to -0.36)	<0.001	62.09 (44.38-83.09)	165.94 (104.2-281.87)	3.17 (2.96 to 3.39)	<0.001
Dominican Republic	347.67 (120.41-823.98)	434.3 (139.3-942.07)	0.63 (-0.22 to 1.49)	0.147	5.42 (1.64-13.63)	7.07 (1.82-16.43)	0.68 (-0.27 to 1.63)	0.16	181.51 (77.01-333.07)	22.7 (5.66-61.13)	-6.42 (-6.93 to -5.9)	<0.001	330.21 (143.27-624.67)	738.57 (404.47-1105.83)	2.56 (2.36 to 2.76)	<0.001
Ecuador	53.26 (51.78-55.56)	246.93 (235.48-264.7)	4.96 (3.91 to 6.02)	<0.001	0.92 (0.92-0.92)	4.07 (4.05-4.09)	5.07 (2.69 to 7.51)	<0.001	2.35 (1.27-5.92)	19.69 (9.46-38.19)	7.13 (6.75 to 7.51)	<0.001	17.33 (11.38-26.52)	249.37 (161.23-388.49)	8.99 (8.71 to 9.28)	<0.001
Egypt	11.21 (11.11-11.33)	31.46 (30.69-32.87)	3.4 (2.25 to 4.56)	<0.001	0.2 (0.2-0.2)	0.57 (0.56-0.57)	3.4 (2.69 to 4.12)	<0.001	0.24 (0.15-0.38)	1.13 (0.51-2.17)	5.06 (4.73 to 5.4)	<0.001	1.54 (1.13-1.94)	9.79 (4.53-18.55)	6.13 (5.98 to 6.29)	<0.001
El Salvador	129 (127.5-131.72)	250.95 (239.8-269.32)	2.03 (0.98 to 3.1)	<0.001	2.27 (2.26-2.27)	4.23 (4.22-4.25)	1.93 (0.13 to 3.76)	0.036	6.79 (4.07-10.47)	10.77 (5.49-19.83)	1.44 (1.19 to 1.69)	<0.001	27.49 (17.48-42.53)	223.7 (126.21-378.85)	7.01 (6.84 to 7.17)	<0.001
Equatorial Guinea	699.94 (324.44-1518.14)	15872.64 (7660.5-30100.21)	10.6 (9.34 to 11.88)	<0.001	11.06 (5.02-24.56)	267.45 (125.02-512.38)	10.86 (9.58 to 12.15)	<0.001	166.79 (49.6-409.94)	1217.3 (244.93-3255.72)	6.62 (6.17 to 7.07)	<0.001	475.77 (128.48-1150.94)	13872.69 (6967.98-24085.46)	11.45 (10.92 to 11.97)	<0.001
Eritrea	1789.22 (772.93-3796.6)	1484.45 (914.12-2314.27)	-0.7 (-1.34 to -0.06)	0.032	28.75 (12.07-62.89)	26.03 (15.89-40.65)	-0.42 (-1.1 to 0.25)	0.22	387.45 (109.26-740.87)	22.05 (9.5-44.57)	-8.88 (-9.09 to -8.66)	<0.001	1174.34 (278.48-2539.66)	717.8 (502.22-1010.21)	-1.6 (-1.95 to -1.26)	<0.001
Estonia	26.18 (26.02-26.33)	183.87 (171.05-204.11)	7.62 (7.23 to 8.02)	<0.001	0.47 (0.47-0.47)	2.92 (2.91-2.93)	6.07 (5.02 to 7.12)	<0.001	0.68 (0.33-1.33)	20.68 (12.23-36.33)	11.81 (9.41 to 14.27)	<0.001	0.73 (0.36-1.33)	321.43 (203.31-539.88)	21.95 (21.14 to 22.75)	<0.001
Eswatini	320.3 (102.41-866.93)	30103.88 (14722.61-56443.76)	15.44 (13.71 to 17.2)	<0.001	4.57 (1.43-12.58)	486.17 (213.16-947.87)	15.78 (13.93 to 17.66)	<0.001	147.47 (2.54-773.41)	659.61 (312.4-1169.18)	4.51 (2.2 to 6.86)	<0.001	203.94 (31.34-712.88)	33810.75 (30340.38-37315.51)	17.18 (15.65 to 18.72)	<0.001
Ethiopia	2077.66 (1101.85-3788.55)	1737.15 (1007.84-2744.8)	-0.49 (-1.57 to 0.6)	0.379	34.13 (17.65-63.41)	30.01 (16.61-48.5)	-0.26 (-1.37 to 0.86)	0.647	361.82 (147.22-641.5)	46.82 (26.3-95.08)	-6.35 (-6.72 to -5.97)	<0.001	1040.25 (441.24-1832.9)	1481.6 (1134.25-1952.58)	1.07 (0.71 to 1.42)	<0.001
Fiji	140.88 (139.84-142)	249.34 (244.31-256.78)	1.97 (0.37 to 3.59)	0.016	2.53 (2.53-2.54)	4.4 (4.39-4.42)	1.73 (-0.23 to 3.73)	0.084	2.32 (1.28-5.65)	10.18 (5.11-18.69)	5.3 (4.73 to 5.88)	<0.001	13.16 (8.44-18.56)	97.38 (52.59-167.84)	6.65 (6.47 to 6.83)	<0.001
Finland	11.3 (11.04-11.63)	8.42 (6.99-10.54)	-0.89 (-1.31 to -0.46)	<0.001	0.19 (0.19-0.19)	0.11 (0.11-0.12)	-1.76 (-2.87 to -0.63)	0.002	2.33 (1.25-3.71)	1.62 (0.64-3.1)	-1.41 (-3.22 to 0.43)	0.133	5.91 (3.6-8.65)	26.62 (13.78-42.96)	4.99 (4.82 to 5.17)	<0.001
France	133.72 (129.08-140.17)	37.91 (32.05-45.27)	-4.5 (-5.41 to -3.59)	<0.001	2.2 (2.19-2.21)	0.45 (0.45-0.45)	-4.92 (-6.26 to -3.56)	<0.001	6.66 (4.51-9.63)	10.72 (7.62-14.32)	1.53 (0.85 to 2.22)	<0.001	88.61 (68.91-110.78)	177.04 (143.34-210.94)	2.24 (2.14 to 2.34)	<0.001
Gabon	2165.2 (1135.85-3934.7)	6732.64 (3638.11-11208.11)	3.68 (2.34 to 5.03)	<0.001	34.88 (17.24-65.37)	115.51 (58.51-196.68)	3.89 (2.5 to 5.31)	<0.001	434.31 (203.45-753.84)	267.67 (91.32-684.75)	-1.61 (-1.95 to -1.27)	<0.001	1366.07 (687.17-2127.71)	6493.67 (4187.43-9398.52)	5.17 (4.82 to 5.51)	<0.001
Gambia	265.04 (123.27-517.68)	4913.67 (2527.23-8523.48)	9.69 (8.56 to 10.83)	<0.001	4.14 (1.9-8.26)	84.31 (42.47-146.98)	10.05 (8.93 to 11.18)	<0.001	67.46 (22.92-142.39)	256.84 (101.73-510.21)	4.39 (4.11 to 4.67)	<0.001	191.54 (56.71-385.12)	3168.64 (1915.59-4799.74)	9.42 (8.46 to 10.39)	<0.001
Georgia	10.62 (10.52-10.82)	40.29 (37.29-46.2)	4.39 (4.11 to 4.67)	<0.001	0.2 (0.19-0.2)	0.66 (0.66-0.67)	3.89 (3.15 to 4.64)	<0.001	1.72 (0.38-5.07)	6.04 (3.05-12.8)	4.63 (2.18 to 7.14)	<0.001	0.84 (0.38-1.78)	61.34 (34.13-118.34)	14.81 (14.41 to 15.21)	<0.001
Germany	46 (44.53-48.04)	20.68 (16.58-27.26)	-3.05 (-3.82 to -2.27)	<0.001	0.76 (0.76-0.76)	0.27 (0.27-0.27)	-3.33 (-5.29 to -1.32)	0.001	3.6 (2.15-5.6)	2.99 (1.27-5.98)	-0.54 (-1.44 to 0.37)	0.245	35.85 (22.86-51.75)	70.18 (37.55-118.2)	2.19 (2.09 to 2.29)	<0.001
Ghana	2064.39 (1117.17-3514.21)	4809.7 (3016.71-7327.99)	2.86 (2.04 to 3.68)	<0.001	33.93 (17.37-59.08)	83.68 (51.74-127.92)	3.06 (2.23 to 3.89)	<0.001	317.33 (213.81-440.48)	158.3 (85.07-270.89)	-2.18 (-2.45 to -1.91)	<0.001	1151.8 (792.92-1556.97)	2513.5 (1938.43-3220.85)	2.52 (2.26 to 2.78)	<0.001
Greece	10.73 (10.42-11.11)	10.1 (8.07-13.14)	-0.35 (-0.83 to 0.13)	0.151	0.18 (0.18-0.18)	0.12 (0.12-0.12)	-1.29 (-2.31 to -0.26)	0.015	2.09 (1.17-3.17)	4.59 (2.45-7.3)	2.73 (2.14 to 3.33)	<0.001	8.03 (5.63-10.79)	43.95 (27-62.87)	5.64 (5.43 to 5.86)	<0.001
Greenland	145.6 (138.36-155.86)	118.78 (104.27-142.14)	-0.28 (-2.18 to 1.67)	0.778	2.57 (2.57-2.58)	1.87 (1.86-1.88)	-1.28 (-2.95 to 0.42)	0.139	14.36 (8.46-21.46)	15.95 (2.32-37.15)	0.28 (-0.91 to 1.49)	0.646	143.48 (96.61-212.63)	280.13 (109.43-541.47)	2.2 (2.06 to 2.35)	<0.001
Grenada	346.7 (343.35-351.23)	240.59 (236.62-246.35)	-0.71 (-1.7 to 0.3)	0.167	6.23 (6.2-6.25)	4.27 (4.26-4.29)	-0.21 (-2.79 to 2.45)	0.878	13.22 (7.86-29.32)	3.9 (2.25-6.73)	-3.93 (-4.42 to -3.43)	<0.001	52.34 (36.52-72.72)	91.82 (65.08-138.11)	1.76 (1.57 to 1.95)	<0.001
Guam	52.37 (52.19-52.62)	330.33 (327.2-334.86)	6.79 (4.2 to 9.44)	<0.001	0.95 (0.95-0.95)	6.01 (5.98-6.04)	7.04 (4.17 to 9.98)	<0.001	0.75 (0.4-1.86)	5.95 (2.99-11.15)	7.21 (6.68 to 7.74)	<0.001	3.39 (2.2-5.19)	50.04 (32.05-83.15)	8.99 (8.84 to 9.14)	<0.001
Guatemala	270.29 (264.78-278.85)	203.16 (196.1-214.93)	-0.96 (-2.01 to 0.09)	0.074	4.73 (4.72-4.73)	3.5 (3.48-3.52)	-1.35 (-1.96 to -0.74)	<0.001	9.5 (6.5-13.86)	6.7 (3.51-12.49)	-0.81 (-1.25 to -0.36)	<0.001	53.42 (36.81-71.6)	96.34 (54.28-166.83)	1.88 (1.72 to 2.03)	<0.001
Guinea	660.75 (333.99-1280.16)	2589.11 (1511.88-4107.38)	4.39 (3.48 to 5.31)	<0.001	10.33 (5.08-20.57)	43.81 (24.39-71.46)	4.56 (3.58 to 5.56)	<0.001	134.1 (59.3-247.56)	111.48 (49.54-206.58)	-0.56 (-0.99 to -0.14)	0.009	444.1 (176.68-827.07)	2224.92 (1662.27-2887.53)	5.15 (4.82 to 5.49)	<0.001
Guinea-Bissau	490.68 (210.16-941.48)	5718.56 (2264.35-11570.33)	8.14 (7.22 to 9.06)	<0.001	7.62 (3.36-14.87)	94.4 (35.66-193.69)	8.31 (7.33 to 9.31)	<0.001	107.51 (21.19-221.94)	406.88 (31.29-1149.83)	4.34 (4.03 to 4.65)	<0.001	353.95 (66.54-744.66)	5097.61 (987.28-9848.95)	9.03 (8.55 to 9.51)	<0.001
Guyana	1058.8 (1043.54-1079.32)	1705.94 (1647.15-1790.02)	1.7 (0.92 to 2.49)	<0.001	18.78 (18.62-18.93)	29.45 (28.92-29.97)	1.45 (-0.51 to 3.44)	0.147	44.21 (29.72-64.93)	58.21 (32.7-101.39)	0.75 (0.38 to 1.13)	<0.001	193.96 (131.66-285.95)	1035.5 (618.95-1663.69)	5.52 (5.4 to 5.63)	<0.001
Haiti	8737.78 (4233.23-15703.26)	3068.16 (1642.12-4988.47)	-3.29 (-4.55 to -2.03)	<0.001	147.73 (70.02-268.34)	52.24 (27.54-86.43)	-3.26 (-4.52 to -1.98)	<0.001	655.72 (330.56-1103.05)	156.47 (51.38-332.99)	-4.46 (-4.77 to -4.15)	<0.001	3719 (2029.7-5739.16)	2854.25 (1966.08-3734.11)	-0.87 (-0.96 to -0.77)	<0.001
Honduras	424.87 (419.04-433.41)	138.49 (136.14-141.99)	-3.52 (-3.61 to -3.43)	<0.001	7.33 (7.31-7.35)	2.39 (2.38-2.4)	-3.47 (-3.59 to -3.35)	<0.001	7.43 (5.4-9.95)	2.5 (1.46-4.25)	-3.49 (-4.42 to -2.55)	<0.001	53.66 (39.11-71.44)	34.37 (20.41-56.29)	-1.42 (-1.74 to -1.1)	<0.001
Hungary	27.93 (27.24-29.09)	19.7 (19.47-20.02)	-0.69 (-1.52 to 0.15)	0.106	0.48 (0.47-0.48)	0.34 (0.34-0.34)	-0.85 (-2.21 to 0.53)	0.227	0.49 (0.33-0.68)	0.85 (0.36-1.52)	1.63 (0.43 to 2.84)	0.008	7.85 (5.45-11.01)	6.4 (4.21-9.15)	-0.63 (-0.79 to -0.47)	<0.001
Iceland	23.16 (22.15-24.65)	20.85 (16.34-27.97)	-0.53 (-1 to -0.06)	0.027	0.39 (0.39-0.39)	0.24 (0.24-0.24)	-1.46 (-2.28 to -0.63)	0.001	2.83 (1.63-4.3)	7.8 (3.06-14.83)	3.25 (-2.68 to 9.54)	0.289	20.7 (12.76-30.31)	92.58 (49.41-148.93)	4.95 (4.77 to 5.14)	<0.001
India	2.19 (1.01-4.33)	221.17 (148.3-311.1)	15.83 (14.54 to 17.14)	<0.001	0.03 (0.01-0.06)	3.81 (2.49-5.45)	17.47 (15.89 to 19.07)	<0.001	2.85 (1.57-4.86)	6.48 (4.14-9.64)	2.67 (1.53 to 3.83)	<0.001	4.64 (2.97-6.93)	159.89 (129.98-193.47)	11.93 (11 to 12.86)	<0.001
Indonesia	13.17 (13.1-13.26)	65.34 (61.74-70.84)	5.38 (5.28 to 5.48)	<0.001	0.24 (0.24-0.24)	1.08 (1.03-1.16)	5 (2.29 to 7.79)	<0.001	0.55 (0.18-0.87)	4.19 (2.55-6.77)	6.9 (5.89 to 7.91)	<0.001	0.93 (0.6-1.28)	56.06 (36.37-92.85)	14.11 (13.7 to 14.52)	<0.001
Iran (Islamic Republic of)	2.31 (2.24-2.44)	23.64 (22.5-25.08)	7.54 (5.51 to 9.6)	<0.001	0.04 (0.04-0.04)	0.38 (0.37-0.38)	7.48 (4.39 to 10.65)	<0.001	0.11 (0.04-0.35)	2.65 (1.48-4.27)	10.82 (9.95 to 11.7)	<0.001	0.76 (0.46-1.26)	23.83 (16.11-33.89)	11.86 (11.28 to 12.45)	<0.001
Iraq	3.94 (3.83-4.15)	25.82 (24.6-29.15)	6.18 (5.19 to 7.19)	<0.001	0.07 (0.07-0.07)	0.45 (0.45-0.45)	6.11 (5.76 to 6.45)	<0.001	0.27 (0.12-0.66)	1.28 (0.3-3.86)	5.11 (4.6 to 5.61)	<0.001	1.31 (0.68-2.52)	10.91 (3.81-25.37)	7.03 (6.75 to 7.31)	<0.001
Ireland	16.88 (16.38-17.54)	15.18 (11.29-20.85)	-0.49 (-0.89 to -0.09)	0.017	0.28 (0.28-0.28)	0.16 (0.16-0.16)	-1.49 (-2.42 to -0.55)	0.002	8.49 (4.78-13.59)	7.15 (2.62-13.96)	-0.47 (-2.55 to 1.66)	0.663	10.2 (5.76-15.93)	81.17 (41.15-134.66)	6.9 (6.75 to 7.06)	<0.001
Israel	32.69 (31.97-33.9)	24.92 (20.05-31.61)	-1.08 (-1.68 to -0.48)	<0.001	0.57 (0.57-0.57)	0.3 (0.3-0.3)	-2.19 (-3.67 to -0.68)	0.005	3.6 (1.81-6.26)	6.42 (2.98-10.62)	1.99 (1.36 to 2.62)	<0.001	15.55 (8.31-26.11)	110.06 (59.55-164.61)	6.53 (6.34 to 6.72)	<0.001
Italy	124.16 (119.51-130.53)	36.79 (31.74-43.81)	-4.09 (-4.97 to -3.2)	<0.001	1.94 (1.94-1.95)	0.49 (0.49-0.49)	-4.5 (-6.57 to -2.37)	<0.001	11.74 (7.06-19.15)	5.4 (2.99-8.93)	-2.48 (-3.64 to -1.3)	<0.001	111.68 (73.07-157.4)	142.35 (89.27-209.09)	0.8 (0.7 to 0.89)	<0.001
Jamaica	606.36 (596.7-620.67)	978.55 (946.35-1026.34)	1.57 (0.51 to 2.64)	0.004	10.75 (10.68-10.83)	17.47 (17.29-17.66)	1.61 (0.6 to 2.64)	0.002	39.91 (19.87-94.93)	43.52 (21.14-84.71)	0.22 (-0.36 to 0.81)	0.453	138.22 (80.35-235.58)	567.94 (323.23-953.77)	4.66 (4.39 to 4.93)	<0.001
Japan	0.78 (0.67-0.97)	2.87 (2.2-3.8)	4.25 (3.71 to 4.8)	<0.001	0.01 (0.01-0.01)	0.03 (0.03-0.03)	3.34 (2.66 to 4.03)	<0.001	0.36 (0.17-0.64)	1.13 (0.6-1.76)	3.74 (3.13 to 4.36)	<0.001	2.09 (1.04-3.66)	16.84 (9.59-24.99)	6.94 (6.79 to 7.08)	<0.001
Jordan	4.1 (4.05-4.2)	21.32 (21.21-21.49)	5.52 (4.79 to 6.26)	<0.001	0.07 (0.07-0.07)	0.39 (0.39-0.39)	5.63 (4.83 to 6.44)	<0.001	0.22 (0.14-0.35)	0.17 (0.1-0.29)	-0.79 (-1.22 to -0.36)	<0.001	1.08 (0.72-1.63)	2.68 (1.85-4.07)	2.93 (2.7 to 3.17)	<0.001
Kazakhstan	27.2 (26.88-27.6)	76.25 (70.63-85.72)	3.75 (3.3 to 4.21)	<0.001	0.49 (0.49-0.49)	1.22 (1.22-1.22)	2.92 (2.47 to 3.38)	<0.001	7.17 (4.55-10.54)	46.46 (22.62-93.39)	6.04 (4.75 to 7.35)	<0.001	6.02 (4.07-8.45)	134.27 (88.43-214.53)	10.51 (10.12 to 10.9)	<0.001
Kenya	9817.34 (5455.24-16428.66)	5664.9 (3527.73-8673.06)	-1.83 (-2.66 to -1)	<0.001	162.41 (85.78-277.71)	95.54 (56.32-153.16)	-1.72 (-2.57 to -0.87)	<0.001	2360.47 (1892.11-2855.88)	137.76 (96.05-185.57)	-8.72 (-9.01 to -8.43)	<0.001	6275.59 (5155.34-7451.5)	6154.29 (5143.3-7066.09)	-0.04 (-0.37 to 0.3)	0.819
Kiribati	154.03 (152.98-155.26)	191.58 (189.82-194)	0.41 (-1.06 to 1.9)	0.59	2.76 (2.75-2.76)	3.46 (3.44-3.47)	0.74 (-3.06 to 4.69)	0.706	1.9 (1.33-2.62)	1.01 (0.35-2.81)	-2 (-2.56 to -1.45)	<0.001	14.43 (11.89-17.33)	11.8 (5.55-22.05)	-0.67 (-0.79 to -0.54)	<0.001
Kuwait	7.04 (7-7.1)	5.8 (5.72-5.95)	0.47 (-2.04 to 3.04)	0.718	0.13 (0.13-0.13)	0.1 (0.1-0.1)	-0.6 (-1.34 to 0.14)	0.109	0.7 (0.51-0.93)	0.08 (0.04-0.15)	-8.14 (-11.38 to -4.78)	<0.001	0.87 (0.63-1.15)	1.1 (0.65-1.86)	0.74 (0.5 to 0.98)	<0.001
Kyrgyzstan	57.09 (56.67-57.59)	164.68 (156.68-176.52)	3.77 (2.77 to 4.78)	<0.001	1.04 (1.04-1.04)	2.8 (2.79-2.81)	3.52 (2.57 to 4.47)	<0.001	1.47 (0.96-2.17)	54.91 (25.15-102.48)	12.47 (9.81 to 15.19)	<0.001	6.36 (4.16-9.43)	172.75 (102.16-279.71)	11.17 (11.03 to 11.32)	<0.001
Lao People's Democratic Republic	0.36 (0.15-0.73)	113.95 (49.11-232.62)	20.18 (17.98 to 22.42)	<0.001	0.01 (0-0.01)	1.8 (0.63-4.01)	20.52 (18.06 to 23.03)	<0.001	0.07 (0.04-0.13)	6.1 (3.91-9.01)	14.62 (13.21 to 16.04)	<0.001	0.28 (0.21-0.37)	156.18 (126.57-187.79)	22.74 (21.82 to 23.66)	<0.001
Latvia	92.95 (91.57-94.31)	651.23 (634.84-673.42)	6.5 (5.67 to 7.33)	<0.001	1.65 (1.64-1.66)	11.46 (11.39-11.53)	6.42 (5.06 to 7.8)	<0.001	9.17 (5.6-14.25)	49.34 (24.61-75.46)	5.52 (2.41 to 8.73)	<0.001	18.08 (12.13-25.28)	380.29 (284.12-504.97)	10.3 (9.88 to 10.72)	<0.001
Lebanon	11.95 (6.47-19.51)	72.39 (43.14-113.16)	5.97 (5.83 to 6.12)	<0.001	0.21 (0.11-0.34)	1.29 (0.75-2.03)	6.05 (5.89 to 6.21)	<0.001	0.68 (0.48-0.93)	3.39 (2.43-4.51)	5.34 (4.99 to 5.7)	<0.001	4.28 (3.57-5.09)	30.6 (24.71-37.15)	6.54 (6.43 to 6.65)	<0.001
Lesotho	3815.39 (2003.98-6610.76)	33601.14 (19331.21-53634.1)	6.9 (4.82 to 9.03)	<0.001	57.9 (27.38-105.85)	563.35 (299.99-936.66)	7.21 (4.92 to 9.54)	<0.001	1279.65 (835.37-1824.64)	1257.45 (704.17-2026.53)	-0.02 (-0.52 to 0.49)	0.937	3165.71 (2098.86-4499.54)	34674.41 (29692.61-39180.09)	7.97 (7.47 to 8.47)	<0.001
Liberia	580.7 (249.96-1374.47)	2357.78 (1348.58-3830.32)	4.52 (3.49 to 5.55)	<0.001	9.37 (3.67-23.23)	40.87 (22.22-67.94)	4.74 (3.63 to 5.85)	<0.001	153.61 (42.44-353.64)	78.19 (32.93-163.93)	-2.02 (-2.57 to -1.48)	<0.001	388.67 (114.34-974.21)	1905.95 (1380.22-2643.03)	5.19 (4.69 to 5.69)	<0.001
Libya	13.32 (0.78-62.12)	70.73 (0.59-636.53)	5.55 (5.29 to 5.8)	<0.001	0.23 (0.01-1.1)	1.24 (0.01-11.59)	5.58 (5.3 to 5.85)	<0.001	0.93 (0.07-4.41)	2.97 (0.04-18.96)	4.04 (3.13 to 4.95)	<0.001	5.4 (0.43-20.57)	31.03 (0.71-178.55)	5.81 (5.59 to 6.02)	<0.001
Lithuania	97.72 (95.74-101.3)	571.96 (566.52-580.82)	5.75 (4.72 to 6.79)	<0.001	1.76 (1.75-1.76)	10.39 (10.33-10.44)	5.76 (4.3 to 7.23)	<0.001	4.71 (3.2-6.57)	8.39 (5.01-13.97)	1.9 (1.7 to 2.1)	<0.001	29.22 (20.54-41.55)	73.82 (48.31-118.97)	3.01 (2.91 to 3.12)	<0.001
Luxembourg	33.93 (32.08-36.54)	24.32 (19.3-31.74)	-1.33 (-1.74 to -0.92)	<0.001	0.56 (0.56-0.56)	0.3 (0.3-0.3)	-2.24 (-2.99 to -1.48)	<0.001	12.63 (7.06-19.77)	8.28 (3.51-15.97)	-0.44 (-1.09 to 0.21)	0.174	31.86 (18.21-48.48)	102.59 (49.88-176.33)	3.84 (3.76 to 3.91)	<0.001
Madagascar	1.04 (0.26-2.64)	1158.78 (626.31-1996.01)	25.69 (24.28 to 27.12)	<0.001	0.01 (0-0.04)	20.79 (10.76-35.95)	26.79 (25.25 to 28.35)	<0.001	1.06 (0.28-2.42)	41 (14.48-88.44)	12.59 (11.9 to 13.29)	<0.001	1.54 (0.59-2.94)	394.35 (207.09-672.39)	19.55 (19.07 to 20.03)	<0.001
Malawi	16416.09 (9043.62-27478.98)	10642.49 (6050.21-17422.34)	-1.56 (-2.18 to -0.95)	<0.001	267 (134.45-463.88)	175.34 (89.86-302.11)	-1.54 (-2.5 to -0.57)	0.002	2327.43 (1665.46-3101.98)	318.42 (182.59-515.45)	-6.26 (-6.62 to -5.9)	<0.001	9708.26 (6700.29-13226.76)	13336.23 (11410.81-15183.54)	0.99 (0.71 to 1.27)	<0.001
Malaysia	60.51 (59.13-62.21)	171.61 (164.11-182.92)	3.48 (2.56 to 4.41)	<0.001	1.09 (1.09-1.09)	2.92 (2.9-2.93)	3.43 (2.46 to 4.4)	<0.001	7.09 (3.89-12)	12.9 (6.31-24.32)	1.85 (1.15 to 2.55)	<0.001	15.93 (9.25-24.28)	139.78 (79.03-228.7)	7.23 (6.92 to 7.54)	<0.001
Maldives	9.06 (8.68-9.55)	53.12 (52.5-54.49)	5.77 (5.44 to 6.09)	<0.001	0.15 (0.15-0.15)	0.93 (0.93-0.93)	6.33 (4.63 to 8.05)	<0.001	0.61 (0.38-0.93)	0.73 (0.44-1.19)	0.56 (0.3 to 0.82)	<0.001	4.24 (2.57-6.25)	7.03 (4.45-11.82)	1.58 (1.36 to 1.8)	<0.001
Mali	663.27 (315.8-1334.45)	2208.16 (1264.3-3700.01)	3.88 (2.65 to 5.12)	<0.001	10.49 (4.58-22.35)	38.29 (20.92-65.47)	4.07 (2.86 to 5.29)	<0.001	159.34 (47.02-343.93)	53.19 (22.19-107.11)	-3.51 (-3.8 to -3.21)	<0.001	479.9 (188.74-1127.34)	1337.36 (990.9-1809.94)	3.28 (2.83 to 3.73)	<0.001
Malta	20.82 (20.17-21.79)	20.85 (15.57-28.56)	0.13 (-0.37 to 0.63)	0.622	0.35 (0.35-0.35)	0.22 (0.22-0.22)	-1.45 (-2.66 to -0.22)	0.021	2.85 (1.71-4.28)	6.23 (2.4-11.8)	2.51 (1.17 to 3.87)	<0.001	13.31 (8.55-18.86)	104.27 (50.32-174.73)	6.86 (6.71 to 7.02)	<0.001
Marshall Islands	12.56 (2.92-27.33)	449.39 (212.24-791.05)	12.02 (11.01 to 13.03)	<0.001	0.21 (0.04-0.47)	7.79 (3.48-13.86)	12.22 (11.19 to 13.25)	<0.001	1.43 (0.81-3.08)	37.78 (21.14-55.44)	11.45 (10.89 to 12.01)	<0.001	6.67 (4.35-9.03)	221.89 (151.76-286.89)	11.95 (11.82 to 12.09)	<0.001
Mauritania	4.13 (1.73-6.96)	5.95 (2.4-10.48)	1.13 (0.73 to 1.53)	<0.001	0.06 (0.02-0.1)	0.05 (0.02-0.1)	-0.35 (-0.82 to 0.13)	0.15	0.15 (0.06-0.36)	0.02 (0.01-0.04)	-6.28 (-7.82 to -4.72)	<0.001	2.84 (1.03-6.68)	8.05 (2.05-10.66)	3.45 (3.28 to 3.61)	<0.001
Mauritius	15.66 (15.34-16.02)	198.52 (190.81-210.5)	8.8 (4.85 to 12.9)	<0.001	0.27 (0.27-0.27)	3.38 (3.36-3.39)	14.43 (10.28 to 18.74)	<0.001	2.41 (1.74-3.51)	18.43 (9.39-34.2)	7.04 (2.53 to 11.75)	0.002	6.05 (5.11-7.25)	189.69 (132.47-280.44)	11.79 (11.3 to 12.29)	<0.001
Mexico	100.37 (99.28-101.81)	136.9 (132.56-143.11)	1.08 (0.73 to 1.44)	<0.001	1.81 (1.81-1.81)	2.36 (2.36-2.37)	0.83 (0.56 to 1.09)	<0.001	10.2 (7.29-14.83)	8.11 (4.87-12.86)	-0.81 (-1.24 to -0.38)	<0.001	26.03 (18.82-35.32)	96.13 (63.15-140.1)	4.25 (4.14 to 4.35)	<0.001
Micronesia (Federated States of)	13.26 (3.12-28.44)	472.71 (220.11-833.81)	12 (10.97 to 13.03)	<0.001	0.21 (0.04-0.48)	8.17 (3.61-14.61)	12.3 (11.24 to 13.37)	<0.001	1.46 (0.82-3.14)	39.12 (21.85-57.27)	11.46 (10.85 to 12.08)	<0.001	7.76 (4.49-10.54)	232.97 (160.63-302.09)	11.56 (11.35 to 11.78)	<0.001
Monaco	14.55 (5.71-29.79)	8.85 (4.55-16.66)	-1.59 (-2.12 to -1.06)	<0.001	0.25 (0.09-0.52)	0.12 (0.05-0.27)	-2.2 (-2.84 to -1.56)	<0.001	1.36 (0.95-1.89)	1.71 (1.25-2.24)	0.67 (-0.06 to 1.4)	0.074	9.85 (8-11.97)	30.22 (24.99-35.53)	3.66 (3.56 to 3.77)	<0.001
Mongolia	6.33 (6.32-6.33)	14.19 (13.53-15.77)	3.09 (2.52 to 3.66)	<0.001	0.12 (0.12-0.12)	0.25 (0.25-0.25)	2.77 (2.41 to 3.14)	<0.001	0.01 (0-0)	0.5 (0.1-1.8)	NA	NA	0.01 (0-0)	5.75 (1.65-14.85)	NA	NA
Montenegro	8.16 (8.05-8.36)	9.37 (8.84-10.19)	0.56 (-0.08 to 1.19)	0.085	0.14 (0.14-0.14)	0.15 (0.15-0.15)	0.23 (-0.48 to 0.95)	0.52	0.41 (0.28-0.57)	0.94 (0.54-1.52)	2.53 (1.79 to 3.28)	<0.001	1.92 (1.27-2.73)	11.78 (8.37-16.1)	6.02 (5.91 to 6.13)	<0.001
Morocco	27.33 (11.2-57.32)	51.75 (23.17-102.29)	1.86 (1.25 to 2.47)	<0.001	0.46 (0.18-1)	0.83 (0.32-1.78)	1.74 (1.06 to 2.43)	<0.001	2.96 (1.77-4.7)	2.68 (1.7-3.85)	-0.48 (-1.13 to 0.17)	0.149	12.61 (8.48-19.83)	74.77 (58.77-91.26)	5.88 (5.67 to 6.08)	<0.001
Mozambique	1336.73 (864.98-2108.03)	19953.02 (17463.22-23140.75)	8.95 (8.39 to 9.52)	<0.001	19.65 (12.46-31.97)	322.18 (284.2-371.32)	9.28 (8.71 to 9.85)	<0.001	414.2 (201.67-745.36)	773.93 (279.3-1668.43)	2.41 (1.53 to 3.3)	<0.001	1260.04 (695.5-2170.54)	16752.91 (13721.76-20827.73)	8.66 (8.1 to 9.23)	<0.001
Myanmar	10.62 (5.23-19.85)	560.47 (263.32-960.82)	13.94 (12.2 to 15.71)	<0.001	0.09 (0.02-0.23)	9.03 (3.72-16.29)	16.59 (14.75 to 18.47)	<0.001	21.5 (11.73-35.22)	27.07 (13.9-41.06)	0.52 (-1.25 to 2.32)	0.566	29.19 (17.53-43.64)	589.05 (349.66-750.87)	10.02 (9.37 to 10.66)	<0.001
Namibia	2315.06 (1200.92-4063.81)	12098.01 (6956.54-20112.94)	5.23 (3.98 to 6.5)	<0.001	35.33 (16.19-66.2)	199.27 (103.54-348.84)	5.48 (4.15 to 6.83)	<0.001	752.49 (498.99-1085.57)	353.95 (217.19-530.6)	-2.57 (-3.05 to -2.08)	<0.001	1883.4 (1301.87-2634.17)	14759.35 (12736.39-16801.32)	6.84 (5.82 to 7.86)	<0.001
Nauru	5.45 (1.32-11.73)	165.85 (62.84-317.48)	11.57 (10.72 to 12.42)	<0.001	0.09 (0.02-0.2)	2.8 (0.96-5.53)	11.74 (10.86 to 12.62)	<0.001	0.64 (0.34-1.41)	19.03 (10.4-28.38)	11.89 (11.33 to 12.46)	<0.001	3.24 (1.94-4.38)	119.88 (84.37-156.66)	12.31 (12.08 to 12.54)	<0.001
Nepal	0 (0-0)	63.49 (27.21-131.11)	NA	NA	0 (0-0)	1.03 (0.37-2.32)	NA	NA	0 (0-0)	2.9 (1.82-4.33)	NA	NA	0 (0-0)	91.28 (72.95-111.02)	NA	NA
Netherlands	25.21 (24.14-26.82)	18.23 (14.09-24.72)	-1.06 (-1.66 to -0.45)	0.001	0.41 (0.41-0.41)	0.21 (0.21-0.21)	-1.93 (-3.34 to -0.51)	0.008	2.02 (1.15-3.13)	2.69 (1.09-5.17)	0.91 (-0.18 to 2.01)	0.101	25.68 (15.82-38)	80.13 (44.48-126.79)	3.77 (3.65 to 3.89)	<0.001
New Zealand	10.48 (10.07-11.14)	6.91 (5.32-9.63)	-1.31 (-2.73 to 0.12)	0.071	0.17 (0.17-0.17)	0.08 (0.08-0.08)	-2.74 (-3.72 to -1.74)	<0.001	1.06 (0.6-1.66)	1.36 (0.63-2.66)	1.04 (-1.07 to 3.19)	0.336	8.11 (4.71-12.23)	31.17 (17.77-51.59)	4.43 (4.3 to 4.56)	<0.001
Nicaragua	65.54 (65.09-66.27)	130.03 (123.42-140.51)	2.1 (1.46 to 2.74)	<0.001	1.18 (1.18-1.18)	2.17 (2.17-2.18)	1.84 (1.16 to 2.52)	<0.001	1.28 (0.81-2.01)	13.66 (5.73-28.5)	8.09 (7.49 to 8.69)	<0.001	8.3 (6.02-11.62)	123.89 (64.17-213.44)	9.13 (8.98 to 9.29)	<0.001
Niger	395.56 (184.29-815.05)	427.31 (206.4-806.07)	0.22 (-0.92 to 1.38)	0.707	6.26 (2.83-13.52)	7.26 (3.19-14.22)	0.38 (-0.9 to 1.66)	0.565	86.81 (30.49-173.25)	8.14 (2.42-21.61)	-7.34 (-7.68 to -7)	<0.001	265.22 (91.22-528.03)	373.07 (231.77-578.8)	1.07 (0.49 to 1.65)	<0.001
Nigeria	1063.19 (613.79-1800.53)	3613.08 (2457.76-5131.57)	4.09 (3.09 to 5.09)	<0.001	17.51 (9.53-30.55)	63.5 (42.17-91.35)	4.24 (3.29 to 5.2)	<0.001	208.29 (152.55-273.42)	125.49 (95.26-166.15)	-1.62 (-1.88 to -1.36)	<0.001	628.47 (467.64-834.65)	2159.11 (1817.95-2503.62)	3.98 (3.74 to 4.22)	<0.001
Niue	5.78 (1.37-12.49)	137.16 (48.59-270.53)	10.61 (9.43 to 11.8)	<0.001	0.09 (0.02-0.21)	2.29 (0.71-4.7)	10.72 (9.46 to 12)	<0.001	0.63 (0.33-1.42)	18.41 (9.93-27.63)	11.73 (11.22 to 12.23)	<0.001	3.23 (2.02-4.34)	118.46 (82.19-156.02)	12.34 (12.08 to 12.6)	<0.001
North Macedonia	1.79 (1.77-1.82)	2.16 (2.11-2.23)	0.74 (-0.53 to 2.02)	0.254	0.03 (0.03-0.03)	0.04 (0.04-0.04)	0.12 (-0.73 to 0.97)	0.788	0.04 (0.03-0.05)	0.09 (0.05-0.17)	2.85 (2.44 to 3.27)	<0.001	0.31 (0.22-0.42)	1.04 (0.62-1.73)	3.91 (3.68 to 4.14)	<0.001
Northern Mariana Islands	67.94 (67.48-68.47)	210.49 (207.13-215.58)	4.86 (2.37 to 7.41)	<0.001	1.23 (1.22-1.23)	3.72 (3.7-3.73)	4.79 (1.98 to 7.69)	0.001	1.55 (0.83-3.9)	6.47 (3.27-12.04)	5.27 (3.48 to 7.09)	<0.001	7.55 (5.18-10.84)	66.72 (42.13-109.52)	7.23 (6.94 to 7.51)	<0.001
Norway	6.68 (6.38-7.07)	21.35 (16.39-28.67)	3.14 (1.17 to 5.14)	0.002	0.11 (0.11-0.11)	0.21 (0.21-0.21)	1.96 (-4.56 to 8.92)	0.565	6.67 (4.37-9.76)	8.12 (3.52-15.06)	0.65 (-0.95 to 2.28)	0.427	7.8 (4.99-11.03)	122.64 (66.76-197.41)	9.31 (9.14 to 9.48)	<0.001
Oman	13.93 (13.73-14.2)	76.09 (73.47-79.83)	5.61 (5.3 to 5.92)	<0.001	0.26 (0.25-0.26)	1.31 (1.3-1.31)	5.5 (5.14 to 5.87)	<0.001	0.86 (0.54-1.34)	3.76 (1.37-6.47)	4.78 (3.71 to 5.86)	<0.001	3.76 (2.58-5.47)	46.41 (19.78-77.87)	8.46 (8.32 to 8.6)	<0.001
Pakistan	0.01 (0-0.06)	227.93 (1.77-1351.35)	38.34 (36.28 to 40.43)	<0.001	0 (0-0)	3.99 (0.02-24.16)	39.47 (36.52 to 42.48)	<0.001	0 (0-0.02)	12.08 (0.18-63.44)	30.27 (25.2 to 35.55)	<0.001	0.01 (0-0.06)	79.97 (2.04-403.63)	32.93 (31.03 to 34.85)	<0.001
Palau	5.5 (1.31-11.93)	134.71 (49.12-258.4)	10.74 (9.82 to 11.67)	<0.001	0.09 (0.02-0.2)	2.26 (0.74-4.49)	10.86 (9.88 to 11.84)	<0.001	0.64 (0.35-1.39)	17.05 (9.14-25.88)	11.56 (10.89 to 12.24)	<0.001	2.9 (1.91-3.94)	110.74 (76.29-147.04)	12.41 (12.14 to 12.68)	<0.001
Palestine	1.28 (1.26-1.31)	13.67 (12.89-14.94)	9.05 (3.68 to 14.7)	0.001	0.02 (0.02-0.02)	0.23 (0.23-0.23)	7.99 (6.8 to 9.19)	<0.001	0.07 (0.03-0.14)	0.97 (0.42-1.98)	9.15 (8.55 to 9.75)	<0.001	0.35 (0.22-0.55)	13.87 (7.78-22.66)	12.67 (12.5 to 12.84)	<0.001
Panama	261.78 (256.94-269.53)	500.85 (481.59-530.14)	2.12 (1.87 to 2.36)	<0.001	4.6 (4.58-4.62)	8.35 (8.31-8.39)	1.96 (1.69 to 2.23)	<0.001	26.27 (15.7-40.91)	41 (22.29-72.39)	1.62 (0.32 to 2.93)	0.014	82.69 (51.78-127.75)	429.17 (277.58-650.97)	5.44 (5.2 to 5.68)	<0.001
Papua New Guinea	2.9 (0.88-6.8)	696.5 (360.13-1229.45)	19.45 (17.42 to 21.52)	<0.001	0.04 (0.01-0.1)	11.09 (4.91-21.27)	20.66 (18.18 to 23.19)	<0.001	2.13 (0.85-4.24)	67.84 (28.98-122.82)	11.9 (11.03 to 12.78)	<0.001	4.02 (1.94-6.8)	1019.15 (770.26-1299.34)	19.61 (17.8 to 21.45)	<0.001
Paraguay	66.81 (65.21-69.13)	200.04 (192.06-212.7)	3.8 (3.09 to 4.5)	<0.001	1.17 (1.17-1.17)	3.44 (3.41-3.46)	3.75 (2.28 to 5.23)	<0.001	2.91 (0.66-10.47)	12.45 (5.72-24.63)	4.81 (3.24 to 6.4)	<0.001	14.18 (6.45-24.85)	141.61 (81.02-239.27)	7.6 (7.22 to 7.99)	<0.001
Peru	69.98 (67.79-72.91)	161.97 (155.47-172.1)	2.85 (1.55 to 4.16)	<0.001	1.19 (1.19-1.19)	2.72 (2.71-2.74)	2.63 (1.92 to 3.34)	<0.001	6.91 (3.24-22.33)	8.36 (3.87-15.79)	0.89 (-0.02 to 1.8)	0.056	36.99 (22.99-58.13)	145.27 (86.69-226.93)	4.47 (4.24 to 4.7)	<0.001
Philippines	1.13 (1.11-1.17)	207.73 (196.93-230.6)	18.98 (17.56 to 20.41)	<0.001	0.02 (0.02-0.02)	3.41 (3.31-3.54)	19.99 (13.4 to 26.95)	<0.001	0.11 (0.05-0.22)	23.81 (11.43-43.58)	7.54 (5.38 to 9.76)	<0.001	0.34 (0.17-0.67)	155.81 (73.58-302.14)	21.53 (21.06 to 22)	<0.001
Poland	1.25 (1.18-1.37)	13.12 (11.87-14.94)	7.69 (4.9 to 10.55)	<0.001	0.02 (0.02-0.02)	0.2 (0.2-0.2)	11.8 (9.81 to 13.84)	<0.001	0.56 (0.25-1.05)	1.57 (0.66-3.09)	3.21 (2.56 to 3.87)	<0.001	1.4 (0.7-2.51)	27.43 (14.71-46.06)	10.08 (9.8 to 10.37)	<0.001
Portugal	121.11 (119.94-122.47)	87.67 (82.73-93.92)	-0.97 (-2.02 to 0.1)	0.076	2.09 (2.08-2.1)	1.43 (1.43-1.44)	-1.23 (-2.71 to 0.27)	0.108	22.9 (16.39-30.27)	4.73 (3.35-6.41)	-5.24 (-6.69 to -3.78)	<0.001	27.93 (21.36-35.46)	148.28 (119.9-178.94)	5.55 (5.22 to 5.87)	<0.001
Puerto Rico	783.77 (772.1-800.24)	211.58 (208.05-216.74)	-4.01 (-5.77 to -2.22)	<0.001	13.7 (13.64-13.76)	3.85 (3.84-3.85)	-3.7 (-4.83 to -2.56)	<0.001	131.41 (102.32-165.91)	13.84 (7.79-23.84)	-7 (-7.7 to -6.3)	<0.001	206.84 (151.39-267.23)	84.74 (59.38-128.72)	-2.89 (-3.02 to -2.75)	<0.001
Qatar	25.23 (24.54-26.32)	21.42 (21.22-21.7)	-0.34 (-4.53 to 4.04)	0.877	0.45 (0.44-0.45)	0.38 (0.38-0.38)	-0.39 (-2.92 to 2.2)	0.766	1.6 (1.07-2.33)	0.27 (0.15-0.44)	-5.64 (-7.36 to -3.9)	<0.001	9.3 (5.99-13.12)	5.66 (4.15-7.62)	-1.63 (-1.73 to -1.52)	<0.001
Republic of Korea	1.27 (0.9-1.52)	2.13 (1.82-2.57)	1.87 (1.12 to 2.63)	<0.001	0.02 (0.02-0.02)	0.03 (0.03-0.03)	1.89 (0.77 to 3.03)	0.001	0.28 (0-0.7)	0.81 (0.21-1.65)	3.23 (1.49 to 5.01)	<0.001	2.34 (0-3.76)	6.98 (3.65-11.57)	3.65 (3.36 to 3.94)	<0.001
Republic of Moldova	39.11 (38.65-40.02)	269.15 (258.08-286.22)	6.7 (6.19 to 7.21)	<0.001	0.7 (0.7-0.71)	4.58 (4.57-4.59)	6.22 (5.2 to 7.26)	<0.001	5.24 (1.74-24.38)	24.41 (11.95-45.83)	5.39 (2.23 to 8.64)	0.001	8.3 (4.21-14.82)	259.38 (153.49-419.58)	11.79 (11.41 to 12.17)	<0.001
Romania	32.02 (31.49-32.6)	63.76 (58.54-72.32)	2.76 (2.24 to 3.29)	<0.001	0.53 (0.53-0.54)	0.92 (0.91-0.92)	2.15 (1.03 to 3.29)	<0.001	1.5 (0.91-2.3)	6.4 (3.06-11.95)	4.87 (3.83 to 5.92)	<0.001	6.91 (4.28-9.65)	111.34 (64.67-176.77)	9.34 (8.9 to 9.77)	<0.001
Russian Federation	70.85 (69.84-72.91)	789.14 (755.6-838.55)	8.15 (7.37 to 8.94)	<0.001	1.23 (1.23-1.23)	13.09 (13.06-13.12)	7.98 (7.49 to 8.47)	<0.001	2.42 (1.47-3.54)	82.92 (52.82-138.02)	12.03 (9.82 to 14.28)	<0.001	16.15 (11.45-23.26)	821.08 (583.88-1180.91)	13.51 (13.14 to 13.89)	<0.001
Rwanda	3596.49 (1503.79-8935.01)	3318.63 (1850.12-5413.16)	-0.16 (-0.68 to 0.36)	0.546	58.19 (23.41-150.03)	56.18 (29.13-95.92)	-0.02 (-0.61 to 0.58)	0.958	674.59 (216.43-1349.67)	113.74 (52.48-221.29)	-5.15 (-5.65 to -4.65)	<0.001	2319.26 (567.18-5074.77)	3717.41 (2928.49-4574.64)	1.46 (0.81 to 2.11)	<0.001
Saint Kitts and Nevis	109.6 (37.35-260.59)	904.58 (512.12-1423.78)	6.83 (6.06 to 7.61)	<0.001	1.83 (0.56-4.48)	16.26 (8.85-25.77)	7.12 (6.34 to 7.9)	<0.001	24.67 (13.53-58.12)	28.86 (19.48-41)	0.39 (-0.08 to 0.87)	0.107	68.52 (40.13-104.2)	475.09 (378.53-583.04)	6.37 (6.09 to 6.65)	<0.001
Saint Lucia	320.21 (315.95-325.52)	208.79 (202.95-220.02)	-1.12 (-1.91 to -0.31)	0.007	5.82 (5.79-5.84)	3.7 (3.69-3.71)	-0.83 (-1.55 to -0.11)	0.023	91.9 (64.74-126.41)	44.85 (22.82-80.65)	-2.25 (-2.79 to -1.71)	<0.001	60.9 (44.55-79.7)	85.77 (49.27-151.56)	1.07 (0.86 to 1.28)	<0.001
Saint Vincent and the Grenadines	989.08 (973.84-1007.06)	902.88 (880.16-943.55)	-0.02 (-1.19 to 1.16)	0.97	17.78 (17.6-17.96)	15.96 (15.81-16.1)	0.22 (-1.68 to 2.15)	0.823	49.97 (33.05-72.49)	24 (12.74-42.91)	-2.42 (-2.96 to -1.87)	<0.001	183.29 (122.39-262.22)	318.68 (186.29-566.16)	1.74 (1.49 to 1.99)	<0.001
Samoa	13.08 (3.04-28.71)	453.11 (206.56-801.28)	11.98 (11.16 to 12.8)	<0.001	0.21 (0.04-0.49)	7.86 (3.45-14.06)	12.18 (11.33 to 13.03)	<0.001	1.42 (0.8-3.07)	37.92 (20.86-55.6)	11.49 (10.96 to 12.03)	<0.001	7.26 (4.45-9.74)	226.71 (154.93-294.81)	11.7 (11.54 to 11.86)	<0.001
San Marino	14.53 (5.71-29.67)	7.43 (3.77-14.07)	-2.18 (-2.64 to -1.71)	<0.001	0.25 (0.09-0.52)	0.1 (0.04-0.22)	-2.99 (-3.67 to -2.3)	<0.001	1.46 (1.03-2)	1.68 (1.23-2.19)	0.48 (-0.11 to 1.07)	0.11	9.65 (7.76-11.77)	30.26 (25.17-35.46)	3.75 (3.68 to 3.82)	<0.001
Sao Tome and Principe	3.05 (1.49-5.55)	3.98 (2.78-5.51)	0.88 (0.36 to 1.41)	0.001	0.04 (0.02-0.09)	0.04 (0.03-0.07)	-0.19 (-0.74 to 0.37)	0.505	0.92 (0.26-4.36)	0.3 (0.11-0.64)	-4.1 (-5.37 to -2.82)	<0.001	3.56 (1.79-6.56)	6.02 (3.92-9.2)	1.71 (0.73 to 2.71)	0.001
Saudi Arabia	52.91 (52-54.13)	152.84 (148.25-166.68)	3.81 (2.36 to 5.28)	<0.001	0.94 (0.94-0.95)	2.75 (2.74-2.76)	3.47 (2.47 to 4.49)	<0.001	2.22 (1.07-5.24)	4.59 (1-15.62)	2.35 (1.88 to 2.82)	<0.001	13.52 (8.14-22.34)	48.69 (21.3-119.32)	4.21 (4.11 to 4.3)	<0.001
Senegal	439.52 (232.46-782.64)	893.54 (475.28-1492.01)	2.2 (1.36 to 3.05)	<0.001	7.11 (3.57-13.13)	15.3 (7.52-26.61)	2.39 (1.51 to 3.28)	<0.001	75.6 (39.93-127.35)	29.81 (12.01-59.14)	-2.83 (-3.32 to -2.34)	<0.001	252.74 (155.65-400.44)	806.1 (570.7-1096.87)	3.78 (3.49 to 4.06)	<0.001
Serbia	11.01 (9.97-11.98)	9.49 (9.21-10.16)	-0.4 (-1.25 to 0.47)	0.366	0.18 (0.18-0.18)	0.16 (0.16-0.16)	-0.1 (-1.2 to 1)	0.851	0.36 (0-0.65)	0.2 (0.09-0.42)	-1.69 (-4.35 to 1.05)	0.224	5.44 (0-9.03)	2.7 (1.44-5.98)	-2.4 (-3.17 to -1.63)	<0.001
Seychelles	46.18 (45.47-47.15)	325.2 (316.03-344.56)	6.87 (4.25 to 9.56)	<0.001	0.81 (0.81-0.81)	5.87 (5.81-5.92)	6.89 (1.85 to 12.18)	0.007	12.63 (7.71-19.7)	5.78 (3.6-9.03)	-2.76 (-3.2 to -2.31)	<0.001	16.32 (11.03-23.72)	71.88 (43.06-124.47)	4.88 (4.57 to 5.19)	<0.001
Sierra Leone	336.58 (153.86-727.97)	2104.96 (1138.6-3483.94)	6.03 (4.78 to 7.29)	<0.001	5.32 (2.29-12.24)	35.63 (17.53-60.68)	6.27 (4.91 to 7.65)	<0.001	85.71 (21.39-197.81)	82.48 (31.98-178.67)	-0.26 (-0.66 to 0.14)	0.201	245.92 (83.33-569.57)	1942.54 (1349.92-2692.07)	6.77 (6.4 to 7.14)	<0.001
Singapore	2.46 (2.29-2.72)	5.14 (3.49-7.62)	2.46 (2.06 to 2.87)	<0.001	0.04 (0.04-0.04)	0.05 (0.05-0.05)	0.67 (-0.32 to 1.67)	0.184	1.65 (0.79-2.88)	1.28 (0.49-2.41)	-0.87 (-2.35 to 0.64)	0.258	3.67 (1.79-6.16)	30.43 (15.44-49.71)	6.99 (6.73 to 7.25)	<0.001
Slovakia	1.7 (1.68-1.73)	1.98 (1.91-2.1)	0.32 (-0.9 to 1.55)	0.612	0.03 (0.03-0.03)	0.03 (0.03-0.03)	0.73 (-0.07 to 1.53)	0.074	0.08 (0.06-0.11)	0.16 (0.07-0.29)	2.04 (1.22 to 2.87)	<0.001	0.44 (0.31-0.61)	1.85 (1.12-3.01)	4.68 (4.55 to 4.81)	<0.001
Slovenia	2.93 (2.87-2.98)	2.84 (2.65-3.19)	0.14 (-0.63 to 0.91)	0.725	0.05 (0.05-0.05)	0.04 (0.04-0.04)	-0.04 (-1.38 to 1.31)	0.953	0.23 (0-0.43)	0.27 (0.14-0.56)	-1.05 (-3.56 to 1.52)	0.421	0.46 (0-0.76)	4.67 (2.65-8.4)	7.83 (7.53 to 8.14)	<0.001
Solomon Islands	13.52 (3.12-29.27)	461.7 (213.31-821.27)	11.83 (10.78 to 12.89)	<0.001	0.22 (0.04-0.49)	7.94 (3.5-14.3)	12.11 (11 to 13.24)	<0.001	1.49 (0.84-3.15)	38.88 (21.51-56.47)	11.38 (10.76 to 12)	<0.001	7.82 (4.51-10.61)	227.17 (156.65-294.57)	11.45 (11.21 to 11.69)	<0.001
Somalia	33.01 (5.98-96.28)	1483.11 (759.66-2620.1)	12.55 (11.39 to 13.72)	<0.001	0.45 (0.04-1.55)	26.98 (13.31-48.56)	13.42 (12 to 14.87)	<0.001	29.22 (4.75-94.04)	30.24 (9.07-71.94)	-0.15 (-0.72 to 0.42)	0.6	44.88 (14.19-123.85)	412.07 (175.35-830.14)	7.32 (6.98 to 7.67)	<0.001
South Africa	757.52 (627.23-913.65)	15756.93 (14378.51-17143.17)	9.68 (8.18 to 11.21)	<0.001	11.3 (9.35-13.65)	231.31 (214.24-249.27)	9.62 (7.82 to 11.46)	<0.001	300.58 (210.25-410.84)	618.52 (441.2-827.48)	2.22 (1.35 to 3.09)	<0.001	655.89 (524.72-805.15)	26684.61 (25064.63-28413.31)	12.56 (11.73 to 13.39)	<0.001
South Sudan	610.38 (248.38-1635.85)	3686.97 (1646.39-8080.22)	5.85 (4.84 to 6.86)	<0.001	10.02 (3.85-28.18)	63.22 (25.74-146.18)	5.9 (4.89 to 6.93)	<0.001	118.74 (15.43-385.25)	195.86 (33.5-560.19)	1.7 (0.79 to 2.61)	<0.001	319.7 (75.48-953.15)	3037.44 (1086.6-5932.18)	7.5 (7.08 to 7.92)	<0.001
Spain	202.09 (195.07-212)	42.28 (38.56-47.27)	-5.72 (-6.62 to -4.81)	<0.001	3.16 (3.15-3.17)	0.67 (0.67-0.67)	-4.85 (-6.1 to -3.6)	<0.001	25.12 (16.93-35.36)	5.07 (2.97-7.62)	-5.04 (-5.27 to -4.81)	<0.001	152.7 (111.11-199.98)	99.47 (70.87-131.19)	-1.4 (-1.48 to -1.31)	<0.001
Sri Lanka	8.73 (8.54-9.04)	35.54 (34.69-37.09)	4.78 (2.8 to 6.8)	<0.001	0.15 (0.15-0.15)	0.62 (0.62-0.63)	4.93 (4.03 to 5.83)	<0.001	0.78 (0.06-4.05)	1.51 (0.62-3.17)	1.89 (0.82 to 2.97)	0.001	3.29 (1.81-5.28)	13.86 (6.33-26.48)	4.71 (4.55 to 4.87)	<0.001
Sudan	133 (49.54-414.87)	1593.7 (750.71-3695.17)	8.26 (7.76 to 8.76)	<0.001	2.25 (0.8-7.18)	28.74 (13.41-66.47)	8.48 (7.98 to 8.99)	<0.001	21.28 (1.98-77.93)	70.61 (6.18-274.92)	3.82 (3.49 to 4.14)	<0.001	60.49 (8.01-238.47)	522.02 (135.82-1456.5)	7.12 (6.82 to 7.42)	<0.001
Suriname	935.97 (923.45-952.68)	1200.11 (1148.21-1282.07)	0.69 (-0.38 to 1.77)	0.207	16.56 (16.42-16.69)	19.85 (19.63-20.07)	1.19 (0.41 to 1.97)	0.003	35.61 (21.41-60.5)	90.85 (46.28-162.77)	3.06 (2.33 to 3.79)	<0.001	146.58 (102.68-212.46)	1231.88 (790.02-1879.56)	7.11 (6.97 to 7.24)	<0.001
Sweden	9.53 (9.06-10.27)	13.1 (10.4-16.79)	1.13 (-0.95 to 3.27)	0.289	0.16 (0.16-0.16)	0.16 (0.16-0.16)	0.25 (-3.17 to 3.79)	0.887	10.09 (6.01-16.39)	7.95 (3.34-13.15)	-0.93 (-3.11 to 1.3)	0.412	11.31 (6.37-17.73)	60.35 (29.98-93.57)	5.54 (5.29 to 5.8)	<0.001
Switzerland	53.41 (50.07-58.72)	30.6 (24.77-38.89)	-1.98 (-2.64 to -1.32)	<0.001	0.85 (0.85-0.85)	0.38 (0.38-0.38)	-2.38 (-3.06 to -1.69)	<0.001	29.24 (14.94-48.51)	5.38 (1.98-10.41)	-5.13 (-7.63 to -2.57)	<0.001	64.42 (36.49-102.57)	126.13 (62.58-209.72)	2.19 (1.98 to 2.39)	<0.001
Syrian Arab Republic	5.07 (5.02-5.17)	17.55 (17.36-17.91)	3.84 (3.17 to 4.51)	<0.001	0.09 (0.09-0.09)	0.32 (0.32-0.32)	4.11 (2.68 to 5.56)	<0.001	0.14 (0.1-0.19)	0.25 (0.14-0.42)	1.59 (0.91 to 2.27)	<0.001	1.01 (0.74-1.37)	2.69 (1.5-4.72)	3.18 (3.05 to 3.31)	<0.001
Taiwan (Province of China)	1.25 (1.19-1.31)	8.89 (8.52-9.57)	4.36 (2.65 to 6.1)	<0.001	0.02 (0.02-0.02)	0.15 (0.15-0.15)	7.53 (6.69 to 8.38)	<0.001	0.52 (0.3-0.97)	2.16 (0.55-4.58)	4.52 (3.17 to 5.89)	<0.001	0.94 (0.58-1.27)	6.14 (2.61-12.47)	6.22 (6.06 to 6.37)	<0.001
Tajikistan	132.79 (131.67-134.23)	140.47 (135.58-146.94)	0.23 (-0.3 to 0.77)	0.395	2.43 (2.43-2.44)	2.46 (2.45-2.48)	0.13 (-0.39 to 0.66)	0.619	4.23 (2.61-6.7)	14.51 (5.5-27.69)	4.05 (3.28 to 4.82)	<0.001	19.61 (12.6-29.95)	115.59 (74.05-165.97)	5.94 (5.49 to 6.39)	<0.001
Thailand	854.74 (834.77-876.84)	733.76 (683.66-817.26)	-0.04 (-1.66 to 1.61)	0.962	14.58 (14.27-14.92)	11.77 (11.63-11.91)	-0.32 (-1.65 to 1.04)	0.646	74.62 (38.55-123.01)	39.31 (19.29-70.67)	-2.26 (-4.46 to 0)	0.05	67.93 (39.19-106.89)	871.52 (518.19-1355.85)	8.44 (8.08 to 8.8)	<0.001
Timor-Leste	16.85 (6.19-39.45)	964.43 (578.78-1473.55)	13.79 (12.86 to 14.74)	<0.001	0.24 (0.06-0.63)	17.44 (10.33-26.59)	14.6 (13.57 to 15.64)	<0.001	30.01 (21.37-40.1)	21.51 (14.73-30.29)	-1.17 (-1.99 to -0.34)	0.006	29.02 (21.12-38.39)	283.81 (227.55-347.34)	7.52 (7.03 to 8.01)	<0.001
Togo	1490.68 (761.68-2761.51)	2721.18 (1448.31-4662.29)	1.86 (0.97 to 2.75)	<0.001	24.07 (11.36-46.7)	45.66 (22.03-82.05)	2 (1.08 to 2.93)	<0.001	399.8 (217.36-642.23)	79.05 (37.84-146.22)	-5.1 (-5.89 to -4.31)	<0.001	1025.46 (566.82-1705.93)	2818.66 (2122.02-3596.82)	3.35 (2.92 to 3.78)	<0.001
Tokelau	5.99 (1.44-12.84)	136.05 (47.62-273.48)	10.29 (8.61 to 11.99)	<0.001	0.1 (0.02-0.22)	2.25 (0.69-4.7)	10.37 (8.55 to 12.21)	<0.001	0.66 (0.35-1.48)	17.65 (9.45-26.61)	11.57 (11.05 to 12.08)	<0.001	3.56 (2.13-4.8)	116.41 (80.99-152.91)	11.82 (11.41 to 12.22)	<0.001
Tonga	33.11 (32.4-33.85)	79.7 (68.92-93)	2.86 (2.65 to 3.07)	<0.001	0.59 (0.59-0.59)	1.03 (1.03-1.03)	1.85 (1.58 to 2.11)	<0.001	1.47 (0.82-3.17)	42.21 (23.56-61.95)	11.63 (11.26 to 12.01)	<0.001	7.96 (4.69-10.79)	287.92 (204.6-365.82)	12.25 (12.14 to 12.37)	<0.001
Trinidad and Tobago	683.52 (671.49-705.26)	861.1 (827.09-907.9)	1.08 (0.16 to 2.01)	0.021	12.24 (12.17-12.3)	14.19 (14.08-14.31)	1.07 (-0.33 to 2.49)	0.133	58.71 (33.89-94.55)	173.15 (105.53-299.56)	3.55 (1.6 to 5.55)	<0.001	162.06 (89.88-278.75)	1045 (826.54-1410.32)	6.17 (6.04 to 6.3)	<0.001
Tunisia	0.43 (0.03-1.6)	16.34 (5.66-35.32)	12.06 (10.21 to 13.95)	<0.001	0.01 (0-0.03)	0.27 (0.08-0.61)	12.21 (10.27 to 14.18)	<0.001	0.09 (0.01-0.23)	0.94 (0.44-1.65)	7.69 (6.74 to 8.66)	<0.001	0.3 (0.08-0.71)	18.72 (12.14-25.1)	14.23 (13.67 to 14.8)	<0.001
Turkey	1.57 (1.49-1.64)	13.15 (12.76-13.87)	7.21 (6.74 to 7.69)	<0.001	0.03 (0.03-0.03)	0.23 (0.23-0.23)	7.22 (6.33 to 8.11)	<0.001	0.06 (0-0.16)	0.64 (0.31-1.15)	6.77 (6.17 to 7.37)	<0.001	0.41 (0-0.72)	6.84 (4.39-10.85)	9.53 (9.32 to 9.74)	<0.001
Turkmenistan	95.55 (94.39-97.01)	158.56 (156.1-162.11)	1.63 (0.25 to 3.04)	0.021	1.7 (1.7-1.7)	2.85 (2.83-2.87)	1.66 (0.34 to 3)	0.013	4.42 (2.34-17.42)	2.22 (1.34-3.78)	-1.14 (-1.71 to -0.57)	<0.001	24.26 (17.69-31.37)	47.26 (33.2-72.92)	2.17 (2.08 to 2.26)	<0.001
Tuvalu	6.04 (1.45-12.94)	144.43 (51.25-296.73)	10.56 (9.02 to 12.14)	<0.001	0.1 (0.02-0.22)	2.36 (0.73-5.04)	10.62 (8.91 to 12.35)	<0.001	0.66 (0.35-1.5)	18.42 (10-27.61)	11.66 (11.08 to 12.24)	<0.001	3.61 (2.11-5.08)	119.5 (83.78-156.1)	11.89 (11.61 to 12.18)	<0.001
Uganda	42482.92 (23097.86-67158.2)	7483.71 (4114.11-12279.28)	-5.5 (-6.07 to -4.93)	<0.001	736.28 (386.15-1179.31)	121.28 (59.98-208.41)	-5.73 (-6.56 to -4.9)	<0.001	1108.42 (764.59-1495.28)	277.52 (127.56-537.05)	-4.31 (-4.63 to -3.99)	<0.001	13336.77 (10634.05-16373.72)	8734.61 (6918.52-10590.82)	-1.33 (-1.42 to -1.23)	<0.001
Ukraine	84.42 (82.79-87.76)	818.74 (784.43-875.6)	7.86 (6.93 to 8.79)	<0.001	1.52 (1.51-1.52)	14.41 (14.3-14.52)	7.66 (6.48 to 8.85)	<0.001	5.16 (3.14-8.75)	104.74 (47.92-216.92)	10.06 (8.87 to 11.26)	<0.001	27.1 (15.56-45.31)	806.73 (454.19-1403.29)	11.7 (11.15 to 12.25)	<0.001
United Arab Emirates	4.97 (2.19-10.33)	13.86 (6-27.43)	3.25 (2.28 to 4.23)	<0.001	0.09 (0.04-0.18)	0.22 (0.09-0.47)	2.99 (1.95 to 4.04)	<0.001	0.43 (0.24-0.87)	1.78 (0.98-2.81)	4.77 (4.22 to 5.32)	<0.001	1.88 (1.24-2.96)	19.21 (13.55-25.3)	7.75 (7.59 to 7.91)	<0.001
United Kingdom	10.5 (9.75-11.62)	27.95 (22.29-35.53)	3.27 (2.2 to 4.35)	<0.001	0.16 (0.16-0.16)	0.3 (0.3-0.3)	1.95 (-0.75 to 4.72)	0.158	3.78 (2.25-5.96)	10.09 (5.96-15.01)	3.37 (2.45 to 4.3)	<0.001	16.97 (9.8-26.71)	157.73 (92.9-226.5)	7.48 (7.31 to 7.65)	<0.001
United Republic of Tanzania	11664.66 (6254.59-20229.84)	6420.76 (3595.61-10498.08)	-2.15 (-3.16 to -1.13)	<0.001	192.87 (96.42-346.94)	104.03 (52.33-179.21)	-2.23 (-3.28 to -1.17)	<0.001	1462.35 (895.61-2159.63)	122.12 (40.44-283.65)	-7.49 (-8.14 to -6.84)	<0.001	6605.64 (4720.1-8861.19)	8754.49 (6378.75-12696.89)	0.91 (0.72 to 1.09)	<0.001
United States of America	225.59 (216.6-238.37)	73.54 (60.67-90.86)	-1.08 (-1.83 to -0.33)	0.005	3.76 (3.76-3.77)	0.97 (0.97-0.97)	-0.9 (-1.59 to -0.2)	0.011	18.76 (10.52-27.54)	19.44 (7.18-32.83)	-2.64 (-2.99 to -2.28)	<0.001	198.32 (119.61-298.4)	305.21 (154.78-478.33)	3.3 (3.2 to 3.39)	<0.001
United States Virgin Islands	336.9 (332.86-343.09)	264.85 (257.94-275.09)	-3.77 (-4.4 to -3.13)	<0.001	6.22 (6.2-6.25)	4.71 (4.69-4.72)	-4.33 (-5.85 to -2.78)	<0.001	18.16 (10.4-41.87)	8.06 (4.6-14.17)	0.03 (-1.49 to 1.58)	0.967	62.47 (39.89-94.36)	171.62 (118.23-259.64)	1.4 (1.32 to 1.49)	<0.001
Uruguay	72.82 (71.2-75.65)	244.06 (225.84-271.23)	4.2 (3.77 to 4.63)	<0.001	1.29 (1.29-1.29)	3.99 (3.98-4)	4.01 (3.61 to 4.41)	<0.001	6.32 (2.18-20.35)	28.35 (10.91-55.79)	4.58 (3.46 to 5.7)	<0.001	30.66 (14.28-56.61)	297.3 (142.21-482.08)	7.57 (7.47 to 7.67)	<0.001
Uzbekistan	50.92 (50.3-51.61)	112.89 (107.66-121.52)	2.58 (1.59 to 3.59)	<0.001	0.91 (0.91-0.92)	1.96 (1.96-1.97)	2.49 (1.88 to 3.1)	<0.001	2.6 (0.87-5.08)	36.2 (9.95-84.47)	8.12 (3.67 to 12.76)	<0.001	9.5 (6.02-13.39)	97.38 (46.4-174.75)	7.84 (7.66 to 8.02)	<0.001
Vanuatu	12.96 (3.09-28.14)	457.38 (211.43-813.87)	11.98 (10.98 to 12.98)	<0.001	0.21 (0.04-0.48)	7.88 (3.45-14.31)	12.24 (11.2 to 13.28)	<0.001	1.41 (0.79-3.05)	38.1 (21.34-55.37)	11.54 (11.05 to 12.03)	<0.001	7.38 (4.49-9.95)	225.16 (155.52-289.71)	11.6 (11.41 to 11.79)	<0.001
Venezuela (Bolivarian Republic of)	106.51 (105.54-107.73)	278.41 (268.01-293.03)	3.21 (2.61 to 3.82)	<0.001	1.9 (1.89-1.9)	4.76 (4.74-4.78)	3.21 (2.76 to 3.66)	<0.001	5.14 (3.51-7.78)	15.96 (8.25-28.49)	3.99 (3.31 to 4.67)	<0.001	21.12 (15.08-29.35)	257.61 (172.62-378.14)	8.39 (8.14 to 8.65)	<0.001
Viet Nam	13.88 (6.5-24.31)	155.86 (97.3-260.8)	8.33 (7.08 to 9.6)	<0.001	0.19 (0.06-0.38)	2.45 (1.42-4.39)	8.85 (7.42 to 10.3)	<0.001	3.31 (2.36-4.4)	10.83 (6.04-19.81)	3.88 (3.02 to 4.74)	<0.001	15.65 (12-19.22)	156.58 (102.95-234.68)	7.68 (7.42 to 7.94)	<0.001
Yemen	6.59 (1.4-17.23)	72.47 (24.95-142.47)	8.14 (7.59 to 8.7)	<0.001	0.11 (0.02-0.3)	1.24 (0.4-2.49)	8.18 (7.58 to 8.78)	<0.001	0.45 (0.18-1.04)	4.24 (1.7-7.97)	7.59 (7.29 to 7.89)	<0.001	2.83 (1.22-5.38)	38.59 (23.79-55.7)	8.79 (8.74 to 8.84)	<0.001
Zambia	18199.79 (9609.12-31442.06)	12972.52 (6862.92-22506.22)	-1.25 (-2.08 to -0.42)	0.003	293.36 (141.67-526.81)	212.11 (102-387.97)	-1.21 (-2.03 to -0.38)	0.005	2571.11 (1715.18-3585.79)	390.69 (200.61-685.47)	-5.91 (-6.11 to -5.71)	<0.001	10476.76 (6934.87-14463.99)	15197.97 (12848.07-17449.87)	1.25 (0.81 to 1.69)	<0.001
Zimbabwe	21047.09 (11137.38-35981.19)	13986.8 (7902.68-23076.15)	-1.4 (-1.9 to -0.89)	<0.001	335.65 (158.84-600.43)	233.95 (119.08-405.57)	-1.25 (-1.8 to -0.69)	<0.001	4371.18 (3162.45-5674.89)	255.91 (148.1-400.57)	-8.9 (-9.33 to -8.47)	<0.001	14586.12 (11407.39-17964.51)	16438.87 (14163.62-18529.41)	0.38 (0.06 to 0.71)	0.02
Abbreviations: ASDR age-standardized DALYs rate; ASMR age-standardized mortality rate；ASIR age-standardized incidence rate；ASPR age-standardized prevalence rate; CI confidence interval；AAPC, average annual percentage change.
