# Supplementary material for: Rising global burden of common gynecological diseases in women of childbearing age from 1990 to 2021: an update from the Global Burden of Disease Study 2021
Source: Reprod Health. 2025 Apr 21;22:57. doi: 10.1186/s12978-025-02013-1 (PMC12010537; doi:10.1186/s12978-025-02013-1)
Supplement: Supplementary file 5 — Additional file 5. [file 12978_2025_2013_MOESM5_ESM.xlsx]

## Sheet: Sheet1
Table S3. Burden of sexually transmitted infections excluding HIV among women of childbearing age in 2021 and their average percentage changes from 1990 to 2021 at the global, regional and national levels.
Characteristics	ASDR (per 100,000 population)				ASMR (per 100,000 population)				ASIR (per 100,000 population)				ASPR (per 100,000 population)
	1990	2021	AAPC (95% CI)	P-value	1990	2021	AAPC (95% CI)	P-value	1990	2021	AAPC (95% CI)	P-value	1990	2021	AAPC (95% CI)	P-value
Global	37.1 (23.4-59.88)	35.45 (21.1-59.17)	-0.15 (-0.18 to -0.11)	<0.001	0.17 (0.09-0.22)	0.11 (0.07-0.16)	-1.28 (-1.48 to -1.08)	<0.001	14050.39 (10056.86-19042.4)	14579.13 (10398.78-19805.4)	0.13 (0.05 to 0.21)	0.002	26500.57 (22669.54-30753.87)	27477.76 (23342.43-32118.6)	0.12 (0.08 to 0.16)	<0.001
Age group (years)
15-19	12.78 (9.18-18)	12.33 (8.63-18.11)	-0.11 (-0.25 to 0.02)	0.102	0.09 (0.05-0.12)	0.07 (0.04-0.12)	-0.63 (-0.74 to -0.51)	<0.001	6280.93 (4841.44-7999.38)	6257.29 (4874.02-7779)	-0.01 (-0.08 to 0.06)	0.69	8116.35 (6597.43-9782.85)	8609.72 (6913.1-10487.2)	0.17 (0.1 to 0.25)	<0.001
20-24	24.89 (16.86-38.33)	25.04 (15.91-40.98)	0.03 (-0.05 to 0.1)	0.519	0.12 (0.06-0.16)	0.1 (0.06-0.15)	-0.74 (-1.03 to -0.45)	<0.001	13106.96 (9805.78-16375.97)	13259.34 (9849.43-16506.03)	0.04 (0.01 to 0.07)	0.012	18331.76 (15309.16-21622.01)	19405.88 (16094.34-23314.96)	0.18 (0.1 to 0.25)	<0.001
25-29	39.99 (25.62-62.14)	38.55 (23.11-61.23)	-0.1 (-0.18 to -0.03)	0.007	0.18 (0.09-0.23)	0.12 (0.07-0.18)	-1.09 (-1.37 to -0.81)	<0.001	16680.05 (12471.65-21696.79)	17335.69 (12981.7-22641.75)	0.13 (0.09 to 0.17)	<0.001	26868.68 (22770.59-31343.25)	28067.8 (23686.72-32895.2)	0.15 (0.11 to 0.2)	<0.001
30-34	47.13 (29.39-74.06)	44.53 (25.95-72.26)	-0.18 (-0.27 to -0.1)	<0.001	0.18 (0.1-0.23)	0.12 (0.07-0.16)	-1.41 (-1.72 to -1.1)	<0.001	18185.84 (12596.15-25113.69)	19056.56 (13105.61-26332.76)	0.16 (0.1 to 0.23)	<0.001	32642.98 (27938.48-38610.11)	33467.82 (28413.32-39779.97)	0.08 (0.04 to 0.11)	<0.001
35-39	49.54 (30.35-82.07)	48.3 (28.42-82.36)	-0.07 (-0.13 to -0.01)	0.015	0.17 (0.1-0.21)	0.11 (0.07-0.15)	-1.3 (-1.74 to -0.86)	<0.001	17616.28 (12361.32-23092.94)	18426.77 (12913.59-24326.89)	0.15 (0.06 to 0.23)	0.001	35230.01 (30503.47-40286.12)	36507.37 (31318.72-41989.15)	0.11 (0.04 to 0.17)	0.002
40-44	53.8 (32.28-93.06)	50.86 (29.26-90.26)	-0.17 (-0.27 to -0.07)	0.001	0.25 (0.14-0.33)	0.15 (0.09-0.2)	-1.54 (-1.78 to -1.29)	<0.001	15473.39 (10603.4-22463.2)	16335.38 (11132.83-23889.84)	0.18 (0.11 to 0.24)	<0.001	36419.1 (31676.57-41703.92)	37766.01 (32690.22-43459.93)	0.12 (0.08 to 0.15)	<0.001
45-49	39.66 (24.55-66.91)	35.51 (19.86-63.07)	-0.35 (-0.42 to -0.28)	<0.001	0.24 (0.14-0.32)	0.14 (0.09-0.18)	-1.85 (-2.01 to -1.68)	<0.001	11950.07 (8092.09-18869.94)	12492.54 (8397.54-19827.62)	0.14 (0.05 to 0.22)	0.001	35168.33 (30369.9-39948.6)	35848.45 (30792.66-40987.44)	0.06 (0.03 to 0.09)	<0.001
Socio-demographic index
High SDI	25.13 (13.61-44.42)	24.19 (12.88-43.15)	-0.12 (-0.14 to -0.1)	<0.001	0.03 (0.03-0.03)	0.02 (0.02-0.02)	-1.98 (-2.24 to -1.72)	<0.001	9127.75 (6292.18-12978.34)	9357.7 (6449.77-13247.27)	0.11 (0 to 0.21)	0.053	22886.2 (19354.77-26949.82)	21164.28 (17473.54-25405.01)	-0.25 (-0.27 to -0.23)	<0.001
High-middle SDI	23.44 (13.52-39.82)	22.34 (12.48-38.84)	-0.12 (-0.21 to -0.03)	0.007	0.07 (0.06-0.08)	0.04 (0.03-0.05)	-1.45 (-1.89 to -1.01)	<0.001	13027.81 (9317.87-17824.36)	12851.29 (9159.13-17679.81)	-0.04 (-0.24 to 0.17)	0.717	22819.54 (19239.72-26848.89)	22986.74 (19184.16-27257.88)	0.02 (-0.03 to 0.07)	0.422
Middle SDI	32.21 (19.03-54.76)	30.51 (17.12-53.14)	-0.17 (-0.24 to -0.11)	<0.001	0.12 (0.07-0.15)	0.07 (0.05-0.08)	-1.84 (-2.12 to -1.56)	<0.001	16545.88 (11810.08-22587.09)	15970.63 (11353.97-21865.47)	-0.11 (-0.22 to 0)	0.042	28287.69 (24220.23-32798.29)	28042.83 (23728.39-32828.23)	-0.03 (-0.07 to 0)	0.062
Low-middle SDI	49.82 (32.86-75.04)	40.5 (25.15-64.5)	-0.67 (-0.75 to -0.6)	<0.001	0.32 (0.16-0.46)	0.18 (0.1-0.25)	-1.95 (-2.21 to -1.7)	<0.001	13327.78 (9530.28-18083.54)	13815.89 (9826.03-18881.85)	0.11 (0.05 to 0.16)	<0.001	25267.41 (21566.64-29348.62)	26288.63 (22365.84-30601.5)	0.12 (0.11 to 0.14)	<0.001
Low SDI	88.35 (56.04-134.33)	62.48 (37.98-103.26)	-1.13 (-1.24 to -1.02)	<0.001	0.56 (0.23-0.88)	0.27 (0.14-0.49)	-2.36 (-2.63 to -2.09)	<0.001	19187.47 (13712.84-26221.37)	19207.93 (13490.4-26595.91)	-0.01 (-0.05 to 0.04)	0.739	40173.53 (35235.82-45400.79)	39433.58 (33992.41-45279.11)	-0.06 (-0.1 to -0.02)	0.001
Region
Andean Latin America	42.82 (24.2-73.71)	41.05 (22.47-72.2)	-0.13 (-0.19 to -0.08)	<0.001	0.08 (0.04-0.13)	0.04 (0.02-0.08)	-1.6 (-2.69 to -0.49)	0.005	14707.24 (10546.2-19917.24)	14692.95 (10519.3-20124.81)	0 (-0.08 to 0.08)	0.972	46858.21 (41612.25-52371.42)	46292.03 (39291.1-53625.13)	-0.05 (-0.1 to 0)	0.032
Australasia	30.76 (17.32-51.44)	28.66 (15.68-49.28)	-0.23 (-0.29 to -0.17)	<0.001	0.03 (0.03-0.04)	0.01 (0.01-0.01)	-3.56 (-4.57 to -2.55)	<0.001	6632.85 (4643.71-9373.66)	6547.07 (4514.55-9233.77)	-0.03 (-0.12 to 0.05)	0.426	24559.22 (20038.26-29588.62)	19732.71 (16210.32-23742.55)	-0.7 (-0.76 to -0.64)	<0.001
Caribbean	49.65 (30.61-81.44)	54.26 (33.67-87.25)	0.31 (0.1 to 0.53)	0.005	0.24 (0.15-0.38)	0.35 (0.2-0.57)	1.28 (0.63 to 1.93)	<0.001	22245.99 (15884.98-30232.23)	22258.25 (15825.18-30390.2)	0 (-0.02 to 0.02)	0.826	44532.76 (38180.21-51034.66)	43694.17 (37312.54-50467.9)	-0.06 (-0.07 to -0.06)	<0.001
Central Asia	41.77 (26.78-66.46)	33.9 (19.34-58.59)	-0.7 (-0.87 to -0.52)	<0.001	0.22 (0.18-0.26)	0.08 (0.06-0.12)	-3.36 (-3.96 to -2.76)	<0.001	25554.13 (17879.55-35500.8)	25029.99 (17429.11-34723.51)	-0.07 (-0.09 to -0.06)	<0.001	28718.07 (23137.14-35280.73)	28250.53 (22816.91-34723.03)	-0.05 (-0.06 to -0.05)	<0.001
Central Europe	23.11 (13.08-39.69)	21.62 (11.59-38.42)	-0.21 (-0.26 to -0.16)	<0.001	0.05 (0.05-0.06)	0.02 (0.02-0.03)	-2.86 (-3.43 to -2.3)	<0.001	14619.04 (10375.53-20283.99)	14380.75 (10155.72-19849.7)	-0.05 (-0.07 to -0.03)	<0.001	18095.26 (14698.02-22158.82)	17705.19 (14357.94-21752.41)	-0.07 (-0.1 to -0.05)	<0.001
Central Latin America	49.93 (27.49-90.02)	49.09 (26.84-88.35)	-0.04 (-0.12 to 0.03)	0.236	0.15 (0.13-0.17)	0.15 (0.12-0.2)	0.18 (-0.05 to 0.4)	0.118	26049.06 (18204.03-35785.74)	25673.45 (17881.63-35641.27)	-0.06 (-0.14 to 0.01)	0.079	45916.48 (40057.45-52047.3)	43881.83 (37268.69-50707.79)	-0.16 (-0.2 to -0.12)	<0.001
Central Sub-Saharan Africa	82.97 (50.74-133.61)	65.36 (37.67-110.98)	-0.79 (-0.91 to -0.66)	<0.001	0.42 (0.14-0.87)	0.23 (0.1-0.5)	-1.95 (-2.17 to -1.74)	<0.001	16272.79 (11915.98-21978.54)	16113.17 (11651.23-22018.4)	-0.04 (-0.06 to -0.02)	<0.001	65066.06 (57267.28-73073.89)	64329.29 (56538.11-72209.93)	-0.07 (-0.1 to -0.04)	<0.001
East Asia	22.38 (12.29-39.67)	20.27 (10.49-37.04)	-0.33 (-0.56 to -0.09)	0.008	0.05 (0.02-0.08)	0.01 (0.01-0.02)	-4.57 (-5.36 to -3.78)	<0.001	14426.5 (10094.81-20032.42)	14416.34 (10111.83-20129.18)	0 (-0.4 to 0.41)	0.994	22450.96 (18586.26-26956.01)	22572.3 (18597.87-27158.48)	0 (-0.09 to 0.09)	0.965
Eastern Europe	31.96 (20.91-49.77)	29.93 (19.17-46.99)	-0.17 (-0.59 to 0.25)	0.432	0.17 (0.16-0.19)	0.15 (0.13-0.19)	-0.22 (-0.92 to 0.47)	0.527	16438.25 (11597.72-23064.81)	15984.35 (11229.51-22514.49)	-0.09 (-0.12 to -0.06)	<0.001	27716.64 (23079.61-32811.89)	27517.53 (22894.95-32670.55)	-0.02 (-0.05 to 0.01)	0.186
Eastern Sub-Saharan Africa	125.3 (75.75-196.26)	85.07 (49.77-145.66)	-1.25 (-1.29 to -1.21)	<0.001	0.94 (0.37-1.6)	0.45 (0.23-0.96)	-2.31 (-2.43 to -2.19)	<0.001	26974.99 (19071.56-37121.69)	26203.72 (18204.09-36667.87)	-0.1 (-0.15 to -0.04)	0.001	54266.94 (47762.22-60991.42)	51388.1 (44245.45-58927.69)	-0.17 (-0.27 to -0.06)	0.002
High-income Asia Pacific	29.51 (16.02-51.71)	29.5 (16.2-50.89)	0 (-0.05 to 0.05)	0.948	0.01 (0.01-0.01)	0.01 (0.01-0.01)	0.02 (-0.48 to 0.51)	0.949	7627.13 (5281.53-10895.34)	7359.81 (4995.39-10614.98)	-0.11 (-0.14 to -0.07)	<0.001	22783.83 (20313.4-25672.23)	18818.96 (15413.67-22693.56)	-0.6 (-0.65 to -0.55)	<0.001
High-income North America	33.46 (17.44-60.64)	31.32 (16.23-57.74)	-0.2 (-0.34 to -0.07)	0.004	0.04 (0.04-0.05)	0.03 (0.02-0.03)	-1.72 (-2.26 to -1.18)	<0.001	11603.27 (7363.62-17762.23)	11413.98 (7197.03-17649.65)	-0.06 (-0.21 to 0.09)	0.463	28143.95 (22973.56-33965.46)	25633.64 (20844.63-31099.99)	-0.3 (-0.36 to -0.25)	<0.001
North Africa and Middle East	21.83 (11.56-38.96)	20.34 (10.45-37.03)	-0.2 (-0.25 to -0.16)	<0.001	0.02 (0.01-0.04)	0.01 (0.01-0.02)	-2.01 (-2.24 to -1.77)	<0.001	14757.42 (10683.29-19699.64)	13408.6 (9586.43-18178.56)	-0.3 (-0.4 to -0.2)	<0.001	25965.59 (21978.19-30467.56)	24344.24 (20295.56-28862.99)	-0.2 (-0.21 to -0.2)	<0.001
Oceania	64.31 (34.14-114.86)	56.22 (27.94-107.54)	-0.45 (-0.61 to -0.3)	<0.001	0.09 (0.04-0.19)	0.06 (0.02-0.14)	-1.6 (-1.82 to -1.38)	<0.001	41913.25 (30383.95-55704.93)	39824.68 (28587.5-53829.67)	-0.14 (-0.27 to 0)	0.047	47699.06 (40901.84-55030.5)	47374.76 (40131.87-55277.49)	-0.02 (-0.06 to 0.02)	0.247
South Asia	50.72 (34.35-71.68)	35.88 (23.46-54)	-1.12 (-1.31 to -0.93)	<0.001	0.42 (0.19-0.58)	0.2 (0.1-0.29)	-2.37 (-2.7 to -2.04)	<0.001	8603.06 (6106.65-11923.52)	8617.03 (6083.64-12022.95)	0 (-0.14 to 0.15)	0.984	16183.3 (13368.4-19298.86)	16303.89 (13514.7-19518.59)	0.02 (-0.02 to 0.06)	0.359
Southeast Asia	23.07 (12.04-42.98)	21.98 (11.48-40.62)	-0.15 (-0.17 to -0.13)	<0.001	0.03 (0.02-0.06)	0.03 (0.02-0.04)	-0.53 (-0.7 to -0.37)	<0.001	14556.62 (10297.99-19949.09)	14002.91 (9867.36-19352.52)	-0.09 (-0.25 to 0.06)	0.229	28194.86 (24168.06-32650.74)	27049.92 (22698.61-32013.06)	-0.13 (-0.15 to -0.11)	<0.001
Southern Latin America	34.45 (19.41-58.21)	32.77 (18.71-55.63)	-0.16 (-0.22 to -0.1)	<0.001	0.07 (0.06-0.09)	0.06 (0.05-0.08)	-0.37 (-0.93 to 0.19)	0.195	7788.75 (5676.76-10530.15)	7966.22 (5696.45-11068.37)	0.09 (0.01 to 0.17)	0.025	36851.07 (34187.97-39845.51)	35253.8 (29273.37-41865.46)	-0.13 (-0.18 to -0.08)	<0.001
Southern Sub-Saharan Africa	121.48 (73.96-200.28)	84.52 (46.35-150.83)	-1.13 (-1.4 to -0.85)	<0.001	0.64 (0.34-0.89)	0.23 (0.15-0.4)	-3.39 (-4.44 to -2.33)	<0.001	45851.03 (32839.45-61886.61)	41462.62 (29376.02-56602.59)	-0.33 (-0.38 to -0.28)	<0.001	65745.05 (58757.76-72358.31)	64085.29 (56965.05-70978.94)	-0.09 (-0.13 to -0.05)	<0.001
Tropical Latin America	41.61 (23.76-74.08)	50.24 (28.76-86.81)	0.63 (0.53 to 0.73)	<0.001	0.17 (0.15-0.19)	0.15 (0.13-0.17)	-0.39 (-0.73 to -0.04)	0.028	24526.44 (17361.6-33820.63)	24585.03 (17370.67-33883.72)	0 (-0.06 to 0.06)	0.955	46981.32 (40490.71-53798.18)	46048.65 (39529.27-52740.66)	-0.06 (-0.1 to -0.02)	0.004
Western Europe	12.97 (7.16-22.48)	14.08 (7.79-24.18)	0.24 (0.15 to 0.33)	<0.001	0.02 (0.02-0.03)	0.01 (0.01-0.01)	-2.17 (-2.54 to -1.8)	<0.001	3805.06 (2664.01-5368.07)	3764.68 (2625.47-5328.99)	-0.02 (-0.08 to 0.03)	0.387	15506.44 (12720.85-18766.84)	14628.14 (11846.04-17831.25)	-0.18 (-0.2 to -0.16)	<0.001
Western Sub-Saharan Africa	82.4 (47.6-139.8)	66.3 (36.06-117.28)	-0.72 (-0.83 to -0.62)	<0.001	0.12 (0.04-0.18)	0.07 (0.03-0.11)	-1.48 (-1.57 to -1.38)	<0.001	24355.82 (16969.66-33856.01)	25063.08 (17323.95-35067.63)	0.09 (0.03 to 0.15)	0.005	49451.46 (43165.13-56139.7)	48174.91 (41498.16-55271.05)	-0.09 (-0.11 to -0.06)	<0.001
Nation
Afghanistan	20.26 (10.25-37.37)	19.66 (10.11-35.84)	-0.11 (-0.16 to -0.05)	<0.001	0.02 (0-0.11)	0.02 (0-0.09)	-0.09 (-0.6 to 0.43)	0.746	11917.01 (8385.97-16249.68)	11703.54 (8229.51-16103.23)	-0.06 (-0.07 to -0.04)	<0.001	23339.07 (19286.7-28025.1)	23003.84 (18997.89-27445.6)	-0.05 (-0.06 to -0.04)	<0.001
Albania	23.18 (12.54-41.22)	21.21 (10.96-38.9)	-0.28 (-0.31 to -0.26)	<0.001	0.05 (0.02-0.08)	0.02 (0.01-0.05)	-2.9 (-3.41 to -2.38)	<0.001	14609.08 (10090.14-20782.23)	14261.51 (9807.45-20055.63)	-0.08 (-0.09 to -0.07)	<0.001	18782.78 (15008.89-23411.46)	18292.23 (14614.39-22736.64)	-0.08 (-0.1 to -0.07)	<0.001
Algeria	18.91 (9.33-35.39)	18.39 (9.08-33.62)	-0.09 (-0.12 to -0.05)	<0.001	0 (0-0.02)	0 (0-0.01)	-1.19 (-1.37 to -1.01)	<0.001	11881.66 (8237-16471.63)	10312.3 (7115.9-14297.38)	-0.43 (-0.55 to -0.32)	<0.001	23295.35 (19124.01-27933.93)	22019.38 (18199.25-26370.24)	-0.17 (-0.2 to -0.14)	<0.001
American Samoa	45.65 (20.93-90.88)	46.5 (21.86-90.91)	0.06 (0.04 to 0.08)	<0.001	0 (0-0.01)	0 (0-0.01)	-1.29 (-3.53 to 0.99)	0.265	30599.23 (21405.57-42433.6)	29526.68 (20476.22-40943.52)	-0.07 (-0.14 to -0.01)	0.031	39094.19 (32458.1-46452.8)	38836.45 (32350.52-45945.93)	-0.03 (-0.06 to 0)	0.078
Andorra	11.4 (6.15-20.54)	10.28 (5.24-19.03)	-0.34 (-0.39 to -0.29)	<0.001	0.03 (0.01-0.08)	0.02 (0.01-0.04)	-2.38 (-2.72 to -2.05)	<0.001	3516.54 (2450.33-5005.26)	3544.45 (2449.51-5046.96)	0.03 (-0.03 to 0.09)	0.309	14604.32 (11621.69-17984.26)	14479.67 (11638.08-17845.94)	-0.03 (-0.04 to -0.02)	<0.001
Angola	89.66 (52.73-147.71)	65.53 (37.32-111.4)	-1 (-1.18 to -0.82)	<0.001	0.48 (0.13-1.11)	0.24 (0.08-0.59)	-2.16 (-2.84 to -1.48)	<0.001	16742.16 (12143.42-22739.3)	16543.34 (11936.7-22507.74)	-0.04 (-0.06 to -0.01)	0.007	64937.08 (57076.78-72924.2)	64543.82 (56466.81-72947.18)	-0.03 (-0.06 to 0)	0.065
Antigua and Barbuda	37.03 (19.06-68.02)	39.01 (21.07-70.19)	0.17 (0.05 to 0.3)	0.006	0.05 (0.04-0.07)	0.09 (0.07-0.12)	2.22 (0.49 to 3.99)	0.012	22024.22 (15616.31-30111.42)	22217.42 (15877.75-30513.89)	0.02 (-0.01 to 0.05)	0.114	44101.35 (37514.6-51200.43)	44348.98 (37642.89-51362.83)	0.01 (0 to 0.02)	0.037
Argentina	35.18 (19.61-59.54)	33.23 (19.1-56.72)	-0.19 (-0.27 to -0.11)	<0.001	0.08 (0.06-0.1)	0.07 (0.05-0.09)	-0.29 (-0.96 to 0.39)	0.401	7795.42 (5682.43-10517.37)	8009.6 (5733.53-11163.06)	0.11 (0.02 to 0.2)	0.016	37878.92 (35939.15-39990.62)	35432.69 (29376.21-42274.9)	-0.2 (-0.23 to -0.17)	<0.001
Armenia	40.18 (25.02-65.24)	31.12 (16.15-55.65)	-0.86 (-1.15 to -0.56)	<0.001	0.21 (0.17-0.25)	0.03 (0.02-0.05)	-5.98 (-7.61 to -4.31)	<0.001	25676.38 (17784.85-35704.14)	24925.89 (17257.53-34414.87)	-0.1 (-0.13 to -0.07)	<0.001	28600.13 (22958.42-35276.73)	27956.81 (22316.38-34482.49)	-0.08 (-0.09 to -0.06)	<0.001
Australia	31.46 (17.52-52.61)	28.25 (15.21-49.17)	-0.33 (-0.4 to -0.27)	<0.001	0.04 (0.03-0.05)	0.01 (0.01-0.01)	-3.85 (-5.33 to -2.35)	<0.001	6190.89 (4298.81-8854.85)	6065.53 (4157.93-8675.38)	-0.04 (-0.1 to 0.02)	0.177	26084.84 (21113.46-31604.98)	20175.42 (16483.98-24422.7)	-0.8 (-0.86 to -0.75)	<0.001
Austria	9.88 (5.18-18.26)	9.17 (4.5-16.76)	-0.23 (-0.26 to -0.2)	<0.001	0.02 (0.01-0.02)	0.01 (0-0.01)	-3.22 (-4.07 to -2.35)	<0.001	3365.69 (2301.34-4796.61)	3414.41 (2333.4-4881.64)	0.06 (-0.02 to 0.14)	0.154	12257.8 (9869.18-15069.94)	12281.65 (9795.83-15165.31)	0.01 (-0.02 to 0.04)	0.62
Azerbaijan	48.84 (31.52-74.67)	38.56 (22.28-64.39)	-0.78 (-1.02 to -0.53)	<0.001	0.35 (0.23-0.5)	0.16 (0.08-0.33)	-2.53 (-3.37 to -1.67)	<0.001	26000.17 (18338.63-35930.11)	25271.15 (17636.5-35234.74)	-0.1 (-0.12 to -0.08)	<0.001	29019.13 (23455.04-35894.86)	28361.93 (22791.79-34829.5)	-0.08 (-0.08 to -0.07)	<0.001
Bahamas	39.95 (21.49-72.76)	44.68 (26.01-76.4)	0.37 (-0.08 to 0.82)	0.107	0.09 (0.07-0.13)	0.19 (0.12-0.27)	2.26 (-0.05 to 4.62)	0.056	22371.6 (15832.88-30803.75)	22328.43 (15767.67-30822.15)	-0.01 (-0.05 to 0.02)	0.561	44481.27 (37945.43-51474.88)	44821.22 (38235.2-51820.18)	0.02 (0.01 to 0.03)	0.002
Bahrain	19.08 (9.51-35.32)	18.66 (9.37-34.53)	-0.08 (-0.12 to -0.05)	<0.001	0 (0-0.01)	0.01 (0-0.01)	0.59 (-0.66 to 1.85)	0.359	11679.23 (8265.23-16005.13)	11497.37 (8095.86-15719.47)	-0.05 (-0.06 to -0.03)	<0.001	23164.47 (19178.17-27779.45)	22852.97 (18949.41-27282.76)	-0.04 (-0.05 to -0.03)	<0.001
Bangladesh	46.74 (29.01-72.39)	28.75 (16.8-46.19)	-1.57 (-1.68 to -1.46)	<0.001	0.18 (0.07-0.4)	0.07 (0.02-0.17)	-2.95 (-3.16 to -2.74)	<0.001	9527.24 (6784.81-13189.76)	9438.4 (6653.02-12992.69)	-0.03 (-0.04 to -0.01)	0.001	18338.47 (15322.18-21688.21)	17214.09 (14221.43-20700.14)	-0.2 (-0.23 to -0.17)	<0.001
Barbados	41.71 (23.43-74.15)	41.26 (22.97-73.03)	-0.02 (-0.21 to 0.18)	0.875	0.13 (0.1-0.17)	0.13 (0.08-0.19)	0.16 (-0.63 to 0.97)	0.688	22125.23 (15650.27-30362.17)	22067.01 (15658.79-30066.65)	-0.01 (-0.06 to 0.04)	0.729	43817.98 (37313.4-50801.41)	44134.68 (37374.63-51217.46)	0.02 (0 to 0.03)	0.02
Belarus	29.24 (17.81-47.79)	27.85 (16.6-46.32)	-0.16 (-0.43 to 0.11)	0.255	0.13 (0.1-0.17)	0.11 (0.07-0.15)	-0.78 (-1.76 to 0.21)	0.122	16506.1 (11529.55-23390.18)	15870.7 (11046.21-22507.19)	-0.12 (-0.15 to -0.1)	<0.001	28980.69 (24036.62-34541.92)	28708.56 (23775.23-34148.17)	-0.03 (-0.04 to -0.02)	<0.001
Belgium	10.08 (5.58-17.9)	9.16 (4.74-16.46)	-0.31 (-0.39 to -0.22)	<0.001	0.02 (0.02-0.03)	0.01 (0.01-0.01)	-2.98 (-3.43 to -2.53)	<0.001	3239 (2336.94-4428.82)	3294.14 (2365.17-4568.2)	0.05 (-0.03 to 0.14)	0.208	14525.8 (11695.42-17752.17)	14472.48 (11514.09-17948.19)	0.01 (-0.1 to 0.13)	0.842
Belize	36.35 (17.8-67.84)	38.77 (20.74-70.11)	0.22 (0.04 to 0.4)	0.017	0.03 (0.02-0.05)	0.08 (0.06-0.12)	3 (1.73 to 4.29)	<0.001	21936.03 (15526.62-30372.53)	21979.87 (15494.02-30070.11)	0.01 (-0.03 to 0.04)	0.702	43933.75 (37282.16-50923.97)	44231.92 (37667.36-51309.01)	0.02 (0.01 to 0.02)	<0.001
Benin	63.03 (35.74-106.51)	54.92 (29.65-95.52)	-0.46 (-0.57 to -0.35)	<0.001	0.09 (0.03-0.2)	0.06 (0.02-0.14)	-1.31 (-1.5 to -1.12)	<0.001	16016.94 (11080.34-22739.64)	16488.08 (11309.26-23683.75)	0.15 (0.01 to 0.29)	0.03	41443.08 (35251.25-48312.46)	40893.82 (34559.74-47872.72)	-0.04 (-0.07 to -0.01)	0.006
Bermuda	35.88 (17.94-67.61)	36.17 (18.32-67.73)	0.01 (-0.09 to 0.1)	0.875	0.03 (0.02-0.04)	0.04 (0.03-0.06)	0.98 (0.06 to 1.91)	0.038	22025.56 (15750-30375.69)	22034.95 (15631.88-30208.22)	0 (-0.01 to 0.01)	0.77	43983.44 (37354.99-51013.26)	44195.89 (37490.68-51175.47)	0.01 (0.01 to 0.01)	<0.001
Bhutan	50.68 (28.57-85.86)	38.57 (22.96-61.47)	-0.91 (-1.13 to -0.69)	<0.001	0.35 (0.09-0.87)	0.2 (0.07-0.48)	-1.77 (-2.15 to -1.38)	<0.001	9778.46 (7019.63-13321.85)	9645.84 (6877.49-13156.63)	-0.05 (-0.09 to -0.01)	0.008	19354.19 (16091.78-23121.16)	18736.21 (15549.35-22366.08)	-0.11 (-0.12 to -0.09)	<0.001
Bolivia (Plurinational State of)	49.28 (28.06-82.66)	42.97 (23.54-74.69)	-0.45 (-0.52 to -0.39)	<0.001	0.13 (0.05-0.29)	0.07 (0.03-0.16)	-2.06 (-2.17 to -1.95)	<0.001	14136.11 (10167.44-19218.15)	14150.71 (10015.89-19417.48)	0.01 (0 to 0.02)	0.226	46626.43 (39741.29-54219.48)	46366.11 (39126.51-53924.21)	-0.02 (-0.03 to -0.01)	0.001
Bosnia and Herzegovina	21.38 (11.05-38.53)	20.88 (10.62-38.03)	-0.07 (-0.12 to -0.02)	0.006	0.02 (0.01-0.03)	0.01 (0-0.02)	-2.02 (-2.84 to -1.19)	<0.001	14262.99 (9842.84-20142.34)	14151.02 (9775.48-20044.3)	-0.03 (-0.03 to -0.02)	<0.001	18600.44 (14909.68-23093.79)	18311.41 (14688.83-22836.91)	-0.05 (-0.06 to -0.04)	<0.001
Botswana	100.95 (56.91-174.02)	74.72 (38.78-134.65)	-0.98 (-1.09 to -0.87)	<0.001	0.43 (0.16-0.99)	0.16 (0.05-0.43)	-3.23 (-3.94 to -2.51)	<0.001	37234.63 (26785.7-50769.54)	35103.27 (24390.22-48464.16)	-0.2 (-0.27 to -0.12)	<0.001	62791.61 (56159.07-69314.82)	60932.36 (53376.85-68564.1)	-0.11 (-0.17 to -0.05)	<0.001
Brazil	41.51 (23.65-73.94)	50.45 (28.84-87.2)	0.65 (0.55 to 0.75)	<0.001	0.17 (0.15-0.19)	0.15 (0.13-0.17)	-0.39 (-0.76 to -0.02)	0.041	24508.78 (17334.98-33841.32)	24554.3 (17327.87-33883.39)	0 (-0.06 to 0.06)	0.989	46957.8 (40461.08-53781.82)	45980.8 (39473.63-52655.76)	-0.06 (-0.1 to -0.02)	0.002
Brunei Darussalam	31.35 (17.62-53.94)	29.99 (16.19-51.89)	-0.14 (-0.17 to -0.12)	<0.001	0.04 (0.02-0.08)	0.03 (0.01-0.06)	-1.29 (-1.67 to -0.91)	<0.001	7258.24 (4978.19-10433.5)	7271.44 (4967.93-10407.21)	0.01 (0 to 0.02)	0.007	20363.56 (16752.53-24371.3)	20159.78 (16609.34-24187.34)	-0.03 (-0.05 to -0.01)	0.009
Bulgaria	22.65 (11.72-41.21)	22.23 (11.4-40.05)	-0.05 (-0.11 to 0)	0.062	0.02 (0.02-0.03)	0.02 (0.01-0.03)	-0.8 (-1.69 to 0.1)	0.081	15845.35 (11041.5-22208.76)	15766.9 (10863.94-22182.83)	-0.02 (-0.05 to 0.01)	0.112	22150.36 (17956.21-27138.57)	21929.83 (17629.62-26971.54)	-0.03 (-0.09 to 0.02)	0.227
Burkina Faso	117.94 (64.92-206.34)	76.54 (39.2-139.51)	-1.39 (-1.47 to -1.31)	<0.001	0.13 (0.04-0.29)	0.08 (0.03-0.18)	-1.57 (-1.79 to -1.35)	<0.001	30408.01 (20686.34-43873.12)	26225.94 (17640.54-37927.86)	-0.5 (-0.59 to -0.4)	<0.001	53585.93 (47157.73-59787.31)	47244.35 (39946.55-55308.44)	-0.4 (-0.49 to -0.32)	<0.001
Burundi	96.06 (51.02-183.66)	73.92 (35.94-147.19)	-0.86 (-0.97 to -0.75)	<0.001	0.59 (0.19-1.71)	0.3 (0.08-1.06)	-2.23 (-2.48 to -1.98)	<0.001	25446.76 (17572.17-35723.97)	25780.72 (17662.24-36063.54)	0.05 (0.01 to 0.1)	0.028	52736.4 (45060.45-60713.96)	51997.14 (44429.3-60054.12)	-0.04 (-0.06 to -0.03)	<0.001
Cabo Verde	64.89 (33.68-117.49)	62.27 (31.16-112.35)	-0.14 (-0.17 to -0.11)	<0.001	0.05 (0.02-0.11)	0.02 (0.01-0.04)	-3.64 (-4.28 to -3.01)	<0.001	21640.68 (14817.98-31029.81)	22027.08 (15018.2-31639.04)	0.05 (0.04 to 0.07)	<0.001	46156.59 (39223.83-53512.22)	45827.22 (38987.22-53083.13)	-0.03 (-0.03 to -0.02)	<0.001
Cambodia	23.77 (11.82-44.93)	22.36 (10.9-42.9)	-0.2 (-0.22 to -0.18)	<0.001	0.04 (0.01-0.11)	0.04 (0.01-0.1)	0.17 (0.03 to 0.32)	0.018	14343.69 (10069.45-19644.45)	13867.06 (9667.51-19366.79)	-0.06 (-0.1 to -0.02)	0.005	28876.68 (24066.63-34515.76)	28467.48 (23595.75-33881.34)	-0.05 (-0.05 to -0.04)	<0.001
Cameroon	110.59 (64.17-185.53)	79.8 (41.59-143.67)	-1.07 (-1.14 to -1)	<0.001	0.22 (0.04-0.55)	0.11 (0.03-0.26)	-2.17 (-2.31 to -2.03)	<0.001	26329.13 (18270.43-36767.14)	25795.7 (17660.55-36974.29)	-0.07 (-0.19 to 0.04)	0.206	57478.19 (50643.44-64622.32)	55155.68 (47829.34-62823.9)	-0.18 (-0.28 to -0.07)	0.001
Canada	30.12 (15.76-54.91)	28.91 (14.5-53.31)	-0.13 (-0.23 to -0.04)	0.006	0.03 (0.02-0.04)	0.02 (0.01-0.02)	-1.95 (-2.31 to -1.59)	<0.001	9787.46 (5957.82-15203.6)	10241.05 (6244.08-16013.45)	0.17 (0.02 to 0.33)	0.025	18954.08 (15070.49-23921.94)	18685.3 (14761.24-23428.38)	-0.04 (-0.1 to 0.02)	0.165
Central African Republic	92.52 (54.18-151.98)	86.62 (51.41-140.44)	-0.21 (-0.41 to -0.02)	0.034	0.56 (0.15-1.25)	0.46 (0.15-1.06)	-0.71 (-1.03 to -0.4)	<0.001	17756.92 (12859.94-24150.72)	17880.32 (12935.63-24245.75)	0.04 (0 to 0.08)	0.033	65591.43 (57757.5-73321.03)	65268.06 (57496.34-73379.67)	-0.02 (-0.08 to 0.04)	0.525
Chad	85.82 (49.56-144.56)	71.16 (39.74-124.05)	-0.62 (-0.71 to -0.52)	<0.001	0.14 (0.04-0.36)	0.12 (0.04-0.28)	-0.5 (-0.8 to -0.21)	0.001	22243.66 (15350.7-31558.77)	22360.25 (15241.4-31704.28)	0 (-0.03 to 0.04)	0.824	43325.29 (36831.9-50303.46)	42212.42 (35785.56-49218.3)	-0.1 (-0.15 to -0.05)	<0.001
Chile	32.78 (18.27-55.59)	31.42 (17.24-54.45)	-0.13 (-0.18 to -0.09)	<0.001	0.06 (0.05-0.08)	0.05 (0.03-0.06)	-0.95 (-1.59 to -0.3)	0.004	7753.9 (5535.61-10610.69)	7854.96 (5551.38-10890.08)	0.05 (-0.02 to 0.13)	0.155	34964.95 (29008.56-41583.67)	34796.44 (28730.69-41333.52)	-0.01 (-0.04 to 0.01)	0.201
China	22.49 (12.35-39.87)	20.3 (10.5-37.09)	-0.34 (-0.58 to -0.09)	0.007	0.05 (0.02-0.08)	0.01 (0.01-0.02)	-4.7 (-5.5 to -3.88)	<0.001	14313.92 (9992-19925.51)	14318.2 (10036.59-20022.52)	0 (-0.42 to 0.43)	0.988	22360.29 (18508.22-26864.74)	22492.69 (18519.16-27074.81)	0 (-0.1 to 0.1)	0.975
Colombia	54.15 (29.25-98.05)	48.34 (25.61-87.85)	-0.36 (-0.49 to -0.23)	<0.001	0.15 (0.11-0.2)	0.12 (0.09-0.18)	-0.49 (-0.71 to -0.27)	<0.001	22151.32 (15393.25-30948.97)	22353.38 (15190.52-31720.5)	-0.02 (-0.12 to 0.07)	0.642	55815.24 (50977.09-60809.07)	48241.04 (40786.11-55981.81)	-0.49 (-0.55 to -0.42)	<0.001
Comoros	113.62 (57.54-209.21)	84.88 (44.94-155.75)	-1 (-1.82 to -0.17)	0.018	0.84 (0.22-2.1)	0.44 (0.15-1.14)	-2.21 (-4.7 to 0.35)	0.09	26036.86 (18122.69-36715.68)	26067.91 (17879.46-36855.62)	0.01 (-0.05 to 0.06)	0.84	53652.31 (46362.44-61473.99)	52517.17 (45302.19-60415.52)	-0.07 (-0.1 to -0.04)	<0.001
Congo	77.97 (45.25-132.4)	63.51 (35.89-107.72)	-0.65 (-0.88 to -0.43)	<0.001	0.41 (0.12-0.97)	0.24 (0.08-0.56)	-1.72 (-2.42 to -1.02)	<0.001	16269.7 (11786.2-22349.13)	16259.55 (11731.48-22041.66)	0 (-0.01 to 0.02)	0.553	64671.01 (57028.17-72430.7)	64164.91 (56107.73-71965.91)	-0.04 (-0.08 to 0.01)	0.088
Cook Islands	44.61 (20.8-86.8)	43.67 (20.17-86.6)	-0.07 (-0.09 to -0.05)	<0.001	0.03 (0.01-0.08)	0.01 (0-0.03)	-3.26 (-3.48 to -3.03)	<0.001	31386.39 (21598.71-43897.49)	29731.88 (20543.2-41342.71)	-0.16 (-0.17 to -0.14)	<0.001	38297.67 (31745.91-45700.28)	38552.57 (32067.38-45943.96)	0.02 (0.01 to 0.03)	0.001
Costa Rica	47.38 (24.08-88.87)	46.56 (24.21-86.3)	-0.04 (-0.14 to 0.05)	0.367	0.09 (0.07-0.12)	0.11 (0.08-0.15)	0.46 (-0.34 to 1.27)	0.257	25087.31 (17603.46-34583.72)	24806.7 (17273.19-34472.19)	-0.07 (-0.16 to 0.01)	0.105	49184.41 (44914.29-54126.07)	46184.09 (39363.09-53542.05)	-0.22 (-0.24 to -0.19)	<0.001
Coted'Ivoire	80.9 (46.93-137.55)	65.28 (34.89-115)	-0.7 (-0.8 to -0.6)	<0.001	0.12 (0.04-0.28)	0.09 (0.03-0.2)	-1.04 (-1.63 to -0.44)	0.001	22294.56 (15651.2-31237.71)	22215.73 (15388.46-31175.47)	-0.01 (-0.03 to 0.01)	0.206	48208.55 (41622.39-55268.91)	46669.21 (39949.44-54130.58)	-0.11 (-0.11 to -0.1)	<0.001
Croatia	22.19 (11.56-39.88)	23.19 (11.88-40.95)	0.16 (0.07 to 0.25)	<0.001	0.02 (0.02-0.03)	0.01 (0.01-0.02)	-2.5 (-3.16 to -1.84)	<0.001	14736.34 (10249.25-20704.99)	14665.54 (10124.06-20696.23)	-0.02 (-0.06 to 0.03)	0.466	19650.49 (15829.58-24092.96)	19462.71 (15710.83-24163.22)	-0.05 (-0.16 to 0.07)	0.419
Cuba	41.3 (23.45-72.5)	49.64 (30.89-81.33)	0.65 (0.37 to 0.93)	<0.001	0.13 (0.1-0.17)	0.29 (0.21-0.41)	2.89 (1.59 to 4.2)	<0.001	21899.57 (15478.99-29890.67)	21945.78 (15552.21-30030.29)	0.01 (0 to 0.02)	0.056	43796.72 (37219.65-50649.08)	44118.23 (37537.41-51043.55)	0.02 (0.01 to 0.03)	<0.001
Cyprus	10.2 (5.19-18.84)	8.95 (4.32-16.91)	-0.41 (-0.5 to -0.33)	<0.001	0.03 (0.01-0.07)	0.01 (0-0.02)	-3.54 (-3.95 to -3.14)	<0.001	3491.88 (2426.18-4977.09)	3524.75 (2459.23-4970.73)	0.04 (-0.05 to 0.12)	0.365	14459.27 (11615.66-17804.1)	14373.73 (11542.17-17751.24)	-0.02 (-0.02 to -0.01)	<0.001
Czechia	22.48 (12.2-39.44)	21.34 (10.94-38.87)	-0.17 (-0.18 to -0.16)	<0.001	0.05 (0.04-0.06)	0.02 (0.02-0.04)	-2.04 (-2.69 to -1.38)	<0.001	14318.36 (9815.49-20498.51)	14167.45 (9730.69-20111.4)	-0.03 (-0.06 to -0.01)	0.003	17420.5 (14317.55-21521.96)	17352.16 (13796.98-21596.52)	-0.01 (-0.03 to 0.01)	0.223
Democratic People's Republic of Korea	19.71 (9.99-36.45)	19.72 (10.13-36.25)	0 (-0.03 to 0.02)	0.881	0.02 (0.01-0.05)	0.02 (0.01-0.05)	0.45 (0.32 to 0.59)	<0.001	16120.91 (11212.37-22485.04)	15736.3 (11000.23-22200.73)	-0.08 (-0.14 to -0.01)	0.015	24105.35 (19723.09-29134.18)	23837.73 (19424.89-28831.22)	-0.04 (-0.04 to -0.03)	<0.001
Democratic Republic of the Congo	80.95 (48.02-132.43)	64.24 (35.73-110.99)	-0.79 (-0.94 to -0.64)	<0.001	0.4 (0.12-0.99)	0.21 (0.07-0.57)	-1.96 (-2.38 to -1.53)	<0.001	16015.84 (11739.47-21676.6)	15814.03 (11359.88-21768.56)	-0.05 (-0.12 to 0.02)	0.151	65082.45 (57390.14-73259.37)	64170.13 (56343.1-72268.41)	-0.09 (-0.12 to -0.07)	<0.001
Denmark	13.67 (7.82-23.69)	11.08 (5.91-20.26)	-0.67 (-0.79 to -0.56)	<0.001	0.06 (0.04-0.08)	0.02 (0.02-0.03)	-2.74 (-3.3 to -2.17)	<0.001	3887.36 (2748.7-5447.55)	3812.12 (2696.54-5396.73)	-0.05 (-0.09 to -0.02)	0.003	19868.87 (15504.38-25283.74)	16998.68 (13560.44-20940.41)	-0.52 (-0.61 to -0.44)	<0.001
Djibouti	80.63 (42.7-153.68)	74.59 (38.84-142.99)	-0.24 (-0.36 to -0.12)	<0.001	0.35 (0.09-1.15)	0.28 (0.08-0.93)	-0.64 (-1.02 to -0.26)	0.001	25894.29 (17963.05-36458.97)	26265.6 (18075.62-36913.78)	0.05 (0.01 to 0.09)	0.026	51717.29 (44579.67-59491.9)	51469.02 (43938.57-59245.27)	-0.02 (-0.08 to 0.03)	0.424
Dominica	35.62 (17.38-66.3)	37.61 (18.84-70.12)	0.18 (0.15 to 0.21)	<0.001	0.01 (0-0.02)	0.02 (0.01-0.04)	1.57 (1.14 to 2.01)	<0.001	22316.66 (15916.68-30321.96)	22383.23 (15787.71-30810.15)	0.01 (-0.01 to 0.02)	0.393	44662.98 (38268.04-51665)	44976.16 (38393.66-51938.95)	0.02 (0.01 to 0.02)	<0.001
Dominican Republic	57.69 (33.42-93.44)	55.68 (30.81-95.06)	-0.14 (-0.33 to 0.05)	0.154	0.41 (0.19-0.76)	0.39 (0.14-0.84)	-0.18 (-0.69 to 0.33)	0.481	22349.43 (15910.23-30529.23)	22296.64 (15825.12-30588.89)	-0.01 (-0.02 to 0)	0.055	44517.36 (37891.64-51466.71)	44748.8 (37909.6-51758.05)	0.02 (0.01 to 0.03)	0.002
Ecuador	39.95 (21.12-70.44)	41.03 (22.41-73.28)	0.09 (-0.01 to 0.19)	0.077	0.03 (0.02-0.04)	0.04 (0.02-0.07)	0.25 (-1.19 to 1.72)	0.732	12537.09 (8944.48-17177.32)	12620.53 (8970.2-17572.43)	0.03 (-0.05 to 0.12)	0.474	45420.31 (38272.59-52991.29)	45445.89 (38295.26-53054.48)	0.01 (-0.01 to 0.03)	0.272
Egypt	24.46 (12.62-44.38)	22.53 (11.21-42.04)	-0.27 (-0.37 to -0.17)	<0.001	0.04 (0.01-0.1)	0.02 (0.01-0.04)	-2.23 (-2.57 to -1.89)	<0.001	14939.38 (10507.4-20464.47)	13855.85 (9764.28-18962.23)	-0.26 (-0.35 to -0.18)	<0.001	25414.98 (20931.14-30596.88)	24583.28 (20281.29-29500.77)	-0.11 (-0.15 to -0.08)	<0.001
El Salvador	44.7 (21.87-86.47)	42.91 (20.47-83.45)	-0.12 (-0.2 to -0.05)	0.001	0.04 (0.03-0.07)	0.04 (0.02-0.06)	-0.76 (-1.33 to -0.18)	0.01	25056.39 (17413.48-34724.42)	24703.38 (17083.87-34162.98)	-0.06 (-0.13 to 0.02)	0.152	47169.13 (39894.9-54572.93)	46725.82 (39657.26-53953.11)	-0.03 (-0.04 to -0.02)	<0.001
Equatorial Guinea	93.18 (54.81-157.4)	62.99 (35.39-107.36)	-1.24 (-1.4 to -1.07)	<0.001	0.55 (0.15-1.36)	0.21 (0.06-0.51)	-2.97 (-3.55 to -2.39)	<0.001	17014 (12430.91-22933.92)	16888.16 (12230.43-22961.08)	-0.01 (-0.06 to 0.04)	0.695	65522.52 (58196.09-73133.71)	65680.32 (57773.83-73510.01)	0.01 (-0.02 to 0.04)	0.515
Eritrea	98.19 (50.81-198.42)	79.55 (41.13-151.24)	-0.71 (-0.81 to -0.61)	<0.001	0.68 (0.2-2.14)	0.41 (0.13-1.24)	-1.66 (-1.91 to -1.41)	<0.001	25282.03 (17434.58-35625.05)	25414.86 (17419.93-35994.76)	0.02 (-0.04 to 0.07)	0.549	45842.71 (39186.1-53359.74)	46334.22 (39115.98-54163.54)	0.02 (0 to 0.05)	0.083
Estonia	34.49 (22.54-52.61)	27.58 (16.37-46.21)	-0.74 (-0.98 to -0.51)	<0.001	0.23 (0.17-0.3)	0.1 (0.07-0.14)	-2.85 (-3.57 to -2.13)	<0.001	16649.02 (11584.14-23330.6)	15823.1 (11021.71-22398.56)	-0.16 (-0.17 to -0.16)	<0.001	29099.75 (24048.24-34882.34)	28691.06 (23851.64-34212.77)	-0.06 (-0.09 to -0.02)	0.002
Eswatini	97.1 (53.27-164.67)	83.52 (43.59-151.22)	-0.5 (-0.6 to -0.39)	<0.001	0.41 (0.15-0.9)	0.24 (0.07-0.62)	-1.74 (-2.15 to -1.33)	<0.001	35805.21 (25398.9-49309.5)	35486.63 (24657.57-49954.88)	-0.02 (-0.03 to -0.01)	<0.001	61471.03 (54301.37-68965.7)	63233.69 (55933.38-70821.23)	0.09 (0.08 to 0.11)	<0.001
Ethiopia	161.3 (87.61-272.11)	80.07 (42.37-161.1)	-2.23 (-2.34 to -2.12)	<0.001	1.48 (0.46-3.1)	0.42 (0.16-1.5)	-3.92 (-4.13 to -3.71)	<0.001	25725.38 (17548.39-36364)	24930.62 (16808.6-36113.32)	-0.1 (-0.18 to -0.02)	0.015	45268.75 (38114.34-52821.31)	43153.41 (36013.33-51037.09)	-0.18 (-0.26 to -0.11)	<0.001
Fiji	53.82 (28.31-95.38)	48.47 (24.78-90.52)	-0.35 (-0.53 to -0.17)	<0.001	0.21 (0.07-0.49)	0.12 (0.04-0.27)	-1.96 (-3.11 to -0.79)	0.001	39799.9 (29272.59-52212.49)	35160.91 (24657.67-47740.57)	-0.37 (-0.54 to -0.21)	<0.001	45244.75 (38935.1-51710.19)	42425.77 (35730.29-49847.53)	-0.2 (-0.27 to -0.14)	<0.001
Finland	16.59 (10.08-27.41)	12.3 (6.87-21.16)	-0.95 (-1.02 to -0.87)	<0.001	0.08 (0.06-0.11)	0.03 (0.02-0.04)	-2.7 (-3.2 to -2.2)	<0.001	4024.04 (2925.43-5521.61)	3743.76 (2610.51-5273.77)	-0.22 (-0.29 to -0.15)	<0.001	20961.17 (18486.85-23532.97)	14562.94 (11723.07-17957.76)	-1.17 (-1.24 to -1.1)	<0.001
France	12.35 (6.41-22.8)	11.19 (5.47-20.9)	-0.32 (-0.35 to -0.29)	<0.001	0.02 (0.02-0.03)	0.01 (0.01-0.01)	-2.8 (-3.23 to -2.37)	<0.001	4223.35 (2856.56-6140.39)	4133.3 (2793.41-6020.27)	-0.06 (-0.14 to 0.01)	0.091	14946.34 (11945.46-18423.32)	14796.57 (11861.64-18289.85)	-0.03 (-0.05 to -0.01)	<0.001
Gabon	70.57 (40.25-119.81)	57.94 (31.18-100.47)	-0.65 (-0.76 to -0.55)	<0.001	0.3 (0.09-0.72)	0.14 (0.04-0.36)	-2.45 (-2.71 to -2.17)	<0.001	16657.75 (12154.23-22339.72)	16425.86 (11778.66-22491.19)	-0.05 (-0.07 to -0.02)	<0.001	65087.22 (57420.63-73091.22)	64640.78 (56707.49-72856.01)	-0.08 (-0.14 to -0.01)	0.015
Gambia	72.4 (39.89-128.2)	69.2 (37.7-121.58)	-0.15 (-0.24 to -0.06)	0.001	0.11 (0.03-0.25)	0.1 (0.03-0.24)	-0.29 (-2.07 to 1.53)	0.757	21336.16 (14482.18-30729.83)	21550.15 (14646.42-30932.21)	0.03 (-0.01 to 0.08)	0.182	45899.15 (39220.43-53395.57)	45599.95 (38817.71-52892.9)	-0.03 (-0.05 to -0.01)	0.002
Georgia	34.95 (19.47-59.71)	36.82 (19.74-65.08)	0.17 (0.01 to 0.32)	0.039	0.09 (0.07-0.11)	0.02 (0.01-0.03)	-4.65 (-5.58 to -3.7)	<0.001	25397.36 (17646.85-35528.12)	24988.55 (17362.03-34462.97)	-0.06 (-0.11 to -0.01)	0.027	28644.57 (23118.03-35241.68)	28506.6 (23042.61-35069.81)	-0.02 (-0.03 to -0.01)	<0.001
Germany	12.4 (6.45-22.65)	10.38 (5.13-19.33)	-0.57 (-0.62 to -0.51)	<0.001	0.02 (0.02-0.03)	0.01 (0.01-0.01)	-3.08 (-3.55 to -2.62)	<0.001	3735.07 (2640.43-5213.55)	3595.86 (2525.71-5053.53)	-0.11 (-0.18 to -0.04)	0.001	20643.85 (16247.46-25770.74)	16880.85 (13431.8-20860.3)	-0.63 (-0.73 to -0.53)	<0.001
Ghana	73.86 (40.78-128.5)	67.53 (36.1-119.12)	-0.3 (-0.36 to -0.23)	<0.001	0.15 (0.04-0.35)	0.08 (0.03-0.18)	-2.16 (-2.48 to -1.84)	<0.001	25682.7 (17966.63-36146.56)	25992.55 (18025.77-36485.15)	0.04 (0 to 0.08)	0.073	48774.47 (42036.62-56393.39)	48538 (41447.5-56008.67)	-0.01 (-0.02 to 0.01)	0.237
Greece	11.17 (5.27-21.58)	13.07 (6.55-24.54)	0.52 (0.4 to 0.64)	<0.001	0.01 (0.01-0.01)	0 (0-0.01)	-1.76 (-2.35 to -1.17)	<0.001	4436.37 (2956.35-6573.95)	4409.77 (2930.78-6459.89)	-0.01 (-0.16 to 0.15)	0.927	13058.31 (10479.56-16120.46)	13199.66 (10564.47-16203.29)	0.04 (0.01 to 0.06)	0.008
Greenland	29.68 (14.63-55.48)	29.37 (14.48-54.48)	-0.04 (-0.05 to -0.02)	<0.001	0 (0-0)	0 (0-0)	1.27 (-0.59 to 3.17)	0.183	9898.52 (6216.55-15173.78)	10427.53 (6455.18-16030.98)	0.2 (-0.01 to 0.4)	0.057	22333.06 (17936.03-27727.26)	22143.22 (17758.59-27230.06)	-0.03 (-0.03 to -0.02)	<0.001
Grenada	41.27 (22.81-74.31)	45.23 (26.19-76.85)	0.33 (0.15 to 0.51)	<0.001	0.11 (0.08-0.15)	0.19 (0.13-0.27)	1.91 (0.63 to 3.21)	0.003	22380.09 (16087.99-30595.82)	22394.34 (15934.02-30614.72)	0 (0 to 0.01)	0.081	44727.77 (38234.34-51653.62)	44929.99 (38455.86-51946.55)	0.02 (0.01 to 0.02)	<0.001
Guam	45.81 (21.33-90.73)	44.16 (20.64-86.58)	-0.11 (-0.15 to -0.08)	<0.001	0.03 (0.01-0.05)	0.01 (0-0.02)	-3.88 (-6.79 to -0.87)	0.012	30433.09 (21175.08-41951.2)	29370.23 (20370.81-40314.66)	-0.1 (-0.12 to -0.08)	<0.001	38659.98 (32209.98-46094.59)	38413.59 (31950.91-45717.33)	-0.02 (-0.03 to -0.01)	<0.001
Guatemala	51.9 (28.27-92.96)	48.38 (25.82-88.61)	-0.23 (-0.58 to 0.13)	0.212	0.16 (0.12-0.21)	0.13 (0.09-0.18)	-0.74 (-1.65 to 0.18)	0.114	25499.17 (18122.53-35094.16)	24745.49 (17322.89-34480.25)	-0.11 (-0.19 to -0.03)	0.006	47777.38 (40874.89-55370.37)	47106.89 (39939.53-54358)	-0.04 (-0.06 to -0.02)	<0.001
Guinea	89.28 (50.6-150.74)	71.48 (38.74-125.29)	-0.75 (-0.81 to -0.68)	<0.001	0.15 (0.04-0.36)	0.11 (0.04-0.26)	-0.98 (-1.34 to -0.61)	<0.001	22279.78 (15349.2-31727.6)	22507.32 (15452.09-32015.38)	0.03 (0.02 to 0.05)	<0.001	48029.5 (41351.72-55281.89)	47238.08 (40314.5-54753.91)	-0.05 (-0.06 to -0.05)	<0.001
Guinea-Bissau	97.32 (54.9-166.48)	75.33 (41.64-131.03)	-0.84 (-0.9 to -0.77)	<0.001	0.33 (0.05-0.86)	0.19 (0.05-0.45)	-1.75 (-1.9 to -1.59)	<0.001	21898.59 (15140.97-31135.17)	22140.26 (15183.97-31638.94)	0.03 (-0.01 to 0.07)	0.18	47489.62 (40844.96-54925.18)	46949.22 (40099.46-54622.62)	-0.04 (-0.05 to -0.03)	<0.001
Guyana	46.48 (27.15-79.5)	56.31 (35.22-89.37)	0.65 (0.07 to 1.24)	0.028	0.21 (0.14-0.31)	0.4 (0.24-0.64)	2.33 (0.44 to 4.26)	0.016	22053.51 (15661.23-30147.79)	22092.6 (15619.44-30559.11)	0 (-0.02 to 0.03)	0.929	43957.92 (37419.25-51013.86)	44446.79 (37792.94-51470.35)	0.03 (0.03 to 0.04)	<0.001
Haiti	72.63 (42.67-120.39)	65.17 (35.06-112.76)	-0.32 (-0.48 to -0.17)	<0.001	0.54 (0.18-1.2)	0.51 (0.14-1.18)	-0.09 (-0.39 to 0.2)	0.537	22617.09 (16055.77-30983)	22401.13 (15903.37-30830.16)	-0.03 (-0.04 to -0.02)	<0.001	41224.47 (35173.16-47582.98)	40368.5 (34217.47-46889.58)	-0.06 (-0.09 to -0.04)	<0.001
Honduras	69.47 (39.13-121.08)	55.75 (29.71-100.64)	-0.73 (-0.93 to -0.53)	<0.001	0.44 (0.18-0.94)	0.23 (0.07-0.54)	-2.15 (-2.48 to -1.82)	<0.001	25405.96 (17839.38-35113.93)	25001.78 (17510.56-34715.51)	-0.08 (-0.17 to 0.02)	0.117	52781.58 (45526.86-60403.42)	52591.88 (45364.68-60091.5)	0.01 (-0.04 to 0.06)	0.79
Hungary	28.36 (17.79-45.12)	23.51 (13.19-40.01)	-0.61 (-0.77 to -0.46)	<0.001	0.15 (0.12-0.2)	0.07 (0.05-0.1)	-2.46 (-3.23 to -1.69)	<0.001	14333.78 (9893.46-20285.33)	14015.59 (9638.48-20054.89)	-0.07 (-0.08 to -0.06)	<0.001	17061.37 (13571.55-21439.69)	16674.9 (13309.53-21025.26)	-0.07 (-0.09 to -0.05)	<0.001
Iceland	9.83 (4.98-18.43)	9.15 (4.38-17.59)	-0.24 (-0.39 to -0.08)	0.003	0.02 (0.01-0.03)	0.01 (0.01-0.01)	-2.26 (-2.97 to -1.56)	<0.001	3608.83 (2537.83-5081.23)	3672.68 (2545.55-5202.01)	0.07 (-0.02 to 0.16)	0.138	16240.16 (12909.23-20067.37)	16170.91 (12961-19949.29)	-0.01 (-0.04 to 0.02)	0.542
India	53.2 (35.11-75.02)	37.09 (24.12-55.96)	-1.17 (-1.41 to -0.92)	<0.001	0.47 (0.21-0.67)	0.22 (0.11-0.33)	-2.41 (-2.78 to -2.05)	<0.001	7972.98 (5611.46-11178.36)	7890.41 (5523.72-11170.21)	-0.04 (-0.3 to 0.22)	0.738	15574.24 (12812.5-18654.34)	15850.71 (13089.62-19020.08)	0.05 (-0.01 to 0.1)	0.081
Indonesia	22.56 (11.58-42.81)	20.76 (10.37-39.62)	-0.26 (-0.28 to -0.23)	<0.001	0.03 (0.01-0.05)	0.02 (0.01-0.03)	-2.09 (-2.19 to -2)	<0.001	14597.08 (10258.33-20222.09)	14070.23 (9868.17-19568.74)	-0.08 (-0.13 to -0.03)	0.003	25845.09 (21394.39-30738.88)	25491.02 (21245.05-30335.6)	-0.02 (-0.05 to 0.02)	0.298
Iran (Islamic Republic of)	19.41 (9.87-35.26)	19.41 (9.95-35.29)	0.12 (-0.04 to 0.27)	0.155	0 (0-0.01)	0 (0-0.01)	0.23 (-0.48 to 0.94)	0.532	14839.84 (10367.36-20893.34)	14154.52 (9930.79-19794.9)	-0.09 (-0.34 to 0.16)	0.469	26787.56 (22150.05-31982.35)	26337.62 (21836.39-31356.36)	-0.04 (-0.11 to 0.04)	0.34
Iraq	30.1 (14.38-57.15)	23.57 (11.46-45.46)	-0.81 (-0.94 to -0.67)	<0.001	0.02 (0.01-0.06)	0.01 (0-0.03)	-2.38 (-2.53 to -2.23)	<0.001	18891.99 (13848.42-25131.37)	14873.79 (10486.15-20283.32)	-0.79 (-0.82 to -0.75)	<0.001	29275.58 (24363.16-34835.76)	25614.25 (21126.61-30612.19)	-0.44 (-0.49 to -0.4)	<0.001
Ireland	10.89 (5.79-19.48)	9.78 (4.77-18.38)	-0.34 (-0.39 to -0.29)	<0.001	0.02 (0.02-0.03)	0.01 (0.01-0.01)	-3.12 (-3.7 to -2.54)	<0.001	3708.69 (2597.03-5312.23)	3761.62 (2631.57-5293.58)	0.05 (-0.04 to 0.14)	0.252	14675.35 (11703.79-18046.77)	14540.52 (11653.99-18021.56)	-0.03 (-0.04 to -0.02)	<0.001
Israel	10.18 (5.16-18.98)	9.38 (4.57-17.52)	-0.28 (-0.36 to -0.2)	<0.001	0.01 (0.01-0.01)	0 (0-0.01)	-3.3 (-3.82 to -2.77)	<0.001	4092.84 (2897.61-5707.87)	3897.46 (2730.62-5383.24)	-0.16 (-0.21 to -0.11)	<0.001	14967.9 (12178.71-18094.13)	14190.96 (11364.72-17447.17)	-0.19 (-0.32 to -0.05)	0.006
Italy	14.47 (8.02-24.58)	19.71 (11.34-32.73)	0.98 (0.78 to 1.18)	<0.001	0.01 (0.01-0.01)	0.01 (0.01-0.01)	-1.94 (-2.84 to -1.02)	<0.001	4000.06 (2747.58-5737.83)	4010.39 (2749.2-5712.12)	0.02 (-0.04 to 0.08)	0.524	12406.27 (10036.03-15038.96)	12718.16 (10378.9-15422.28)	0.09 (0.06 to 0.11)	<0.001
Jamaica	44.91 (23.67-81.76)	45.37 (26.1-79.88)	0.03 (-0.31 to 0.36)	0.873	0.1 (0.07-0.13)	0.16 (0.1-0.24)	1.75 (0.04 to 3.49)	0.045	23233.87 (16822.45-31490.51)	22689.82 (16209.52-30821.07)	-0.08 (-0.09 to -0.06)	<0.001	58677.64 (50692.67-64619.62)	50974.61 (43850.48-58355.93)	-0.46 (-0.52 to -0.4)	<0.001
Japan	26.86 (14.49-47)	29.1 (16.18-50.19)	0.26 (0.22 to 0.3)	<0.001	0.01 (0-0.01)	0.01 (0.01-0.01)	1.16 (0.55 to 1.77)	<0.001	7314.76 (4901.73-10726.86)	7240.56 (4833.27-10651.44)	-0.03 (-0.05 to -0.01)	0.002	15492.93 (12574.74-18869.23)	15780.97 (12842.19-19156.51)	0.05 (0.01 to 0.08)	0.006
Jordan	14.28 (7.05-26.54)	13.39 (6.55-24.86)	-0.22 (-0.32 to -0.12)	<0.001	0 (0-0.02)	0 (0-0.01)	-2.42 (-3.1 to -1.74)	<0.001	7049.32 (5048.43-9661.54)	7029.9 (5059.51-9661.6)	0.01 (-0.12 to 0.13)	0.925	20559.04 (16739.48-24848.04)	20283.43 (16570.47-24572.92)	-0.05 (-0.12 to 0.02)	0.164
Kazakhstan	40.29 (24.87-65.11)	32.83 (17.97-57)	-0.65 (-1 to -0.3)	<0.001	0.19 (0.15-0.24)	0.07 (0.05-0.09)	-3.48 (-4.75 to -2.2)	<0.001	25339.55 (17536.72-35384.4)	24984.32 (17253.94-34772.97)	-0.05 (-0.07 to -0.02)	<0.001	28540.51 (22876.68-35264.25)	28135.67 (22598.01-34846.36)	-0.05 (-0.06 to -0.04)	<0.001
Kenya	74.89 (45.04-121.97)	71.46 (39.47-124.98)	-0.15 (-0.25 to -0.06)	0.001	0.39 (0.19-0.74)	0.28 (0.13-0.59)	-1.12 (-1.48 to -0.77)	<0.001	23509.31 (16568.12-32646.25)	25174.74 (17312.38-35651.18)	0.22 (0.17 to 0.26)	<0.001	51804.49 (44795.73-58984.07)	51703.63 (44394.89-59326.23)	-0.01 (-0.07 to 0.05)	0.691
Kiribati	55.96 (28.71-101.05)	54.46 (27.96-99.63)	-0.09 (-0.11 to -0.07)	<0.001	0.08 (0.03-0.19)	0.07 (0.02-0.16)	-0.79 (-0.93 to -0.65)	<0.001	29738.76 (20621.22-41106.18)	28766.33 (19806.16-39470.95)	-0.09 (-0.2 to 0.02)	0.124	39842.63 (33262.53-47017.73)	39589.71 (33030.02-47068.47)	-0.03 (-0.07 to 0.01)	0.142
Kuwait	16.48 (8.26-29.93)	16.97 (9.06-30.03)	0.07 (-0.03 to 0.17)	0.16	0 (0-0)	0.02 (0.01-0.03)	11.41 (6.68 to 16.36)	<0.001	9509.44 (6776.93-13001.71)	9240.83 (6637.03-12712.28)	-0.1 (-0.24 to 0.05)	0.197	21194.61 (17422-25567.92)	20845.93 (17200.8-25021.5)	-0.05 (-0.1 to -0.01)	0.019
Kyrgyzstan	42.57 (26.84-67.4)	32.13 (17.31-57.63)	-0.93 (-1.22 to -0.65)	<0.001	0.24 (0.18-0.31)	0.05 (0.03-0.06)	-5.1 (-6.1 to -4.09)	<0.001	25227.63 (17566.87-35234.28)	25016.68 (17365.87-34902.22)	-0.03 (-0.06 to 0)	0.023	28482.55 (22997.34-35269.68)	28194.75 (22650.46-34799.65)	-0.04 (-0.04 to -0.03)	<0.001
Lao People's Democratic Republic	24.97 (12.7-46.7)	23.48 (11.77-43.87)	-0.2 (-0.23 to -0.17)	<0.001	0.04 (0.01-0.13)	0.05 (0.02-0.12)	0.55 (0.36 to 0.75)	<0.001	14407.57 (10063.59-19939.09)	13902.98 (9754.29-19373.21)	-0.07 (-0.2 to 0.05)	0.229	29083.3 (24214.73-34692.83)	28635.89 (23712.21-34113.52)	-0.05 (-0.06 to -0.04)	<0.001
Latvia	38.65 (26.29-57.23)	30.03 (17.84-48.7)	-0.81 (-1 to -0.61)	<0.001	0.3 (0.23-0.39)	0.15 (0.1-0.25)	-2.31 (-2.83 to -1.78)	<0.001	16652.92 (11592.47-23672.38)	15904.72 (11112.45-22526.62)	-0.15 (-0.19 to -0.1)	<0.001	29159.71 (24183.53-34829.7)	28762.03 (23755.85-34229.45)	-0.04 (-0.05 to -0.03)	<0.001
Lebanon	17.74 (9.54-30.97)	16.12 (8.32-28.84)	-0.33 (-0.4 to -0.26)	<0.001	0.04 (0.01-0.08)	0.01 (0-0.02)	-3.46 (-3.74 to -3.19)	<0.001	8067.57 (5761.69-11107.4)	7793.46 (5559.37-10734.86)	-0.06 (-0.26 to 0.14)	0.543	20350.08 (16603.05-24535.67)	19970.22 (16343.94-24035.44)	-0.06 (-0.1 to -0.01)	0.017
Lesotho	87.01 (46.46-153.64)	88.61 (48.54-156.51)	0.03 (-0.05 to 0.11)	0.49	0.24 (0.08-0.64)	0.28 (0.09-0.66)	0.43 (-0.06 to 0.92)	0.084	35285.21 (24764.09-48568.91)	35351.48 (24617.76-49184.6)	0.03 (-0.02 to 0.08)	0.204	60687.08 (53354.6-68252.37)	63443.23 (55940.64-70884.05)	0.15 (0.14 to 0.15)	<0.001
Liberia	91.9 (52.64-152.24)	76.61 (41.8-131.21)	-0.58 (-0.67 to -0.49)	<0.001	0.19 (0.05-0.47)	0.16 (0.02-0.44)	-0.61 (-0.99 to -0.24)	0.001	22708.47 (15809.16-31696.52)	22778.96 (15670.67-32346.59)	0.01 (-0.01 to 0.02)	0.248	49710.26 (42995.64-56847.08)	48697.77 (41920.16-55961.05)	-0.06 (-0.07 to -0.05)	<0.001
Libya	15.86 (8.08-28.67)	15.75 (8-28.1)	-0.04 (-0.15 to 0.07)	0.493	0 (0-0.02)	0 (0-0.02)	0.25 (-0.12 to 0.62)	0.183	10404.33 (7349.42-14441.83)	10166.92 (7214.66-14008.81)	-0.07 (-0.12 to -0.02)	0.005	21850.13 (17985.37-26238.01)	21517.42 (17803.15-25805.61)	-0.05 (-0.08 to -0.01)	0.008
Lithuania	28.38 (17.3-46.49)	25.7 (14.29-43.56)	-0.33 (-0.58 to -0.08)	0.011	0.11 (0.09-0.15)	0.07 (0.04-0.11)	-1.99 (-3.03 to -0.94)	<0.001	16485.33 (11510.62-23134.69)	15969.95 (11120.53-22536.36)	-0.1 (-0.12 to -0.09)	<0.001	28974.85 (24032.31-34475.67)	28775.82 (23877.45-34615.27)	-0.02 (-0.03 to -0.02)	<0.001
Luxembourg	12.24 (6.77-21.2)	11.11 (5.57-20.43)	-0.32 (-0.41 to -0.22)	<0.001	0.03 (0.02-0.04)	0.01 (0.01-0.01)	-3.95 (-4.3 to -3.59)	<0.001	3415.61 (2394.13-4892.53)	3458.31 (2390.46-5004.38)	0.05 (-0.02 to 0.11)	0.145	14501.67 (11494.91-17898.43)	14439.12 (11554.64-17756.54)	-0.02 (-0.03 to 0)	0.01
Madagascar	125.37 (68.34-218.63)	101.14 (55.88-178.24)	-0.71 (-0.84 to -0.58)	<0.001	0.92 (0.27-2.1)	0.67 (0.25-1.46)	-1.05 (-1.49 to -0.61)	<0.001	26539.48 (18712.04-36840.54)	26495.97 (18454.01-37026.96)	-0.01 (-0.04 to 0.02)	0.369	54827.33 (47757.36-62372.98)	53412.87 (46053.8-61049.86)	-0.1 (-0.14 to -0.07)	<0.001
Malawi	92.52 (51.82-159.72)	71.43 (38.71-127.5)	-0.84 (-0.95 to -0.73)	<0.001	0.62 (0.21-1.37)	0.42 (0.15-0.98)	-1.12 (-1.67 to -0.57)	<0.001	24378.59 (17711.38-33239.11)	24204.59 (17136.84-33398.01)	-0.03 (-0.22 to 0.16)	0.752	59995.2 (53764.54-65629.04)	54910.99 (47315.55-62960.99)	-0.28 (-0.32 to -0.24)	<0.001
Malaysia	23.84 (11.98-43.91)	21.41 (10.49-41.23)	-0.35 (-0.4 to -0.3)	<0.001	0.05 (0.02-0.1)	0.03 (0.01-0.06)	-1.42 (-1.89 to -0.93)	<0.001	14116.33 (9834.15-19657.66)	13806.53 (9636.71-18998.81)	-0.05 (-0.11 to 0.01)	0.099	28533.77 (23789.98-33946.52)	28231.23 (23468.07-33569.19)	-0.03 (-0.04 to -0.03)	<0.001
Maldives	37.05 (20.25-64.17)	23.74 (12.32-42.84)	-1.45 (-1.5 to -1.4)	<0.001	0.29 (0.1-0.62)	0.07 (0.03-0.15)	-4.55 (-4.89 to -4.21)	<0.001	14266.57 (10003.03-19725.86)	13840.16 (9642.31-19123.95)	-0.07 (-0.15 to 0.01)	0.068	28830.1 (23942.36-34213.89)	28332.13 (23542.4-33785.7)	-0.05 (-0.06 to -0.05)	<0.001
Mali	131.68 (76.79-221.19)	89.02 (48.31-158.62)	-1.26 (-1.39 to -1.13)	<0.001	0.24 (0.06-0.58)	0.16 (0.04-0.38)	-1.33 (-1.58 to -1.08)	<0.001	28600.15 (19743.08-40479.53)	28025.26 (19022.44-40010.64)	-0.09 (-0.17 to -0.01)	0.033	64253.5 (59616.86-69237.67)	56203.56 (48837.23-63788.93)	-0.41 (-0.47 to -0.34)	<0.001
Malta	9.43 (4.73-17.53)	8.85 (4.25-16.89)	-0.17 (-0.27 to -0.08)	<0.001	0.01 (0.01-0.02)	0.01 (0-0.01)	-2.05 (-2.71 to -1.38)	<0.001	3479.78 (2437.63-4896.63)	3520.75 (2451.49-5016.46)	0.05 (-0.01 to 0.1)	0.133	14459.58 (11460.16-17853.26)	14328.38 (11424.09-17793.87)	-0.03 (-0.04 to -0.02)	<0.001
Marshall Islands	51.2 (24.92-96.02)	52.08 (26.41-95.33)	0.06 (0.04 to 0.08)	<0.001	0.06 (0.02-0.15)	0.06 (0.02-0.13)	-0.44 (-0.74 to -0.15)	0.003	22346.96 (14782.37-32459.45)	21506.75 (14300.53-31482.64)	-0.1 (-0.14 to -0.06)	<0.001	35416.17 (28997.42-43027.92)	35256.05 (29034.29-42569.31)	-0.02 (-0.05 to 0.01)	0.158
Mauritania	85.65 (48.95-147.44)	67.46 (35.84-119.65)	-0.78 (-0.86 to -0.7)	<0.001	0.14 (0.03-0.37)	0.07 (0.02-0.17)	-2.24 (-2.43 to -2.05)	<0.001	22614.82 (15634.98-32115.93)	22506.77 (15453.78-31981.64)	-0.02 (-0.04 to -0.01)	0.011	48135.09 (41446.81-55604.29)	46980.33 (40277.9-54321.6)	-0.08 (-0.1 to -0.07)	<0.001
Mauritius	20.65 (9.48-40.5)	22.36 (11.61-41.27)	0.26 (0.17 to 0.35)	<0.001	0 (0-0)	0.04 (0.03-0.06)	8.93 (7.55 to 10.32)	<0.001	14191.55 (9907.18-19637.02)	13862.34 (9696.52-19173.92)	-0.04 (-0.17 to 0.09)	0.532	28801.9 (23898.34-34186.55)	28534.27 (23772.95-33942.85)	-0.03 (-0.04 to -0.03)	<0.001
Mexico	48.12 (26.53-86.89)	49.79 (27.39-89.17)	0.13 (0.03 to 0.22)	0.01	0.15 (0.14-0.17)	0.17 (0.13-0.25)	0.39 (0.04 to 0.75)	0.03	28066.36 (19486.99-39011.02)	27266.93 (18930.86-38027.7)	-0.12 (-0.26 to 0.02)	0.101	40652.2 (34255.27-47539.25)	39943.78 (33681.56-46781.42)	-0.06 (-0.15 to 0.03)	0.188
Micronesia (Federated States of)	53.35 (26.8-98.79)	51.42 (25.47-96.09)	-0.12 (-0.14 to -0.09)	<0.001	0.08 (0.03-0.2)	0.06 (0.02-0.13)	-1.18 (-1.32 to -1.04)	<0.001	30715.95 (21375.86-42150.7)	29715.7 (20779.8-41036.41)	-0.06 (-0.18 to 0.06)	0.325	40016.2 (33370.89-47484.15)	39637.12 (33030.32-46939.64)	-0.03 (-0.04 to -0.01)	<0.001
Monaco	9.74 (4.75-18.22)	9.45 (4.57-17.67)	-0.09 (-0.13 to -0.06)	<0.001	0.01 (0-0.01)	0 (0-0.01)	-1.78 (-1.91 to -1.65)	<0.001	3657.51 (2543.55-5193.95)	3624.86 (2490.83-5273.52)	-0.02 (-0.07 to 0.03)	0.367	14497.18 (11502.67-17857.46)	14404.72 (11614.36-17767.79)	-0.02 (-0.02 to -0.02)	<0.001
Mongolia	61.21 (33.22-109.83)	41.96 (24.63-69.01)	-1.28 (-1.55 to -1)	<0.001	0.57 (0.19-1.37)	0.21 (0.09-0.43)	-3.23 (-3.79 to -2.67)	<0.001	25582.28 (17739.34-35377.25)	25256.72 (17624.5-35010.34)	-0.02 (-0.11 to 0.06)	0.591	29282.18 (23739.43-35925.44)	29253.29 (23832.15-35693.92)	0.01 (-0.05 to 0.08)	0.72
Montenegro	21.75 (11.36-39.01)	21.2 (10.77-39.12)	-0.07 (-0.14 to 0.01)	0.073	0.02 (0.01-0.04)	0.01 (0.01-0.02)	-1.37 (-1.98 to -0.75)	<0.001	14397.53 (9926.68-20536)	14297.92 (9916.74-20413.89)	-0.03 (-0.03 to -0.02)	<0.001	18601.53 (14887.23-23150.01)	18399.22 (14735.21-22919.46)	-0.04 (-0.05 to -0.03)	<0.001
Morocco	25.48 (12.92-47.24)	21.93 (10.95-40.7)	-0.48 (-0.6 to -0.36)	<0.001	0.01 (0-0.06)	0.01 (0-0.04)	-0.62 (-1.66 to 0.43)	0.246	15546.44 (11121.69-20978.77)	12899.88 (9163.9-17534.65)	-0.53 (-0.61 to -0.45)	<0.001	36484.8 (33456.82-39935.76)	26985.88 (22573.41-31991.58)	-0.94 (-1.01 to -0.87)	<0.001
Mozambique	183.13 (99.19-323.18)	111.3 (58.86-204.36)	-1.65 (-1.87 to -1.42)	<0.001	1.32 (0.4-3.08)	0.64 (0.22-1.53)	-2.42 (-2.7 to -2.15)	<0.001	35684.04 (25247.24-49404.92)	32044.76 (22336.13-45009.37)	-0.35 (-0.42 to -0.29)	<0.001	66786.26 (59567.27-73843.97)	62965 (55493.9-70549.67)	-0.21 (-0.24 to -0.17)	<0.001
Myanmar	27.7 (14.71-51.17)	24.41 (12.89-44.36)	-0.42 (-0.5 to -0.33)	<0.001	0.07 (0.02-0.22)	0.06 (0.02-0.14)	-0.09 (-0.23 to 0.05)	0.203	14374.94 (10045.96-19918.02)	13943.55 (9745.38-19590.55)	-0.05 (-0.12 to 0.02)	0.144	29159.84 (24225.31-34693.42)	28756.72 (23980.86-34193.35)	-0.04 (-0.07 to -0.01)	0.012
Namibia	87.89 (46.58-155.89)	77.54 (39.36-141.3)	-0.39 (-0.52 to -0.26)	<0.001	0.28 (0.1-0.71)	0.15 (0.05-0.42)	-1.92 (-2.6 to -1.23)	<0.001	34870.8 (24481.83-48414.96)	35194.81 (24456.24-49405.94)	0.05 (-0.01 to 0.11)	0.077	60120.09 (52574.57-67887.89)	61459.76 (53818.17-69118.69)	0.07 (0.05 to 0.1)	<0.001
Nauru	51.84 (26.25-97.12)	57.26 (30.9-101.92)	0.33 (0.27 to 0.39)	<0.001	0.07 (0.02-0.16)	0.05 (0.02-0.11)	-0.99 (-1.1 to -0.87)	<0.001	31945.35 (22108.54-44401.83)	30345.43 (21177.4-42035.27)	-0.14 (-0.17 to -0.1)	<0.001	39474.3 (32940.8-46929.17)	39749.65 (33315.54-47059.68)	0.02 (0.01 to 0.04)	0.008
Nepal	49.98 (28.98-84.74)	37.73 (22.52-60.35)	-0.9 (-0.98 to -0.82)	<0.001	0.35 (0.12-0.83)	0.18 (0.06-0.41)	-2.05 (-2.2 to -1.91)	<0.001	9489.68 (6705.95-12997.55)	9343.68 (6594.57-12844.38)	-0.06 (-0.08 to -0.04)	<0.001	18179.45 (15119.81-21606.79)	17325.61 (14362.09-20710.53)	-0.15 (-0.17 to -0.14)	<0.001
Netherlands	10.47 (5.58-18.75)	9.43 (4.74-17.21)	-0.33 (-0.37 to -0.29)	<0.001	0.02 (0.02-0.03)	0.01 (0.01-0.01)	-2.85 (-3.07 to -2.63)	<0.001	3552.78 (2592.28-4806.8)	3333.2 (2402.03-4569.97)	-0.19 (-0.28 to -0.1)	<0.001	17126.86 (13704.57-21132.02)	16842.56 (13374.51-20594.55)	-0.07 (-0.11 to -0.03)	<0.001
New Zealand	27.27 (15.19-47.28)	30.85 (16.78-53.67)	0.41 (0.27 to 0.55)	<0.001	0.03 (0.02-0.04)	0.01 (0.01-0.02)	-2.64 (-7.28 to 2.23)	0.282	8874.54 (6108.68-12632.11)	9028.01 (6177.54-12656.18)	0.03 (-0.03 to 0.09)	0.307	16963.05 (13824.22-20569.05)	17501.32 (14365.59-20984.38)	0.1 (0.05 to 0.15)	<0.001
Nicaragua	46.52 (23.33-87.74)	43.58 (21.03-83.41)	-0.21 (-0.28 to -0.15)	<0.001	0.07 (0.04-0.12)	0.05 (0.02-0.08)	-1.44 (-2.01 to -0.87)	<0.001	26818.18 (18963.91-36827.91)	25781.76 (18124.45-35589.63)	-0.14 (-0.23 to -0.05)	0.001	48027.85 (41034.87-55312.44)	47294.74 (40091.06-54836.72)	-0.05 (-0.06 to -0.03)	<0.001
Niger	80.86 (44.35-140.83)	64.69 (32.64-117.28)	-0.74 (-0.81 to -0.68)	<0.001	0.09 (0.03-0.24)	0.05 (0.01-0.16)	-1.91 (-2.14 to -1.68)	<0.001	22475.3 (15302.38-32062.37)	22496.12 (15215.22-32165.17)	0 (-0.09 to 0.1)	0.927	46974.25 (40102.69-54663.85)	45933.4 (38956.02-53548.26)	-0.07 (-0.08 to -0.07)	<0.001
Nigeria	73.04 (40.9-124.88)	61.5 (33.01-108.86)	-0.57 (-0.65 to -0.5)	<0.001	0.08 (0.03-0.14)	0.05 (0.02-0.11)	-1.46 (-1.6 to -1.32)	<0.001	25098.84 (17349.38-35086.91)	26923.56 (18402.3-37984.61)	0.22 (0.14 to 0.31)	<0.001	49345.54 (42720.07-56195.98)	48738 (41919.11-55863.72)	-0.04 (-0.07 to -0.02)	0.002
Niue	46.83 (22.27-90.56)	49.21 (24.15-93.41)	0.15 (0.12 to 0.18)	<0.001	0.03 (0.01-0.09)	0.02 (0.01-0.06)	-1.2 (-1.43 to -0.97)	<0.001	31391.76 (21629.55-43809.76)	29960.87 (20634.37-41678.14)	-0.11 (-0.17 to -0.06)	<0.001	38488.64 (31942.58-46044.54)	38745.79 (32156.6-46081.55)	0.01 (-0.01 to 0.04)	0.18
North Macedonia	22.5 (11.8-39.82)	21.23 (10.82-38.71)	-0.18 (-0.22 to -0.15)	<0.001	0.04 (0.01-0.1)	0.02 (0-0.05)	-2.68 (-3.24 to -2.11)	<0.001	14167.92 (9726.48-20115.42)	14112.75 (9717.8-19892.91)	-0.01 (-0.03 to 0)	0.123	18461.3 (14747.43-22866.59)	18294.68 (14656.55-22642.94)	-0.03 (-0.04 to -0.02)	<0.001
Northern Mariana Islands	49.42 (24.01-93.67)	45.48 (21.77-87.77)	-0.29 (-0.39 to -0.2)	<0.001	0.1 (0.03-0.23)	0.01 (0-0.06)	-6.64 (-8.08 to -5.18)	<0.001	30670.18 (21257.77-42439.91)	29393.08 (20388.88-40474.78)	-0.12 (-0.15 to -0.09)	<0.001	38749.75 (32217.74-46154.97)	38630.94 (32023.84-45721.75)	-0.01 (-0.02 to 0)	0.071
Norway	18.05 (9.6-31.35)	17.53 (9.49-30.12)	-0.08 (-0.15 to -0.02)	0.013	0 (0-0)	0.01 (0-0.01)	1.35 (-1.24 to 4.02)	0.309	4227.11 (2976.03-5929.27)	4188.88 (2951.56-5916.68)	-0.02 (-0.05 to 0.02)	0.369	17857.89 (14447.86-21705.47)	16023.08 (12950.27-19496.8)	-0.35 (-0.41 to -0.29)	<0.001
Oman	19.36 (9.71-35.47)	18.4 (9.01-34.14)	-0.16 (-0.19 to -0.13)	<0.001	0.01 (0-0.03)	0 (0-0.01)	-2.6 (-3.02 to -2.17)	<0.001	11573.11 (8129.35-16052.46)	11316.29 (7982.87-15612.32)	-0.06 (-0.09 to -0.04)	<0.001	22750.9 (18740.26-27323.4)	22382.72 (18411.97-26920.73)	-0.05 (-0.07 to -0.03)	<0.001
Pakistan	33.53 (20.03-53.56)	33.47 (20.66-51.95)	-0.02 (-0.25 to 0.21)	0.859	0.17 (0.06-0.37)	0.15 (0.06-0.31)	-0.32 (-0.49 to -0.16)	<0.001	13041.96 (9027.44-18523.9)	12505.59 (8626.08-17588.87)	-0.12 (-0.17 to -0.07)	<0.001	18930.07 (15439-23091.37)	18278.02 (14993.83-22290.77)	-0.1 (-0.14 to -0.06)	<0.001
Palau	44.67 (20.78-87.4)	45.92 (21.9-89.02)	0.09 (0.08 to 0.1)	<0.001	0.03 (0.01-0.07)	0.02 (0.01-0.04)	-1.81 (-2.1 to -1.53)	<0.001	31177.29 (21489.32-43781.99)	29745.31 (20395.23-41576.82)	-0.12 (-0.17 to -0.07)	<0.001	37751.58 (31170.97-45031.34)	37987.16 (31436.44-45396.85)	0.02 (0.01 to 0.02)	<0.001
Palestine	23.05 (11.21-43.45)	22.8 (11.28-43.23)	-0.03 (-0.1 to 0.05)	0.464	0.02 (0.01-0.04)	0.02 (0-0.04)	-0.38 (-0.84 to 0.08)	0.105	13155.07 (9245.62-18140.31)	12834.65 (9007.17-17847.08)	-0.07 (-0.16 to 0.02)	0.12	24327.38 (19986.54-29175.57)	24127.31 (20003.7-29020.98)	-0.03 (-0.04 to -0.01)	<0.001
Panama	47.93 (24.61-89.36)	46.05 (23.8-84.47)	-0.13 (-0.19 to -0.06)	<0.001	0.11 (0.08-0.15)	0.09 (0.06-0.12)	-0.72 (-1.26 to -0.18)	0.009	24999.14 (17493.56-34288.1)	24852.6 (17385.93-34582.12)	-0.04 (-0.13 to 0.05)	0.353	47258.37 (40136.67-54649.15)	47251.3 (40248.16-54730.95)	0 (-0.01 to 0)	0.471
Papua New Guinea	70.67 (37.2-126.86)	58.05 (28.23-112.61)	-0.64 (-0.82 to -0.46)	<0.001	0.08 (0.03-0.2)	0.05 (0.02-0.15)	-1.25 (-1.61 to -0.89)	<0.001	45672.56 (33019.89-61339.53)	42101.14 (30233.52-57228.35)	-0.27 (-0.45 to -0.08)	0.004	50756.22 (43547.19-58823.48)	49318.43 (41701.65-57567.48)	-0.1 (-0.16 to -0.04)	0.001
Paraguay	45.6 (26.45-79.77)	42.94 (24.03-75.31)	-0.19 (-0.32 to -0.05)	0.007	0.21 (0.13-0.32)	0.18 (0.1-0.29)	-0.45 (-1.07 to 0.18)	0.162	25148.94 (17974.09-33983.73)	25095.06 (17798.53-34426.05)	0 (-0.02 to 0.01)	0.377	47895.45 (41183.36-55265.56)	47718.14 (40656.81-54974.34)	0.02 (-0.02 to 0.06)	0.298
Peru	42.32 (23.34-73.36)	40.44 (21.53-71.54)	-0.15 (-0.3 to -0.01)	0.032	0.08 (0.04-0.15)	0.04 (0.02-0.09)	-2.04 (-3.44 to -0.62)	0.005	15876.17 (11323.13-21714.96)	15869.25 (11273.02-21889.81)	0 (-0.07 to 0.07)	0.938	47579.97 (42893.27-52150.5)	46681.03 (39654.59-53995.86)	-0.08 (-0.14 to -0.02)	0.011
Philippines	21.51 (10.9-40.13)	26.19 (14.63-45.75)	0.65 (0.58 to 0.72)	<0.001	0.02 (0.01-0.03)	0.06 (0.02-0.08)	4.11 (3.73 to 4.49)	<0.001	16031.51 (11167.39-22296.85)	15646.89 (10941.48-21702.45)	-0.04 (-0.13 to 0.05)	0.41	26085.8 (21679.9-31000.76)	26311.35 (21995.05-31073.57)	0.03 (0.01 to 0.05)	0.002
Poland	22.89 (12.99-39.05)	21.39 (11.41-38.4)	-0.22 (-0.27 to -0.16)	<0.001	0.05 (0.05-0.06)	0.01 (0.01-0.02)	-4.96 (-5.58 to -4.33)	<0.001	14805.07 (10179.66-21281.09)	14438.59 (9924.43-20525.36)	-0.07 (-0.09 to -0.06)	<0.001	16781.16 (13332.89-21132.15)	16504.34 (13181.25-20649.11)	-0.06 (-0.08 to -0.03)	<0.001
Portugal	10.19 (5.33-18.95)	9.99 (4.85-18.99)	-0.07 (-0.22 to 0.07)	0.333	0.03 (0.02-0.04)	0.01 (0.01-0.01)	-3.41 (-4.13 to -2.68)	<0.001	4194.42 (2929.89-5883.53)	4209.11 (2907.6-5907.2)	0.02 (-0.01 to 0.05)	0.223	14993.33 (11971.65-18525.05)	14988.69 (11962.74-18433.97)	0 (-0.01 to 0.01)	0.55
Puerto Rico	37.62 (19.39-68.62)	38.3 (20.45-69.01)	0.05 (-0.11 to 0.21)	0.558	0.06 (0.04-0.07)	0.08 (0.06-0.12)	1.32 (-0.1 to 2.76)	0.068	21999.6 (15693.32-30113.98)	22068.77 (15638.16-30317.58)	0.01 (0 to 0.02)	0.016	44010.5 (37449.08-50878.15)	44270.15 (37454.73-51157.5)	0.01 (0.01 to 0.02)	<0.001
Qatar	21.22 (11.26-37.52)	19.19 (9.82-35.29)	-0.3 (-0.43 to -0.17)	<0.001	0.05 (0.02-0.11)	0.02 (0.01-0.04)	-3.49 (-4.81 to -2.14)	<0.001	12540.44 (8908.58-17233.69)	12385.29 (8748.71-17244.93)	-0.04 (-0.06 to -0.01)	0.007	23686.66 (19592.58-28353.26)	23385.47 (19281.9-27977.61)	-0.05 (-0.06 to -0.04)	<0.001
Republic of Korea	36.1 (18.95-64.44)	30.43 (15.77-53.42)	-0.54 (-0.61 to -0.48)	<0.001	0.01 (0.01-0.02)	0.01 (0-0.01)	-1.91 (-2.33 to -1.49)	<0.001	8160.03 (5887.7-11319.64)	7622.7 (5295.35-10793.14)	-0.2 (-0.27 to -0.14)	<0.001	41887.09 (39936.16-44047.64)	25063.53 (20610.72-30318.44)	-1.64 (-1.72 to -1.55)	<0.001
Republic of Moldova	38.54 (25.59-57.71)	29.77 (18.45-48.17)	-0.9 (-1.09 to -0.71)	<0.001	0.27 (0.2-0.35)	0.14 (0.1-0.19)	-2.44 (-3.78 to -1.08)	<0.001	16630.78 (11515.83-23541.58)	16055.86 (11179.4-22642.85)	-0.11 (-0.14 to -0.08)	<0.001	29334.41 (24406.43-34901.01)	28960.78 (24131.23-34660.79)	-0.04 (-0.05 to -0.03)	<0.001
Romania	22.75 (12.32-40)	21.52 (11.12-38.88)	-0.17 (-0.2 to -0.15)	<0.001	0.04 (0.03-0.05)	0.02 (0.01-0.03)	-2.1 (-2.69 to -1.51)	<0.001	14420.32 (9983.44-20522.71)	14230.19 (9835.03-20104.69)	-0.04 (-0.05 to -0.03)	<0.001	18763.82 (15093.87-23332.11)	18432.98 (14792.43-22773.83)	-0.06 (-0.07 to -0.05)	<0.001
Russian Federation	33.58 (22.47-51.69)	30.91 (19.91-48.22)	-0.16 (-0.69 to 0.37)	0.56	0.2 (0.18-0.22)	0.17 (0.15-0.21)	-0.48 (-1.2 to 0.24)	0.189	16368.18 (11437.09-23214.91)	15970.84 (11150.43-22673.21)	-0.07 (-0.11 to -0.04)	<0.001	27545.4 (22812.49-32770.72)	27406.79 (22792.67-32601.2)	-0.01 (-0.05 to 0.03)	0.496
Rwanda	128.42 (68.63-236.59)	74 (38.63-138.41)	-1.77 (-1.97 to -1.56)	<0.001	1.06 (0.36-2.59)	0.31 (0.1-0.89)	-3.81 (-4.26 to -3.35)	<0.001	25344.57 (17510.44-35771.46)	25305.89 (17308.52-35983.73)	0 (-0.07 to 0.06)	0.931	51121.44 (43887.15-58890.98)	50656.77 (42991.44-58782.93)	-0.02 (-0.05 to 0)	0.081
Saint Kitts and Nevis	50.47 (31.73-81.88)	44.99 (26.18-76.06)	-0.35 (-0.83 to 0.13)	0.154	0.28 (0.21-0.38)	0.2 (0.13-0.29)	-0.95 (-2.76 to 0.88)	0.307	22985.02 (16219.5-31712.05)	22702.23 (15981.66-31094.41)	-0.04 (-0.05 to -0.03)	<0.001	44700.68 (38142.57-51646.63)	44939.3 (38216.21-51979.52)	0 (-0.04 to 0.05)	0.822
Saint Lucia	47.26 (28.47-78.73)	51.76 (32.85-84.31)	0.29 (-0.19 to 0.77)	0.242	0.23 (0.17-0.3)	0.31 (0.21-0.45)	1.08 (-0.63 to 2.81)	0.216	22409.86 (15951.63-30945.3)	22409.05 (15951.51-30981.86)	0 (-0.01 to 0.01)	0.553	44605.8 (38092.03-51418.53)	44909.85 (38390.54-52073.49)	0.02 (0 to 0.04)	0.033
Saint Vincent and the Grenadines	37.7 (19.47-69.05)	38.81 (20.6-70.43)	0.06 (-0.12 to 0.25)	0.501	0.06 (0.04-0.07)	0.08 (0.06-0.11)	1.13 (-0.55 to 2.84)	0.187	22141.09 (15731.82-30215.42)	22133.98 (15609.11-30443.59)	0 (-0.04 to 0.03)	0.85	44177.6 (37612.05-51124.42)	44463.66 (37858.65-51625.64)	0.02 (0.01 to 0.02)	<0.001
Samoa	47.29 (22.21-92.36)	45.88 (21.49-90.68)	-0.1 (-0.12 to -0.08)	<0.001	0.03 (0.01-0.11)	0.02 (0.01-0.08)	-0.67 (-0.84 to -0.5)	<0.001	36435.57 (25705.36-49523.65)	35487.65 (25158.04-48308.19)	-0.08 (-0.2 to 0.04)	0.182	41666.64 (34490.62-49506.85)	41343.84 (34268.57-49183.02)	-0.05 (-0.17 to 0.08)	0.461
San Marino	9.7 (4.74-18.08)	9.45 (4.51-17.78)	-0.08 (-0.12 to -0.04)	<0.001	0 (0-0.01)	0 (0-0.01)	-2.05 (-2.29 to -1.82)	<0.001	3656.49 (2542.08-5189.61)	3623.25 (2497.8-5262.91)	-0.02 (-0.08 to 0.03)	0.41	14503.41 (11516.34-17853.75)	14423.07 (11622.52-17799.36)	-0.02 (-0.02 to -0.02)	<0.001
Sao Tome and Principe	67.65 (35.43-120.58)	64.69 (33.97-116.83)	-0.18 (-0.29 to -0.06)	0.002	0.08 (0.02-0.2)	0.05 (0.02-0.14)	-1.14 (-2 to -0.27)	0.01	21690.65 (15008.16-30797.05)	22000.95 (15013.84-31034.86)	0.04 (0 to 0.08)	0.049	46242.7 (39383.45-53684.53)	45994.85 (39255.04-53557.49)	-0.02 (-0.03 to -0.01)	<0.001
Saudi Arabia	20.85 (10.26-38.24)	19.89 (9.85-37.13)	-0.16 (-0.18 to -0.14)	<0.001	0.01 (0-0.03)	0.01 (0-0.01)	-1.98 (-2.22 to -1.75)	<0.001	20149 (13752.5-28268.08)	17563.33 (12028.13-24742.16)	-0.43 (-0.49 to -0.37)	<0.001	28751.8 (23368.61-35020.87)	26752.51 (21830.25-32628.67)	-0.22 (-0.24 to -0.2)	<0.001
Senegal	84.65 (48.21-145.05)	62.93 (32.8-112.41)	-0.98 (-1.1 to -0.86)	<0.001	0.1 (0.03-0.24)	0.05 (0.02-0.14)	-1.85 (-2.4 to -1.3)	<0.001	19960.91 (13407.95-28685.62)	19194.21 (12476.04-28296.63)	-0.15 (-0.25 to -0.05)	0.003	41432.55 (35082.08-48441.44)	39298.13 (32687.28-46529.64)	-0.18 (-0.23 to -0.12)	<0.001
Serbia	21.86 (11.45-39.36)	20.95 (10.82-37.75)	-0.13 (-0.23 to -0.04)	0.006	0.03 (0.02-0.05)	0.01 (0.01-0.03)	-2.14 (-2.45 to -1.84)	<0.001	14365.92 (9927.73-20399.54)	14233.45 (9870.34-20022.46)	-0.02 (-0.05 to 0)	0.067	18586.41 (14820.46-23088.48)	18296.8 (14714.46-22706.8)	-0.05 (-0.07 to -0.03)	<0.001
Seychelles	36.34 (21.78-59.44)	25.46 (14.09-45.41)	-1.12 (-1.28 to -0.95)	<0.001	0.28 (0.13-0.45)	0.09 (0.05-0.15)	-3.33 (-3.93 to -2.74)	<0.001	13484.38 (9516.27-18505.91)	13101.07 (9164.53-18028.47)	-0.05 (-0.15 to 0.05)	0.323	28242.7 (23536.53-33558.82)	27975.03 (23139.26-33331.97)	-0.03 (-0.04 to -0.02)	<0.001
Sierra Leone	73.69 (39.72-129.54)	67.26 (35.85-119.08)	-0.32 (-0.4 to -0.24)	<0.001	0.08 (0.03-0.2)	0.08 (0.03-0.18)	-0.21 (-0.62 to 0.19)	0.302	21727.26 (14913.68-30867.84)	22023.04 (15097.87-31338.96)	0.04 (0.03 to 0.06)	<0.001	46792.75 (40105.22-54278.57)	46341.08 (39446.4-53654.25)	-0.03 (-0.04 to -0.03)	<0.001
Singapore	29.67 (15.98-52.06)	29 (15.28-51.1)	-0.08 (-0.11 to -0.05)	<0.001	0.01 (0.01-0.02)	0.01 (0.01-0.01)	-1.66 (-2.44 to -0.88)	<0.001	7280.93 (5052.07-10408.76)	7297.93 (4988.55-10343.97)	0.02 (0.01 to 0.03)	0.002	20342.66 (16719.05-24415.06)	20110.59 (16494.35-24412.35)	-0.03 (-0.05 to -0.01)	0.004
Slovakia	22.54 (12.36-39.59)	21.1 (11.06-38.02)	-0.21 (-0.33 to -0.09)	0.001	0.05 (0.03-0.08)	0.03 (0.02-0.05)	-1.93 (-2.66 to -1.19)	<0.001	14249.66 (9708.27-19956.78)	14267.02 (9866.49-20523.47)	0 (-0.01 to 0.01)	0.387	18413.72 (14746.22-22819.93)	18224.25 (14534.33-22843.58)	-0.03 (-0.06 to -0.01)	0.016
Slovenia	22.05 (11.81-38.92)	20.54 (10.64-37.22)	-0.21 (-0.31 to -0.12)	<0.001	0.04 (0.03-0.05)	0.01 (0.01-0.02)	-3.49 (-4.77 to -2.19)	<0.001	12514.85 (8597.28-17954.1)	12236.05 (8311.7-17784.36)	-0.07 (-0.08 to -0.05)	<0.001	17202.65 (13847.9-21376.41)	16813.08 (13514.12-20837.42)	-0.07 (-0.1 to -0.04)	<0.001
Solomon Islands	55.41 (28.05-102.75)	51.62 (25.57-96.72)	-0.24 (-0.27 to -0.21)	<0.001	0.09 (0.03-0.21)	0.07 (0.02-0.16)	-0.74 (-1.07 to -0.41)	<0.001	27583.81 (19165.28-38054.29)	26256.39 (18077.54-36373.71)	-0.14 (-0.17 to -0.1)	<0.001	38923.07 (32474.44-46208.54)	38509.17 (32068.43-45656.92)	-0.04 (-0.06 to -0.02)	<0.001
Somalia	119.62 (62.77-236.35)	105.22 (54.91-199.85)	-0.42 (-0.47 to -0.36)	<0.001	0.87 (0.26-2.59)	0.71 (0.21-1.99)	-0.66 (-0.82 to -0.51)	<0.001	25779.59 (18081.74-35823.29)	24498.38 (16722.4-34861.39)	-0.14 (-0.31 to 0.02)	0.084	53773.02 (46617.47-61590.38)	52331.4 (44872.9-60345.9)	-0.08 (-0.13 to -0.04)	<0.001
South Africa	133.88 (80.13-218.53)	83.62 (46.14-151.21)	-1.46 (-1.79 to -1.12)	<0.001	0.79 (0.36-1.14)	0.22 (0.15-0.36)	-4.22 (-5.57 to -2.85)	<0.001	50404.39 (35885.18-68506)	44733.15 (31519.09-61749.21)	-0.38 (-0.46 to -0.29)	<0.001	67814.79 (60740.39-74560.58)	65197.49 (58024.23-71954.61)	-0.13 (-0.17 to -0.08)	<0.001
South Sudan	109.35 (59.57-201.5)	106.48 (56.76-206.06)	-0.11 (-0.45 to 0.22)	0.502	0.68 (0.21-1.88)	0.72 (0.22-2.04)	0.15 (-0.69 to 0.99)	0.73	26510.51 (18697.8-36932.69)	26826.42 (18622.59-37349.92)	0.05 (0.03 to 0.08)	<0.001	54459.08 (47215.59-62074.46)	54213.18 (46687.96-62241.29)	-0.02 (-0.03 to 0)	0.01
Spain	9.3 (5.01-16.75)	10.93 (5.79-19.33)	0.53 (0.26 to 0.8)	<0.001	0.03 (0.02-0.04)	0.01 (0.01-0.02)	-3.11 (-3.7 to -2.51)	<0.001	3325.28 (2278.31-4747.89)	3434.73 (2362.72-4901.85)	0.11 (0.05 to 0.17)	0.001	11132.47 (9287.76-13252.84)	11938.81 (9569.32-14701.72)	0.24 (0.2 to 0.28)	<0.001
Sri Lanka	30.05 (15.67-55.94)	26.91 (12.97-52.06)	-0.33 (-0.44 to -0.22)	<0.001	0.08 (0.05-0.14)	0.04 (0.02-0.07)	-2.22 (-2.61 to -1.84)	<0.001	16962.49 (11798.26-23554.25)	16387.36 (11394.55-22662.31)	-0.09 (-0.15 to -0.03)	0.005	30446.56 (25199.08-36252.31)	30272.89 (25146.58-36019.44)	-0.02 (-0.03 to -0.01)	0.002
Sudan	25.62 (12.79-48.08)	24.69 (12.16-46.62)	-0.1 (-0.4 to 0.21)	0.532	0.01 (0-0.06)	0.01 (0-0.04)	-0.52 (-0.75 to -0.3)	<0.001	17860.4 (12541.86-24503.4)	17894.77 (12839.51-24209.94)	-0.04 (-0.19 to 0.11)	0.623	28170.75 (23441.77-33468.72)	28248.06 (23477.4-33557.34)	-0.01 (-0.11 to 0.1)	0.89
Suriname	40.27 (21.3-72.7)	40.36 (21.53-73)	0.02 (-0.14 to 0.18)	0.82	0.1 (0.05-0.17)	0.1 (0.04-0.23)	0.4 (-0.76 to 1.57)	0.505	22257.97 (15757.02-30226.4)	22165.59 (15664.61-30708.65)	-0.01 (-0.04 to 0.01)	0.308	43999.06 (37351.59-50996.03)	44332.77 (37717.94-51500.6)	0.02 (0.01 to 0.03)	<0.001
Sweden	13.9 (7.08-25.64)	15.49 (7.95-27.51)	0.36 (0.26 to 0.45)	<0.001	0.01 (0.01-0.02)	0.01 (0.01-0.01)	-0.89 (-2.44 to 0.7)	0.271	5159.85 (3682.75-7074.03)	5145.45 (3691.11-7080.63)	-0.02 (-0.14 to 0.1)	0.74	23056.97 (18906.54-27422.09)	21511.21 (17461.49-26036.98)	-0.22 (-0.25 to -0.2)	<0.001
Switzerland	13.06 (7.26-23.01)	11.68 (5.95-20.94)	-0.37 (-0.45 to -0.28)	<0.001	0.03 (0.02-0.04)	0.01 (0.01-0.02)	-3.01 (-3.66 to -2.36)	<0.001	3576.88 (2507.96-5075.89)	3523.8 (2443.39-5025.13)	-0.05 (-0.11 to 0.01)	0.083	16318.71 (14684.49-18190.35)	15163.78 (12125.06-18627.99)	-0.24 (-0.28 to -0.2)	<0.001
Syrian Arab Republic	27.79 (17-44.37)	21.93 (12.11-38.58)	-0.78 (-1.03 to -0.53)	<0.001	0.17 (0.09-0.29)	0.08 (0.03-0.18)	-2.68 (-3.41 to -1.94)	<0.001	11645.79 (8135.04-16197.84)	11417.4 (8038.84-15707.59)	-0.06 (-0.07 to -0.05)	<0.001	20049.12 (16435.83-24207.18)	19915.6 (16338.26-24064.65)	-0.02 (-0.04 to 0)	0.027
Taiwan (Province of China)	19.2 (9.85-34.75)	19.22 (9.71-35.81)	0.01 (-0.1 to 0.11)	0.919	0.02 (0.02-0.03)	0.02 (0.01-0.02)	-1.11 (-2.75 to 0.55)	0.19	19233.74 (13572.06-26336.42)	18018.27 (12532.34-25656.51)	-0.21 (-0.3 to -0.11)	<0.001	26152.23 (21467.21-31526.9)	25166.33 (20442.96-30585.46)	-0.11 (-0.13 to -0.1)	<0.001
Tajikistan	47.47 (29.08-76.49)	36.38 (19.78-62.86)	-0.89 (-0.97 to -0.82)	<0.001	0.31 (0.16-0.52)	0.13 (0.04-0.34)	-2.85 (-3.04 to -2.67)	<0.001	25978.92 (18125.79-36386.35)	25637.79 (17687.45-35535.8)	-0.05 (-0.06 to -0.03)	<0.001	29066.05 (23322.73-36008.21)	28594.61 (22956.33-35316.01)	-0.06 (-0.06 to -0.05)	<0.001
Thailand	26.6 (13.26-50.01)	23.62 (11.69-44.21)	-0.37 (-0.47 to -0.27)	<0.001	0.05 (0.02-0.11)	0.03 (0.01-0.07)	-0.93 (-1.34 to -0.51)	<0.001	17262.44 (12399.76-23338.4)	16116.91 (11311.69-22325.3)	-0.19 (-0.34 to -0.04)	0.015	39089.31 (35772.35-42692.37)	34945.44 (29096.25-41079.98)	-0.39 (-0.49 to -0.29)	<0.001
Timor-Leste	23.7 (11.76-44.22)	23.63 (11.81-43.45)	-0.02 (-0.12 to 0.09)	0.768	0.03 (0.01-0.09)	0.05 (0.02-0.11)	1.56 (0.83 to 2.3)	<0.001	14479.78 (10147.83-20160.88)	13990.46 (9717.95-19471.65)	-0.1 (-0.16 to -0.04)	0.002	29136.09 (24256.47-34572.63)	28703.96 (23910.36-34165.64)	-0.05 (-0.05 to -0.04)	<0.001
Togo	72.63 (42.45-121.94)	58.81 (31.7-102.11)	-0.67 (-0.79 to -0.55)	<0.001	0.12 (0.04-0.27)	0.08 (0.03-0.19)	-1.46 (-1.76 to -1.16)	<0.001	18331.62 (12757.6-25622.43)	18671.39 (12954.52-26202.52)	0.05 (0.01 to 0.1)	0.028	44621.53 (37822.02-51906.95)	44061.29 (37525.85-51309.76)	-0.03 (-0.07 to 0.01)	0.108
Tokelau	53.52 (26.44-97.89)	51.2 (25.71-96.42)	-0.14 (-0.17 to -0.11)	<0.001	0.05 (0.02-0.14)	0.03 (0.01-0.08)	-1.49 (-1.93 to -1.04)	<0.001	31593.4 (21679.02-44085.83)	29902.25 (20756.29-41085.96)	-0.14 (-0.2 to -0.08)	<0.001	38745.05 (32043.09-46254.28)	38823.07 (32348.58-46378.74)	0 (0 to 0.01)	0.355
Tonga	46.9 (22.08-90.9)	46.21 (21.91-89.05)	-0.05 (-0.07 to -0.03)	<0.001	0.04 (0.01-0.08)	0.02 (0.01-0.06)	-1.34 (-1.47 to -1.21)	<0.001	32579.25 (22747.23-45035.91)	31623.49 (21934.8-43151.08)	-0.05 (-0.15 to 0.04)	0.262	39844.25 (33186.51-47335.96)	39659.13 (32837.55-46977.14)	-0.02 (-0.05 to 0.01)	0.119
Trinidad and Tobago	39.9 (21.82-71.42)	40.58 (22.53-71.78)	0.04 (-0.29 to 0.37)	0.805	0.1 (0.07-0.13)	0.12 (0.08-0.17)	0.68 (-0.86 to 2.24)	0.391	21941.98 (15559.31-30156.21)	22037.52 (15461.27-30318.13)	0.02 (-0.01 to 0.04)	0.26	43981.94 (37426.56-51089.19)	44289.11 (37590.65-51611.42)	0.02 (0 to 0.03)	0.032
Tunisia	22.94 (10.92-44.06)	22.34 (10.68-43.29)	-0.11 (-0.18 to -0.03)	0.006	0 (0-0.02)	0 (0-0.01)	-1.03 (-1.25 to -0.81)	<0.001	15127.55 (10751.65-20475.55)	13934.15 (9811.34-19285.25)	-0.27 (-0.35 to -0.19)	<0.001	25486.59 (20904.47-30600.07)	24691.78 (20447.3-29655.96)	-0.11 (-0.14 to -0.07)	<0.001
Turkey	18.38 (9.64-32.11)	17.57 (9.12-30.65)	-0.09 (-0.7 to 0.52)	0.773	0.01 (0-0.01)	0 (0-0.01)	-0.79 (-1.15 to -0.43)	<0.001	15181 (11071.18-20417.95)	12355.94 (8661.99-17234.32)	-0.62 (-0.89 to -0.35)	<0.001	23496.37 (19442.54-28112.21)	21101.82 (17273.1-25431.49)	-0.34 (-0.39 to -0.28)	<0.001
Turkmenistan	43.93 (28-69.89)	35.52 (20.38-60.38)	-0.67 (-1.08 to -0.27)	0.001	0.25 (0.19-0.32)	0.11 (0.07-0.16)	-2.61 (-3.71 to -1.49)	<0.001	25520.39 (17756.88-35556.97)	24753.61 (17224.75-34794.58)	-0.11 (-0.15 to -0.06)	<0.001	28802.73 (23163.32-35481.25)	28084.81 (22535.84-34830.83)	-0.09 (-0.09 to -0.08)	<0.001
Tuvalu	50.53 (25.19-94.6)	50.82 (25.34-94.01)	0.03 (-0.01 to 0.07)	0.215	0.06 (0.02-0.18)	0.03 (0.01-0.09)	-2.07 (-2.2 to -1.94)	<0.001	31390.01 (21490.06-43679.18)	29786.84 (20669.17-41574.7)	-0.13 (-0.19 to -0.07)	<0.001	38091.81 (31413.73-45427.14)	38302.8 (31740.12-45924.33)	0.01 (-0.02 to 0.04)	0.413
Uganda	88.34 (48.59-157.68)	88.46 (49.58-152.44)	0 (-0.17 to 0.17)	0.98	0.38 (0.12-0.99)	0.47 (0.17-1.03)	0.71 (0.07 to 1.36)	0.031	28970.58 (21032.39-39151.2)	28249.76 (20144.74-39051.1)	-0.08 (-0.24 to 0.09)	0.375	72550.23 (67759.97-76774.12)	59497.75 (52089.35-66995.04)	-0.63 (-0.74 to -0.53)	<0.001
Ukraine	26.97 (15.57-44.81)	27.43 (16.21-45.17)	0.04 (-0.17 to 0.25)	0.697	0.09 (0.07-0.11)	0.11 (0.06-0.18)	0.82 (-0.07 to 1.73)	0.072	16565.46 (11499.35-23489.27)	16031.51 (11177.02-22728.33)	-0.11 (-0.14 to -0.07)	<0.001	27593.06 (22775.81-32762.98)	27331.66 (22598.43-32708.92)	-0.03 (-0.04 to -0.02)	<0.001
United Arab Emirates	23.52 (12.51-41.88)	20.27 (10.64-35.71)	-0.47 (-0.61 to -0.33)	<0.001	0.09 (0.03-0.24)	0.04 (0.01-0.08)	-2.66 (-3.51 to -1.8)	<0.001	10461.08 (7391.04-14517.51)	10314.09 (7304.87-14143.55)	-0.05 (-0.1 to 0.01)	0.091	22024.9 (18102.35-26489.19)	21747.15 (17914.61-25990.88)	-0.04 (-0.05 to -0.04)	<0.001
United Kingdom	17.34 (10.15-28.56)	23.24 (13.74-37.9)	0.91 (0.78 to 1.03)	<0.001	0.04 (0.03-0.04)	0.03 (0.03-0.03)	-0.9 (-1.62 to -0.17)	0.016	3448.26 (2373.4-5004.6)	3472.73 (2383.58-5033.43)	0.03 (-0.03 to 0.09)	0.296	13348.21 (10765.07-16285.63)	13901.51 (11349.33-16805.86)	0.13 (0.1 to 0.15)	<0.001
United Republic of Tanzania	114.66 (62.24-200.22)	75.35 (40.85-135.17)	-1.36 (-1.55 to -1.17)	<0.001	0.79 (0.26-1.83)	0.35 (0.12-0.87)	-2.59 (-2.9 to -2.27)	<0.001	27695.72 (19831.67-38121.84)	25062.15 (17408.09-35155.66)	-0.34 (-0.39 to -0.28)	<0.001	53697.1 (46596.67-61283.58)	49883.6 (42856.79-57757.55)	-0.24 (-0.31 to -0.17)	<0.001
United States of America	33.83 (17.63-61.3)	31.6 (16.39-58.23)	-0.08 (-0.17 to 0.01)	0.101	0.04 (0.04-0.05)	0.03 (0.02-0.03)	-0.55 (-1.05 to -0.05)	0.033	11804.02 (7505.91-18078)	11546.97 (7295.91-17883.46)	0 (-0.01 to 0.02)	0.724	29161.52 (23797.83-35067.3)	26423.35 (21520.38-32027.5)	0.01 (-0.01 to 0.02)	0.25
United States Virgin Islands	41.05 (21.87-73.41)	39.72 (20.86-71.49)	-0.21 (-0.34 to -0.08)	0.001	0.12 (0.05-0.26)	0.09 (0.03-0.25)	-1.5 (-2.08 to -0.92)	<0.001	22237.09 (15791.29-30616.14)	22244.16 (15623.58-30595.53)	-0.07 (-0.22 to 0.07)	0.333	44213.3 (37648.32-51309.81)	44467.99 (37765.23-51627.21)	-0.31 (-0.33 to -0.28)	<0.001
Uruguay	34.81 (20.17-58.93)	33.9 (19.52-56.96)	-0.1 (-0.18 to -0.02)	0.014	0.09 (0.07-0.12)	0.09 (0.06-0.11)	-0.31 (-0.84 to 0.22)	0.254	7883.65 (5640.7-10753.14)	7956.33 (5685.88-11059.44)	0.04 (-0.03 to 0.12)	0.277	35343.72 (29408.53-41957.11)	35282.55 (29055.96-41816.4)	0 (-0.02 to 0.01)	0.487
Uzbekistan	38.96 (23.3-63.5)	31.55 (16.83-56.53)	-0.67 (-0.83 to -0.51)	<0.001	0.17 (0.12-0.23)	0.04 (0.03-0.06)	-4.64 (-5.58 to -3.7)	<0.001	25539.4 (17828.13-35920.95)	24817.93 (17288.2-34393.93)	-0.1 (-0.11 to -0.08)	<0.001	28685.33 (23084.54-35482.72)	28107.31 (22658.78-34551.15)	-0.07 (-0.07 to -0.06)	<0.001
Vanuatu	50.88 (24.75-96.63)	50.24 (24.71-95.8)	-0.04 (-0.07 to 0)	0.067	0.05 (0.02-0.17)	0.04 (0.01-0.12)	-0.77 (-1.14 to -0.4)	<0.001	35587.27 (25260.54-48063.29)	32615.28 (22904.82-44907.91)	-0.26 (-0.31 to -0.2)	<0.001	40289.32 (33414.31-47983.94)	38913.81 (32302.68-46418.88)	-0.11 (-0.13 to -0.08)	<0.001
Venezuela (Bolivarian Republic of)	48.32 (25.18-89.58)	48.6 (25.82-88.92)	0.02 (-0.08 to 0.13)	0.66	0.11 (0.08-0.14)	0.13 (0.08-0.19)	0.58 (-0.09 to 1.25)	0.09	25262.39 (17637.37-34847.19)	25049.32 (17493.32-34629.09)	-0.05 (-0.13 to 0.03)	0.254	47669.58 (40659.4-54885.36)	47539.7 (40445.89-54935.35)	0.01 (-0.01 to 0.03)	0.486
Viet Nam	17.17 (8.26-32.61)	17.47 (8.46-32.76)	0.04 (-0.06 to 0.13)	0.433	0.01 (0-0.03)	0.01 (0-0.01)	-2.14 (-2.24 to -2.04)	<0.001	10190.73 (7230.56-14154.9)	10548.35 (7342.67-14896.24)	0.17 (0.07 to 0.28)	0.001	24663.18 (20815.07-28951.99)	24936.22 (20657.03-29788.4)	0.03 (0.02 to 0.04)	<0.001
Yemen	19.16 (9.47-35.81)	19.04 (9.62-35.18)	-0.02 (-0.06 to 0.03)	0.444	0 (0-0.02)	0 (0-0.02)	0.51 (-0.27 to 1.29)	0.204	11875.2 (8292.34-16406.01)	11577 (8181.84-15831.75)	-0.08 (-0.09 to -0.07)	<0.001	23187.49 (19056.83-27849.32)	22833.78 (18941.35-27370.4)	-0.05 (-0.06 to -0.04)	<0.001
Zambia	142.81 (76.59-248.98)	109.52 (56.22-208.91)	-0.85 (-0.95 to -0.75)	<0.001	0.99 (0.29-2.21)	0.61 (0.19-1.72)	-1.5 (-1.72 to -1.29)	<0.001	30317.2 (20790.18-42831.76)	30200.88 (20577.5-43268.01)	-0.03 (-0.14 to 0.07)	0.513	59956.07 (52376.41-68190.5)	59886.67 (52311.63-67919.11)	-0.04 (-0.1 to 0.03)	0.307
Zimbabwe	83.48 (41.42-155.56)	88.94 (45.15-161.11)	0.16 (-0.01 to 0.32)	0.067	0.2 (0.05-0.66)	0.27 (0.08-0.78)	1.11 (0.17 to 2.07)	0.02	32298.53 (22046.92-45652.76)	32255.26 (22044.05-45959.8)	-0.02 (-0.16 to 0.12)	0.811	59599.79 (51947.27-67122.8)	60843.28 (53088.99-68614.16)	0.06 (0.01 to 0.11)	0.024
Abbreviations: ASDR age-standardized DALYs rate; ASMR age-standardized mortality rate；ASIR age-standardized incidence rate；ASPR age-standardized prevalence rate; CI confidence interval；AAPC, average annual percentage change.
