# Supplementary material for: Rising global burden of common gynecological diseases in women of childbearing age from 1990 to 2021: an update from the Global Burden of Disease Study 2021
Source: Reprod Health. 2025 Apr 21;22:57. doi: 10.1186/s12978-025-02013-1 (PMC12010537; doi:10.1186/s12978-025-02013-1)
Supplement: Supplementary file 6 — Additional file 6. [file 12978_2025_2013_MOESM6_ESM.xlsx]

## Sheet: Sheet1
Table S4. Burden of premenstrual syndrome among women of childbearing age in 2021 and their average percentage changes from 1990 to 2021 at the global, regional and national levels.
Characteristics	ASDR (per 100,000 population)				ASIR (per 100,000 population)				ASPR (per 100,000 population)
	1990	2021	AAPC (95% CI)	P-value	1990	2021	AAPC (95% CI)	P-value	1990	2021	AAPC (95% CI)	P-value
Global	375.55 (210.09-612.6)	379.98 (212.13-621.53)	0.04 (0.03 to 0.05)	<0.001	11841.95 (7334.22-16773.17)	11993.65 (7373.61-17033.12)	0.04 (0.03 to 0.06)	<0.001	44951.5 (31251.22-59664.52)	45504.28 (31591.54-60679.05)	0.04 (0.03 to 0.05)	<0.001
Age group (years)
15-19	307.59 (167-534.41)	304.6 (164.85-529.57)	-0.03 (-0.05 to -0.01)	0.001	14420.64 (8210.9-21125.48)	14284.33 (8080.5-21021.7)	-0.03 (-0.06 to -0.01)	0.003	36003.9 (24869.82-51177.01)	35655.03 (24649.41-50937.59)	-0.03 (-0.05 to -0.02)	<0.001
20-24	353.81 (193.3-604.65)	374.93 (204.42-643.96)	0.18 (0.17 to 0.2)	<0.001	10781.89 (7121.29-14951.46)	11519.08 (7525.98-16007.64)	0.21 (0.2 to 0.22)	<0.001	41741.65 (28135.8-55351.22)	44278.21 (29763.31-59071.39)	0.19 (0.17 to 0.21)	<0.001
25-29	351.1 (198.79-571.31)	363.84 (203.69-595.43)	0.11 (0.1 to 0.13)	<0.001	10034.63 (5506.03-14974.83)	10465.06 (5664.08-15659)	0.14 (0.12 to 0.16)	<0.001	41824.96 (29333.08-55196.38)	43378.73 (30274.85-57592.2)	0.12 (0.11 to 0.12)	<0.001
30-34	375.18 (203.64-608.31)	376.05 (203.21-612.42)	0.01 (-0.01 to 0.03)	0.294	12456.08 (8165.11-17025.96)	12559.62 (8210.66-17225.74)	0.03 (0.02 to 0.04)	<0.001	45061.11 (29322.83-61458.4)	45174.75 (29390.93-62147.29)	0.01 (-0.01 to 0.03)	0.332
35-39	453.65 (267.08-700.64)	455.95 (268.84-702.4)	0.02 (-0.01 to 0.04)	0.15	15200.4 (9834.77-20672.19)	15360.57 (9891.26-20835.56)	0.04 (0.02 to 0.06)	<0.001	54728.44 (39709.16-70028.56)	55055.96 (39816.1-70559.99)	0.02 (0.01 to 0.03)	0.002
40-44	470.72 (272.5-740.07)	471.7 (274.38-740.11)	0.01 (-0.01 to 0.02)	0.352	12965.53 (9337.16-16843.95)	12846.25 (9149.32-16756.26)	-0.02 (-0.04 to -0.01)	<0.001	57126.46 (41103.39-71654.34)	57301.62 (41205.34-71932.3)	0.01 (0 to 0.02)	0.01
45-49	339.81 (182.56-552.76)	331.52 (177.98-543.67)	-0.08 (-0.09 to -0.07)	<0.001	5723.58 (2399.41-10037.61)	5451.45 (2237.73-9720.63)	-0.16 (-0.2 to -0.12)	<0.001	41420.54 (28994.96-56093.06)	40426.27 (28444.83-55113.88)	-0.08 (-0.1 to -0.06)	<0.001
Socio-demographic index
High SDI	349.3 (190.51-577.43)	357.44 (195.89-591.4)	0.08 (0.05 to 0.1)	<0.001	11007.49 (6552.29-16132.22)	11339.54 (6756.01-16568.76)	0.09 (0.06 to 0.13)	<0.001	41734.72 (27986.8-57050.41)	42863.9 (28928.08-58544.93)	0.08 (0.05 to 0.12)	<0.001
High-middle SDI	382.88 (213.92-627.85)	375.43 (207.79-619.65)	-0.06 (-0.07 to -0.05)	<0.001	11972.18 (7362.06-17078.62)	11746.85 (7167.67-16911.91)	-0.06 (-0.07 to -0.05)	<0.001	45543.6 (31431.35-60932.32)	44606.34 (30646.46-60123.27)	-0.07 (-0.07 to -0.06)	<0.001
Middle SDI	386.22 (216.68-629.53)	389.74 (218.2-638.64)	0.03 (0.01 to 0.04)	0.001	12110.16 (7527.89-17124.07)	12250.62 (7582.08-17389.3)	0.04 (0.02 to 0.05)	<0.001	46073.5 (32242.06-60953.16)	46513.76 (32359.63-62002.65)	0.03 (0.02 to 0.04)	<0.001
Low-middle SDI	385.47 (219.19-621.9)	393.98 (221.73-641.34)	0.07 (0.06 to 0.08)	<0.001	12228.47 (7723.54-16994.87)	12478.65 (7773.19-17501.95)	0.06 (0.05 to 0.08)	<0.001	46549.62 (33094.5-60411.64)	47422.91 (33300.22-62450.78)	0.06 (0.05 to 0.07)	<0.001
Low SDI	348.08 (196.67-564.15)	360.93 (202.94-588.44)	0.12 (0.11 to 0.13)	<0.001	11057.82 (6886.15-15491.97)	11428.37 (7039.41-16183.04)	0.1 (0.09 to 0.11)	<0.001	42235.45 (29719.84-55435.09)	43542.01 (30347.7-57820.9)	0.09 (0.08 to 0.1)	<0.001
Region
Andean Latin America	364.81 (202.1-599.46)	377.66 (209.28-623.94)	0.11 (0.1 to 0.12)	<0.001	11462.71 (7014.09-16385.18)	11870.35 (7223.61-16998.83)	0.12 (0.11 to 0.12)	<0.001	43636.89 (30063.84-58371.81)	45123.97 (31174.66-60673.43)	0.11 (0.08 to 0.14)	<0.001
Australasia	361.85 (200.28-599.41)	352.22 (193.47-587.19)	-0.08 (-0.09 to -0.06)	<0.001	11546.79 (6927.98-16807.86)	11201.43 (6579.25-16390.89)	-0.09 (-0.12 to -0.07)	<0.001	43617.12 (29582.03-59140.67)	42392.35 (28405.88-58001.62)	-0.08 (-0.1 to -0.07)	<0.001
Caribbean	376.85 (209.6-616.64)	379.21 (210.94-622)	0.02 (0.01 to 0.04)	<0.001	11878.5 (7307.06-16899.98)	11976.85 (7321.56-17083.39)	0.03 (0.02 to 0.04)	<0.001	45225.76 (31243.06-60257.39)	45566.36 (31363.62-60954.71)	0.03 (0.02 to 0.04)	<0.001
Central Asia	370.92 (205.76-608.12)	374.79 (208.73-617.04)	0.04 (0.02 to 0.05)	<0.001	11656.47 (7104.29-16627.52)	11786.46 (7191.83-16885.83)	0.04 (0.01 to 0.06)	0.001	44217.66 (30552.92-58991.57)	44674.87 (30744.72-59919.38)	0.04 (0.02 to 0.06)	<0.001
Central Europe	396.22 (222.43-648.96)	395.3 (220.89-646.12)	-0.01 (-0.03 to 0.01)	0.214	12438.39 (7745.2-17620.07)	12398.57 (7697.83-17642.42)	-0.02 (-0.04 to 0.01)	0.175	47171.8 (32924.06-62563.07)	46996.76 (32644.79-62469.26)	-0.02 (-0.04 to 0)	0.104
Central Latin America	382.38 (216.28-624.53)	392.33 (221.5-644.09)	0.09 (0.08 to 0.09)	<0.001	12001.59 (7477.67-16911.44)	12336.88 (7646.15-17441.73)	0.09 (0.08 to 0.11)	<0.001	45696.07 (32121.68-60237.58)	46956.17 (32805.36-62254.98)	0.09 (0.08 to 0.1)	<0.001
Central Sub-Saharan Africa	326.14 (183.32-536.92)	342.53 (190.46-566.69)	0.15 (0.13 to 0.17)	<0.001	10426.47 (6322.08-14909.89)	10883.76 (6574.52-15710.36)	0.13 (0.12 to 0.15)	<0.001	39836.24 (27479.38-53230.57)	41446.4 (28342.29-56007.65)	0.13 (0.11 to 0.14)	<0.001
East Asia	373.79 (206.76-615.49)	369.6 (204.15-614.81)	-0.03 (-0.06 to -0.01)	0.009	11604.06 (7053.37-16655.64)	11402.33 (6859.82-16538.9)	-0.05 (-0.07 to -0.03)	<0.001	44242.68 (30302.95-59589.28)	43532.39 (29593.2-59135.84)	-0.05 (-0.06 to -0.03)	<0.001
Eastern Europe	411.03 (233.76-668.92)	409.02 (231.56-668.35)	-0.02 (-0.03 to 0)	0.007	12913.13 (8157.86-18108.59)	12897.62 (8105.3-18153.89)	0 (-0.02 to 0.01)	0.566	49081.13 (34755.72-64299.99)	48886.54 (34509.43-64225.92)	-0.01 (-0.02 to -0.01)	0.001
Eastern Sub-Saharan Africa	343.07 (192.75-559.48)	365.84 (204.87-596.62)	0.21 (0.2 to 0.21)	<0.001	10889.69 (6745.04-15362.22)	11588.64 (7124.24-16434.65)	0.2 (0.19 to 0.2)	<0.001	41516.63 (29072.25-54848.22)	44032.22 (30651.4-58545.46)	0.18 (0.18 to 0.19)	<0.001
High-income Asia Pacific	362.84 (197.72-602.9)	356.61 (193.91-594.57)	-0.08 (-0.18 to 0.02)	0.112	11298.11 (6727.8-16464.02)	11123.04 (6573.73-16349.59)	-0.08 (-0.19 to 0.03)	0.163	43034.56 (28980.37-58816.65)	42243.37 (28252.1-58051.35)	-0.08 (-0.18 to 0.01)	0.091
High-income North America	311.38 (167.16-521.11)	353.22 (194.01-582.35)	0.4 (0.29 to 0.51)	<0.001	9839.3 (5644.69-14893.9)	11382.49 (6745.95-16647.22)	0.46 (0.32 to 0.6)	<0.001	37367.82 (24388.97-52419.05)	42756.29 (28829.14-58366.66)	0.43 (0.3 to 0.55)	<0.001
North Africa and Middle East	335.23 (184.85-549.05)	345.25 (189.69-565.94)	0.1 (0.07 to 0.12)	<0.001	10694.66 (6459.32-15360.07)	11068.54 (6689.37-15933.21)	0.11 (0.11 to 0.12)	<0.001	40470.25 (27707.93-54531.21)	41745.87 (28499.84-56605.03)	0.1 (0.09 to 0.1)	<0.001
Oceania	345.89 (191.39-576.06)	350.45 (193.26-580.02)	0.05 (0.01 to 0.08)	0.009	10897.75 (6579.27-15697.14)	10993.73 (6603.35-15904.81)	0.03 (0.02 to 0.05)	<0.001	41451.56 (28261.41-55924.08)	41876.29 (28557.17-56853.21)	0.04 (0.02 to 0.06)	<0.001
South Asia	406.13 (232.73-651.48)	417.3 (236.31-675.42)	0.08 (0.07 to 0.1)	<0.001	12939.58 (8296.26-17842.75)	13258.66 (8359.94-18451.81)	0.07 (0.05 to 0.09)	<0.001	49159.34 (35376.6-63017.23)	50291.43 (35703.61-65479.98)	0.06 (0.05 to 0.08)	<0.001
Southeast Asia	403.97 (227.44-656.91)	401.1 (224.6-658.02)	-0.02 (-0.03 to 0)	0.014	12637.97 (7920.56-17725.34)	12522.69 (7760.5-17688.22)	-0.03 (-0.04 to -0.01)	<0.001	48028.88 (33905.64-62877.31)	47579.93 (33156.44-63111.74)	-0.03 (-0.04 to -0.02)	<0.001
Southern Latin America	359.48 (196.43-599.69)	353.71 (192.75-586.48)	-0.05 (-0.07 to -0.03)	<0.001	11363.92 (6746.64-16617.11)	11202.86 (6578.98-16421.38)	-0.05 (-0.05 to -0.04)	<0.001	43053.78 (29148.94-58575.64)	42430.25 (28494.78-58140.36)	-0.05 (-0.05 to -0.05)	<0.001
Southern Sub-Saharan Africa	368.61 (207.46-603.91)	367.94 (207.81-602.51)	-0.01 (-0.03 to 0.01)	0.482	11659.29 (7230.41-16604.11)	11770.35 (7207.01-16803.45)	0.02 (0.01 to 0.04)	<0.001	44472.12 (31049.28-59120.48)	44848.66 (31046.53-60151.4)	0.02 (0.01 to 0.04)	<0.001
Tropical Latin America	400.67 (227.57-649.78)	399.4 (226.35-651.72)	-0.01 (-0.02 to 0)	0.071	12693.15 (8026-17767.23)	12672.68 (7950.8-17825.81)	0 (-0.02 to 0.02)	0.882	48330.13 (34190.67-63209.16)	48242.08 (33951.97-63666.9)	0 (-0.02 to 0.02)	0.944
Western Europe	371.55 (204.99-613.42)	359.83 (196.86-594.34)	-0.1 (-0.12 to -0.09)	<0.001	11758.53 (7060.7-17053.33)	11393.12 (6797.3-16641.99)	-0.1 (-0.11 to -0.09)	<0.001	44520.23 (30150.84-60260.72)	43184.91 (29023.72-59075.39)	-0.1 (-0.11 to -0.08)	<0.001
Western Sub-Saharan Africa	317.34 (177.02-519.51)	321.91 (177.76-531.58)	0.03 (0 to 0.06)	0.033	10064.45 (6099.9-14456.17)	10167.98 (6055.15-14822.04)	0.02 (-0.01 to 0.05)	0.285	38463.39 (26405.14-51773.34)	38800.18 (26330.05-52798.08)	0.02 (-0.01 to 0.05)	0.262
Nation
Afghanistan	314.02 (171.96-516.44)	319.48 (177.69-526)	0.06 (0.04 to 0.07)	<0.001	10040.91 (6054.71-14500.86)	10292.04 (6239.8-14802.92)	0.08 (0.07 to 0.08)	<0.001	38234.73 (26381.99-51206.55)	39023.38 (26953.41-52722.95)	0.06 (0.06 to 0.07)	<0.001
Albania	379.56 (209.14-621.75)	386.67 (216.17-638.28)	0.06 (0.03 to 0.09)	<0.001	11932 (7331.88-17014.03)	12146.04 (7388.73-17371.85)	0.06 (0.03 to 0.09)	<0.001	45156.08 (31216.98-60175.63)	45999.61 (31552.92-61573.15)	0.06 (0.04 to 0.08)	<0.001
Algeria	331.77 (179.63-547.26)	336.04 (183.95-557.54)	0.05 (0.01 to 0.08)	0.005	10578.57 (6382.68-15325.57)	10776.6 (6433.44-15693.43)	0.06 (0.05 to 0.07)	<0.001	39908.59 (27136.12-54328.65)	40509.55 (27375.48-55322.96)	0.05 (0.03 to 0.06)	<0.001
American Samoa	338.27 (182.77-563.47)	348.69 (189.8-584.57)	0.11 (0.08 to 0.15)	<0.001	10606.75 (6331.57-15454.16)	10969.92 (6488.43-16058.97)	0.12 (0.09 to 0.15)	<0.001	40258.63 (27205.73-54869.78)	41683.51 (27989.94-57272.69)	0.12 (0.1 to 0.15)	<0.001
Andorra	365.05 (198.1-608.32)	354.14 (188.15-586.5)	-0.1 (-0.12 to -0.08)	<0.001	11572.72 (6806.37-16995.69)	11235.44 (6563.07-16672.56)	-0.09 (-0.1 to -0.09)	<0.001	43711.33 (29287.44-60075.2)	42477.82 (28162.58-58927.08)	-0.09 (-0.1 to -0.08)	<0.001
Angola	326.71 (179.21-539.55)	338.87 (187.78-557.65)	0.12 (0.09 to 0.14)	<0.001	10321.93 (6240.28-14810.89)	10740.62 (6428.36-15567.3)	0.12 (0.1 to 0.14)	<0.001	39525.53 (27135.61-52753.96)	40931.29 (27948.55-55312.95)	0.11 (0.09 to 0.12)	<0.001
Antigua and Barbuda	386.97 (215.04-640.26)	388.12 (215.95-647.96)	0.01 (-0.01 to 0.04)	0.318	12140.72 (7532.79-17329.74)	12241.7 (7499.92-17553.93)	0.03 (0.01 to 0.05)	<0.001	46224.9 (32038.52-61734.24)	46475.49 (31904.44-62336.84)	0.02 (0.01 to 0.03)	0.002
Argentina	359.05 (196.05-599.59)	354.63 (191.17-587.39)	-0.04 (-0.07 to -0.02)	0.002	11338.97 (6733.09-16624.04)	11216.57 (6572.73-16376.16)	-0.04 (-0.05 to -0.02)	<0.001	42968.88 (29152.01-58464.71)	42501.13 (28513.12-58175.77)	-0.04 (-0.05 to -0.03)	<0.001
Armenia	381.97 (208.71-631.41)	384.37 (212.61-638.74)	0.01 (0 to 0.03)	0.139	11933.74 (7284.53-17039.95)	12059.23 (7375.53-17361.46)	0.03 (0.02 to 0.05)	<0.001	45381.88 (31353.28-60538.4)	45663.37 (31443.15-61559.23)	0.02 (0 to 0.05)	0.054
Australia	358.14 (197.86-596.9)	348 (189.8-581.16)	-0.08 (-0.1 to -0.07)	<0.001	11422.24 (6805.51-16716.04)	11066.73 (6452.98-16308.53)	-0.09 (-0.1 to -0.08)	<0.001	43139.66 (29192.11-58761.89)	41868.12 (27945.24-57608.74)	-0.09 (-0.1 to -0.08)	<0.001
Austria	364.78 (198.86-607.22)	353.08 (189.4-585.85)	-0.1 (-0.12 to -0.09)	<0.001	11553.26 (6806.6-17046.16)	11192.79 (6555.92-16570.92)	-0.1 (-0.1 to -0.09)	<0.001	43671.24 (29414.87-59798.56)	42359.12 (28232.52-58424.33)	-0.1 (-0.1 to -0.09)	<0.001
Azerbaijan	379.45 (209.54-627.04)	384.01 (208.83-635.96)	0.04 (0.02 to 0.06)	<0.001	11880.69 (7221.21-16980.72)	12033.29 (7356.37-17356.13)	0.04 (0.03 to 0.06)	<0.001	45065.42 (31127.85-60181.29)	45702.17 (31338.31-61676.58)	0.05 (0.03 to 0.06)	<0.001
Bahamas	381.41 (210.19-628.75)	385.33 (214.49-634.58)	0.04 (0.02 to 0.06)	<0.001	12002.02 (7320.84-17192.07)	12159.64 (7333.8-17439.87)	0.05 (0.03 to 0.06)	<0.001	45552.24 (31324.07-61017.9)	46163.31 (31581.76-62148.44)	0.05 (0.03 to 0.06)	<0.001
Bahrain	334.16 (183.03-550.38)	343.63 (186.85-570.72)	0.09 (0.07 to 0.11)	<0.001	10718.65 (6420.39-15608.92)	11043.6 (6528.63-16094.91)	0.1 (0.08 to 0.11)	<0.001	40334.2 (27352.99-54966.36)	41517.01 (27663.94-56970.97)	0.09 (0.09 to 0.1)	<0.001
Bangladesh	392.18 (221.01-633.85)	403.35 (223.05-656.65)	0.09 (0.07 to 0.11)	<0.001	12381.34 (7675.71-17328.57)	12738.85 (7868.66-18061.54)	0.09 (0.07 to 0.1)	<0.001	47272.72 (33393.65-61437.02)	48519.1 (33780.92-64422.33)	0.08 (0.07 to 0.09)	<0.001
Barbados	384.98 (213.18-638.36)	385.82 (211.84-641.38)	0.01 (-0.03 to 0.04)	0.722	12111.63 (7381.52-17363.25)	12144.74 (7416.74-17430.68)	0.01 (0 to 0.03)	0.098	45957.78 (31462.27-61611.99)	46148.51 (31706.85-61793.47)	0.02 (0 to 0.03)	0.025
Belarus	391.22 (216.33-647.51)	386.28 (214.69-640.98)	-0.04 (-0.07 to -0.01)	0.002	12265.74 (7528.89-17472.83)	12173.47 (7393.98-17504.63)	-0.03 (-0.03 to -0.02)	<0.001	46566.27 (32178.08-62254.89)	46087.47 (31644.98-61740.97)	-0.03 (-0.04 to -0.02)	<0.001
Belgium	361.88 (196.22-594.68)	351.27 (189.21-586.56)	-0.09 (-0.11 to -0.08)	<0.001	11477.28 (6782.42-16908.68)	11143.36 (6522.3-16478.49)	-0.08 (-0.09 to -0.06)	<0.001	43338.1 (29311.7-59303)	42156.57 (28082.96-58375.2)	-0.07 (-0.08 to -0.06)	<0.001
Belize	360.1 (201.83-596.46)	378.68 (213.35-624.1)	0.17 (0.15 to 0.18)	<0.001	11280.4 (6969.26-16118.09)	11938.03 (7258.81-17159.41)	0.18 (0.17 to 0.2)	<0.001	43038.57 (29890.34-57484.1)	45353.71 (31139.17-60896.84)	0.17 (0.16 to 0.18)	<0.001
Benin	306.8 (167.58-506.8)	299.73 (162.65-503.44)	-0.08 (-0.11 to -0.06)	<0.001	9737.21 (5802.11-14248.84)	9492.08 (5537.17-14127.43)	-0.1 (-0.11 to -0.08)	<0.001	37213.7 (25252.59-50840.33)	36141.47 (24146-50343.03)	-0.11 (-0.12 to -0.1)	<0.001
Bermuda	381.94 (210.59-632.33)	384.27 (212.31-638.84)	0.03 (0.03 to 0.04)	<0.001	11993.55 (7266.04-17203.32)	12096.01 (7281.02-17500.25)	0.03 (0.03 to 0.04)	<0.001	45454.83 (31228.42-61477.81)	45806.26 (31373.68-62168.7)	0.03 (0.03 to 0.04)	<0.001
Bhutan	378.34 (211.05-613.49)	391.9 (212.55-645.17)	0.11 (0.08 to 0.14)	<0.001	12000.12 (7405.76-16977.57)	12382.46 (7544.6-17751.85)	0.09 (0.07 to 0.11)	<0.001	45475.54 (31903.5-59700.71)	46849.25 (32332.99-62661.78)	0.09 (0.08 to 0.11)	<0.001
Bolivia (Plurinational State of)	354.2 (195.63-580.66)	375.73 (206.56-618.33)	0.19 (0.17 to 0.2)	<0.001	11157.34 (6776.43-15920.06)	11838.35 (7199.12-16960.38)	0.19 (0.19 to 0.2)	<0.001	42475.71 (29284.72-56491.18)	45028.82 (31008.1-60420.75)	0.19 (0.18 to 0.2)	<0.001
Bosnia and Herzegovina	396.55 (223.64-652.59)	389.67 (214.63-642.91)	-0.06 (-0.07 to -0.04)	<0.001	12424.88 (7647.06-17710.66)	12229.97 (7472.31-17517.89)	-0.05 (-0.06 to -0.04)	<0.001	47160.52 (32804.77-62683.7)	46355.61 (31952.34-62131.33)	-0.05 (-0.06 to -0.05)	<0.001
Botswana	348.31 (192.27-572.97)	353.96 (194.59-588.38)	0.05 (0.04 to 0.07)	<0.001	10983.11 (6640.39-15844.97)	11318.57 (6740.94-16440.17)	0.1 (0.08 to 0.11)	<0.001	41868.92 (28658.94-56562.25)	42978.62 (29219.37-58456.73)	0.08 (0.06 to 0.11)	<0.001
Brazil	401.64 (228.14-651.27)	400.35 (226.89-652.94)	-0.01 (-0.02 to 0)	0.073	12726.02 (8050.97-17808.09)	12706.65 (7977.84-17862.27)	0 (-0.02 to 0.02)	0.922	48451.63 (34288.15-63338.35)	48362.41 (34049.25-63791.56)	0 (-0.02 to 0.02)	0.955
Brunei Darussalam	328.24 (173.38-549.84)	325.71 (175.39-544.55)	-0.02 (-0.04 to 0)	0.019	10265.01 (5842.12-15288.97)	10200.56 (5815.97-15401.58)	-0.02 (-0.03 to -0.01)	0.003	38885.33 (25500.23-54197.09)	38611 (25221.66-54441.89)	-0.02 (-0.03 to -0.01)	<0.001
Bulgaria	387.12 (213.44-635.59)	382.85 (208.89-636.82)	-0.03 (-0.08 to 0.01)	0.119	12123.31 (7387.04-17431.26)	12049.81 (7315.05-17315.72)	-0.01 (-0.06 to 0.03)	0.558	46031.74 (31646.15-61905.19)	45652.06 (31270.3-61682.08)	-0.03 (-0.07 to 0.01)	0.13
Burkina Faso	305.58 (165.62-506.5)	301.54 (163.59-508.91)	-0.04 (-0.05 to -0.03)	<0.001	9652.68 (5749.35-14062.53)	9482.82 (5551.22-13968.21)	-0.06 (-0.08 to -0.04)	<0.001	36940.26 (25105.55-50170.71)	36204.09 (24218.12-49786.63)	-0.07 (-0.08 to -0.06)	<0.001
Burundi	339.17 (190.14-556.97)	358.77 (198.44-582.6)	0.18 (0.17 to 0.19)	<0.001	10731.35 (6553.68-15420.27)	11312.28 (6827.58-16099.83)	0.16 (0.16 to 0.17)	<0.001	40819.45 (28338.43-54319.59)	42993.85 (29740.64-57279.23)	0.16 (0.15 to 0.16)	<0.001
Cabo Verde	330.59 (178.68-547.6)	331.7 (179.14-551.85)	0.01 (-0.02 to 0.04)	0.454	10394.69 (6204.24-15135.51)	10468.36 (6130.97-15515.22)	0.01 (0 to 0.03)	0.137	39589.57 (26785.23-53997.66)	39748.64 (26473.69-55052.6)	0.01 (-0.01 to 0.03)	0.366
Cambodia	367.04 (202.93-603.84)	384.66 (213.58-635.04)	0.16 (0.15 to 0.17)	<0.001	11573.27 (7100.02-16367.13)	12011.89 (7279.5-17206.25)	0.12 (0.11 to 0.14)	<0.001	44062.63 (30664.29-58103.32)	45781.43 (31438.54-61068.87)	0.12 (0.11 to 0.14)	<0.001
Cameroon	303.47 (163.87-508.04)	308.88 (168.1-516.3)	0.05 (0.02 to 0.08)	0.002	9633.21 (5705.17-14120.99)	9781.83 (5730.85-14561.93)	0.04 (0.03 to 0.06)	<0.001	36764.21 (24804.69-50576.65)	37230.78 (24789.84-51677.98)	0.04 (0.02 to 0.06)	<0.001
Canada	356.12 (192-589.4)	350.54 (189.85-580.15)	-0.05 (-0.12 to 0.02)	0.142	11423.64 (6622.63-16961.88)	11271.6 (6512.51-16952.42)	-0.04 (-0.1 to 0.01)	0.146	42613.49 (28533.62-58321.09)	41993.76 (28042.07-58006.67)	-0.05 (-0.1 to 0.01)	0.091
Central African Republic	326.03 (182.03-532.5)	346.08 (193.25-569.01)	0.19 (0.16 to 0.21)	<0.001	10417.69 (6295.72-14986.99)	10992.68 (6616.5-15847.72)	0.17 (0.15 to 0.18)	<0.001	39779 (27359.15-53327.7)	41933.26 (28671.34-56304.55)	0.17 (0.16 to 0.18)	<0.001
Chad	307.23 (167.88-503.13)	297.73 (161.81-497.67)	-0.11 (-0.13 to -0.08)	<0.001	9640.22 (5768.97-13927.36)	9351.85 (5539.41-13803.88)	-0.1 (-0.12 to -0.08)	<0.001	37148.74 (25348.47-49878.68)	35935.01 (24344.61-49411.91)	-0.11 (-0.13 to -0.09)	<0.001
Chile	359.64 (195.69-599.76)	351.81 (191.72-587.38)	-0.07 (-0.09 to -0.06)	<0.001	11399.97 (6765.88-16570.27)	11181.9 (6596.11-16481.5)	-0.06 (-0.07 to -0.05)	<0.001	43177.36 (29097.14-58907.5)	42299.82 (28284.18-58159.95)	-0.06 (-0.07 to -0.05)	<0.001
China	375.01 (207.5-617.08)	370.48 (204.65-616.09)	-0.04 (-0.06 to -0.01)	0.005	11639.19 (7081.46-16696.46)	11426.9 (6879.93-16571.56)	-0.05 (-0.07 to -0.03)	<0.001	44387.68 (30420.4-59744.36)	43631.94 (29661.37-59240.02)	-0.05 (-0.07 to -0.03)	<0.001
Colombia	380.86 (213.61-626.81)	386.02 (216.49-644.1)	0.05 (0.02 to 0.07)	<0.001	11906.9 (7199.81-17024.69)	12094.1 (7397.95-17304.01)	0.05 (0.04 to 0.07)	<0.001	45371.99 (31358.59-60500.08)	45980.61 (31805.57-61546.62)	0.05 (0.03 to 0.06)	<0.001
Comoros	331.57 (184.36-552.82)	368.18 (201.89-608.9)	0.33 (0.3 to 0.36)	<0.001	10485.91 (6298.91-15079.51)	11629.48 (7008.74-16801.84)	0.33 (0.3 to 0.36)	<0.001	39817.84 (27269.07-53473.09)	44095.4 (30149.32-59352.51)	0.32 (0.3 to 0.34)	<0.001
Congo	339.3 (187.31-556.14)	351.99 (195.84-581.37)	0.12 (0.09 to 0.14)	<0.001	10823.27 (6490.52-15620.01)	11235.5 (6655.42-16345.94)	0.12 (0.11 to 0.14)	<0.001	41204.49 (28280.11-55493.16)	42692.37 (28950.59-58082.7)	0.11 (0.1 to 0.12)	<0.001
Cook Islands	351.66 (192.16-583.96)	356.87 (193.41-596.35)	0.06 (0.02 to 0.1)	0.006	10994.88 (6577.05-16000.72)	11178.76 (6667.15-16389.49)	0.06 (0.03 to 0.1)	<0.001	41832.47 (28410.3-56958.42)	42435.14 (28544.73-58617.15)	0.06 (0.02 to 0.09)	0.001
Costa Rica	374.53 (207.58-615.65)	383.76 (210.53-636.24)	0.08 (0.06 to 0.1)	<0.001	11741.58 (7179.45-16798.88)	12080.23 (7333.87-17342.27)	0.09 (0.09 to 0.1)	<0.001	44727.51 (31065.65-59937.16)	45882.66 (31411.81-61566.72)	0.08 (0.08 to 0.09)	<0.001
Coted'Ivoire	309.48 (169.41-511.31)	311.17 (169.06-518.41)	0.02 (0.01 to 0.03)	0.002	9848.35 (5858.9-14312.64)	9843.77 (5763.28-14497.99)	0 (-0.01 to 0)	0.335	37625.16 (25417.78-51186.42)	37499.07 (25014.89-51885.34)	-0.01 (-0.02 to 0)	0.001
Croatia	392.37 (219.98-655.61)	386.97 (212.91-641.88)	-0.03 (-0.08 to 0.01)	0.118	12305.1 (7548.26-17619.52)	12134.95 (7412.38-17502.12)	-0.04 (-0.06 to -0.02)	<0.001	46641.69 (32067.55-62620.71)	45939.91 (31481.85-61682.4)	-0.04 (-0.07 to -0.01)	0.004
Cuba	389.83 (215.55-642.33)	385.44 (213.83-641.7)	-0.03 (-0.05 to -0.01)	0.011	12281.42 (7500.95-17520.04)	12133.36 (7338.18-17422.5)	-0.04 (-0.05 to -0.02)	<0.001	46702.2 (32198.83-62419.27)	46087.42 (31577.14-61855.29)	-0.04 (-0.06 to -0.03)	<0.001
Cyprus	359.29 (196.27-592.86)	354.8 (190.48-587.36)	-0.04 (-0.06 to -0.01)	0.001	11344.25 (6669.69-16543.14)	11215.61 (6559.04-16597.54)	-0.03 (-0.04 to -0.02)	<0.001	42963.71 (28885.9-58422.48)	42470.21 (28417.8-58411.18)	-0.03 (-0.05 to -0.02)	<0.001
Czechia	387.95 (213.43-645.35)	383.03 (212.45-633.35)	-0.04 (-0.08 to -0.01)	0.021	12171.31 (7401.21-17393.05)	12045.21 (7305.38-17350.36)	-0.03 (-0.06 to 0)	0.093	46123.91 (31722.01-61677.98)	45615.38 (31408.26-61513.03)	-0.03 (-0.06 to 0)	0.08
Democratic People's Republic of Korea	339.18 (182.88-567.68)	357.27 (196.6-601.9)	0.17 (0.16 to 0.18)	<0.001	10557.55 (6202.22-15569.89)	11037.15 (6523.85-16201.49)	0.14 (0.13 to 0.16)	<0.001	40149.03 (27069.19-55424.32)	42174.28 (28539.2-57874.69)	0.16 (0.16 to 0.17)	<0.001
Democratic Republic of the Congo	324.88 (182.75-535.07)	342.82 (189.77-572.2)	0.17 (0.13 to 0.21)	<0.001	10422.38 (6289.07-14938.46)	10896.08 (6558.34-15732.9)	0.14 (0.12 to 0.16)	<0.001	39810.06 (27420.51-53248.65)	41490.11 (28341.31-56089.59)	0.13 (0.1 to 0.15)	<0.001
Denmark	362.01 (196.88-601.17)	349.82 (188.62-584.34)	-0.1 (-0.12 to -0.08)	<0.001	11486.84 (6787.97-16904.82)	11091.59 (6496.07-16521.25)	-0.1 (-0.12 to -0.08)	<0.001	43384.56 (29224.38-59408.88)	41946.59 (27979.48-57986.08)	-0.1 (-0.12 to -0.08)	<0.001
Djibouti	344.86 (189-570.21)	357.74 (197.09-592.69)	0.11 (0.09 to 0.14)	<0.001	10862.43 (6518.07-15515.14)	11303.91 (6775.31-16364.76)	0.12 (0.11 to 0.13)	<0.001	41318.62 (28650.94-55187.73)	42847.23 (29364.25-57934.29)	0.11 (0.1 to 0.12)	<0.001
Dominica	369.24 (206.57-610.72)	383.67 (213.98-632.05)	0.13 (0.11 to 0.15)	<0.001	11616.84 (7094.84-16571.56)	12113 (7366.11-17400.98)	0.14 (0.12 to 0.16)	<0.001	44249.48 (30512.23-58955.78)	46030.37 (31683.95-61847.78)	0.13 (0.11 to 0.15)	<0.001
Dominican Republic	373.67 (208.39-615.26)	375.07 (206.85-619.14)	0.01 (-0.01 to 0.03)	0.196	11724.04 (7179.68-16705.29)	11782.86 (7159.9-16913.23)	0.03 (0.01 to 0.04)	<0.001	44766.52 (30990.54-59640.57)	44912.15 (30817.52-60219.98)	0.02 (0 to 0.04)	0.019
Ecuador	368.27 (203.63-607.35)	378.27 (211.9-630.45)	0.09 (0.06 to 0.12)	<0.001	11529.94 (7031.9-16543.28)	11859.67 (7251.31-17001.03)	0.09 (0.06 to 0.13)	<0.001	43871.28 (30142.05-58720.17)	45142.4 (31132.07-60580.73)	0.09 (0.05 to 0.13)	<0.001
Egypt	323.91 (175.55-539.89)	335.72 (181.67-554.16)	0.11 (0.08 to 0.15)	<0.001	10320.01 (6140.46-15019.97)	10714.27 (6457.64-15615.53)	0.12 (0.1 to 0.13)	<0.001	39074.64 (26418.92-53348.98)	40440.51 (27248.01-55281.09)	0.11 (0.09 to 0.13)	<0.001
El Salvador	372.51 (204.91-605.75)	384.12 (212.01-635.14)	0.11 (0.08 to 0.13)	<0.001	11667.28 (7151.06-16599.77)	12055.05 (7321.65-17293.26)	0.11 (0.09 to 0.13)	<0.001	44550.52 (30759.06-59194.74)	45882.3 (31477.35-61731.92)	0.1 (0.08 to 0.11)	<0.001
Equatorial Guinea	326.92 (181.97-534.43)	343.01 (186.74-570.02)	0.15 (0.13 to 0.18)	<0.001	10415.87 (6352.32-15012.78)	10964.34 (6498.28-16028.36)	0.17 (0.16 to 0.18)	<0.001	39891.61 (27500.33-53623.92)	41601.6 (28065.2-57026.71)	0.14 (0.12 to 0.15)	<0.001
Eritrea	344.85 (190.72-561.73)	362.79 (198.68-602.63)	0.16 (0.13 to 0.19)	<0.001	10919.51 (6676.01-15556.82)	11425.88 (6921.44-16398.39)	0.15 (0.14 to 0.15)	<0.001	41642.19 (28984.45-55113.63)	43459.82 (29995.99-58250.58)	0.14 (0.13 to 0.15)	<0.001
Estonia	386.23 (214.25-634.08)	382.16 (211.53-633.65)	-0.04 (-0.07 to -0.01)	0.018	12123.66 (7420.52-17351.69)	12029.1 (7312.13-17298.04)	-0.03 (-0.06 to -0.01)	0.018	46055.35 (31841.91-61672.3)	45530.59 (31220.85-61371.89)	-0.04 (-0.05 to -0.03)	<0.001
Eswatini	336.31 (182.62-557.88)	344.92 (191.3-571.01)	0.08 (0.06 to 0.09)	<0.001	10558.93 (6320.56-15295.49)	11063.84 (6568.26-16150.51)	0.14 (0.12 to 0.16)	<0.001	40245.41 (27458.89-54539.01)	42082.14 (28455.85-57562.03)	0.14 (0.12 to 0.15)	<0.001
Ethiopia	361.38 (205.33-584.15)	383.23 (216.69-621.22)	0.19 (0.18 to 0.2)	<0.001	11428.63 (7245.58-15966.09)	12104.88 (7612.98-17045.38)	0.18 (0.17 to 0.19)	<0.001	43546.98 (31140.06-56572.08)	45938.18 (32537.01-60219.16)	0.17 (0.16 to 0.18)	<0.001
Fiji	359.49 (196.75-596.19)	350.22 (191.44-584.3)	-0.07 (-0.11 to -0.04)	<0.001	11257.58 (6723.84-16362.67)	11002.72 (6520.74-16102.66)	-0.07 (-0.1 to -0.03)	<0.001	42794.45 (29144.81-58094.21)	41815.63 (28156.81-57047.01)	-0.07 (-0.1 to -0.03)	<0.001
Finland	360.51 (196.37-596.86)	353.5 (191.48-591.24)	-0.06 (-0.08 to -0.04)	<0.001	11429.15 (6752-16851.47)	11193.69 (6592.34-16476.74)	-0.06 (-0.07 to -0.04)	<0.001	43190.35 (28886.19-59232.23)	42351.41 (28226.27-58449.44)	-0.06 (-0.06 to -0.05)	<0.001
France	363.9 (198.3-605.2)	350.06 (189.21-583.78)	-0.13 (-0.15 to -0.1)	<0.001	11547.93 (6820.51-17052.43)	11100.17 (6526.21-16399.77)	-0.12 (-0.13 to -0.12)	<0.001	43615.49 (29410.88-59585.01)	42040.62 (28023.03-58137.75)	-0.12 (-0.14 to -0.1)	<0.001
Gabon	335.77 (185.15-551.77)	347.17 (191.29-577.49)	0.1 (0.09 to 0.12)	<0.001	10704.3 (6426-15473.88)	11108.29 (6606.71-16154.85)	0.12 (0.11 to 0.13)	<0.001	40782.63 (27991.75-55163.73)	42158.83 (28446.2-57440.99)	0.1 (0.09 to 0.12)	<0.001
Gambia	311.23 (170.4-519.14)	313.15 (168.9-524.25)	0.03 (0.01 to 0.05)	0.01	9848.29 (5881.33-14370.63)	9954.37 (5831.96-14716.61)	0.03 (0.02 to 0.05)	<0.001	37653.87 (25543.23-51412.9)	37904 (25354.11-52401.27)	0.02 (0.01 to 0.03)	0.004
Georgia	385.56 (214.5-632.16)	378.23 (208.91-624.83)	-0.06 (-0.08 to -0.04)	<0.001	12032.52 (7367.23-17230.14)	11878.85 (7204.2-17170.32)	-0.04 (-0.06 to -0.02)	<0.001	45687.65 (31535.72-61179.05)	44971.72 (30603.22-60778.3)	-0.05 (-0.06 to -0.03)	<0.001
Germany	365.26 (197.39-599.53)	351.22 (191.09-586.77)	-0.12 (-0.14 to -0.11)	<0.001	11589.36 (6792.22-16928.92)	11156.24 (6569.82-16422.92)	-0.12 (-0.12 to -0.12)	<0.001	43803.73 (29310.69-60015.99)	42216.54 (28138.23-58261.78)	-0.12 (-0.13 to -0.11)	<0.001
Ghana	318.42 (175.24-525.68)	321.71 (172.73-536.73)	0.02 (-0.01 to 0.05)	0.22	10110.18 (6038.22-14707.09)	10180.37 (5946.56-15042.44)	0.01 (-0.02 to 0.05)	0.402	38545.52 (26209.28-52484.08)	38729.79 (25915.76-53605.76)	0 (-0.04 to 0.04)	0.972
Greece	366.13 (198.5-608.79)	352.77 (190.54-590.95)	-0.11 (-0.15 to -0.08)	<0.001	11590.28 (6847.12-17065.88)	11213.16 (6586.29-16666.23)	-0.1 (-0.11 to -0.09)	<0.001	43819.02 (29482.09-60196.46)	42441.02 (28406.18-58748.96)	-0.1 (-0.11 to -0.09)	<0.001
Greenland	341.68 (186.17-568.54)	338.98 (183.98-560.17)	-0.02 (-0.04 to 0)	0.012	11091.68 (6473.73-16468.4)	11000.14 (6396.79-16307.77)	-0.02 (-0.03 to -0.01)	<0.001	41367.47 (27691.49-56922.48)	40965.67 (27435.81-56294.9)	-0.03 (-0.05 to 0)	0.018
Grenada	377.79 (211.07-619.62)	385.92 (214.49-639.2)	0.08 (0.06 to 0.1)	<0.001	11863.41 (7282.11-16895.35)	12169 (7463.15-17440.85)	0.09 (0.06 to 0.11)	<0.001	45258.26 (31401.98-60077.19)	46237.94 (31865.32-62016.02)	0.08 (0.06 to 0.1)	<0.001
Guam	347.56 (191.57-579.73)	345.35 (187.59-578.69)	-0.01 (-0.04 to 0.01)	0.382	10825.61 (6455.68-15821.71)	10809.92 (6419.13-15890.48)	0 (-0.02 to 0.03)	0.779	41161.62 (27884.19-56382.02)	41044.3 (27579.96-56430.09)	0 (-0.02 to 0.02)	0.809
Guatemala	346.15 (192.68-571.85)	376.36 (207.96-621.12)	0.27 (0.25 to 0.3)	<0.001	10924.11 (6639.19-15543.16)	11901.79 (7240.01-17025.88)	0.28 (0.25 to 0.3)	<0.001	41785.93 (28958.25-55420.44)	45359.39 (31120.92-60775.57)	0.26 (0.25 to 0.28)	<0.001
Guinea	310.86 (168.06-509.35)	314.17 (168.59-520.31)	0.03 (0.01 to 0.06)	0.006	9789.49 (5842.78-14223.05)	9919.85 (5804.76-14704.21)	0.04 (0.01 to 0.07)	0.008	37559.02 (25514.67-50754.11)	37860.03 (25353.65-52371.5)	0.02 (0 to 0.05)	0.104
Guinea-Bissau	311.2 (171.16-516.35)	315.44 (172.81-527)	0.04 (0.01 to 0.07)	0.02	9854.63 (5882.2-14350.77)	9986.66 (5883.62-14678.95)	0.04 (0.01 to 0.06)	0.007	37637.43 (25647.23-51067.55)	38048.08 (25516.87-52102.33)	0.03 (0 to 0.05)	0.027
Guyana	370.89 (206.84-604.9)	376.31 (206.88-620.91)	0.06 (0.04 to 0.08)	<0.001	11705.07 (7144.35-16723.6)	11969.85 (7253.25-17163.14)	0.07 (0.05 to 0.1)	<0.001	44695.42 (31083.99-59766.05)	45529.75 (31255.81-60940.44)	0.06 (0.04 to 0.08)	<0.001
Haiti	354.54 (198.72-583.15)	374.75 (207.1-609.82)	0.18 (0.16 to 0.21)	<0.001	11307.34 (6925.2-16079.6)	11920.37 (7319.57-16956.72)	0.17 (0.17 to 0.18)	<0.001	43070.35 (30020.37-57167.23)	45438.9 (31494.56-60483.75)	0.18 (0.17 to 0.19)	<0.001
Honduras	357.1 (200.17-590.12)	382.11 (211.23-630.62)	0.22 (0.19 to 0.26)	<0.001	11167.55 (6912.6-15883.51)	12011.54 (7366.36-17173.59)	0.23 (0.23 to 0.24)	<0.001	42744.94 (29856.65-56670.85)	45762.33 (31701.99-61147.19)	0.22 (0.21 to 0.23)	<0.001
Hungary	383.48 (211.58-634.49)	385.57 (212.05-644.94)	0.02 (-0.01 to 0.05)	0.132	12070.54 (7366.1-17382.69)	12079.98 (7352.21-17386.06)	0 (-0.01 to 0.02)	0.577	45710.09 (31526.34-61401.38)	45788.26 (31447.34-61743.93)	0.01 (-0.01 to 0.02)	0.28
Iceland	353.55 (189.74-590.32)	346.84 (189.45-580.17)	-0.06 (-0.08 to -0.03)	<0.001	11175.68 (6561.37-16405.45)	10977.73 (6423.15-16206.15)	-0.06 (-0.07 to -0.05)	<0.001	42253.64 (28272.06-58080.02)	41505.02 (27709.01-57302.38)	-0.06 (-0.06 to -0.05)	<0.001
India	409.89 (234.7-657.9)	418.03 (236.42-677.87)	0.06 (0.04 to 0.08)	<0.001	13096.93 (8394.67-18046.34)	13310.34 (8380.18-18553.84)	0.05 (0.03 to 0.06)	<0.001	49657.72 (35822.49-63703.75)	50401.8 (35745.64-65728.63)	0.04 (0.03 to 0.05)	<0.001
Indonesia	419.6 (237.72-680.4)	413.21 (232.38-675.62)	-0.04 (-0.06 to -0.03)	<0.001	13091.91 (8316.86-18168.66)	12879.22 (8072.34-18096.35)	-0.06 (-0.08 to -0.03)	<0.001	49792.96 (35651.64-64518.87)	48959.54 (34431.84-64407.77)	-0.05 (-0.07 to -0.04)	<0.001
Iran (Islamic Republic of)	363.49 (203-590.55)	375.52 (210.15-614.61)	0.1 (0.08 to 0.11)	<0.001	11619.17 (7141.76-16474.43)	12042.78 (7400.52-17159.01)	0.11 (0.08 to 0.14)	<0.001	43913.08 (30567.01-58302.5)	45413.8 (31516.19-60747.77)	0.11 (0.09 to 0.12)	<0.001
Iraq	309.66 (169.68-513.39)	336.24 (185.05-554.37)	0.27 (0.25 to 0.29)	<0.001	9892.72 (5912.76-14394.62)	10814.36 (6491.16-15720.41)	0.29 (0.28 to 0.29)	<0.001	37495.98 (25549.73-50934.49)	40778.52 (27644.25-55507.14)	0.27 (0.26 to 0.28)	<0.001
Ireland	356.63 (195.74-595.67)	348.72 (187.88-586.48)	-0.07 (-0.11 to -0.03)	<0.001	11302.95 (6719.74-16533.46)	11082.14 (6448.27-16442.63)	-0.07 (-0.08 to -0.05)	<0.001	42709.27 (28832.66-58493.4)	41895.28 (27949.23-58255.9)	-0.06 (-0.08 to -0.04)	<0.001
Israel	353.3 (191.03-590.64)	339.48 (184.76-564.83)	-0.12 (-0.16 to -0.09)	<0.001	11154.11 (6574.13-16295.47)	10717.08 (6294.76-15925.18)	-0.13 (-0.15 to -0.1)	<0.001	42172.75 (28388.39-57536.97)	40547.83 (27035.48-56170.36)	-0.12 (-0.15 to -0.09)	<0.001
Italy	391.99 (218.88-642.82)	382.87 (212.97-633.47)	-0.07 (-0.09 to -0.06)	<0.001	12384.17 (7550.09-17658.79)	12063.92 (7304.75-17388.58)	-0.08 (-0.09 to -0.08)	<0.001	47000.41 (32334.74-62848.87)	45845.26 (31333.56-61732.32)	-0.08 (-0.09 to -0.07)	<0.001
Jamaica	381.68 (211.73-626.83)	389.88 (216.45-643.83)	0.07 (0.05 to 0.09)	<0.001	11956.79 (7306.89-17105.45)	12287.74 (7473.26-17621.13)	0.09 (0.08 to 0.1)	<0.001	45608.48 (31483.43-60933.2)	46676.8 (32052.29-62512.16)	0.08 (0.07 to 0.08)	<0.001
Japan	375.51 (206.28-622.01)	373.54 (205.34-621.7)	-0.03 (-0.07 to 0.02)	0.223	11700.23 (7010.88-16952.42)	11612.45 (6953.3-16897.31)	-0.03 (-0.07 to 0.01)	0.096	44527.81 (30208.28-60418.11)	44267.41 (29924.93-60394.97)	-0.03 (-0.06 to 0.01)	0.136
Jordan	321.75 (176.36-530.02)	339.82 (184.92-559.82)	0.18 (0.14 to 0.21)	<0.001	10267.66 (6185.52-14903.91)	10912.37 (6530.41-15829.95)	0.2 (0.18 to 0.21)	<0.001	38801.08 (26333.92-52545.25)	41076.33 (27786.3-55879.54)	0.19 (0.17 to 0.2)	<0.001
Kazakhstan	377.55 (208.9-622.23)	372.09 (205.25-615.28)	-0.04 (-0.07 to -0.02)	0.001	11859.63 (7235.69-17005.04)	11705.29 (7097.83-16844.91)	-0.04 (-0.06 to -0.01)	0.001	44981.34 (30967.46-60223.16)	44295.92 (30445.7-59741.85)	-0.05 (-0.07 to -0.03)	<0.001
Kenya	364.7 (205.91-592.66)	390.63 (221.55-636.8)	0.22 (0.21 to 0.23)	<0.001	11478.78 (7213.36-16086.62)	12346.04 (7734.36-17360.63)	0.23 (0.22 to 0.24)	<0.001	43767.14 (30982.13-57229.28)	46903.44 (33015.69-61686.74)	0.22 (0.21 to 0.22)	<0.001
Kiribati	344.28 (190.93-568.22)	352.86 (193.85-589.89)	0.08 (0.07 to 0.1)	<0.001	10852.73 (6511.85-15713.06)	11078.13 (6658.54-16009.06)	0.07 (0.05 to 0.08)	<0.001	41296.57 (28219.32-55930.43)	42199.8 (28738.05-57341.43)	0.07 (0.06 to 0.09)	<0.001
Kuwait	342.02 (183.95-565.16)	347.11 (189.61-570.15)	0.05 (0.04 to 0.06)	<0.001	10925.36 (6477.75-15963.23)	11144.93 (6642.82-16252.95)	0.06 (0.04 to 0.08)	<0.001	41069.2 (27575.53-56379.74)	41805.06 (28040.26-57269.83)	0.06 (0.04 to 0.08)	<0.001
Kyrgyzstan	368.03 (203.3-605.58)	377.67 (208.57-623.89)	0.08 (0.05 to 0.11)	<0.001	11556.98 (7084.68-16470.44)	11836.6 (7259.23-16926.53)	0.08 (0.07 to 0.09)	<0.001	43875.84 (30412.11-58450.33)	44910.41 (31100.72-60118.05)	0.08 (0.07 to 0.09)	<0.001
Lao People's Democratic Republic	366.06 (204.81-599.22)	382.66 (210.31-630.5)	0.14 (0.13 to 0.16)	<0.001	11462.12 (7069.51-16262.91)	11916.25 (7254.56-17091.72)	0.13 (0.12 to 0.14)	<0.001	43673.41 (30489.14-57816.47)	45424.61 (31248.13-60925.73)	0.13 (0.12 to 0.14)	<0.001
Latvia	387.41 (214.73-640.79)	384.74 (213-637.82)	-0.02 (-0.05 to 0.01)	0.157	12158.25 (7456.74-17391.21)	12097.19 (7327.8-17463.37)	-0.02 (-0.02 to -0.01)	<0.001	46146.54 (31838.05-61576.98)	45809.44 (31378.97-61421.12)	-0.02 (-0.03 to -0.02)	<0.001
Lebanon	334.89 (182.53-554.67)	344.55 (188.76-568.28)	0.11 (0.08 to 0.13)	<0.001	10695.64 (6422.04-15534.85)	11106.76 (6657.04-16120.73)	0.13 (0.11 to 0.14)	<0.001	40487.03 (27491.11-55196.7)	41798.53 (28255.83-56843.76)	0.11 (0.09 to 0.13)	<0.001
Lesotho	347.01 (193.28-570.5)	351.3 (193.73-581.19)	0.03 (0 to 0.07)	0.042	10957.25 (6635.95-15745.49)	11321.03 (6730.85-16441.22)	0.1 (0.08 to 0.12)	<0.001	41821.48 (28679.83-56015.23)	43048.82 (29156.44-58623.31)	0.09 (0.07 to 0.1)	<0.001
Liberia	300.54 (165.08-499.09)	313.31 (170.22-522.63)	0.13 (0.12 to 0.15)	<0.001	9679.62 (5787.5-14158.16)	10084.11 (5914.87-14908.37)	0.13 (0.11 to 0.14)	<0.001	36999 (25126.85-50244.63)	38398.21 (25689.53-53010.3)	0.12 (0.1 to 0.13)	<0.001
Libya	320.89 (175.56-524.76)	349.11 (190.49-572.77)	0.28 (0.25 to 0.3)	<0.001	10236.84 (6090.4-14908.15)	11240.47 (6723.26-16310.33)	0.3 (0.29 to 0.32)	<0.001	38628.89 (26075.62-52626.79)	42234.1 (28549.98-57677.22)	0.29 (0.28 to 0.3)	<0.001
Lithuania	388.31 (216.05-630.54)	385.62 (213.55-636.25)	-0.02 (-0.04 to 0)	0.04	12211.39 (7417.16-17422.16)	12171.2 (7354.92-17491)	-0.01 (-0.03 to 0)	0.034	46351.3 (31997.07-61842.77)	46089.39 (31461.61-61774.13)	-0.02 (-0.03 to -0.01)	<0.001
Luxembourg	360.68 (196.02-597.93)	351.41 (189.38-585.94)	-0.08 (-0.1 to -0.05)	<0.001	11437.72 (6666.74-16913.2)	11123.32 (6508.37-16484.2)	-0.09 (-0.1 to -0.08)	<0.001	43182.25 (28658.24-59483.73)	42098.11 (28081-58509.93)	-0.08 (-0.09 to -0.07)	<0.001
Madagascar	343.15 (189.99-561.51)	370.14 (204.27-610.06)	0.24 (0.23 to 0.26)	<0.001	10839.53 (6655.2-15443.21)	11647.11 (7123.59-16725.34)	0.23 (0.21 to 0.24)	<0.001	41393.63 (28793.75-55052.57)	44399.13 (30693.2-59554.96)	0.22 (0.2 to 0.24)	<0.001
Malawi	324.18 (177.55-533.03)	357.32 (196.08-590.73)	0.31 (0.29 to 0.34)	<0.001	10375 (6281.75-14935.72)	11333.12 (6861.41-16348.76)	0.28 (0.27 to 0.29)	<0.001	39521.28 (27220.71-53250.99)	43066.37 (29595.04-57949.63)	0.27 (0.25 to 0.29)	<0.001
Malaysia	374.94 (205.6-619.13)	374.46 (206.64-623.62)	0 (-0.01 to 0.01)	0.447	11782.17 (7147.32-16916.2)	11749.98 (7048.36-16981.72)	0 (-0.02 to 0.02)	0.737	44558.77 (30540.52-59885.39)	44508.77 (30273.87-60457.53)	0 (-0.01 to 0.01)	0.882
Maldives	354.08 (198.04-576.63)	377.86 (208.38-628.72)	0.2 (0.18 to 0.22)	<0.001	11191.64 (6863.71-15872.8)	11892.68 (7182.22-17200.77)	0.2 (0.18 to 0.21)	<0.001	42546.63 (29507.24-56307.54)	45060.93 (30989.57-60976.98)	0.19 (0.17 to 0.2)	<0.001
Mali	303.37 (167.34-498.77)	299.82 (163.6-493.19)	-0.04 (-0.07 to -0.01)	0.008	9545.45 (5711.53-13794.08)	9465.04 (5566.76-13993.33)	-0.03 (-0.04 to -0.01)	<0.001	36720.69 (25045.51-49336.92)	36244 (24435.6-49912.93)	-0.04 (-0.06 to -0.02)	<0.001
Malta	358.43 (193.16-598.46)	350.09 (186.94-582.89)	-0.07 (-0.09 to -0.06)	<0.001	11328.14 (6672.85-16695.68)	11088.03 (6498.95-16395.69)	-0.06 (-0.07 to -0.05)	<0.001	42800.58 (28578.14-58812.81)	41960.25 (27956.23-57741.47)	-0.06 (-0.07 to -0.05)	<0.001
Marshall Islands	349.69 (189.31-584.3)	356.22 (195-589.6)	0.06 (0.05 to 0.07)	<0.001	10925.53 (6540.82-15834.32)	11193.05 (6713.83-16303.93)	0.08 (0.06 to 0.11)	<0.001	41753.64 (28518.5-56476.83)	42672.62 (29230.54-57784.19)	0.07 (0.05 to 0.1)	<0.001
Mauritania	310.23 (170.84-518.13)	318.15 (171.54-533.77)	0.07 (0.06 to 0.09)	<0.001	9794 (5874.3-14308.76)	10026.95 (5891.29-14847.89)	0.07 (0.05 to 0.09)	<0.001	37315.65 (25181.33-50814.13)	38117.98 (25434.46-52833.24)	0.06 (0.05 to 0.07)	<0.001
Mauritius	386.12 (214.31-645.2)	382.24 (210.79-627.68)	-0.03 (-0.05 to -0.02)	<0.001	12184.81 (7384.12-17466.58)	12051.01 (7228-17389.03)	-0.04 (-0.05 to -0.03)	<0.001	46119.87 (31858.1-61827.04)	45688.66 (31087.67-61751.69)	-0.03 (-0.04 to -0.02)	<0.001
Mexico	390.98 (222.31-635.88)	402.54 (228.19-657.56)	0.1 (0.09 to 0.1)	<0.001	12288.64 (7766.67-17213.19)	12682.72 (7946.52-17869.92)	0.11 (0.09 to 0.13)	<0.001	46751.78 (33156.04-61263.04)	48241.68 (33928.93-63521.38)	0.11 (0.09 to 0.13)	<0.001
Micronesia (Federated States of)	343.64 (187.26-567.2)	357.34 (195.3-591.26)	0.12 (0.11 to 0.14)	<0.001	10804.06 (6418.21-15675.51)	11201.15 (6682.41-16246.79)	0.12 (0.11 to 0.13)	<0.001	41023.07 (27780.47-55569.44)	42620.19 (28720.08-58107.56)	0.12 (0.11 to 0.14)	<0.001
Monaco	359.67 (193.29-603.9)	348.91 (187.62-582.67)	-0.1 (-0.11 to -0.08)	<0.001	11389.12 (6603.5-16857.21)	11066.03 (6402.41-16394.88)	-0.09 (-0.09 to -0.09)	<0.001	43005.47 (28547.06-59426.92)	41876.61 (27745.09-57890.82)	-0.08 (-0.09 to -0.08)	<0.001
Mongolia	363.21 (202.07-601.69)	368.41 (204.15-605.43)	0.05 (0.02 to 0.08)	<0.001	11442.5 (7032.53-16343.04)	11572.52 (7090.67-16594.64)	0.04 (0.02 to 0.06)	<0.001	43393.76 (29890.09-58016.74)	43934.33 (30224.33-59103.07)	0.04 (0.02 to 0.06)	<0.001
Montenegro	386.91 (213.24-638.33)	382.05 (211.15-634.57)	-0.04 (-0.07 to 0)	0.027	12125.61 (7406.36-17448.63)	12013.43 (7293.2-17334.78)	-0.03 (-0.04 to -0.03)	<0.001	45866.83 (31645.88-61903.57)	45487.69 (31229.03-61055.71)	-0.03 (-0.03 to -0.03)	<0.001
Morocco	331.06 (179.39-546.51)	343.25 (187.26-565.15)	0.12 (0.09 to 0.15)	<0.001	10592.53 (6324.23-15337.61)	11052.96 (6625.54-16090.35)	0.14 (0.13 to 0.15)	<0.001	40002.86 (27064.78-54312.23)	41609.69 (28180.54-56873.5)	0.13 (0.12 to 0.14)	<0.001
Mozambique	338.43 (187.91-551.93)	346.67 (195.35-568.75)	0.07 (0.07 to 0.08)	<0.001	10779.03 (6565.62-15311.4)	11181.06 (6784.03-16109.71)	0.11 (0.09 to 0.13)	<0.001	41241.51 (28684.3-54822.44)	42540.28 (29240.04-57054.44)	0.09 (0.08 to 0.11)	<0.001
Myanmar	390.97 (218.01-637.64)	387.38 (210.94-642.16)	-0.03 (-0.05 to -0.01)	<0.001	12257.11 (7578.63-17412.48)	12110.71 (7319.43-17422.89)	-0.04 (-0.05 to -0.03)	<0.001	46634.21 (32612.55-61641.84)	46022.27 (31524.54-61734.48)	-0.04 (-0.06 to -0.03)	<0.001
Namibia	343.99 (192-566.52)	353.98 (196.66-584.65)	0.1 (0.08 to 0.11)	<0.001	10855.26 (6540.41-15660.17)	11216.58 (6748.76-16135.46)	0.1 (0.09 to 0.12)	<0.001	41372.88 (28475.01-55821.46)	42695.56 (29197.83-57489.91)	0.1 (0.09 to 0.11)	<0.001
Nauru	336.82 (185.87-560.77)	344.65 (188.84-576.08)	0.07 (0.03 to 0.12)	0.002	10572.36 (6337.66-15360.28)	10821.46 (6399.8-15904.38)	0.08 (0.06 to 0.1)	<0.001	40228.39 (27458.68-54539.13)	41189.3 (27694.8-56467.68)	0.08 (0.06 to 0.1)	<0.001
Nepal	374.72 (213.35-602.77)	394.81 (219.21-643.46)	0.17 (0.15 to 0.19)	<0.001	11866.87 (7353.41-16649.95)	12488.2 (7686.63-17740.16)	0.16 (0.15 to 0.18)	<0.001	45337.51 (31728.38-59273.74)	47500.04 (32999.17-62961.68)	0.15 (0.14 to 0.16)	<0.001
Netherlands	366.33 (200.78-606.96)	353.56 (192.25-587.42)	-0.11 (-0.14 to -0.09)	<0.001	11562.16 (6845.55-16881.8)	11184.13 (6569.46-16565.37)	-0.1 (-0.13 to -0.06)	<0.001	43707.17 (29689.43-59938.77)	42318.74 (28386.28-58494.88)	-0.09 (-0.13 to -0.06)	<0.001
New Zealand	380.13 (210.53-626.22)	373.32 (206.57-617.7)	-0.05 (-0.06 to -0.03)	<0.001	12146.79 (7391.08-17356.81)	11860.23 (7205.62-17032.18)	-0.07 (-0.09 to -0.06)	<0.001	45974.6 (31730.59-61373.45)	45016.5 (30774.21-60501.23)	-0.06 (-0.08 to -0.05)	<0.001
Nicaragua	364.48 (205.39-598.04)	381.27 (207.63-622.11)	0.15 (0.12 to 0.17)	<0.001	11393.25 (6998.31-16215.47)	11958.87 (7292.16-17159.68)	0.16 (0.15 to 0.17)	<0.001	43607.19 (30298.94-57709.38)	45620.28 (31232.48-61093.8)	0.15 (0.14 to 0.15)	<0.001
Niger	299.4 (164.53-492.58)	293.84 (158.78-484.11)	-0.07 (-0.09 to -0.04)	<0.001	9411.87 (5647.89-13636.34)	9207.28 (5467.58-13518.69)	-0.08 (-0.09 to -0.06)	<0.001	36195.58 (24774.26-48962.99)	35337.22 (23920.54-48406.34)	-0.08 (-0.1 to -0.07)	<0.001
Nigeria	327.65 (183.94-536.34)	335.83 (187.32-552.87)	0.07 (0.04 to 0.1)	<0.001	10399.35 (6401.82-14862.57)	10600.65 (6434.29-15327.65)	0.05 (0.01 to 0.08)	0.007	39757.36 (27672.63-53048.92)	40480.75 (27835.54-54662.98)	0.04 (0.01 to 0.08)	0.008
Niue	353.81 (193.98-595.86)	352.43 (192.62-582.66)	-0.01 (-0.05 to 0.04)	0.796	11074.05 (6563.55-16166.52)	11063.68 (6509.54-16191.14)	0 (-0.03 to 0.03)	0.934	42085.97 (28435.73-57608.33)	42019.51 (28090.81-57782.24)	0 (-0.04 to 0.03)	0.85
North Macedonia	387.29 (213.7-632.25)	389.04 (215.79-644.28)	0.02 (-0.02 to 0.06)	0.383	12149.88 (7439.83-17315.71)	12231.28 (7463.94-17646.69)	0.02 (0.01 to 0.04)	0.004	46062.5 (31816.87-61569.95)	46333.01 (31834.9-62338.95)	0.02 (0 to 0.04)	0.018
Northern Mariana Islands	356.83 (194.08-599.32)	355.7 (194.6-594.57)	0.01 (-0.02 to 0.03)	0.738	11140.36 (6646.02-16140.04)	11123.42 (6593.23-16238.8)	0.01 (-0.03 to 0.04)	0.674	42314.59 (28616.08-57578.12)	42283.38 (28572.1-57979.67)	0.01 (-0.02 to 0.04)	0.596
Norway	388.65 (218.53-638.37)	380.35 (211.19-629.03)	-0.06 (-0.08 to -0.04)	<0.001	12267.66 (7533.63-17530.05)	11985.07 (7229.34-17300.41)	-0.07 (-0.09 to -0.04)	<0.001	46505.45 (32128.91-62176.76)	45517.13 (31110.45-61285.1)	-0.06 (-0.09 to -0.04)	<0.001
Oman	321.31 (177.22-535.15)	340.63 (185.59-560.47)	0.19 (0.16 to 0.22)	<0.001	10253.18 (6141.74-14857.81)	10915.77 (6524.37-15933.52)	0.2 (0.2 to 0.21)	<0.001	38698.76 (26281.32-52564.59)	41009.17 (27793.07-56220.78)	0.19 (0.18 to 0.21)	<0.001
Pakistan	394.36 (228.72-630.49)	427.11 (246.71-683.05)	0.26 (0.22 to 0.29)	<0.001	12446 (8072.19-17029.48)	13452.42 (8689.41-18485.82)	0.25 (0.23 to 0.27)	<0.001	47558.36 (34846.46-60168.99)	51414.12 (37498.11-65448.08)	0.25 (0.23 to 0.28)	<0.001
Palau	359.16 (196.95-595.06)	355.61 (193.51-596.78)	-0.02 (-0.05 to 0)	0.042	11268.82 (6703.23-16426.23)	11162.21 (6620.36-16323.46)	-0.03 (-0.05 to -0.01)	0.009	42748.1 (28968.18-58594.55)	42374.32 (28587.57-58318.84)	-0.03 (-0.05 to -0.01)	0.015
Palestine	308.97 (170.42-510.92)	337.98 (187.58-560.79)	0.29 (0.26 to 0.31)	<0.001	9792.91 (5863.18-14138.69)	10828.65 (6476.91-15688.87)	0.33 (0.32 to 0.33)	<0.001	37277.34 (25359.34-50471.34)	40910.65 (27569.45-55615.46)	0.3 (0.29 to 0.31)	<0.001
Panama	386.75 (215.65-636.41)	379.89 (211.51-625.92)	-0.06 (-0.09 to -0.02)	0.001	12067.07 (7384.97-17191.63)	11930.33 (7259.98-17072.44)	-0.03 (-0.05 to -0.02)	<0.001	46102.41 (31972.78-61347.62)	45424.46 (31050.88-60863.94)	-0.05 (-0.06 to -0.03)	<0.001
Papua New Guinea	344.75 (189.34-574.95)	351.06 (193.09-582.66)	0.06 (0.03 to 0.1)	0.001	10892.7 (6575.81-15675.39)	11013.29 (6616.14-15933.79)	0.04 (0.03 to 0.05)	<0.001	41438.5 (28228.79-55892.16)	41959.38 (28675.01-56972.03)	0.04 (0.03 to 0.06)	<0.001
Paraguay	360.02 (198.15-588.52)	371.92 (205.91-614.59)	0.1 (0.08 to 0.12)	<0.001	11342.64 (6909.86-16299.47)	11753.48 (7144.31-16886.26)	0.11 (0.11 to 0.12)	<0.001	43243.71 (29829.84-57810.06)	44732.67 (30580.39-60137.35)	0.11 (0.1 to 0.11)	<0.001
Peru	366.17 (200.73-604.92)	378 (206.43-624.06)	0.1 (0.08 to 0.13)	<0.001	11517.13 (7045.19-16491.3)	11887.43 (7184.56-17097.56)	0.1 (0.1 to 0.11)	<0.001	43852.74 (30311.23-58702.31)	45149.88 (31024.51-60919.28)	0.1 (0.08 to 0.11)	<0.001
Philippines	401.09 (227.34-649.77)	404.67 (227.89-658.95)	0.03 (0.02 to 0.04)	<0.001	12610.24 (7995.77-17499.67)	12668.59 (7957.28-17792.05)	0.01 (0.01 to 0.02)	<0.001	47825.22 (34206.89-62010.67)	48217.42 (33994.25-63280.66)	0.03 (0.02 to 0.03)	<0.001
Poland	412.65 (233.79-669.39)	414.32 (234-674.98)	0.01 (-0.01 to 0.03)	0.308	12966.5 (8241.11-18112.56)	12993.08 (8188.18-18218.43)	0.01 (-0.01 to 0.02)	0.453	49150.32 (34849.39-64256.64)	49216.93 (34671.35-64585.34)	0.01 (-0.01 to 0.02)	0.517
Portugal	365.62 (200-607.7)	353.81 (191.35-588.17)	-0.1 (-0.14 to -0.07)	<0.001	11598.47 (6869.69-16995.89)	11236.98 (6617.88-16602.54)	-0.1 (-0.12 to -0.07)	<0.001	43908.71 (29477.57-60056.23)	42528.12 (28456.99-58574.06)	-0.1 (-0.11 to -0.09)	<0.001
Puerto Rico	375.48 (207.8-619.77)	384.54 (210.29-640.49)	0.08 (0.05 to 0.11)	<0.001	11818.73 (7229.53-17037.01)	12111.94 (7320.84-17541.56)	0.09 (0.07 to 0.1)	<0.001	44818.18 (30783.71-60487.47)	45842.38 (31146.67-62159.43)	0.08 (0.06 to 0.09)	<0.001
Qatar	329 (181.33-542.93)	344.08 (187.72-577.2)	0.15 (0.12 to 0.17)	<0.001	10536.11 (6246.35-15362.56)	11066.84 (6545.95-16175.9)	0.16 (0.15 to 0.17)	<0.001	39670.85 (26700.31-54139.11)	41507.9 (27875.85-57240.18)	0.15 (0.13 to 0.16)	<0.001
Republic of Korea	334.38 (178.47-561.11)	324.19 (170.43-546.74)	-0.11 (-0.18 to -0.03)	0.004	10489.93 (6045.64-15680.94)	10160.06 (5756.31-15406.85)	-0.12 (-0.19 to -0.04)	0.002	39680.09 (26015.94-55315.38)	38383.74 (25020.71-54236.73)	-0.11 (-0.18 to -0.05)	<0.001
Republic of Moldova	391.08 (219.41-641.2)	393.11 (218.23-652.41)	0.01 (-0.01 to 0.04)	0.271	12248.22 (7486.31-17422.87)	12359.07 (7610.95-17647.91)	0.02 (0.02 to 0.03)	<0.001	46570.73 (32151.97-61820.15)	46843.65 (32335.97-62920.48)	0.02 (0.01 to 0.02)	<0.001
Romania	391.26 (217.58-641.09)	383.24 (209.69-629.85)	-0.08 (-0.12 to -0.03)	0.001	12273.76 (7509.37-17520.21)	12016.61 (7296.74-17297.91)	-0.07 (-0.11 to -0.04)	<0.001	46611.28 (32205.42-62239.25)	45585.34 (31320.13-61271.37)	-0.08 (-0.11 to -0.05)	<0.001
Russian Federation	412.79 (234.97-671.06)	408.55 (231.77-667.27)	-0.03 (-0.04 to -0.03)	<0.001	12975.4 (8216.13-18167.66)	12880.46 (8123.82-18115.03)	-0.03 (-0.03 to -0.02)	<0.001	49304.23 (34936.91-64550.52)	48832.1 (34514.1-64098.09)	-0.03 (-0.04 to -0.03)	<0.001
Rwanda	334.45 (183.57-553.51)	363.92 (201.7-600.37)	0.26 (0.23 to 0.3)	<0.001	10639.17 (6405.29-15367.82)	11537.88 (6918.47-16600.09)	0.26 (0.24 to 0.28)	<0.001	40241.39 (27581.24-54163.1)	43694.52 (29855.42-58977.62)	0.27 (0.25 to 0.28)	<0.001
Saint Kitts and Nevis	375.43 (210.54-621.04)	386.02 (212.16-637.37)	0.09 (0.07 to 0.11)	<0.001	11849.58 (7281.01-17017.3)	12158.19 (7402.26-17489.07)	0.08 (0.08 to 0.09)	<0.001	45102.19 (31223.05-60627.07)	46184.68 (31617.04-62120.3)	0.08 (0.07 to 0.08)	<0.001
Saint Lucia	376.53 (209.1-626.98)	389.08 (214.47-644.15)	0.11 (0.1 to 0.12)	<0.001	11875.42 (7298.55-16994.87)	12305.55 (7519.55-17666.53)	0.12 (0.1 to 0.14)	<0.001	45247.35 (31332.3-60296.34)	46755.62 (32191.15-62912.44)	0.11 (0.1 to 0.12)	<0.001
Saint Vincent and the Grenadines	381.99 (213.09-628.33)	384.65 (212.95-632.65)	0.03 (-0.01 to 0.06)	0.165	12001.07 (7268.89-17049.16)	12138.7 (7392.38-17381.57)	0.04 (0.02 to 0.06)	0.001	45751.57 (31579.34-60972.66)	46153.18 (31512.23-61791.37)	0.03 (0.01 to 0.04)	<0.001
Samoa	356.41 (194.24-594.9)	345.08 (187.25-576.36)	-0.11 (-0.12 to -0.09)	<0.001	11167.82 (6647.42-16275.31)	10833.36 (6474.8-15797.26)	-0.1 (-0.12 to -0.08)	<0.001	42370.4 (28695.91-57820.31)	41173.57 (27883.64-56122.62)	-0.09 (-0.12 to -0.07)	<0.001
San Marino	363.83 (198.3-610.67)	352.06 (191.62-582.87)	-0.11 (-0.12 to -0.09)	<0.001	11520.32 (6774.48-17035.39)	11177.42 (6545.77-16636.29)	-0.1 (-0.11 to -0.09)	<0.001	43489.05 (29003.12-59966.45)	42278.85 (28206.92-58493.83)	-0.09 (-0.1 to -0.09)	<0.001
Sao Tome and Principe	317.73 (174.13-527.68)	331.72 (177.07-555.63)	0.14 (0.11 to 0.16)	<0.001	9975.16 (5902.58-14601.45)	10439.95 (6184.71-15405.32)	0.14 (0.11 to 0.17)	<0.001	38086.76 (25675.82-52160.02)	39718.86 (26706.8-55016.1)	0.13 (0.11 to 0.16)	<0.001
Saudi Arabia	311.52 (171.42-515.27)	344.88 (186.6-573.27)	0.33 (0.31 to 0.35)	<0.001	9973.56 (5992.74-14520.06)	11069.42 (6537.32-16121.16)	0.34 (0.31 to 0.37)	<0.001	37572.76 (25536.89-51188.56)	41568.27 (27944.85-56928.2)	0.33 (0.31 to 0.36)	<0.001
Senegal	303.19 (165.17-498.49)	319.67 (174.2-524.81)	0.17 (0.15 to 0.19)	<0.001	9609.46 (5678.47-14008.51)	10115.78 (5956.66-14922.05)	0.16 (0.15 to 0.18)	<0.001	36696.98 (24706.76-49866.05)	38529.87 (25743.29-53055.84)	0.15 (0.14 to 0.17)	<0.001
Serbia	387.74 (213.47-640.35)	387.27 (212.27-635.48)	-0.01 (-0.02 to 0.01)	0.524	12161.94 (7442.55-17358.83)	12138.55 (7416.15-17430.08)	-0.01 (-0.02 to 0)	0.149	46143.5 (31887.63-61611.37)	46022.79 (31755.59-61895.41)	-0.01 (-0.02 to 0)	0.025
Seychelles	383.56 (213.25-633.04)	374.92 (205.87-622.2)	-0.07 (-0.1 to -0.04)	<0.001	11999.25 (7203-17216)	11729.06 (7060.46-16913.16)	-0.07 (-0.08 to -0.06)	<0.001	45456.54 (31245.57-61000.52)	44559.77 (30604.12-60067)	-0.06 (-0.07 to -0.06)	<0.001
Sierra Leone	314.56 (172.89-522.53)	317.05 (172.85-532.77)	0.02 (0 to 0.03)	0.012	9918.15 (5896.57-14382.57)	10017.17 (5973.91-14824.3)	0.02 (0.01 to 0.03)	0.001	38004.36 (25932.95-51647.68)	38181.77 (25674.11-52698.87)	0 (-0.01 to 0.01)	0.761
Singapore	342.9 (183.21-573.21)	332.68 (175.17-563.25)	-0.1 (-0.13 to -0.08)	<0.001	10719.13 (6204.24-15957.91)	10371.11 (5934.36-15659.5)	-0.11 (-0.14 to -0.08)	<0.001	40603.29 (26814.47-56090.51)	39279.37 (25780.66-54974.61)	-0.11 (-0.13 to -0.09)	<0.001
Slovakia	386.47 (214.01-630.92)	385.98 (212.67-637.04)	-0.01 (-0.03 to 0.01)	0.4	12127.48 (7370.26-17357.32)	12109.43 (7403.31-17399.11)	-0.01 (-0.03 to 0.02)	0.535	46018.04 (31768-61608.25)	45919.18 (31598.15-61711.28)	-0.01 (-0.02 to 0)	0.147
Slovenia	391.74 (216.42-644.17)	383.91 (210.93-639)	-0.06 (-0.1 to -0.03)	<0.001	12303.41 (7490.67-17675.52)	12049.65 (7328.59-17340.51)	-0.07 (-0.08 to -0.05)	<0.001	46589.12 (32023.96-62588.17)	45571.18 (31116.25-61265.71)	-0.07 (-0.08 to -0.06)	<0.001
Solomon Islands	329.23 (183.55-542.73)	345.71 (189.51-577.43)	0.17 (0.11 to 0.22)	<0.001	10338.35 (6235.54-14921.58)	10836.04 (6449.52-15759.74)	0.16 (0.12 to 0.2)	<0.001	39403.43 (27056.79-53103.19)	41338.22 (28136.23-56057.93)	0.16 (0.12 to 0.21)	<0.001
Somalia	326.44 (179.58-538.57)	339.47 (188.44-556.46)	0.12 (0.1 to 0.14)	<0.001	10373.82 (6284.46-14872.28)	10763.96 (6504.3-15466.12)	0.11 (0.1 to 0.13)	<0.001	39572.61 (27347.39-52854.33)	40968.41 (28359.5-54805.11)	0.11 (0.1 to 0.12)	<0.001
South Africa	378.88 (213.28-618.13)	375.91 (212.26-618.15)	-0.03 (-0.05 to -0.01)	0.009	12001.42 (7493.29-17008.07)	12073.55 (7461.29-17245.55)	0.01 (-0.01 to 0.03)	0.346	45744.83 (32071.46-60528.17)	45917.43 (31871.56-61473.14)	0 (-0.01 to 0.02)	0.609
South Sudan	328.11 (182.64-538.23)	332.73 (183.43-549.79)	0.03 (0.02 to 0.05)	<0.001	10409.65 (6283.67-14906.57)	10532.37 (6344.7-15121.56)	0.03 (0.02 to 0.04)	<0.001	39739.22 (27450.57-53093.8)	40163.97 (27850.93-53895.64)	0.03 (0.02 to 0.04)	<0.001
Spain	370.35 (200.89-622.5)	359.05 (195.78-598.98)	-0.11 (-0.13 to -0.08)	<0.001	11670.47 (6878.32-17090.06)	11363.92 (6613.89-16786.1)	-0.09 (-0.11 to -0.06)	<0.001	44175.81 (29561.62-60379.39)	43029 (28741.08-59402.06)	-0.09 (-0.11 to -0.07)	<0.001
Sri Lanka	392.03 (219.07-641.79)	383.47 (209.8-628.79)	-0.07 (-0.09 to -0.05)	<0.001	12342.67 (7529.4-17560)	12022.42 (7292.9-17324.79)	-0.08 (-0.1 to -0.07)	<0.001	46793.27 (32637.01-62383.33)	45614.23 (31177.2-61533.13)	-0.08 (-0.09 to -0.07)	<0.001
Sudan	316.9 (175.79-522.54)	339.34 (186.92-556.84)	0.22 (0.2 to 0.25)	<0.001	10089.05 (6092.48-14501.36)	10865.79 (6531.64-15844.86)	0.24 (0.23 to 0.26)	<0.001	38467.23 (26444.96-51649.01)	41031.34 (28021.76-55936.37)	0.21 (0.2 to 0.22)	<0.001
Suriname	376.36 (207.72-617.69)	377.1 (208.66-624.53)	0.01 (0 to 0.02)	0.063	11887.15 (7282.6-16939.87)	11966.11 (7261.52-17165.55)	0.03 (0.02 to 0.04)	<0.001	45220.37 (31278.73-60232.35)	45499.61 (31215.13-61280.82)	0.03 (0.02 to 0.04)	<0.001
Sweden	361.33 (198.01-603.25)	370.78 (202.93-616.58)	0.08 (0.06 to 0.1)	<0.001	11319.61 (6799.86-16521.87)	11688.17 (6987.94-17003.72)	0.1 (0.08 to 0.12)	<0.001	43109.51 (29266.52-58828.52)	44412.65 (30064.66-60307.83)	0.09 (0.08 to 0.11)	<0.001
Switzerland	361.85 (197.1-596.41)	353.14 (190.37-588.7)	-0.08 (-0.11 to -0.04)	<0.001	11514.72 (6867.77-16844.27)	11207.1 (6511.07-16560.75)	-0.08 (-0.1 to -0.07)	<0.001	43489.23 (29441.59-59632.31)	42402.43 (28116.17-58566.14)	-0.08 (-0.09 to -0.07)	<0.001
Syrian Arab Republic	324.17 (176.29-534.58)	345.74 (190.66-568.04)	0.21 (0.19 to 0.23)	<0.001	10337.82 (6251.49-14928.28)	11143.09 (6683.89-16227.17)	0.24 (0.22 to 0.25)	<0.001	39133.87 (26715.05-52856.24)	41930.73 (28466.36-57053.76)	0.22 (0.2 to 0.23)	<0.001
Taiwan (Province of China)	337.29 (180.48-570.75)	336.17 (182.18-571.24)	0 (-0.02 to 0.03)	0.706	10512.07 (6137.73-15620.19)	10445.14 (6015.43-15751.99)	-0.01 (-0.03 to 0.01)	0.422	39846.83 (26424.93-55414.32)	39719.93 (26253.89-55835.26)	0 (-0.02 to 0.02)	0.875
Tajikistan	363.39 (201.4-595.72)	379.37 (210.8-626.47)	0.14 (0.11 to 0.16)	<0.001	11397.84 (6970.55-16294.46)	11900.37 (7269.78-16968.48)	0.14 (0.13 to 0.15)	<0.001	43302.34 (29972.46-57734.34)	45201.84 (31226.53-60229.71)	0.14 (0.13 to 0.15)	<0.001
Thailand	396.84 (220.14-652.43)	386.86 (212.38-646.18)	-0.08 (-0.12 to -0.04)	<0.001	12433.23 (7561.75-17775.26)	12074.73 (7279.54-17512.93)	-0.09 (-0.11 to -0.07)	<0.001	47204.61 (32770.12-62839.9)	45818.17 (31324.5-62025.7)	-0.09 (-0.11 to -0.07)	<0.001
Timor-Leste	355.88 (197.89-581.76)	375.1 (207.93-621.58)	0.17 (0.15 to 0.19)	<0.001	11121.48 (6859.25-15769.2)	11695.62 (7073.58-16789.96)	0.16 (0.16 to 0.17)	<0.001	42422.8 (29753.05-56089.41)	44505.85 (30829.62-59620.78)	0.15 (0.15 to 0.16)	<0.001
Togo	314.96 (173.4-521.95)	322.61 (177.95-532.17)	0.07 (0.04 to 0.09)	<0.001	9988.1 (5984.25-14549.9)	10216.79 (6034.01-15049.22)	0.06 (0.04 to 0.07)	<0.001	38092.96 (25986.91-51964.09)	38879.26 (26280.13-53393.96)	0.05 (0.04 to 0.06)	<0.001
Tokelau	353.51 (192.87-592.06)	351.11 (191.54-587.79)	-0.01 (-0.05 to 0.02)	0.394	11084.76 (6633.41-16075.71)	11028.54 (6546.06-16078.3)	-0.01 (-0.04 to 0.02)	0.564	42132.3 (28464.07-57101.35)	41876 (28322.9-57074.04)	-0.01 (-0.04 to 0.02)	0.444
Tonga	321.66 (174.43-538.92)	339.42 (184.26-564.64)	0.17 (0.16 to 0.19)	<0.001	10108.83 (5957.44-14733.01)	10656.22 (6309.69-15646.72)	0.17 (0.16 to 0.18)	<0.001	38342.79 (25958.78-52397.59)	40445.55 (27242.37-55790.22)	0.18 (0.17 to 0.19)	<0.001
Trinidad and Tobago	384.32 (213.6-625.62)	382.51 (210.97-630.41)	0 (-0.02 to 0.02)	0.879	12109.42 (7371.51-17290.36)	12087.57 (7362.13-17365.64)	0 (-0.02 to 0.02)	0.739	46034.73 (31745.39-61485.72)	45896.44 (31491.09-61744.4)	0 (-0.02 to 0.01)	0.748
Tunisia	343.89 (188.36-569.65)	349.67 (190.51-577.81)	0.06 (0.03 to 0.08)	<0.001	10948.78 (6538.44-15854)	11264.05 (6740.56-16382.73)	0.09 (0.08 to 0.09)	<0.001	41329.76 (28015.11-55854.97)	42303.06 (28680.06-57802)	0.07 (0.07 to 0.08)	<0.001
Turkey	353.48 (194.7-582.94)	354.77 (195.11-584.93)	0.01 (-0.02 to 0.04)	0.404	11219.96 (6757.24-16158.13)	11350.71 (6808.05-16441.55)	0.03 (0.02 to 0.05)	<0.001	42517.53 (28847.12-57363.39)	42752 (29019.53-57997.4)	0.02 (0.01 to 0.03)	<0.001
Turkmenistan	361.9 (201.12-594.9)	371.46 (204.56-614.08)	0.09 (0.06 to 0.12)	<0.001	11417.47 (6981.81-16313.5)	11671.9 (7146.96-16781.04)	0.08 (0.04 to 0.11)	<0.001	43200.69 (29881.76-57956.93)	44165.87 (30329.14-59645.85)	0.08 (0.04 to 0.11)	<0.001
Tuvalu	331.85 (181.54-549.03)	348.31 (191.44-580.5)	0.16 (0.13 to 0.19)	<0.001	10394.8 (6249.8-15082.44)	10908.96 (6497.61-15861.62)	0.16 (0.14 to 0.17)	<0.001	39559.22 (27102.56-53737.16)	41470.23 (28171-56335.17)	0.16 (0.14 to 0.17)	<0.001
Uganda	324.57 (179.74-534.37)	352.34 (193.55-580.14)	0.26 (0.24 to 0.29)	<0.001	10309.21 (6210.28-14801.97)	11168.88 (6701.63-16031.37)	0.26 (0.25 to 0.26)	<0.001	39423.12 (27219.05-52928.68)	42437.63 (29118.39-56938.53)	0.24 (0.23 to 0.24)	<0.001
Ukraine	415.1 (235.41-678.35)	419.72 (235.71-685.41)	0.04 (0.02 to 0.06)	<0.001	13031.25 (8247.44-18273.36)	13250.91 (8340.07-18642.22)	0.05 (0.04 to 0.06)	<0.001	49578.67 (35281.15-64752.49)	50202.19 (35461.81-65616.29)	0.03 (0.03 to 0.04)	<0.001
United Arab Emirates	322.29 (174.87-532.42)	336.05 (182.91-560.8)	0.14 (0.09 to 0.19)	<0.001	10341.89 (6157.44-15058.93)	10847.33 (6358.51-15991.59)	0.16 (0.12 to 0.19)	<0.001	38902.9 (26409.63-53214.69)	40594.57 (27160.88-56174.68)	0.14 (0.1 to 0.17)	<0.001
United Kingdom	380.81 (212.22-627.27)	370.91 (205.52-611.94)	-0.08 (-0.11 to -0.06)	<0.001	12051.67 (7348.89-17261.58)	11740.85 (7095.37-16960.86)	-0.09 (-0.11 to -0.06)	<0.001	45744.93 (31399.1-61377.5)	44602.75 (30363.27-60297.97)	-0.08 (-0.1 to -0.07)	<0.001
United Republic of Tanzania	327.91 (181.3-535.94)	351.62 (193.19-582.32)	0.22 (0.21 to 0.24)	<0.001	10545.89 (6388.5-15120.31)	11149.76 (6753.4-16036.72)	0.18 (0.17 to 0.18)	<0.001	40153.76 (27715.84-53820.67)	42369.95 (29071.42-57059.86)	0.17 (0.16 to 0.17)	<0.001
United States of America	306.44 (163.98-514.62)	353.46 (193.91-583.68)	0.08 (0.07 to 0.09)	<0.001	9664.3 (5527.48-14690.82)	11389.64 (6760.12-16641.14)	0.08 (0.07 to 0.09)	<0.001	36788.37 (23890.55-51810.47)	42834.35 (28929.28-58501.03)	0.08 (0.07 to 0.09)	<0.001
United States Virgin Islands	368.64 (203.08-608)	377.06 (206.95-623.97)	0.46 (0.34 to 0.57)	<0.001	11600.3 (7008.06-16711.56)	11899.54 (7255.28-17182)	0.52 (0.38 to 0.67)	<0.001	44037.06 (30212.5-59509.51)	45077.53 (30835.12-61222.04)	0.48 (0.35 to 0.62)	<0.001
Uruguay	363.04 (196.95-607.88)	352.11 (193.22-584.98)	-0.1 (-0.14 to -0.06)	<0.001	11439.02 (6813.81-16703.36)	11145.04 (6530.63-16435.77)	-0.08 (-0.09 to -0.08)	<0.001	43340.29 (29275.09-59027.58)	42226.26 (28288.92-58059.96)	-0.08 (-0.09 to -0.08)	<0.001
Uzbekistan	360.91 (198.4-594.73)	371.75 (207-610)	0.1 (0.09 to 0.11)	<0.001	11392.49 (6882.19-16245.62)	11722.66 (7147.29-16809.93)	0.1 (0.09 to 0.11)	<0.001	43201.63 (29694.43-57650.92)	44427.21 (30650.75-59586.8)	0.1 (0.09 to 0.1)	<0.001
Vanuatu	331.65 (183.8-553.89)	345.47 (189.02-575.87)	0.14 (0.12 to 0.16)	<0.001	10375.83 (6209.09-15056.08)	10812.17 (6451.56-15646.34)	0.14 (0.13 to 0.16)	<0.001	39583.05 (27060.48-53571.69)	41243.89 (28100.94-56035.32)	0.14 (0.13 to 0.16)	<0.001
Venezuela (Bolivarian Republic of)	371.92 (206.94-604.76)	376.47 (207.71-615.79)	0.04 (0.01 to 0.07)	0.019	11664.7 (7159.63-16703.13)	11800.24 (7176.95-17003.86)	0.04 (0.03 to 0.05)	<0.001	44425.42 (30868.64-59520.89)	44983.28 (30960.03-60462.69)	0.04 (0.03 to 0.05)	<0.001
Viet Nam	397.5 (222.72-646.7)	395.89 (218.77-655.8)	-0.01 (-0.02 to 0.01)	0.295	12395.18 (7616.72-17562.55)	12310.59 (7519.55-17639.75)	-0.02 (-0.03 to -0.01)	<0.001	47159.19 (32758.12-62295.88)	46804.41 (32176.58-62811.95)	-0.02 (-0.04 to -0.01)	<0.001
Yemen	302.88 (168.16-494)	334.05 (182.25-546.62)	0.31 (0.29 to 0.33)	<0.001	9766.11 (5891.02-14043.1)	10803.97 (6499.98-15597.19)	0.33 (0.32 to 0.34)	<0.001	37177.69 (25509.16-49918.76)	40888.23 (28032.17-55177.39)	0.31 (0.3 to 0.32)	<0.001
Zambia	326.15 (178.58-549)	351.02 (195.4-585.81)	0.23 (0.21 to 0.25)	<0.001	10363.89 (6228.03-14954.01)	11187.84 (6716.16-16256.32)	0.23 (0.2 to 0.27)	<0.001	39467.71 (26955.87-53074.84)	42437.52 (29107.73-57625.01)	0.22 (0.2 to 0.24)	<0.001
Zimbabwe	338.94 (185.49-565.62)	348.3 (191.73-576.56)	0.08 (0.05 to 0.11)	<0.001	10713 (6465.72-15502)	11024.21 (6577.43-15878.73)	0.08 (0.05 to 0.11)	<0.001	40815.04 (27861.67-55199.56)	42091.44 (28621.86-56765.87)	0.09 (0.06 to 0.12)	<0.001
Abbreviations: ASDR age-standardized DALYs rate; ASIR age-standardized incidence rate；ASPR age-standardized prevalence rate; CI confidence interval；AAPC, average annual percentage change.
