# Supplementary material for: Rising global burden of common gynecological diseases in women of childbearing age from 1990 to 2021: an update from the Global Burden of Disease Study 2021
Source: Reprod Health. 2025 Apr 21;22:57. doi: 10.1186/s12978-025-02013-1 (PMC12010537; doi:10.1186/s12978-025-02013-1)
Supplement: Supplementary file 7 — Additional file 7. [file 12978_2025_2013_MOESM7_ESM.xlsx]

## Sheet: Sheet1
Table S5. Burden of endometriosis among women of childbearing age in 2021 and their average percentage changes from 1990 to 2021 at the global, regional and national levels.
Characteristics	ASDR (per 100,000 population)				ASMR (per 100,000 population)				ASIR (per 100,000 population)				ASPR (per 100,000 population)
	1990	2021	AAPC (95% CI)	P-value	1990	2021	AAPC (95% CI)	P-value	1990	2021	AAPC (95% CI)	P-value	1990	2021	AAPC (95% CI)	P-value
Global	133.98 (71.36-226.25)	98.69 (53.12-165.44)	-0.98 (-1.03 to -0.94)	<0.001	0 (0-0)	0 (0-0.01)	0.8 (0.31 to 1.29)	0.001	241.4 (124.71-395.45)	178.52 (93.66-290.2)	-0.97 (-1 to -0.93)	<0.001	1455.45 (877.7-2231.77)	1070.7 (654.43-1623.79)	-0.98 (-1.03 to -0.94)	<0.001
Age group (years)
15-19	29.69 (16.12-50.73)	23.45 (13.03-41.1)	-0.75 (-0.78 to -0.72)	<0.001	0 (0-0)	0 (0-0)	0.01 (-0.7 to 0.72)	0.98	233.71 (132.95-361.6)	181.16 (107.67-276.41)	-0.82 (-0.83 to -0.8)	<0.001	316.37 (194.57-508.31)	249.69 (155.46-400.02)	-0.75 (-0.76 to -0.74)	<0.001
20-24	142.46 (75.61-241.92)	110.39 (58.93-186.23)	-0.82 (-0.86 to -0.78)	<0.001	0 (0-0)	0 (0-0)	0.21 (-0.17 to 0.6)	0.282	399.49 (220.39-633.88)	304.31 (167.35-483.57)	-0.87 (-0.94 to -0.8)	<0.001	1529.52 (866.52-2390.03)	1183.94 (677.2-1837.59)	-0.82 (-0.86 to -0.78)	<0.001
25-29	179.26 (96.05-295)	134.63 (73.05-219.88)	-0.92 (-0.98 to -0.86)	<0.001	0 (0-0)	0 (0-0)	0.22 (-0.26 to 0.71)	0.365	246.37 (137.88-394)	178.71 (102.25-283.28)	-1.03 (-1.07 to -0.99)	<0.001	1935.49 (1202.44-2991.5)	1453.61 (916.52-2199.94)	-0.91 (-0.97 to -0.86)	<0.001
30-34	161.37 (82.57-271.11)	115.68 (60.12-191.82)	-1.08 (-1.11 to -1.05)	<0.001	0 (0-0)	0 (0-0)	0.11 (-0.27 to 0.49)	0.58	187.93 (84.08-311.07)	130.39 (57.75-213.71)	-1.17 (-1.2 to -1.13)	<0.001	1749.18 (1048.36-2726.87)	1252.35 (768.87-1939.41)	-1.09 (-1.12 to -1.05)	<0.001
35-39	152.59 (78.9-262.71)	108.95 (57.25-186.3)	-1.06 (-1.14 to -0.99)	<0.001	0 (0-0)	0 (0-0.01)	1.05 (0.8 to 1.3)	<0.001	217.5 (99.49-372.09)	153.4 (70.72-262.89)	-1.11 (-1.14 to -1.08)	<0.001	1663.87 (1003.33-2528.38)	1186.9 (736.97-1778.08)	-1.07 (-1.15 to -0.99)	<0.001
40-44	154.61 (83.04-264.98)	110.89 (60.26-188.06)	-1.06 (-1.11 to -1.02)	<0.001	0 (0-0.01)	0 (0-0.01)	0.99 (0.59 to 1.39)	<0.001	231.34 (114.88-397.86)	167.94 (83.83-285.39)	-1.02 (-1.06 to -0.98)	<0.001	1698.79 (985.12-2578.23)	1217.01 (708.03-1821.81)	-1.07 (-1.1 to -1.03)	<0.001
45-49	134.01 (77.18-225.41)	96.91 (55.32-161.93)	-1.03 (-1.06 to -1.01)	<0.001	0.01 (0-0.01)	0.01 (0-0.02)	1.11 (0.81 to 1.42)	<0.001	134.21 (54.94-249.23)	103.06 (43.57-187.55)	-0.84 (-0.89 to -0.8)	<0.001	1482.77 (971.47-2141.71)	1069.35 (697.56-1536.77)	-1.05 (-1.07 to -1.03)	<0.001
Socio-demographic index
High SDI	105.05 (54.64-182.93)	84.06 (45.11-140.57)	-0.72 (-0.75 to -0.69)	<0.001	0 (0-0)	0 (0-0)	-0.26 (-0.72 to 0.21)	0.282	194.22 (96.82-327.84)	151.94 (77.95-255.37)	-0.8 (-0.83 to -0.76)	<0.001	1136.27 (682.3-1770.47)	911.62 (566.82-1364.67)	-0.71 (-0.75 to -0.67)	<0.001
High-middle SDI	115.21 (61.23-197.44)	91.27 (49.12-152)	-0.74 (-0.78 to -0.7)	<0.001	0 (0-0)	0 (0-0)	0 (-1.2 to 1.21)	0.995	209.61 (106.35-346.38)	167.51 (87.77-271.53)	-0.71 (-0.75 to -0.66)	<0.001	1242.38 (742.95-1921.05)	984.47 (611.03-1477.4)	-0.74 (-0.77 to -0.71)	<0.001
Middle SDI	122.24 (64.94-208.63)	89.71 (48.17-151.5)	-0.98 (-1.02 to -0.95)	<0.001	0 (0-0)	0 (0-0.01)	1.53 (1.04 to 2.02)	<0.001	226.52 (115.23-372.32)	166.15 (86.25-270.81)	-0.99 (-1.01 to -0.96)	<0.001	1321.73 (790.31-2037.84)	969.52 (589.82-1478.31)	-0.98 (-1.02 to -0.95)	<0.001
Low-middle SDI	176.35 (93.52-295.01)	106.62 (56.5-179.56)	-1.61 (-1.64 to -1.58)	<0.001	0 (0-0)	0 (0-0.01)	1.2 (0.88 to 1.52)	<0.001	301.62 (157.33-492.16)	189.85 (98.63-309.3)	-1.48 (-1.51 to -1.45)	<0.001	1930.83 (1165.71-2948.96)	1161.64 (706.01-1777.24)	-1.63 (-1.65 to -1.6)	<0.001
Low SDI	192.68 (101.85-320.35)	126.12 (65.96-210.2)	-1.36 (-1.38 to -1.34)	<0.001	0 (0-0.01)	0 (0-0.01)	0.73 (0.55 to 0.92)	<0.001	323.56 (169.05-528.28)	208.9 (108.11-344.35)	-1.4 (-1.42 to -1.39)	<0.001	2120.43 (1279.35-3237.79)	1378.08 (822.7-2106.6)	-1.38 (-1.42 to -1.35)	<0.001
Region
Andean Latin America	112.41 (57.79-192.06)	76.78 (39.69-133.32)	-1.22 (-1.27 to -1.16)	<0.001	0 (0-0.01)	0 (0-0)	-3.2 (-3.94 to -2.46)	<0.001	210.41 (106.56-347.32)	142.94 (71.83-238.59)	-1.23 (-1.27 to -1.19)	<0.001	1218.33 (731.85-1875.13)	832.57 (494.47-1303.64)	-1.21 (-1.29 to -1.14)	<0.001
Australasia	109.67 (56.13-190.86)	96.04 (48.94-168.08)	-0.43 (-0.47 to -0.38)	<0.001	0 (0-0.01)	0 (0-0)	-1.69 (-3.85 to 0.51)	0.131	203.16 (98.48-350.64)	178.26 (85.29-313.23)	-0.41 (-0.44 to -0.37)	<0.001	1199.83 (714.88-1898.84)	1045.48 (634.18-1621.66)	-0.44 (-0.47 to -0.4)	<0.001
Caribbean	106.16 (55.16-181.7)	79.5 (41.15-138.69)	-0.91 (-0.98 to -0.85)	<0.001	0 (0-0.01)	0 (0-0.01)	0.06 (-1.96 to 2.13)	0.951	190.15 (95.16-315.4)	142.82 (71.49-239.09)	-0.91 (-0.95 to -0.87)	<0.001	1154.89 (685.73-1797.17)	866 (509.61-1365.16)	-0.91 (-0.96 to -0.86)	<0.001
Central Asia	125.17 (66.25-211.5)	98.84 (53.03-168.45)	-0.76 (-0.82 to -0.7)	<0.001	0 (0-0)	0 (0-0)	0.36 (-0.14 to 0.86)	0.158	224.15 (119.74-362.95)	179.57 (95.65-290.23)	-0.72 (-0.77 to -0.66)	<0.001	1350.01 (824.68-2078.29)	1066.26 (656.55-1627.56)	-0.76 (-0.82 to -0.7)	<0.001
Central Europe	94.85 (51.21-158.87)	86.45 (46.56-144.61)	-0.29 (-0.32 to -0.26)	<0.001	0 (0-0.01)	0 (0-0)	-3.51 (-7.2 to 0.34)	0.074	170.39 (90.53-276.46)	153.84 (81.57-251.69)	-0.32 (-0.35 to -0.3)	<0.001	1020.6 (630.86-1565.1)	931.75 (573.98-1430.35)	-0.29 (-0.31 to -0.26)	<0.001
Central Latin America	110.36 (58.47-186.19)	73.09 (38.56-125.73)	-1.32 (-1.36 to -1.27)	<0.001	0.01 (0-0.01)	0 (0-0.01)	-3.01 (-5.16 to -0.82)	0.007	199.67 (102.94-328.44)	131.64 (66.3-219.31)	-1.33 (-1.37 to -1.3)	<0.001	1193.02 (719.41-1833.8)	791.94 (475.24-1226.61)	-1.31 (-1.35 to -1.27)	<0.001
Central Sub-Saharan Africa	183.36 (95.3-310.6)	115.3 (59.27-195.02)	-1.49 (-1.52 to -1.46)	<0.001	0 (0-0.01)	0 (0-0.01)	1.35 (1.23 to 1.47)	<0.001	317.65 (165.83-518.61)	199.75 (101.48-331.39)	-1.49 (-1.53 to -1.45)	<0.001	2028.75 (1213.01-3118.3)	1264.37 (750.38-1971.46)	-1.51 (-1.54 to -1.48)	<0.001
East Asia	111.59 (56.86-198.94)	72.4 (38.23-122.56)	-1.35 (-1.42 to -1.28)	<0.001	0 (0-0)	0 (0-0)	9.24 (7.63 to 10.88)	<0.001	207.49 (101.25-351.58)	135.01 (67.4-223.48)	-1.35 (-1.41 to -1.29)	<0.001	1198.71 (685.73-1883.42)	774.06 (465.29-1176.47)	-1.37 (-1.44 to -1.31)	<0.001
Eastern Europe	157.28 (84.08-261.35)	153.88 (82.05-258.14)	-0.07 (-0.14 to 0.01)	0.103	0.01 (0-0.01)	0.01 (0-0.01)	-0.22 (-1.16 to 0.72)	0.64	275.28 (147.13-446.51)	269.61 (143.95-438.36)	-0.07 (-0.16 to 0.03)	0.161	1699.43 (1043.85-2589.8)	1665.13 (1023.66-2543.16)	-0.07 (-0.15 to 0.01)	0.094
Eastern Sub-Saharan Africa	160.6 (84.55-270.8)	101.02 (52.29-170.78)	-1.48 (-1.5 to -1.47)	<0.001	0 (0-0.02)	0 (0-0.02)	0.71 (0.58 to 0.83)	<0.001	281.75 (147.13-460.65)	171.76 (87.04-283.05)	-1.58 (-1.6 to -1.56)	<0.001	1762.15 (1067.58-2711.22)	1101.33 (655.59-1689.62)	-1.5 (-1.52 to -1.48)	<0.001
High-income Asia Pacific	132.74 (68.5-231.16)	113.1 (60.27-191.68)	-0.5 (-0.54 to -0.47)	<0.001	0 (0-0)	0 (0-0)	4.26 (0.45 to 8.22)	0.028	242.6 (117.99-405.22)	210.6 (104.28-356.17)	-0.43 (-0.47 to -0.39)	<0.001	1428.15 (836.48-2215.84)	1217.46 (750.03-1830.36)	-0.5 (-0.53 to -0.47)	<0.001
High-income North America	89.37 (43.46-161.84)	57.98 (31.58-96.95)	-1.38 (-1.54 to -1.23)	<0.001	0 (0-0)	0 (0-0.01)	0.42 (-1.21 to 2.09)	0.613	175.13 (84.18-305.71)	109.1 (54.64-182.5)	-1.51 (-1.7 to -1.33)	<0.001	971.34 (544.56-1564.88)	634.6 (395.77-940.07)	-1.36 (-1.51 to -1.21)	<0.001
North Africa and Middle East	177.28 (92.75-299.96)	120.48 (63.44-203.87)	-1.27 (-1.39 to -1.15)	<0.001	0 (0-0)	0 (0-0)	1.01 (0.84 to 1.18)	<0.001	310.99 (159.22-508.29)	215.15 (112.35-352.19)	-1.21 (-1.31 to -1.12)	<0.001	1939.75 (1163.34-2965.67)	1318.56 (793.36-2028.44)	-1.3 (-1.42 to -1.18)	<0.001
Oceania	211 (109.18-357.54)	175.16 (87.42-302.98)	-0.6 (-0.64 to -0.56)	<0.001	0 (0-0.01)	0 (0-0.01)	2.01 (1.6 to 2.41)	<0.001	366.42 (185.07-601.89)	299.22 (145.52-499.21)	-0.65 (-0.66 to -0.64)	<0.001	2295.12 (1367.97-3526.91)	1901.34 (1100.44-2904.02)	-0.61 (-0.63 to -0.58)	<0.001
South Asia	176.52 (93.79-293.96)	104.58 (55.48-176.64)	-1.68 (-1.69 to -1.66)	<0.001	0 (0-0)	0 (0-0.01)	0.75 (0.17 to 1.34)	0.011	300.86 (159.46-491.35)	186.05 (97.27-303.94)	-1.54 (-1.56 to -1.51)	<0.001	1938.23 (1174.02-2940.49)	1141.27 (692.03-1746.56)	-1.69 (-1.72 to -1.67)	<0.001
Southeast Asia	148.61 (80.04-248.49)	114.29 (61.18-192.39)	-0.83 (-0.87 to -0.8)	<0.001	0 (0-0.01)	0.01 (0-0.02)	2.38 (2.08 to 2.68)	<0.001	274.55 (144.75-445.32)	211.76 (109.89-343.09)	-0.83 (-0.86 to -0.79)	<0.001	1600.25 (986.67-2430.49)	1226.49 (746.73-1861.59)	-0.84 (-0.88 to -0.8)	<0.001
Southern Latin America	90.97 (45.29-159.2)	75.78 (40.18-127.57)	-0.57 (-0.62 to -0.51)	<0.001	0 (0-0.01)	0 (0-0.01)	4.11 (-0.25 to 8.65)	0.065	169.71 (81.57-293.57)	140.95 (70.64-236.56)	-0.6 (-0.68 to -0.53)	<0.001	988.4 (579.02-1545.9)	825.8 (512.42-1221.67)	-0.56 (-0.61 to -0.52)	<0.001
Southern Sub-Saharan Africa	133.68 (70.96-223.7)	103.41 (55.07-174.67)	-0.83 (-0.85 to -0.82)	<0.001	0 (0-0.01)	0 (0-0.01)	2.85 (1.53 to 4.18)	<0.001	236.52 (124.28-384.66)	185.78 (96.27-305.63)	-0.79 (-0.81 to -0.77)	<0.001	1462.41 (888.75-2237.91)	1139.63 (688.7-1744.86)	-0.81 (-0.83 to -0.79)	<0.001
Tropical Latin America	106.63 (54.75-186.9)	87.27 (46.4-147.86)	-0.67 (-0.98 to -0.35)	<0.001	0.01 (0-0.01)	0.01 (0-0.02)	2.12 (1.56 to 2.67)	<0.001	200.67 (101.2-335.67)	153.13 (78.43-250.39)	-0.88 (-1.13 to -0.64)	<0.001	1162.48 (664.69-1865.79)	947.69 (580.79-1456.3)	-0.68 (-1.01 to -0.35)	<0.001
Western Europe	86.64 (44.07-152.15)	82.58 (43.9-141.64)	-0.15 (-0.23 to -0.07)	<0.001	0 (0-0)	0 (0-0)	-3.79 (-4.92 to -2.64)	<0.001	150.65 (72.02-268.72)	146.06 (71.65-257.35)	-0.08 (-0.17 to 0.01)	0.067	939.45 (557.01-1480.04)	896.8 (552.78-1383.29)	-0.14 (-0.23 to -0.04)	0.004
Western Sub-Saharan Africa	177.15 (94.31-296.8)	126.49 (66.72-208.64)	-1.08 (-1.1 to -1.06)	<0.001	0 (0-0.01)	0 (0-0.01)	1.89 (1.65 to 2.13)	<0.001	312.6 (164.34-507.63)	212.62 (111.34-347.05)	-1.24 (-1.26 to -1.22)	<0.001	1945.51 (1186.37-2972.73)	1380.54 (837.15-2074.3)	-1.1 (-1.12 to -1.08)	<0.001
Nation
Afghanistan	230.49 (118.69-398.77)	180.97 (90.7-309.68)	-0.84 (-1.06 to -0.62)	<0.001	0 (0-0)	0 (0-0)	1 (0.72 to 1.29)	<0.001	382.33 (190.34-635.66)	281.5 (146.36-473.22)	-1.04 (-1.2 to -0.88)	<0.001	2548.82 (1491-3955.1)	1993.14 (1166.49-3101.85)	-0.85 (-1.05 to -0.65)	<0.001
Albania	120.64 (61.06-207.28)	92.82 (47.91-163.12)	-0.85 (-0.91 to -0.79)	<0.001	0.02 (0-0.05)	0 (0-0.01)	-6.35 (-7.72 to -4.96)	<0.001	203.94 (106.7-337.82)	162.83 (85.9-266.43)	-0.72 (-0.75 to -0.7)	<0.001	1289.25 (785.57-2017.92)	998.22 (610.67-1542.64)	-0.83 (-0.86 to -0.8)	<0.001
Algeria	164.53 (83.09-281.79)	119.56 (59.08-205.63)	-1.04 (-1.16 to -0.92)	<0.001	0 (0-0)	0 (0-0)	0.73 (0.57 to 0.88)	<0.001	301.19 (152.74-496.35)	214.06 (107.77-354.09)	-1.11 (-1.22 to -1)	<0.001	1795.47 (1072.38-2782.46)	1305.62 (776.48-2056.54)	-1.04 (-1.16 to -0.92)	<0.001
American Samoa	210.95 (107.3-360.08)	144.73 (71.44-251.46)	-1.21 (-1.23 to -1.18)	<0.001	0 (0-0.01)	0 (0-0.01)	2.16 (-0.13 to 4.5)	0.065	365.33 (183.51-600.88)	262.36 (127.62-436.51)	-1.06 (-1.08 to -1.05)	<0.001	2272.43 (1337.16-3450.87)	1567.71 (913.58-2398.72)	-1.19 (-1.2 to -1.18)	<0.001
Andorra	75.09 (36.1-137.41)	70.4 (33.1-127.54)	-0.2 (-0.27 to -0.12)	<0.001	0 (0-0)	0 (0-0)	-1.59 (-2.17 to -1.01)	<0.001	132.54 (61.72-244.72)	127.16 (59.32-232.17)	-0.12 (-0.14 to -0.09)	<0.001	812.28 (469.88-1316.52)	765.8 (447.97-1235.56)	-0.17 (-0.22 to -0.13)	<0.001
Angola	199.35 (100.88-339.63)	126.63 (63.16-217.44)	-1.44 (-1.51 to -1.38)	<0.001	0 (0-0.01)	0 (0-0.01)	1.25 (0.73 to 1.77)	<0.001	336.42 (172.8-553.88)	212.7 (108.47-354.92)	-1.47 (-1.49 to -1.44)	<0.001	2186.05 (1286.41-3340.18)	1388.9 (819.6-2155.64)	-1.45 (-1.48 to -1.43)	<0.001
Antigua and Barbuda	87.06 (42.99-152.07)	67.71 (32.86-119.51)	-0.81 (-0.85 to -0.76)	<0.001	0 (0-0.01)	0 (0-0.02)	2.61 (0.62 to 4.63)	0.01	164.8 (83.3-273.13)	126.52 (63.58-211.32)	-0.85 (-0.87 to -0.82)	<0.001	942.35 (562.25-1474.86)	732.98 (433.6-1147.59)	-0.81 (-0.83 to -0.8)	<0.001
Argentina	79.9 (38.26-142.66)	64.63 (30.73-115.47)	-0.7 (-0.83 to -0.58)	<0.001	0 (0-0.01)	0 (0-0.01)	4.03 (-0.13 to 8.36)	0.058	154.77 (73.73-265.01)	126.11 (60.66-215.73)	-0.63 (-0.79 to -0.46)	<0.001	867.97 (510.24-1374.73)	701.35 (409.36-1094.99)	-0.67 (-0.79 to -0.55)	<0.001
Armenia	104.52 (52.98-180.94)	78.26 (40.75-132.12)	-0.92 (-1.02 to -0.83)	<0.001	0 (0-0)	0 (0-0)	-4.59 (-5.94 to -3.22)	<0.001	194.59 (104.12-317.61)	151.88 (82.84-244.58)	-0.79 (-0.86 to -0.72)	<0.001	1122.2 (688.34-1732.64)	841.98 (528.86-1253.81)	-0.92 (-0.98 to -0.86)	<0.001
Australia	101.73 (50.96-180.19)	91.24 (44.61-163.47)	-0.34 (-0.41 to -0.27)	<0.001	0 (0-0)	0 (0-0)	-1.68 (-4.81 to 1.55)	0.305	192.06 (90.74-338.93)	170.87 (80.03-302.87)	-0.37 (-0.44 to -0.29)	<0.001	1110.76 (652.72-1769.07)	993.08 (581.52-1577.95)	-0.35 (-0.41 to -0.3)	<0.001
Austria	103.33 (56.12-171.59)	111.61 (58.03-190.49)	0.25 (0.18 to 0.31)	<0.001	0 (0-0)	0 (0-0)	-2.97 (-3.78 to -2.14)	<0.001	165.35 (78.49-288.12)	171.98 (80.99-306.16)	0.13 (0.11 to 0.15)	<0.001	1114.82 (746.92-1589.36)	1210.19 (762.12-1816.37)	0.26 (0.22 to 0.3)	<0.001
Azerbaijan	116.77 (59.38-202.78)	91.59 (45.99-158.71)	-0.77 (-0.83 to -0.71)	<0.001	0 (0-0)	0 (0-0)	-1.44 (-1.68 to -1.2)	<0.001	212.8 (114.17-344.08)	169.62 (89.78-277.33)	-0.73 (-0.78 to -0.69)	<0.001	1253.77 (774.59-1927)	986.14 (601.03-1540)	-0.77 (-0.81 to -0.73)	<0.001
Bahamas	83.45 (41.83-148.02)	65.24 (32.51-115.98)	-0.79 (-0.87 to -0.71)	<0.001	0 (0-0.01)	0 (0-0.01)	-0.25 (-0.86 to 0.36)	0.421	159.6 (80.81-267.1)	123.02 (61.09-206.49)	-0.84 (-0.87 to -0.81)	<0.001	903.82 (535.5-1422.89)	707.43 (415.89-1104.94)	-0.79 (-0.82 to -0.76)	<0.001
Bahrain	135.45 (69.54-235.76)	96.97 (48.79-166.4)	-1.11 (-1.26 to -0.96)	<0.001	0 (0-0)	0 (0-0)	1.9 (1.14 to 2.65)	<0.001	258.76 (132.57-421.52)	183.59 (94.79-299.79)	-1.11 (-1.19 to -1.04)	<0.001	1477.04 (875.69-2278.27)	1061.37 (635.45-1641.46)	-1.08 (-1.22 to -0.93)	<0.001
Bangladesh	169.4 (85.8-295.59)	95.78 (47.68-166.7)	-1.81 (-1.87 to -1.74)	<0.001	0 (0-0)	0 (0-0)	-2.08 (-2.59 to -1.57)	<0.001	289.54 (146.14-482.24)	172.67 (85.67-288.32)	-1.65 (-1.69 to -1.61)	<0.001	1847.26 (1083.27-2879.57)	1044.84 (618.65-1627.55)	-1.82 (-1.84 to -1.79)	<0.001
Barbados	80.72 (40.09-140.04)	66.54 (31.62-115.81)	-0.61 (-0.68 to -0.53)	<0.001	0 (0-0.01)	0 (0-0.01)	-0.61 (-1.31 to 0.1)	0.095	155.09 (78.71-257.77)	124.67 (60.91-207.92)	-0.68 (-0.76 to -0.61)	<0.001	874.1 (520.62-1342.28)	721 (422.8-1125.93)	-0.6 (-0.67 to -0.54)	<0.001
Belarus	150.46 (77.05-260.43)	147.05 (74.97-252.76)	-0.05 (-0.14 to 0.04)	0.266	0 (0-0)	0 (0-0)	-0.22 (-0.53 to 0.09)	0.17	261.27 (135.62-426.66)	254.91 (134.46-415.17)	-0.07 (-0.14 to -0.01)	0.019	1627.3 (988.28-2510.81)	1589.42 (973.21-2431.8)	-0.06 (-0.09 to -0.03)	<0.001
Belgium	108.03 (51.94-194.45)	100.4 (47.45-181.74)	-0.2 (-0.3 to -0.11)	<0.001	0 (0-0)	0 (0-0)	-1.34 (-1.74 to -0.94)	<0.001	168.44 (77.11-311.56)	160.32 (74.06-301.94)	-0.14 (-0.22 to -0.06)	0.001	1169.24 (663.75-1882.3)	1088.29 (619.14-1772.29)	-0.23 (-0.32 to -0.14)	<0.001
Belize	124.55 (61.13-218.24)	76.11 (38.4-134.99)	-1.58 (-1.66 to -1.5)	<0.001	0 (0-0.01)	0 (0-0.01)	1.83 (0.7 to 2.97)	0.001	213.62 (105.91-357.3)	138.3 (68.62-233.7)	-1.39 (-1.42 to -1.36)	<0.001	1351.01 (785.19-2113.4)	825.96 (489.56-1306.26)	-1.57 (-1.61 to -1.52)	<0.001
Benin	176.96 (90.97-299.93)	125.03 (62.21-216.3)	-1.11 (-1.21 to -1.01)	<0.001	0 (0-0.01)	0 (0-0.01)	2.12 (1.8 to 2.43)	<0.001	309.27 (159.26-502.18)	212.31 (108.15-348.1)	-1.21 (-1.24 to -1.18)	<0.001	1944.15 (1163.81-2957.65)	1365.32 (799.7-2096.01)	-1.14 (-1.2 to -1.08)	<0.001
Bermuda	80.05 (38.47-138.6)	68.69 (33.88-122.16)	-0.49 (-0.59 to -0.4)	<0.001	0 (0-0.09)	0 (0-0.06)	-0.95 (-1.45 to -0.44)	<0.001	153.73 (76.39-252.88)	127.37 (63.05-216.88)	-0.61 (-0.65 to -0.57)	<0.001	859.98 (506.55-1334.84)	739.08 (434.55-1160.17)	-0.49 (-0.53 to -0.45)	<0.001
Bhutan	167.16 (84.82-294.74)	91.02 (46.28-157.95)	-1.95 (-2 to -1.9)	<0.001	0 (0-0.01)	0 (0-0.01)	0.88 (0.59 to 1.17)	<0.001	287.79 (146.04-477.11)	164.8 (84.31-272.74)	-1.78 (-1.8 to -1.77)	<0.001	1822.06 (1070.19-2800.39)	985.47 (589.84-1525.51)	-1.97 (-1.98 to -1.95)	<0.001
Bolivia (Plurinational State of)	146.05 (73.32-251.91)	91.51 (44.93-157.72)	-1.5 (-1.61 to -1.39)	<0.001	0 (0-0.02)	0 (0-0.01)	-2.03 (-2.12 to -1.95)	<0.001	252.87 (127.72-423.17)	163.16 (81.39-274.65)	-1.41 (-1.47 to -1.34)	<0.001	1587.32 (934.45-2469.45)	997.47 (575.66-1541.88)	-1.48 (-1.55 to -1.41)	<0.001
Bosnia and Herzegovina	92.11 (46.22-156.24)	84.03 (42.1-147.82)	-0.29 (-0.33 to -0.25)	<0.001	0 (0-0.01)	0 (0-0)	-6.5 (-6.96 to -6.03)	<0.001	168.18 (89.14-275.83)	151.93 (79.01-246.93)	-0.32 (-0.35 to -0.29)	<0.001	988.32 (608.85-1516.82)	907.44 (550.84-1409.19)	-0.27 (-0.3 to -0.24)	<0.001
Botswana	127.07 (63.11-220.15)	93.39 (47.49-163.77)	-0.99 (-1 to -0.97)	<0.001	0 (0-0.01)	0 (0-0.01)	0.08 (-1.18 to 1.34)	0.906	229.86 (115.86-381.68)	171.46 (86.69-282.58)	-0.94 (-0.98 to -0.9)	<0.001	1385.63 (818.08-2166.03)	1027.08 (610.87-1606.71)	-0.96 (-0.99 to -0.93)	<0.001
Brazil	105.76 (54.19-185.79)	87.56 (46.55-148.24)	-0.63 (-0.96 to -0.3)	<0.001	0.01 (0-0.01)	0.01 (0-0.02)	2.12 (1.56 to 2.68)	<0.001	199.51 (100.58-334.16)	153.47 (78.77-250.68)	-0.86 (-1.11 to -0.6)	<0.001	1153.13 (658.51-1854.83)	950.86 (583.12-1459.6)	-0.64 (-0.99 to -0.3)	<0.001
Brunei Darussalam	168.99 (84.56-296.17)	114.03 (56.86-200.96)	-1.25 (-1.31 to -1.2)	<0.001	0 (0-0)	0 (0-0)	-0.13 (-0.44 to 0.18)	0.421	281.75 (129.84-497.21)	207.12 (96.19-358.05)	-0.96 (-1 to -0.92)	<0.001	1818.28 (1042.66-2829.13)	1228.32 (713.76-1922.92)	-1.24 (-1.29 to -1.18)	<0.001
Bulgaria	96.07 (48.05-164.23)	90.38 (45.96-157.76)	-0.19 (-0.26 to -0.13)	<0.001	0 (0-0.01)	0 (0-0.01)	-1.92 (-6.9 to 3.31)	0.464	173.98 (91.07-281.24)	160.44 (83.42-262.79)	-0.26 (-0.33 to -0.18)	<0.001	1035.32 (629.85-1578.6)	974.29 (589.23-1497.69)	-0.18 (-0.21 to -0.16)	<0.001
Burkina Faso	192.55 (98.12-335.26)	133.03 (67.1-226.15)	-1.2 (-1.25 to -1.15)	<0.001	0 (0-0.01)	0 (0-0.01)	-0.24 (-0.78 to 0.31)	0.4	330.81 (169.8-547.15)	222.5 (114.58-364.68)	-1.29 (-1.35 to -1.24)	<0.001	2116.02 (1242.96-3334.23)	1448.6 (848.27-2222.69)	-1.24 (-1.29 to -1.18)	<0.001
Burundi	168.52 (85.31-291.77)	124.86 (61.38-217.59)	-0.96 (-1 to -0.92)	<0.001	0 (0-0.03)	0.01 (0-0.04)	0.92 (0.69 to 1.15)	<0.001	290.59 (147.93-479.23)	198.48 (97.81-333.41)	-1.23 (-1.25 to -1.21)	<0.001	1839.14 (1087.06-2829.37)	1359.62 (785.54-2107.3)	-0.97 (-1 to -0.94)	<0.001
Cabo Verde	117.51 (59.49-201.34)	75.99 (38.2-130.95)	-1.39 (-1.42 to -1.36)	<0.001	0 (0-0)	0 (0-0.01)	15.54 (13.99 to 17.1)	<0.001	225.89 (119.59-369.46)	146.36 (75.85-241.03)	-1.39 (-1.4 to -1.37)	<0.001	1271.76 (770.34-1932.45)	824.2 (489.46-1256.49)	-1.39 (-1.41 to -1.37)	<0.001
Cambodia	213.02 (109.38-364.98)	117.53 (58.73-202.99)	-1.9 (-1.93 to -1.86)	<0.001	0 (0-0.01)	0 (0-0.02)	2.22 (1.99 to 2.45)	<0.001	358.27 (185.56-590.18)	218.82 (110.18-357.64)	-1.57 (-1.64 to -1.5)	<0.001	2313.7 (1381.42-3538.45)	1267.94 (755.55-1938.33)	-1.94 (-2.05 to -1.82)	<0.001
Cameroon	156.15 (78.56-268.2)	100.88 (50.97-175.42)	-1.4 (-1.45 to -1.36)	<0.001	0 (0-0.01)	0 (0-0.01)	1.61 (1.37 to 1.85)	<0.001	284.48 (144.81-466.21)	183.3 (95.31-302)	-1.4 (-1.44 to -1.37)	<0.001	1715.06 (1025.56-2659.82)	1098.15 (654.32-1697.49)	-1.42 (-1.46 to -1.37)	<0.001
Canada	76.11 (37.23-134.62)	64.31 (30.7-115.23)	-0.55 (-0.73 to -0.37)	<0.001	0.01 (0-0.01)	0.01 (0-0.01)	0.18 (-0.69 to 1.06)	0.68	146.53 (70.18-254.82)	123.62 (59.69-213.31)	-0.61 (-0.88 to -0.35)	<0.001	821.83 (484.69-1295.15)	695.74 (408.47-1091.02)	-0.55 (-0.71 to -0.39)	<0.001
Central African Republic	153.71 (77.46-264.83)	109.87 (55.3-192.75)	-1.07 (-1.12 to -1.02)	<0.001	0 (0-0.01)	0 (0-0.01)	0.82 (0.51 to 1.13)	<0.001	282.17 (143.07-463.64)	193.5 (98.23-322.69)	-1.21 (-1.23 to -1.19)	<0.001	1701.01 (1009.12-2641.03)	1210.63 (724.1-1881.45)	-1.08 (-1.12 to -1.05)	<0.001
Chad	205.75 (105.82-358.08)	190.59 (94.61-324.53)	-0.26 (-0.3 to -0.22)	<0.001	0 (0-0)	0 (0-0.01)	3.01 (2.83 to 3.2)	<0.001	343.94 (177.5-568.18)	276.6 (140.98-461.82)	-0.7 (-0.73 to -0.68)	<0.001	2256.72 (1348.91-3497.51)	2090.52 (1206.76-3187.72)	-0.25 (-0.29 to -0.22)	<0.001
Chile	115.86 (56.94-205.61)	102.91 (56.26-168.44)	-0.37 (-0.57 to -0.17)	<0.001	0 (0-0.01)	0 (0-0.01)	4.71 (-0.28 to 9.94)	0.065	202.79 (95.23-356.75)	177.24 (89.77-295.44)	-0.42 (-0.46 to -0.39)	<0.001	1260.15 (721.14-1955.97)	1128.69 (746.74-1585.41)	-0.35 (-0.56 to -0.13)	0.002
China	108.17 (55.1-193.79)	69.76 (36.59-118.66)	-1.37 (-1.44 to -1.29)	<0.001	0 (0-0)	0 (0-0)	9.56 (8.44 to 10.69)	<0.001	203 (98.95-344.73)	130.89 (65.18-216.86)	-1.37 (-1.44 to -1.3)	<0.001	1161.99 (661.79-1831.94)	745.74 (447.15-1137.61)	-1.39 (-1.46 to -1.32)	<0.001
Colombia	96.79 (48.01-168.78)	67.28 (32.76-120.34)	-1.15 (-1.21 to -1.1)	<0.001	0.01 (0-0.02)	0 (0-0.01)	-3.24 (-5.25 to -1.18)	0.002	181.63 (90.93-302.16)	124.12 (61.33-209.14)	-1.22 (-1.24 to -1.19)	<0.001	1043.24 (618.75-1627.21)	725.36 (429.37-1147.02)	-1.16 (-1.2 to -1.12)	<0.001
Comoros	152.76 (77.33-264.38)	79.37 (38.64-141.16)	-2.09 (-2.13 to -2.04)	<0.001	0 (0-0.04)	0.01 (0-0.04)	1.04 (-0.13 to 2.22)	0.081	269.49 (136.67-442.21)	145.34 (71.2-244.53)	-1.97 (-1.98 to -1.96)	<0.001	1655.1 (989.81-2563.39)	858.72 (504.41-1343.52)	-2.09 (-2.11 to -2.08)	<0.001
Congo	140.56 (71.02-242.53)	95.45 (48.66-163.67)	-1.22 (-1.31 to -1.13)	<0.001	0 (0-0.01)	0 (0-0.02)	1.36 (0.6 to 2.12)	<0.001	264.1 (138.27-434.06)	175.42 (90.53-287.79)	-1.29 (-1.39 to -1.19)	<0.001	1547.02 (940.37-2359.94)	1045.67 (626-1606.33)	-1.24 (-1.33 to -1.14)	<0.001
Cook Islands	167.5 (86.72-286.98)	128.78 (65.96-224.43)	-0.84 (-0.87 to -0.81)	<0.001	0 (0-0)	0 (0-0)	1.61 (1.23 to 1.99)	<0.001	310.96 (160.52-509.11)	239.35 (118.79-393.48)	-0.84 (-0.89 to -0.79)	<0.001	1806.76 (1091.67-2789.54)	1388.68 (829.21-2128.33)	-0.84 (-0.86 to -0.82)	<0.001
Costa Rica	95.46 (47.53-165.23)	64.49 (31.39-112.62)	-1.25 (-1.29 to -1.22)	<0.001	0 (0-0.01)	0 (0-0)	-2.1 (-2.62 to -1.58)	<0.001	179.11 (90.26-299.89)	120.87 (59.24-204.38)	-1.25 (-1.28 to -1.23)	<0.001	1030.76 (615.1-1609.37)	700.84 (407.53-1104.63)	-1.23 (-1.25 to -1.21)	<0.001
Coted'Ivoire	171.25 (87.5-295.74)	114.93 (57.93-198.67)	-1.28 (-1.33 to -1.23)	<0.001	0 (0-0)	0 (0-0.01)	2.93 (2.56 to 3.31)	<0.001	303.91 (156.53-500.52)	200.84 (100.76-330.05)	-1.33 (-1.34 to -1.31)	<0.001	1887.99 (1118.04-2901.47)	1252.2 (741.17-1914.88)	-1.32 (-1.35 to -1.29)	<0.001
Croatia	87.42 (43.93-151)	74.84 (40.8-124.48)	-0.51 (-0.58 to -0.44)	<0.001	0 (0-0.01)	0 (0-0)	-5.27 (-9.57 to -0.77)	0.022	161.34 (84.86-262.5)	142.12 (79.87-229.64)	-0.41 (-0.44 to -0.39)	<0.001	936.39 (570.69-1447.14)	803.13 (525.42-1168.11)	-0.5 (-0.56 to -0.44)	<0.001
Cuba	88.65 (44.28-154.26)	76.39 (37.71-134.39)	-0.47 (-0.56 to -0.37)	<0.001	0 (0-0.01)	0 (0-0.01)	0.04 (-3 to 3.18)	0.978	167.75 (84.46-279.47)	138.01 (68.22-232)	-0.61 (-0.67 to -0.55)	<0.001	960.99 (562.46-1499.36)	826.66 (490.88-1300.75)	-0.48 (-0.56 to -0.4)	<0.001
Cyprus	93.24 (44.3-170.33)	74.61 (35.55-135.92)	-0.71 (-0.76 to -0.66)	<0.001	0 (0-0)	0 (0-0)	-1.24 (-1.62 to -0.85)	<0.001	152.41 (70.87-282.27)	131.06 (61.83-240.4)	-0.47 (-0.51 to -0.43)	<0.001	1007.46 (573.26-1635.9)	805.81 (465.1-1286.26)	-0.72 (-0.74 to -0.69)	<0.001
Czechia	101.88 (51.36-178.93)	95.34 (48.55-166.15)	-0.2 (-0.27 to -0.12)	<0.001	0 (0-0)	0 (0-0)	-1.92 (-3.32 to -0.5)	0.008	181.23 (94.16-296.25)	165.51 (86.93-271.94)	-0.26 (-0.35 to -0.17)	<0.001	1095.04 (666.96-1702.7)	1028.12 (627.1-1590.55)	-0.19 (-0.28 to -0.11)	<0.001
Democratic People's Republic of Korea	216.72 (108.32-374.86)	118.59 (58.7-210.8)	-1.92 (-1.97 to -1.88)	<0.001	0 (0-0)	0 (0-0)	4.65 (4.43 to 4.88)	<0.001	348.23 (169.29-580.99)	215.74 (104.77-361.1)	-1.53 (-1.56 to -1.5)	<0.001	2326.13 (1355.22-3556.68)	1269.48 (748.24-1983.06)	-1.93 (-1.95 to -1.91)	<0.001
Democratic Republic of the Congo	184.93 (94.7-319.1)	114.08 (57.27-195.35)	-1.55 (-1.6 to -1.51)	<0.001	0 (0-0.01)	0 (0-0.01)	1.42 (1.2 to 1.64)	<0.001	320.01 (165.82-520.78)	198.49 (99.46-329.66)	-1.53 (-1.59 to -1.47)	<0.001	2052.28 (1233.76-3154.65)	1250.56 (736.83-1953.5)	-1.59 (-1.63 to -1.55)	<0.001
Denmark	66.89 (31.47-124.58)	63 (29.89-115.21)	-0.18 (-0.27 to -0.09)	<0.001	0 (0-0)	0 (0-0)	-4.37 (-5.81 to -2.91)	<0.001	122.77 (58.31-222.75)	117.35 (55.28-212.77)	-0.12 (-0.17 to -0.08)	<0.001	723 (423.69-1162.01)	682.86 (402.06-1098.18)	-0.18 (-0.25 to -0.1)	<0.001
Djibouti	171.94 (87.15-293.91)	93.6 (47.11-161.41)	-1.94 (-2.01 to -1.87)	<0.001	0 (0-0.04)	0.01 (0-0.04)	0.81 (0.54 to 1.07)	<0.001	293.52 (151.06-486.58)	162.77 (82.83-269.01)	-1.88 (-1.9 to -1.87)	<0.001	1865.41 (1103.17-2867.85)	1012.08 (592.47-1544.55)	-1.95 (-2 to -1.91)	<0.001
Dominica	108.16 (54.02-190.02)	70.33 (35.07-124.12)	-1.38 (-1.44 to -1.31)	<0.001	0 (0-0.01)	0 (0-0.01)	0.98 (0.74 to 1.22)	<0.001	194.05 (96.66-327.67)	130.71 (65.04-218.2)	-1.26 (-1.31 to -1.22)	<0.001	1174.49 (690.17-1831.37)	763.44 (454.56-1188.62)	-1.37 (-1.41 to -1.34)	<0.001
Dominican Republic	116.81 (57.48-205.13)	85.18 (41.26-149.67)	-0.99 (-1.09 to -0.89)	<0.001	0 (0-0)	0 (0-0)	-0.87 (-1.15 to -0.58)	<0.001	204.37 (100.75-346.15)	150.09 (75.03-253.25)	-0.98 (-1.06 to -0.91)	<0.001	1268.95 (739.68-1997.25)	926.35 (542.1-1458.33)	-1 (-1.08 to -0.91)	<0.001
Ecuador	112 (56-195.12)	76.63 (38.22-135.59)	-1.21 (-1.28 to -1.15)	<0.001	0 (0-0.02)	0 (0-0.01)	-5.03 (-6.37 to -3.67)	<0.001	209 (104.91-344.69)	142.94 (71.74-239.19)	-1.21 (-1.25 to -1.18)	<0.001	1212.27 (716.59-1881.17)	829.85 (497.41-1301.7)	-1.21 (-1.25 to -1.17)	<0.001
Egypt	167.06 (83.77-287.93)	129.95 (64.96-227.09)	-0.77 (-0.85 to -0.7)	<0.001	0 (0-0)	0 (0-0)	4.46 (3.7 to 5.22)	<0.001	302 (152.6-499.95)	225.19 (114.45-369.52)	-0.96 (-1.07 to -0.85)	<0.001	1824.07 (1083.84-2836.97)	1415.88 (839.16-2201.13)	-0.79 (-0.86 to -0.72)	<0.001
El Salvador	99.43 (49.22-176.94)	64.99 (31.6-115.19)	-1.37 (-1.44 to -1.31)	<0.001	0 (0-0.02)	0 (0-0.01)	-3.24 (-4.05 to -2.43)	<0.001	185.59 (91.7-310.88)	120.95 (60.16-203.88)	-1.38 (-1.41 to -1.34)	<0.001	1077.93 (646.24-1705.44)	702.53 (410.64-1112.45)	-1.38 (-1.41 to -1.35)	<0.001
Equatorial Guinea	198.4 (100.41-341.14)	95.03 (48.14-165.92)	-2.36 (-2.4 to -2.31)	<0.001	0 (0-0.01)	0 (0-0.01)	1.17 (0.63 to 1.72)	<0.001	336.58 (171.05-551.46)	174.91 (89.4-288.52)	-2.09 (-2.13 to -2.05)	<0.001	2192.4 (1302.75-3377.95)	1041.68 (630.24-1620.89)	-2.38 (-2.44 to -2.31)	<0.001
Eritrea	149.07 (75.29-257.86)	87.35 (43.22-154.04)	-1.7 (-1.74 to -1.66)	<0.001	0 (0-0.03)	0.01 (0-0.04)	0.97 (0.86 to 1.08)	<0.001	265.54 (137.78-444.05)	155.6 (76.44-259.95)	-1.7 (-1.73 to -1.67)	<0.001	1628.87 (968.69-2536.36)	945.25 (557.99-1475.61)	-1.74 (-1.75 to -1.72)	<0.001
Estonia	155.58 (80.12-268.37)	140.38 (70.91-237.49)	-0.33 (-0.39 to -0.27)	<0.001	0 (0-0)	0 (0-0)	0.01 (-1.11 to 1.15)	0.98	267.24 (138.44-441.28)	245.4 (129.37-399.56)	-0.27 (-0.32 to -0.21)	<0.001	1679.93 (1018.97-2573.73)	1514.79 (931.43-2323.82)	-0.34 (-0.39 to -0.28)	<0.001
Eswatini	144.25 (71.69-248.85)	90.81 (45.46-158.02)	-1.48 (-1.53 to -1.44)	<0.001	0 (0-0.01)	0 (0-0.01)	1.82 (1.41 to 2.23)	<0.001	249.61 (124.81-413.68)	168.61 (83.95-280)	-1.26 (-1.28 to -1.24)	<0.001	1563.61 (911-2442.08)	1002.47 (592.87-1555.09)	-1.43 (-1.44 to -1.41)	<0.001
Ethiopia	164.86 (86.87-275.95)	95.57 (49.73-161.94)	-1.75 (-1.79 to -1.71)	<0.001	0 (0-0.03)	0 (0-0.02)	-0.04 (-0.17 to 0.09)	0.516	286.59 (151.28-466.18)	164.68 (86.16-269.15)	-1.77 (-1.79 to -1.75)	<0.001	1800.15 (1100.4-2733.27)	1038.42 (630.21-1590.43)	-1.76 (-1.79 to -1.73)	<0.001
Fiji	156.22 (79.07-270.91)	136.12 (68.86-235.4)	-0.44 (-0.46 to -0.42)	<0.001	0 (0-0.01)	0 (0-0.01)	-0.2 (-0.75 to 0.35)	0.472	295.24 (151.41-484.79)	251.54 (126.82-412.21)	-0.52 (-0.55 to -0.49)	<0.001	1687.42 (1014.04-2636.6)	1473.81 (873.5-2263.96)	-0.42 (-0.44 to -0.4)	<0.001
Finland	102.98 (49.01-187.85)	89.95 (42.97-164.38)	-0.45 (-0.55 to -0.34)	<0.001	0 (0-0.01)	0 (0-0)	-3.3 (-3.98 to -2.63)	<0.001	163.13 (74.17-309.64)	149.47 (69.99-271.76)	-0.27 (-0.37 to -0.18)	<0.001	1115.57 (633.43-1814)	972.85 (562.32-1551.35)	-0.45 (-0.54 to -0.36)	<0.001
France	80.81 (38.43-147.58)	77.91 (37.08-143.67)	-0.11 (-0.16 to -0.05)	<0.001	0 (0-0.01)	0 (0-0)	-1.88 (-3.73 to 0.02)	0.052	139.32 (64.85-257.6)	135.14 (62.94-250.89)	-0.08 (-0.16 to 0)	0.064	875.55 (508.05-1412.58)	842.59 (485.76-1376.33)	-0.11 (-0.16 to -0.06)	<0.001
Gabon	140.62 (72.27-242.97)	83.24 (40.65-144.37)	-1.67 (-1.74 to -1.6)	<0.001	0 (0-0.01)	0 (0-0.01)	0.93 (0.57 to 1.29)	<0.001	263.74 (138.39-435.46)	158.34 (80.01-262.47)	-1.63 (-1.65 to -1.61)	<0.001	1545.56 (937.94-2394.34)	916.43 (540.78-1418.86)	-1.67 (-1.7 to -1.64)	<0.001
Gambia	196.59 (100.08-339.93)	105.59 (52.37-180.06)	-2.01 (-2.06 to -1.97)	<0.001	0 (0-0)	0 (0-0.01)	3.49 (2.08 to 4.93)	<0.001	331.77 (170.81-545.8)	190.35 (96.94-314.34)	-1.79 (-1.82 to -1.75)	<0.001	2152.03 (1277.87-3341.95)	1156.72 (696.84-1790.16)	-2.01 (-2.06 to -1.96)	<0.001
Georgia	108.22 (55.12-189.16)	99.21 (52.29-161.97)	-0.28 (-0.35 to -0.21)	<0.001	0 (0-0)	0 (0-0)	1.07 (-0.23 to 2.39)	0.108	200.56 (106.54-327.22)	184.97 (101.08-294.27)	-0.27 (-0.34 to -0.19)	<0.001	1160.82 (714.64-1800.9)	1066.45 (684.68-1562.96)	-0.27 (-0.31 to -0.23)	<0.001
Germany	97.05 (47.01-175.77)	94.13 (45.56-169.65)	-0.08 (-0.36 to 0.21)	0.599	0 (0-0.01)	0 (0-0)	-3.63 (-5.1 to -2.14)	<0.001	182.33 (87.26-327.83)	178.45 (85.71-317.59)	-0.05 (-0.17 to 0.06)	0.381	1053.41 (622.39-1699.76)	1025.25 (602.47-1652.06)	-0.07 (-0.33 to 0.19)	0.582
Ghana	138.74 (69.44-240.47)	81.67 (40.16-140.18)	-1.69 (-1.73 to -1.65)	<0.001	0 (0-0.01)	0 (0-0.01)	-0.45 (-0.76 to -0.15)	0.004	260.12 (133.23-427.65)	156.22 (79.47-256.49)	-1.63 (-1.65 to -1.61)	<0.001	1515.57 (910.63-2328.98)	890.15 (531.24-1361.74)	-1.7 (-1.72 to -1.68)	<0.001
Greece	78.19 (37.15-143.52)	76.38 (37-140.55)	-0.07 (-0.12 to -0.02)	0.005	0 (0-0)	0 (0-0)	-2.23 (-3.19 to -1.26)	<0.001	136.44 (63.6-249.59)	134.07 (63.16-245.7)	-0.03 (-0.09 to 0.02)	0.181	845.49 (486.78-1372.81)	829.45 (484.1-1344.82)	-0.06 (-0.07 to -0.04)	<0.001
Greenland	84.62 (41.31-149.05)	72.22 (34.76-131.54)	-0.51 (-0.56 to -0.46)	<0.001	0 (0-0.01)	0 (0-0.01)	-1.22 (-1.38 to -1.06)	<0.001	158.61 (76.38-272.88)	135.39 (65.34-236.12)	-0.51 (-0.52 to -0.49)	<0.001	925.6 (548.31-1435.99)	787.55 (464.27-1245.64)	-0.52 (-0.55 to -0.49)	<0.001
Grenada	98.13 (49.55-170.59)	72.44 (35.04-127.09)	-0.96 (-1.03 to -0.89)	<0.001	0 (0-0.03)	0 (0-0.03)	-0.55 (-1.21 to 0.13)	0.111	179.78 (89.26-299.51)	133.57 (66.77-223.53)	-0.95 (-0.98 to -0.92)	<0.001	1063.38 (633.7-1654.8)	787.98 (463.69-1242.92)	-0.95 (-1 to -0.91)	<0.001
Guam	162.9 (83.12-281.29)	147.61 (72.81-257.5)	-0.34 (-0.41 to -0.27)	<0.001	0 (0-0)	0 (0-0)	-0.8 (-2.43 to 0.86)	0.344	302.53 (155.97-493.31)	265.04 (129.93-439.89)	-0.43 (-0.47 to -0.39)	<0.001	1750.8 (1056.49-2694.63)	1591.21 (929.22-2439.64)	-0.33 (-0.41 to -0.25)	<0.001
Guatemala	153.89 (75.69-268.09)	75.88 (37.97-133.12)	-2.26 (-2.35 to -2.17)	<0.001	0.03 (0.01-0.09)	0.01 (0-0.02)	-4.79 (-7.02 to -2.52)	<0.001	250.23 (120.22-432.68)	136.13 (67.26-234.1)	-1.94 (-2.05 to -1.83)	<0.001	1672.98 (974.31-2683.97)	829.08 (488.9-1311.86)	-2.24 (-2.29 to -2.19)	<0.001
Guinea	186.56 (93.2-321.59)	124.17 (63.66-216.03)	-1.32 (-1.4 to -1.25)	<0.001	0 (0-0)	0 (0-0.01)	2.6 (2.2 to 3.01)	<0.001	322.04 (165.34-525.58)	212.49 (107.43-353.11)	-1.35 (-1.44 to -1.27)	<0.001	2043.18 (1214.18-3151.69)	1354.54 (798.74-2105.7)	-1.34 (-1.39 to -1.28)	<0.001
Guinea-Bissau	151.94 (77.85-263.35)	95.64 (48.21-167.06)	-1.49 (-1.55 to -1.44)	<0.001	0 (0-0.01)	0 (0-0.02)	2.25 (1.98 to 2.51)	<0.001	278.94 (143.35-454.8)	176.56 (88.59-290.11)	-1.47 (-1.5 to -1.44)	<0.001	1667.46 (1010.16-2555.82)	1041.91 (622.72-1619.94)	-1.51 (-1.53 to -1.49)	<0.001
Guyana	102.91 (51.02-179.07)	76.11 (37.07-132.35)	-0.95 (-1.04 to -0.86)	<0.001	0 (0-0.01)	0 (0-0.01)	2.59 (0.99 to 4.21)	0.001	187.86 (93.83-314.51)	139.64 (67.7-235.09)	-0.95 (-0.98 to -0.92)	<0.001	1126.31 (656.91-1780.51)	836.6 (495.06-1300.65)	-0.94 (-0.98 to -0.9)	<0.001
Haiti	150.51 (74.99-261.47)	84.16 (41.86-151.05)	-1.84 (-1.93 to -1.75)	<0.001	0 (0-0.02)	0 (0-0.01)	-1.04 (-1.16 to -0.92)	<0.001	243.42 (119.53-415.93)	149.43 (75.63-254.15)	-1.56 (-1.6 to -1.51)	<0.001	1656.18 (956.04-2631.34)	926.05 (534.71-1474.52)	-1.85 (-1.91 to -1.78)	<0.001
Honduras	142.61 (71.22-251.24)	74.1 (36.36-133.65)	-2.1 (-2.16 to -2.03)	<0.001	0 (0-0.01)	0 (0-0.01)	-2.11 (-2.4 to -1.81)	<0.001	238.54 (114.57-408.06)	133.16 (65.78-226.43)	-1.86 (-1.91 to -1.81)	<0.001	1546.1 (902.3-2444.14)	804.48 (478.56-1265.74)	-2.1 (-2.13 to -2.06)	<0.001
Hungary	96.95 (49.05-166.72)	86.46 (43.74-150.51)	-0.36 (-0.43 to -0.29)	<0.001	0.01 (0-0.03)	0.01 (0-0.01)	-2.77 (-7.7 to 2.41)	0.289	174.15 (90.91-283.88)	154.87 (80.97-250.91)	-0.37 (-0.4 to -0.35)	<0.001	1038.53 (629.6-1592.36)	929.55 (562.74-1431.31)	-0.35 (-0.4 to -0.3)	<0.001
Iceland	38.03 (19.72-62.77)	50.39 (22.91-92.82)	0.93 (0.86 to 1.01)	<0.001	0 (0-0)	0 (0-0)	-0.37 (-1.61 to 0.88)	0.559	46.88 (38.15-56.61)	86.67 (40.49-160.6)	2.02 (1.94 to 2.09)	<0.001	411.28 (280.33-554)	544.76 (311.12-878.74)	0.93 (0.85 to 1.02)	<0.001
India	166.09 (88.34-276.14)	99.63 (52.67-168)	-1.64 (-1.65 to -1.62)	<0.001	0 (0-0)	0 (0-0.01)	0.73 (0.02 to 1.44)	0.044	284.55 (150.25-464.75)	177.77 (92.94-290.04)	-1.51 (-1.54 to -1.47)	<0.001	1826.53 (1108.64-2756.02)	1087.22 (660.57-1668.29)	-1.66 (-1.69 to -1.63)	<0.001
Indonesia	163.49 (87.97-274.81)	117.89 (62.45-199.57)	-1.04 (-1.1 to -0.98)	<0.001	0 (0-0.01)	0.01 (0-0.03)	2.94 (2.59 to 3.3)	<0.001	295.77 (155.38-478.62)	212.32 (110.32-345.94)	-1.06 (-1.1 to -1.01)	<0.001	1755.82 (1081.09-2657.11)	1261.15 (770.51-1908.9)	-1.05 (-1.1 to -1.01)	<0.001
Iran (Islamic Republic of)	138.76 (74.88-231.99)	101.43 (53.37-170.84)	-1 (-1.16 to -0.85)	<0.001	0 (0-0)	0 (0-0)	-0.31 (-0.76 to 0.15)	0.187	254.42 (134.71-412.15)	184.88 (96.08-301.8)	-1.04 (-1.16 to -0.93)	<0.001	1517.07 (938.26-2296.12)	1110.71 (679.09-1701.19)	-1.01 (-1.14 to -0.87)	<0.001
Iraq	239.58 (119.7-415.57)	126.88 (63.88-220.23)	-2.07 (-2.22 to -1.92)	<0.001	0 (0-0)	0 (0-0)	0.74 (0.28 to 1.19)	0.001	387.44 (195.14-646.89)	223.64 (114.83-372.86)	-1.78 (-1.87 to -1.7)	<0.001	2624.5 (1518.2-4076.61)	1392.62 (826.05-2185.94)	-2.06 (-2.2 to -1.92)	<0.001
Ireland	87.63 (42.04-161.41)	77.23 (37.65-143.34)	-0.38 (-0.47 to -0.28)	<0.001	0.01 (0-0.02)	0 (0-0.01)	-3.21 (-4.46 to -1.94)	<0.001	146.7 (68.66-267.8)	136.03 (62.17-252.23)	-0.24 (-0.26 to -0.22)	<0.001	942.22 (537.36-1516.43)	840.45 (490.78-1361.5)	-0.35 (-0.39 to -0.32)	<0.001
Israel	101.19 (48.57-184.71)	105.03 (51.34-192.15)	0.14 (0.06 to 0.22)	<0.001	0 (0-0)	0 (0-0)	-2.11 (-2.43 to -1.78)	<0.001	161.44 (74.16-301.48)	164.92 (75.05-308.96)	0.08 (0 to 0.16)	0.04	1093.56 (611.49-1768.76)	1136.9 (647.28-1827.41)	0.14 (0.07 to 0.21)	<0.001
Italy	83.82 (42.33-143.49)	79.07 (45.91-125.51)	-0.18 (-0.22 to -0.15)	<0.001	0 (0-0)	0 (0-0)	-0.52 (-6.15 to 5.45)	0.861	138.18 (64.19-246.3)	134.22 (68.46-223.38)	-0.1 (-0.18 to -0.03)	0.01	912.75 (525.56-1442.95)	858.34 (589.37-1212.82)	-0.2 (-0.23 to -0.16)	<0.001
Jamaica	98.2 (49.6-169.75)	71.86 (35.19-126.39)	-1 (-1.06 to -0.95)	<0.001	0.01 (0-0.03)	0.01 (0-0.04)	2.18 (-0.03 to 4.43)	0.053	179.74 (88.62-298.65)	131.53 (65.42-220.76)	-1 (-1.04 to -0.96)	<0.001	1059.96 (627.43-1649.63)	774.28 (458.53-1219.56)	-1 (-1.04 to -0.97)	<0.001
Japan	134.13 (68.75-233)	115.57 (62.55-194.44)	-0.47 (-0.56 to -0.38)	<0.001	0 (0-0)	0 (0-0)	2.53 (0.38 to 4.73)	0.021	246.37 (120.72-409.55)	216.31 (108.66-365.17)	-0.41 (-0.45 to -0.37)	<0.001	1444.17 (835.55-2258.97)	1244.07 (777.43-1852.85)	-0.47 (-0.56 to -0.38)	<0.001
Jordan	208.07 (104.43-356.4)	142.61 (70.09-248.53)	-1.23 (-1.34 to -1.11)	<0.001	0 (0-0)	0 (0-0)	-2.46 (-2.88 to -2.05)	<0.001	354.61 (176.87-587.58)	241.72 (124.47-401.89)	-1.3 (-1.48 to -1.13)	<0.001	2273.22 (1316.02-3557.81)	1561.07 (915.28-2459.61)	-1.23 (-1.33 to -1.11)	<0.001
Kazakhstan	110.63 (55.73-193.4)	103.73 (53.04-180.75)	-0.19 (-0.29 to -0.09)	<0.001	0 (0-0.01)	0 (0-0.01)	1.57 (0.88 to 2.26)	<0.001	204.35 (108.71-336.6)	184.87 (97.87-301.66)	-0.31 (-0.36 to -0.26)	<0.001	1189.72 (726.22-1855.92)	1118.51 (683.79-1731.74)	-0.19 (-0.26 to -0.12)	<0.001
Kenya	157.27 (84.24-263.03)	85.18 (45.58-143.58)	-1.94 (-1.97 to -1.9)	<0.001	0 (0-0.02)	0 (0-0.02)	1.6 (1.43 to 1.77)	<0.001	277.37 (148.08-450.26)	152.94 (79.04-250.01)	-1.89 (-1.91 to -1.88)	<0.001	1711.58 (1054.15-2595.22)	925.39 (560.77-1411.37)	-1.95 (-1.98 to -1.92)	<0.001
Kiribati	206.38 (104.64-355.03)	165.56 (82.59-287.69)	-0.7 (-0.77 to -0.63)	<0.001	0 (0-0.01)	0 (0-0.01)	2.81 (2.65 to 2.97)	<0.001	361.89 (186.68-609.61)	288.53 (141.14-481.86)	-0.73 (-0.75 to -0.7)	<0.001	2249.91 (1343.84-3471.57)	1801.66 (1039.76-2768.48)	-0.71 (-0.75 to -0.67)	<0.001
Kuwait	123.29 (62.28-215.45)	99.69 (49.88-172.29)	-0.75 (-1.01 to -0.48)	<0.001	0 (0-0)	0 (0-0)	3.35 (-0.51 to 7.35)	0.09	238.61 (123.65-396.67)	187.2 (96.44-312.15)	-0.81 (-1.09 to -0.53)	<0.001	1334.74 (795.64-2062.4)	1084.45 (653.57-1682.47)	-0.72 (-0.9 to -0.53)	<0.001
Kyrgyzstan	128.58 (67.52-223.72)	109 (54.81-188.06)	-0.54 (-0.6 to -0.48)	<0.001	0 (0-0)	0 (0-0)	2.07 (0.25 to 3.93)	0.026	227.78 (120.09-370.98)	191.99 (98.65-313.62)	-0.56 (-0.61 to -0.5)	<0.001	1387.11 (845.06-2147.98)	1173.29 (706.21-1812.05)	-0.54 (-0.59 to -0.5)	<0.001
Lao People's Democratic Republic	204.55 (105.21-354.94)	122.47 (63.81-211.66)	-1.64 (-1.71 to -1.57)	<0.001	0 (0-0.01)	0 (0-0.01)	0.73 (0.44 to 1.01)	<0.001	346.98 (181.33-574.61)	224.81 (115.11-368.96)	-1.38 (-1.44 to -1.32)	<0.001	2212.8 (1331.35-3422.76)	1318.23 (796.98-2039.37)	-1.66 (-1.72 to -1.6)	<0.001
Latvia	138.87 (70.05-238.12)	134.48 (67.42-234.15)	-0.1 (-0.24 to 0.05)	0.186	0 (0-0)	0 (0-0)	-0.28 (-3.98 to 3.55)	0.883	245.93 (128.17-402.89)	238.76 (126.23-394.04)	-0.08 (-0.18 to 0.01)	0.07	1498.78 (910.2-2290.18)	1448.21 (884.03-2247.91)	-0.1 (-0.21 to 0.01)	0.067
Lebanon	175.39 (88.55-309.53)	130.27 (66.26-224.19)	-0.99 (-1.13 to -0.86)	<0.001	0 (0-0)	0 (0-0)	-2.09 (-2.55 to -1.62)	<0.001	314.48 (157.51-529.55)	227.37 (115.35-376.12)	-1.1 (-1.23 to -0.98)	<0.001	1920.07 (1125.74-3022.58)	1428.85 (847.23-2196.24)	-0.97 (-1.03 to -0.9)	<0.001
Lesotho	146.69 (72.36-254.95)	98.9 (48.48-173.49)	-1.26 (-1.36 to -1.17)	<0.001	0 (0-0)	0 (0-0.01)	3.67 (3.32 to 4.02)	<0.001	252.61 (128.62-415.13)	178.93 (91.49-299.03)	-1.11 (-1.15 to -1.07)	<0.001	1602.46 (939.38-2505.69)	1093.59 (660.01-1704.91)	-1.22 (-1.26 to -1.19)	<0.001
Liberia	168.15 (85-290.11)	88.96 (43.8-153.03)	-2.06 (-2.08 to -2.04)	<0.001	0 (0-0.01)	0 (0-0.01)	2.21 (1.91 to 2.5)	<0.001	301.09 (155.75-494.15)	169.21 (87.43-279.78)	-1.85 (-1.87 to -1.83)	<0.001	1877.87 (1120.23-2906.92)	984.54 (588.89-1528.42)	-2.07 (-2.09 to -2.06)	<0.001
Libya	205.75 (102.66-359.26)	100.45 (50.06-176.44)	-2.31 (-2.44 to -2.18)	<0.001	0 (0-0)	0 (0-0)	2.57 (2.25 to 2.89)	<0.001	351.48 (173.09-576.29)	188.43 (97.96-308.26)	-1.99 (-2.11 to -1.87)	<0.001	2249.14 (1288.91-3477.73)	1096.56 (659.99-1697.33)	-2.31 (-2.43 to -2.18)	<0.001
Lithuania	172.78 (87.47-296.38)	157.78 (81.92-275.89)	-0.3 (-0.38 to -0.22)	<0.001	0 (0-0)	0 (0-0.01)	7.84 (5.18 to 10.57)	<0.001	286.32 (152.32-468.15)	266.06 (140.4-429.33)	-0.22 (-0.32 to -0.13)	<0.001	1869.41 (1117.5-2855.59)	1708.11 (1039.97-2620.37)	-0.29 (-0.37 to -0.21)	<0.001
Luxembourg	89.04 (42.24-161.85)	81.26 (37.99-148.13)	-0.31 (-0.47 to -0.16)	<0.001	0 (0-0)	0 (0-0)	-7.73 (-9.79 to -5.63)	<0.001	148.64 (68.63-274.97)	139.9 (65.42-256.48)	-0.2 (-0.26 to -0.15)	<0.001	964.19 (555.79-1546.26)	880.09 (505.96-1413.57)	-0.32 (-0.48 to -0.15)	<0.001
Madagascar	151.06 (76.88-259.73)	90.23 (43.41-159)	-1.65 (-1.7 to -1.6)	<0.001	0 (0-0.03)	0 (0-0.02)	0.57 (0.45 to 0.69)	<0.001	269.06 (135.25-438.53)	159.06 (78.2-263.75)	-1.68 (-1.7 to -1.66)	<0.001	1647.49 (966.42-2568.55)	977.63 (570.28-1535.56)	-1.68 (-1.69 to -1.66)	<0.001
Malawi	156.51 (80-272.8)	85.43 (42.26-151.14)	-1.93 (-2.03 to -1.83)	<0.001	0 (0-0.02)	0 (0-0.02)	1.28 (0.96 to 1.61)	<0.001	277.39 (144.23-459.14)	154.36 (78.14-257.72)	-1.87 (-1.93 to -1.81)	<0.001	1728.57 (1029.32-2679.75)	930.17 (553.56-1446.34)	-1.98 (-2.07 to -1.89)	<0.001
Malaysia	140.77 (71.84-242.44)	112.91 (57.18-197.85)	-0.7 (-0.75 to -0.64)	<0.001	0 (0-0)	0 (0-0.01)	6.25 (5.67 to 6.84)	<0.001	265.65 (139.36-437.26)	212.09 (108.11-351.03)	-0.71 (-0.76 to -0.67)	<0.001	1518.67 (927.04-2353.44)	1218.34 (731.04-1880.48)	-0.7 (-0.75 to -0.66)	<0.001
Maldives	231.75 (118.92-389.82)	116.92 (59.3-201.97)	-2.18 (-2.24 to -2.12)	<0.001	0 (0-0)	0 (0-0)	-0.38 (-0.67 to -0.09)	0.011	377.62 (197.42-623.69)	218.25 (112.54-359.83)	-1.75 (-1.82 to -1.67)	<0.001	2523.75 (1489.58-3887.96)	1261.98 (762.93-1942.46)	-2.21 (-2.26 to -2.15)	<0.001
Mali	195.7 (100.45-337.86)	154.7 (77.16-265.51)	-0.79 (-0.87 to -0.7)	<0.001	0 (0-0.01)	0 (0-0.02)	2.93 (2.33 to 3.53)	<0.001	332.1 (169.9-546.35)	245.24 (122.77-409.59)	-0.98 (-1.03 to -0.94)	<0.001	2140.71 (1277.63-3315.69)	1693.84 (987.95-2588.79)	-0.76 (-0.84 to -0.68)	<0.001
Malta	69.85 (33.26-128.05)	59.9 (28.61-109.61)	-0.5 (-0.62 to -0.39)	<0.001	0 (0-0)	0 (0-0)	-1.92 (-2.86 to -0.96)	<0.001	125.57 (59.44-228.75)	112.16 (53.6-203.14)	-0.35 (-0.5 to -0.21)	<0.001	754.91 (445.42-1226.97)	649.74 (381.8-1050.7)	-0.49 (-0.56 to -0.41)	<0.001
Marshall Islands	196.31 (99.4-340.67)	136.44 (67.21-237.38)	-1.16 (-1.21 to -1.11)	<0.001	0 (0-0.01)	0 (0-0.01)	2.77 (2.42 to 3.13)	<0.001	348.82 (174.85-572.45)	251.44 (122.27-415.99)	-1.04 (-1.07 to -1.02)	<0.001	2128.83 (1250.24-3265.07)	1483.47 (863.28-2278.13)	-1.16 (-1.19 to -1.13)	<0.001
Mauritania	167.95 (84.33-292.24)	102.65 (51.17-177.23)	-1.58 (-1.63 to -1.53)	<0.001	0 (0-0.01)	0 (0-0.01)	2.35 (2 to 2.7)	<0.001	298.42 (153.94-490.31)	184.95 (95.71-307.26)	-1.53 (-1.56 to -1.5)	<0.001	1834.17 (1090.48-2791.15)	1110.96 (664.8-1713.6)	-1.61 (-1.63 to -1.58)	<0.001
Mauritius	109.63 (57.26-188.49)	93.79 (47.03-162.16)	-0.48 (-0.54 to -0.42)	<0.001	0.01 (0-0.04)	0 (0-0.01)	-5.44 (-8.28 to -2.5)	<0.001	215.48 (115.94-349.9)	183.4 (94.73-301.14)	-0.51 (-0.54 to -0.49)	<0.001	1176.05 (716.03-1792.09)	1013.22 (609.7-1550)	-0.46 (-0.5 to -0.42)	<0.001
Mexico	113.74 (60.44-192.6)	76.17 (40.45-130.32)	-1.29 (-1.34 to -1.24)	<0.001	0.01 (0-0.01)	0 (0-0.01)	-2.56 (-6.08 to 1.09)	0.167	204.73 (107.37-334.69)	135.37 (70.05-224.33)	-1.32 (-1.37 to -1.28)	<0.001	1230.28 (742.59-1886.65)	826.34 (498.18-1277.78)	-1.27 (-1.33 to -1.22)	<0.001
Micronesia (Federated States of)	240.2 (121.51-415.69)	138.74 (69.61-242.67)	-1.75 (-1.8 to -1.7)	<0.001	0 (0-0.01)	0 (0-0.01)	2.05 (1.96 to 2.15)	<0.001	400.19 (200.54-664.28)	255.18 (125.81-423.61)	-1.45 (-1.52 to -1.39)	<0.001	2595.51 (1514.91-3986.54)	1507.13 (878.13-2333.55)	-1.74 (-1.77 to -1.71)	<0.001
Monaco	80.47 (38.36-148.15)	74.72 (34.79-136.7)	-0.23 (-0.28 to -0.19)	<0.001	0 (0-0)	0 (0-0)	-1.27 (-1.5 to -1.04)	<0.001	138.74 (63.78-254.65)	132.67 (61.89-239.13)	-0.14 (-0.16 to -0.12)	<0.001	870.02 (501.47-1422.8)	813.99 (472.86-1320.08)	-0.21 (-0.25 to -0.17)	<0.001
Mongolia	144.62 (74.18-250.55)	111.51 (56.83-192.35)	-0.84 (-0.97 to -0.72)	<0.001	0 (0-0.01)	0 (0-0.01)	1.22 (0.81 to 1.64)	<0.001	249.11 (132.28-408.12)	196.81 (101.33-324.55)	-0.75 (-0.86 to -0.64)	<0.001	1565.62 (955.93-2390.7)	1205.58 (718.42-1871.88)	-0.86 (-0.98 to -0.74)	<0.001
Montenegro	99.67 (50.4-170.91)	91.49 (45.93-155.92)	-0.27 (-0.33 to -0.22)	<0.001	0 (0-0)	0 (0-0)	-1.58 (-2.1 to -1.06)	<0.001	177.9 (94.38-292.14)	161.12 (84.6-260.82)	-0.32 (-0.34 to -0.3)	<0.001	1069.71 (659.63-1651.65)	985.73 (603.06-1515.77)	-0.26 (-0.3 to -0.22)	<0.001
Morocco	152.66 (77.86-264.61)	103.37 (52.66-176.84)	-1.3 (-1.46 to -1.14)	<0.001	0 (0-0)	0 (0-0)	2.07 (1.83 to 2.31)	<0.001	284.94 (140.12-469.6)	192.9 (101.18-313.54)	-1.29 (-1.37 to -1.2)	<0.001	1667.05 (980.82-2588.39)	1132.76 (688.87-1729.86)	-1.28 (-1.43 to -1.13)	<0.001
Mozambique	145.85 (72.3-249.78)	102.57 (50.85-177.24)	-1.12 (-1.16 to -1.08)	<0.001	0 (0-0.02)	0 (0-0.02)	0.91 (0.67 to 1.15)	<0.001	263.24 (131.49-434.51)	176.89 (88.46-293.86)	-1.26 (-1.28 to -1.25)	<0.001	1606.29 (940.76-2489.99)	1141.64 (666.82-1771.5)	-1.09 (-1.1 to -1.08)	<0.001
Myanmar	163.63 (83.31-285.84)	110.4 (55.45-191.13)	-1.25 (-1.31 to -1.19)	<0.001	0 (0-0.01)	0 (0-0.01)	1.45 (1.22 to 1.67)	<0.001	297.62 (152.86-487.85)	209.06 (106.68-342.95)	-1.13 (-1.16 to -1.09)	<0.001	1767.19 (1072.44-2748.48)	1188.59 (714.9-1835.45)	-1.26 (-1.3 to -1.22)	<0.001
Namibia	144.65 (72.77-250.79)	104.47 (50.55-183.48)	-1.04 (-1.07 to -1.01)	<0.001	0 (0-0.01)	0 (0-0.01)	0.83 (0.27 to 1.39)	0.004	250.18 (124.99-408.15)	185.61 (93.05-310.03)	-0.96 (-1 to -0.93)	<0.001	1574.78 (930.43-2423.64)	1143.12 (667.34-1788.09)	-1.03 (-1.05 to -1.01)	<0.001
Nauru	265.48 (137.52-453.18)	166.86 (82.15-291.37)	-1.48 (-1.51 to -1.45)	<0.001	0 (0-0.01)	0 (0-0.02)	1.46 (1.3 to 1.61)	<0.001	424.99 (215.44-704.6)	289.76 (142.37-482.99)	-1.22 (-1.25 to -1.2)	<0.001	2872.18 (1711.02-4362.91)	1811.27 (1049.37-2793.49)	-1.48 (-1.49 to -1.47)	<0.001
Nepal	208.25 (105.1-356.76)	95.21 (47.36-164.07)	-2.49 (-2.53 to -2.45)	<0.001	0 (0-0)	0 (0-0.01)	0.27 (0.03 to 0.51)	0.025	331.78 (169.32-549.07)	172.09 (86.98-284.35)	-2.09 (-2.13 to -2.06)	<0.001	2286.72 (1330.41-3507.84)	1037.01 (617.91-1625.44)	-2.52 (-2.55 to -2.49)	<0.001
Netherlands	84.4 (40.35-153.3)	76.54 (35.85-141.23)	-0.28 (-0.41 to -0.15)	<0.001	0 (0-0.01)	0 (0-0)	-3.46 (-5.51 to -1.36)	0.001	143.19 (67.4-262.17)	134.31 (62.3-247.19)	-0.18 (-0.26 to -0.1)	<0.001	910.61 (528.01-1481.61)	830.91 (478.2-1348.58)	-0.27 (-0.33 to -0.21)	<0.001
New Zealand	149.36 (74.32-263.15)	119.39 (66.01-199.35)	-0.71 (-0.79 to -0.63)	<0.001	0 (0-0.01)	0 (0-0)	-2.4 (-5.15 to 0.44)	0.097	257.46 (124.65-432.87)	213.05 (105.68-365.74)	-0.59 (-0.63 to -0.56)	<0.001	1644.65 (963.04-2599.32)	1300.68 (849.12-1902.15)	-0.73 (-0.82 to -0.64)	<0.001
Nicaragua	121.15 (61.85-212.32)	69.6 (34.02-124.83)	-1.77 (-1.82 to -1.71)	<0.001	0 (0-0)	0 (0-0)	-2.13 (-2.57 to -1.69)	<0.001	214.4 (105.5-361.03)	128.02 (62.61-216.34)	-1.64 (-1.68 to -1.61)	<0.001	1315.52 (778.79-2053.78)	755.25 (446.61-1198.21)	-1.77 (-1.81 to -1.73)	<0.001
Niger	204.71 (103.46-355.57)	229.88 (114.59-385.44)	0.38 (0.35 to 0.41)	<0.001	0 (0-0.01)	0 (0-0.01)	1.83 (1.52 to 2.15)	<0.001	342.42 (178.5-565.59)	303.23 (154.52-506.77)	-0.4 (-0.42 to -0.37)	<0.001	2243.96 (1315.59-3495.82)	2500.23 (1455.32-3785.18)	0.35 (0.33 to 0.36)	<0.001
Nigeria	180.97 (97.38-300.55)	128.16 (67.94-211)	-1.11 (-1.12 to -1.1)	<0.001	0 (0-0)	0 (0-0.01)	2.13 (1.71 to 2.56)	<0.001	320.81 (171.4-521.13)	215.18 (114.65-351.41)	-1.28 (-1.3 to -1.26)	<0.001	1990.64 (1220.42-3026.6)	1399.95 (855.23-2100.13)	-1.14 (-1.16 to -1.12)	<0.001
Niue	177.94 (90.37-308.76)	130.48 (65.52-228.3)	-0.99 (-1.06 to -0.92)	<0.001	0 (0-0.01)	0 (0-0.01)	2.68 (2.29 to 3.07)	<0.001	325.29 (162.24-529.02)	241.59 (119.59-397.72)	-0.95 (-0.98 to -0.92)	<0.001	1917.31 (1142.75-2929.21)	1410.44 (834.26-2158.16)	-0.98 (-1.01 to -0.96)	<0.001
North Macedonia	103.34 (53.11-178.88)	87.04 (44.47-150.05)	-0.56 (-0.6 to -0.51)	<0.001	0 (0-0)	0 (0-0)	-0.86 (-1.21 to -0.52)	<0.001	182.43 (94.67-296.45)	156.07 (82.44-255.27)	-0.5 (-0.54 to -0.47)	<0.001	1110.62 (680.46-1710.94)	937.68 (570.7-1448.33)	-0.55 (-0.57 to -0.52)	<0.001
Northern Mariana Islands	148.78 (76.72-260.38)	123.39 (62.18-217.25)	-0.58 (-0.66 to -0.5)	<0.001	0 (0-0)	0 (0-0)	0.89 (-0.78 to 2.59)	0.299	284.28 (147.64-470.74)	231.77 (115.41-382.07)	-0.64 (-0.68 to -0.59)	<0.001	1604.32 (969.51-2484.79)	1329.59 (790.09-2038.01)	-0.59 (-0.64 to -0.53)	<0.001
Norway	69.08 (32.88-125.83)	65.7 (32.91-115.71)	-0.17 (-0.2 to -0.14)	<0.001	0 (0-0.01)	0 (0-0)	-2.03 (-3.33 to -0.71)	0.003	127.55 (58.45-225.93)	119.7 (56.3-209.3)	-0.21 (-0.23 to -0.19)	<0.001	748.94 (409.49-1237.64)	713.61 (407.39-1141.34)	-0.16 (-0.18 to -0.14)	<0.001
Oman	222.05 (113.22-379.19)	109.57 (55.59-190.07)	-2.28 (-2.39 to -2.17)	<0.001	0 (0-0)	0 (0-0)	-2.92 (-3.77 to -2.06)	<0.001	368.68 (182.65-614.23)	200.3 (104.47-333.55)	-1.97 (-2.07 to -1.87)	<0.001	2423.13 (1387.86-3742.79)	1193.39 (721.23-1853.54)	-2.28 (-2.38 to -2.18)	<0.001
Pakistan	270.69 (140.71-457.45)	144.29 (75.52-244.5)	-2.02 (-2.06 to -1.98)	<0.001	0 (0-0.01)	0 (0-0.01)	1.79 (1.48 to 2.11)	<0.001	445.38 (237.52-721.81)	249.17 (131.53-405.8)	-1.85 (-1.87 to -1.84)	<0.001	2960.54 (1788.66-4491.33)	1575.7 (950.55-2403.33)	-2.02 (-2.06 to -1.98)	<0.001
Palau	147.22 (74.38-254.02)	119.74 (59.96-207.61)	-0.66 (-0.7 to -0.62)	<0.001	0 (0-0)	0 (0-0)	0.66 (0.27 to 1.05)	0.001	281.36 (144.3-458.9)	228.15 (111.84-373.16)	-0.67 (-0.69 to -0.65)	<0.001	1585.71 (956.37-2432.45)	1297.07 (766.3-1984.96)	-0.64 (-0.66 to -0.63)	<0.001
Palestine	260.13 (130.84-447.29)	136.06 (68.1-239.48)	-2.12 (-2.27 to -1.97)	<0.001	0 (0-0)	0 (0-0)	-3.31 (-3.64 to -2.98)	<0.001	407.58 (202.24-682.73)	233.02 (116.77-388.48)	-1.81 (-2.01 to -1.61)	<0.001	2841.43 (1658.47-4390.28)	1485.66 (864.91-2310.85)	-2.13 (-2.27 to -1.99)	<0.001
Panama	87.26 (43.57-153.88)	69.83 (33.98-123.3)	-0.73 (-0.78 to -0.67)	<0.001	0.01 (0-0.02)	0 (0-0.01)	-4.55 (-7.87 to -1.11)	0.01	166.03 (83.76-276.5)	127.41 (62.04-218.3)	-0.85 (-0.88 to -0.81)	<0.001	939.61 (561.31-1461.86)	755.57 (446.82-1188.86)	-0.7 (-0.72 to -0.68)	<0.001
Papua New Guinea	220.36 (112.58-382.56)	181.02 (88.85-316.3)	-0.63 (-0.69 to -0.57)	<0.001	0 (0-0.01)	0 (0-0.01)	2.52 (2.05 to 2.99)	<0.001	379.65 (188.88-628.39)	306.49 (148.51-513.83)	-0.69 (-0.71 to -0.66)	<0.001	2403.76 (1428.01-3697.25)	1965.88 (1135.35-3016.49)	-0.64 (-0.66 to -0.63)	<0.001
Paraguay	142.98 (71.03-250.79)	78.48 (38.65-139.75)	-1.9 (-1.96 to -1.85)	<0.001	0 (0-0.01)	0 (0-0.02)	2.51 (2.11 to 2.91)	<0.001	247.89 (117.14-432.69)	144.27 (68.9-252.04)	-1.71 (-1.77 to -1.66)	<0.001	1554.22 (907.2-2441.86)	851.62 (502.79-1381.98)	-1.91 (-1.94 to -1.88)	<0.001
Peru	103.08 (51.25-179.39)	72.18 (35.77-127.39)	-1.13 (-1.22 to -1.05)	<0.001	0 (0-0.01)	0 (0-0.01)	-2.4 (-3.09 to -1.71)	<0.001	199.15 (101.05-330.3)	136.22 (68.5-228.83)	-1.21 (-1.25 to -1.17)	<0.001	1116.54 (666.39-1724.11)	781.55 (468.1-1237.36)	-1.14 (-1.21 to -1.07)	<0.001
Philippines	156.14 (83.9-260.17)	132.16 (70.26-223.46)	-0.53 (-0.6 to -0.46)	<0.001	0.01 (0-0.02)	0.01 (0-0.02)	1.08 (0.96 to 1.2)	<0.001	284.98 (150.58-461.95)	241.47 (125.75-393.1)	-0.53 (-0.56 to -0.49)	<0.001	1686.08 (1037.63-2547.08)	1425.02 (868.12-2161.28)	-0.54 (-0.61 to -0.47)	<0.001
Poland	92.08 (48.51-155.16)	83.69 (44.34-141.07)	-0.31 (-0.37 to -0.24)	<0.001	0 (0-0)	0 (0-0)	-8.13 (-9.26 to -6.98)	<0.001	163.22 (85.33-265.94)	147.85 (77.47-242.54)	-0.32 (-0.36 to -0.27)	<0.001	993.23 (610.31-1523.98)	901.72 (552.48-1378)	-0.31 (-0.37 to -0.25)	<0.001
Portugal	59.01 (27.66-108.41)	52.62 (24.88-94.75)	-0.34 (-0.47 to -0.22)	<0.001	0 (0-0)	0 (0-0)	-3.72 (-5.38 to -2.03)	<0.001	111.11 (53.43-201.85)	101.84 (49.38-181.74)	-0.27 (-0.32 to -0.21)	<0.001	640.07 (373.24-1037.19)	573.21 (336.58-912.92)	-0.34 (-0.41 to -0.27)	<0.001
Puerto Rico	88.43 (44.45-158.06)	63.98 (30.34-113.15)	-1.03 (-1.1 to -0.97)	<0.001	0 (0-0.01)	0 (0-0.01)	-2.6 (-4 to -1.19)	<0.001	166.42 (83.62-279.77)	121.16 (60.42-203.68)	-1.02 (-1.04 to -1.01)	<0.001	956.98 (569.3-1492.24)	691.35 (406.48-1088.12)	-1.04 (-1.08 to -1)	<0.001
Qatar	184.15 (93.47-318.11)	116.28 (58.91-200.08)	-1.5 (-1.56 to -1.44)	<0.001	0 (0-0)	0 (0-0)	-2.8 (-3.53 to -2.06)	<0.001	325.74 (160.87-538.23)	209.33 (107.87-343.04)	-1.44 (-1.49 to -1.38)	<0.001	2010.07 (1159.57-3129.62)	1267.68 (763.35-1956.05)	-1.5 (-1.55 to -1.45)	<0.001
Republic of Korea	130.57 (65.52-230.78)	109.41 (53.36-191.59)	-0.54 (-0.61 to -0.48)	<0.001	0 (0-0)	0 (0-0)	4.34 (3.72 to 4.96)	<0.001	236.94 (110.69-414.45)	201.08 (95.15-348.25)	-0.52 (-0.59 to -0.44)	<0.001	1403.02 (820.29-2185.74)	1178.97 (691.12-1834.46)	-0.54 (-0.59 to -0.49)	<0.001
Republic of Moldova	164.13 (84.43-282.95)	133.41 (68.03-231.08)	-0.66 (-0.72 to -0.61)	<0.001	0 (0-0)	0 (0-0)	-2.12 (-2.75 to -1.49)	<0.001	276.99 (146.76-451.59)	237.64 (124.41-385.28)	-0.49 (-0.53 to -0.45)	<0.001	1773.24 (1063.46-2744.44)	1440.47 (872.14-2219.97)	-0.66 (-0.69 to -0.64)	<0.001
Romania	91 (46.03-159.7)	89.17 (43.96-155.3)	-0.06 (-0.11 to -0.01)	0.011	0 (0-0.01)	0 (0-0)	-1.09 (-4.93 to 2.9)	0.587	166.99 (89.9-276.24)	158.66 (84.05-265.06)	-0.15 (-0.17 to -0.13)	<0.001	981.2 (602.15-1508.84)	963.61 (584.57-1505.51)	-0.05 (-0.08 to -0.03)	<0.001
Russian Federation	156.78 (83.84-261.88)	157.15 (84.12-264.48)	0.01 (-0.09 to 0.12)	0.799	0.01 (0-0.02)	0.01 (0-0.01)	-0.34 (-1.9 to 1.24)	0.672	275.01 (146.48-446.65)	274.12 (146.34-445.12)	0 (-0.1 to 0.09)	0.927	1693.08 (1039.02-2576.19)	1700.93 (1042.7-2608.58)	0.02 (-0.08 to 0.12)	0.718
Rwanda	157.29 (79.77-272.34)	88.51 (43.09-155.59)	-1.84 (-1.91 to -1.77)	<0.001	0 (0-0.04)	0.01 (0-0.04)	0.3 (-0.03 to 0.63)	0.073	277.66 (141.16-454.41)	158.02 (77.96-262.52)	-1.8 (-1.82 to -1.78)	<0.001	1712.26 (1024.73-2663.42)	957.35 (566.78-1500.83)	-1.87 (-1.92 to -1.83)	<0.001
Saint Kitts and Nevis	87.28 (43.54-152.09)	66.52 (32.09-117.92)	-0.86 (-0.93 to -0.79)	<0.001	0 (0-0.01)	0 (0-0.01)	-3.13 (-3.42 to -2.84)	<0.001	165.45 (83.44-272.55)	124.7 (61.21-210)	-0.89 (-0.98 to -0.81)	<0.001	949.33 (567.66-1478.24)	721.21 (426.02-1129.86)	-0.87 (-0.93 to -0.81)	<0.001
Saint Lucia	101.68 (50.2-179.3)	67.18 (33.17-119.36)	-1.33 (-1.39 to -1.27)	<0.001	0 (0-0.01)	0 (0-0.01)	-0.38 (-0.75 to 0)	0.051	185.97 (93.3-313.95)	125.36 (62.27-208.14)	-1.26 (-1.3 to -1.22)	<0.001	1105.04 (658.21-1730.03)	728.16 (427.48-1146.95)	-1.33 (-1.37 to -1.3)	<0.001
Saint Vincent and the Grenadines	96.59 (48.65-167.44)	73.06 (35.8-129.26)	-0.89 (-0.94 to -0.85)	<0.001	0.01 (0-0.05)	0 (0-0.03)	-2.16 (-2.92 to -1.4)	<0.001	177.95 (87.2-297.78)	133.97 (65.83-223.63)	-0.91 (-0.94 to -0.89)	<0.001	1044.44 (618.63-1637.45)	792.24 (468.11-1237.12)	-0.88 (-0.9 to -0.86)	<0.001
Samoa	151.39 (77.12-260.46)	139.11 (70.5-242.32)	-0.26 (-0.32 to -0.2)	<0.001	0 (0-0.01)	0 (0-0.01)	3.4 (3.2 to 3.61)	<0.001	287.47 (147.86-468.91)	255.18 (125.45-425.9)	-0.38 (-0.42 to -0.35)	<0.001	1631.88 (992.09-2507.93)	1504.74 (895.39-2306.45)	-0.25 (-0.27 to -0.23)	<0.001
San Marino	78.45 (36.69-142.05)	73.2 (34.41-133.23)	-0.21 (-0.3 to -0.12)	<0.001	0 (0-0)	0 (0-0)	-2.12 (-2.63 to -1.6)	<0.001	136.89 (63.24-252.13)	130.52 (61.52-240.3)	-0.15 (-0.17 to -0.14)	<0.001	844.76 (489.85-1361.87)	795.24 (463.17-1281.07)	-0.2 (-0.26 to -0.13)	<0.001
Sao Tome and Principe	139.98 (70.39-240.19)	80.72 (40.29-140.27)	-1.77 (-1.81 to -1.72)	<0.001	0 (0-0.01)	0 (0-0)	-0.59 (-1.37 to 0.19)	0.137	259.38 (135.71-427.21)	154.33 (79.7-253.2)	-1.67 (-1.69 to -1.64)	<0.001	1515.13 (917.74-2344.22)	874.5 (526.83-1332.03)	-1.77 (-1.8 to -1.74)	<0.001
Saudi Arabia	187.93 (94.98-329.12)	96.46 (48.8-164.68)	-2.14 (-2.21 to -2.07)	<0.001	0 (0-0.01)	0 (0-0.01)	-0.02 (-0.42 to 0.39)	0.926	331.47 (165.67-542.08)	183.48 (96.11-301.82)	-1.94 (-1.98 to -1.9)	<0.001	2052.33 (1199.59-3188.58)	1056.24 (637.94-1621.8)	-2.15 (-2.22 to -2.08)	<0.001
Senegal	177.04 (93.1-300.72)	106.77 (53.43-185.21)	-1.61 (-1.66 to -1.56)	<0.001	0 (0-0.01)	0 (0-0.02)	2.81 (2.33 to 3.29)	<0.001	309.78 (160.66-508.26)	191.37 (96.49-316.38)	-1.54 (-1.59 to -1.49)	<0.001	1939.8 (1169.37-2972.54)	1164.42 (693.49-1821.13)	-1.63 (-1.68 to -1.58)	<0.001
Serbia	91.83 (46.43-158.51)	79.78 (40.03-137.81)	-0.45 (-0.52 to -0.38)	<0.001	0 (0-0)	0 (0-0)	-1.55 (-2.06 to -1.05)	<0.001	167.15 (89.62-272.84)	146.33 (76.81-240.83)	-0.42 (-0.47 to -0.38)	<0.001	984.79 (609.08-1518.72)	860.7 (525.91-1332.5)	-0.43 (-0.47 to -0.39)	<0.001
Seychelles	121.23 (61.34-209.12)	112.53 (56.55-195.29)	-0.24 (-0.29 to -0.19)	<0.001	0 (0-0)	0 (0-0)	-0.03 (-0.52 to 0.46)	0.905	235.18 (124.84-379.28)	210.93 (107.54-345.97)	-0.34 (-0.41 to -0.27)	<0.001	1302.99 (794.02-1956.88)	1207.53 (732.01-1858.51)	-0.24 (-0.29 to -0.18)	<0.001
Sierra Leone	164.13 (83.55-280.54)	108.34 (54.14-187.28)	-1.34 (-1.38 to -1.3)	<0.001	0 (0-0)	0 (0-0.01)	3.51 (3.1 to 3.92)	<0.001	290.77 (150.84-473.65)	193.7 (97.81-319.25)	-1.31 (-1.34 to -1.28)	<0.001	1791.86 (1085.96-2768.85)	1182.17 (701.03-1836.57)	-1.35 (-1.39 to -1.31)	<0.001
Singapore	126.75 (62.06-224.17)	100.52 (49.82-180.98)	-0.74 (-0.82 to -0.67)	<0.001	0 (0-0)	0 (0-0)	3.98 (-2.97 to 11.43)	0.269	232.12 (108.94-416.57)	188.31 (87.58-332.28)	-0.66 (-0.71 to -0.6)	<0.001	1363.91 (792.76-2186.63)	1074.16 (622.19-1698.13)	-0.76 (-0.82 to -0.69)	<0.001
Slovakia	97.56 (50.11-167.27)	85.13 (43.08-145.47)	-0.44 (-0.49 to -0.39)	<0.001	0 (0-0)	0 (0-0)	-5.77 (-6.04 to -5.5)	<0.001	175.85 (95.37-286.39)	153.4 (80.02-253.37)	-0.43 (-0.46 to -0.41)	<0.001	1052.28 (649.6-1603.79)	915.89 (562.54-1407.54)	-0.45 (-0.48 to -0.41)	<0.001
Slovenia	112.32 (57.87-191.36)	109.6 (55.49-188.07)	-0.07 (-0.11 to -0.03)	0.001	0.01 (0-0.02)	0 (0-0)	-4.29 (-8.93 to 0.58)	0.083	194.23 (102.22-320.32)	182.89 (94.84-303.61)	-0.19 (-0.23 to -0.15)	<0.001	1204.94 (734.84-1864.16)	1183.32 (711.35-1845.42)	-0.05 (-0.09 to -0.01)	0.021
Solomon Islands	311.18 (155.22-523.47)	189.52 (94.67-328.12)	-1.59 (-1.64 to -1.53)	<0.001	0 (0-0.01)	0 (0-0.02)	3.26 (3.07 to 3.45)	<0.001	465.51 (237.58-784.47)	312.87 (153.75-520.83)	-1.26 (-1.3 to -1.22)	<0.001	3372.24 (1959.7-5135.88)	2058.36 (1188.09-3136.22)	-1.58 (-1.61 to -1.54)	<0.001
Somalia	180.16 (90.94-307.6)	148.03 (73.05-255.22)	-0.63 (-0.66 to -0.6)	<0.001	0 (0-0.02)	0 (0-0.03)	1.04 (0.84 to 1.25)	<0.001	305.39 (153.63-499.79)	219.34 (109.11-366.62)	-1.06 (-1.1 to -1.03)	<0.001	1982.07 (1155.71-3041.02)	1619.59 (936.23-2473.87)	-0.65 (-0.69 to -0.61)	<0.001
South Africa	125.95 (67.05-210.3)	99.89 (53.23-169.5)	-0.76 (-0.8 to -0.72)	<0.001	0 (0-0.01)	0 (0-0.01)	2.89 (1.38 to 4.42)	<0.001	226.16 (119.59-365.58)	181.8 (95.06-297.09)	-0.72 (-0.79 to -0.65)	<0.001	1378.27 (846.1-2099.73)	1103.65 (674.76-1684.4)	-0.72 (-0.73 to -0.71)	<0.001
South Sudan	142.28 (72.6-246.2)	125.02 (63.3-211.76)	-0.41 (-0.44 to -0.39)	<0.001	0 (0-0.02)	0 (0-0.03)	0.87 (0.43 to 1.3)	<0.001	259.02 (133.84-429.98)	199.81 (101.67-333.29)	-0.83 (-0.86 to -0.8)	<0.001	1561.1 (937.95-2408.23)	1367.87 (792.39-2115.18)	-0.42 (-0.43 to -0.41)	<0.001
Spain	63.75 (29.9-116.56)	60.11 (30.23-105.2)	-0.18 (-0.24 to -0.12)	<0.001	0 (0-0)	0 (0-0)	-6.33 (-8.33 to -4.29)	<0.001	117.55 (55.44-210.66)	113.53 (55.06-200.48)	-0.09 (-0.13 to -0.04)	<0.001	686.82 (406.4-1112.39)	652.74 (407.94-985.76)	-0.16 (-0.19 to -0.12)	<0.001
Sri Lanka	112.22 (58.55-193.1)	97.28 (48.56-167.81)	-0.44 (-0.49 to -0.39)	<0.001	0 (0-0)	0 (0-0)	0.19 (-0.14 to 0.52)	0.25	221.49 (118.01-362.34)	189.61 (97.71-308.65)	-0.5 (-0.53 to -0.47)	<0.001	1215.45 (743.78-1846.31)	1050.83 (636.19-1600.07)	-0.46 (-0.5 to -0.42)	<0.001
Sudan	268.47 (134.82-460.59)	145.66 (73.77-251.73)	-1.98 (-2.12 to -1.84)	<0.001	0 (0-0)	0 (0-0)	0.61 (0.48 to 0.75)	<0.001	416.58 (208.55-694.35)	245.33 (127.77-409.06)	-1.73 (-1.95 to -1.52)	<0.001	2951.79 (1692.64-4552.65)	1598.62 (941.65-2477.94)	-1.99 (-2.13 to -1.85)	<0.001
Suriname	105.09 (51.92-184.21)	83.61 (40.38-148.04)	-0.72 (-0.82 to -0.62)	<0.001	0 (0-0.01)	0 (0-0.01)	0.19 (-0.48 to 0.87)	0.582	188.86 (94.61-314.99)	148.62 (73.16-251.34)	-0.76 (-0.8 to -0.72)	<0.001	1142.17 (672.12-1783.25)	913.31 (530.69-1441.67)	-0.71 (-0.76 to -0.65)	<0.001
Sweden	73.57 (35.51-134.53)	86.1 (43.88-152.69)	0.52 (0.42 to 0.61)	<0.001	0 (0-0)	0 (0-0)	1.52 (-2.66 to 5.89)	0.482	132.51 (62.71-239.05)	156.6 (74.51-272.76)	0.54 (0.48 to 0.6)	<0.001	794 (460.48-1271.5)	934.01 (546.46-1488.17)	0.53 (0.48 to 0.59)	<0.001
Switzerland	101.17 (49.38-182.49)	94.37 (44.65-172.9)	-0.23 (-0.3 to -0.16)	<0.001	0 (0-0.01)	0 (0-0)	-2.49 (-3.79 to -1.16)	<0.001	161.47 (72.96-298.22)	154.6 (70.64-288.27)	-0.15 (-0.22 to -0.08)	<0.001	1097.89 (622.19-1786.75)	1026.45 (590.58-1683.79)	-0.22 (-0.28 to -0.16)	<0.001
Syrian Arab Republic	223.42 (113.89-381.88)	115.78 (59.26-199.43)	-2.12 (-2.3 to -1.95)	<0.001	0 (0-0)	0 (0-0)	0.05 (-0.32 to 0.43)	0.783	372.92 (189-622.12)	209.85 (108.05-346.15)	-1.89 (-2.02 to -1.76)	<0.001	2446.47 (1442.4-3752.44)	1269.94 (759.28-1966.93)	-2.12 (-2.27 to -1.96)	<0.001
Taiwan (Province of China)	193.17 (94.15-334.9)	164.24 (87.77-270.78)	-0.55 (-0.62 to -0.48)	<0.001	0 (0-0)	0 (0-0)	5.64 (1.98 to 9.43)	0.002	323.62 (156.71-538.95)	263.68 (133.34-441.57)	-0.68 (-0.74 to -0.62)	<0.001	2070.56 (1190.51-3181.06)	1762.98 (1108.29-2481.19)	-0.55 (-0.62 to -0.47)	<0.001
Tajikistan	170.92 (87.45-293.04)	105.48 (53.26-181.22)	-1.54 (-1.59 to -1.49)	<0.001	0 (0-0)	0 (0-0)	-0.99 (-1.66 to -0.33)	0.004	277.1 (146.56-460.72)	188.9 (99.2-306.99)	-1.22 (-1.26 to -1.19)	<0.001	1846.32 (1087.72-2889.7)	1139.44 (693.83-1765.81)	-1.55 (-1.63 to -1.47)	<0.001
Thailand	108.9 (57.35-186.34)	93.86 (46.94-164)	-0.48 (-0.55 to -0.41)	<0.001	0 (0-0.01)	0 (0-0.01)	1.36 (0.82 to 1.91)	<0.001	215.31 (113.31-351.24)	181.95 (94.3-297.58)	-0.53 (-0.59 to -0.47)	<0.001	1173.8 (719.11-1779.94)	1006.27 (607.36-1529.55)	-0.48 (-0.54 to -0.43)	<0.001
Timor-Leste	245.21 (126.19-418.66)	159.02 (77.68-276.81)	-1.38 (-1.43 to -1.33)	<0.001	0 (0-0.01)	0 (0-0.01)	2.08 (1.63 to 2.54)	<0.001	390.8 (202.14-648.41)	269.79 (136.71-448.86)	-1.17 (-1.22 to -1.13)	<0.001	2655.09 (1575.73-4070.4)	1708.2 (1008.92-2678.84)	-1.4 (-1.48 to -1.32)	<0.001
Togo	167.63 (85.04-289.8)	101.42 (50.34-177.46)	-1.61 (-1.68 to -1.54)	<0.001	0 (0-0.01)	0 (0-0.01)	2.35 (1.91 to 2.8)	<0.001	298.86 (156.05-492.48)	184.27 (94.47-304.96)	-1.55 (-1.6 to -1.5)	<0.001	1830.6 (1095.06-2861.83)	1102.61 (659.36-1684.77)	-1.63 (-1.67 to -1.58)	<0.001
Tokelau	280.84 (143.51-480.38)	184.6 (93.55-320.16)	-1.34 (-1.37 to -1.32)	<0.001	0 (0-0.01)	0 (0-0.01)	2.21 (1.16 to 3.26)	<0.001	441.62 (225.91-733.01)	310.56 (150.66-514.98)	-1.12 (-1.16 to -1.08)	<0.001	3035.85 (1765.67-4637.13)	2001.05 (1164.82-3084.04)	-1.33 (-1.36 to -1.3)	<0.001
Tonga	188.96 (95.98-324.58)	158.73 (79.16-273.26)	-0.56 (-0.59 to -0.53)	<0.001	0 (0-0.01)	0 (0-0.01)	2.19 (2.04 to 2.33)	<0.001	337.98 (169.44-552.95)	279.95 (140.73-466.67)	-0.6 (-0.63 to -0.58)	<0.001	2037.82 (1218.21-3138.2)	1715.33 (1015.25-2636.43)	-0.55 (-0.58 to -0.53)	<0.001
Trinidad and Tobago	93.95 (45.94-167.85)	72.57 (35.9-127.54)	-0.81 (-0.89 to -0.73)	<0.001	0.01 (0-0.02)	0.01 (0-0.02)	0.56 (-1.27 to 2.42)	0.55	174.02 (85.41-292.98)	133.67 (67.11-224.21)	-0.84 (-0.89 to -0.79)	<0.001	1012.94 (598.46-1584.84)	786.86 (466.56-1235.09)	-0.8 (-0.84 to -0.76)	<0.001
Tunisia	147.22 (74.52-254.97)	109.18 (54.8-190.65)	-1.01 (-1.14 to -0.88)	<0.001	0 (0-0)	0 (0-0)	1.29 (1.03 to 1.55)	<0.001	275.45 (138.47-451)	200.37 (103.5-333.46)	-1.06 (-1.18 to -0.95)	<0.001	1599.18 (957.49-2487.09)	1192.02 (715.51-1851.86)	-1 (-1.13 to -0.87)	<0.001
Turkey	141.42 (69.84-246.37)	108.54 (54.23-188.56)	-0.88 (-0.97 to -0.8)	<0.001	0 (0-0)	0 (0-0)	-1.9 (-2.45 to -1.35)	<0.001	266.97 (133.05-439.15)	198.94 (103.76-326.63)	-0.96 (-1.04 to -0.88)	<0.001	1538.43 (910.22-2413.12)	1183.77 (714.08-1824.2)	-0.89 (-0.96 to -0.81)	<0.001
Turkmenistan	150.87 (76.36-261.84)	109.27 (56.18-187.63)	-1.03 (-1.11 to -0.96)	<0.001	0 (0-0.01)	0 (0-0)	-0.92 (-1.27 to -0.56)	<0.001	255.66 (135.43-419.73)	192.68 (99.62-312.21)	-0.9 (-0.95 to -0.84)	<0.001	1635.57 (977.45-2529.67)	1176.86 (709.4-1801.72)	-1.05 (-1.09 to -1.01)	<0.001
Tuvalu	183.77 (93.33-318.91)	136.81 (67.83-238.37)	-0.94 (-0.98 to -0.9)	<0.001	0 (0-0.01)	0 (0-0.01)	0.96 (0.8 to 1.13)	<0.001	331.61 (166.87-544.58)	251.25 (123.34-418.62)	-0.88 (-0.94 to -0.82)	<0.001	1983.18 (1182.53-3054.09)	1476.29 (865.19-2261.92)	-0.94 (-0.97 to -0.92)	<0.001
Uganda	173.71 (86.75-299.83)	106.23 (52.06-184.14)	-1.57 (-1.64 to -1.51)	<0.001	0 (0-0.02)	0 (0-0.03)	2.06 (1.77 to 2.36)	<0.001	297.38 (153.17-494.15)	178.96 (88.65-298.81)	-1.62 (-1.67 to -1.56)	<0.001	1912.96 (1136.86-2971.56)	1158.97 (669.94-1807.63)	-1.6 (-1.66 to -1.55)	<0.001
Ukraine	159.32 (83.23-269.61)	147.16 (76.08-251.83)	-0.28 (-0.39 to -0.17)	<0.001	0 (0-0.01)	0 (0-0.01)	-0.13 (-1.13 to 0.88)	0.8	279.37 (149.26-455.32)	262.26 (138.76-429.93)	-0.22 (-0.34 to -0.11)	<0.001	1723.92 (1060.21-2628.34)	1591.77 (980.23-2399.25)	-0.28 (-0.39 to -0.17)	<0.001
United Arab Emirates	151.6 (76.76-264.06)	92.8 (46.84-161.35)	-1.6 (-1.69 to -1.5)	<0.001	0 (0-0)	0 (0-0)	-1 (-1.8 to -0.19)	0.016	282.89 (142.08-468.96)	177.15 (91.05-291.98)	-1.53 (-1.62 to -1.45)	<0.001	1652.65 (969.14-2573.98)	1014.73 (612.53-1564.06)	-1.55 (-1.64 to -1.46)	<0.001
United Kingdom	97.79 (50.18-170.01)	88.3 (47.78-150.88)	-0.33 (-0.39 to -0.26)	<0.001	0 (0-0)	0 (0-0)	-8.34 (-13.16 to -3.25)	0.002	166.78 (79.44-294.35)	154.96 (75.35-270.94)	-0.23 (-0.39 to -0.06)	0.006	1062.83 (617.36-1686.9)	960.28 (590.79-1462.28)	-0.31 (-0.39 to -0.23)	<0.001
United Republic of Tanzania	160.61 (81.91-278.27)	115.02 (56.3-201.09)	-1.06 (-1.14 to -0.98)	<0.001	0 (0-0.02)	0 (0-0.02)	0.59 (0.39 to 0.8)	<0.001	283.96 (145.87-472.05)	188.35 (92.8-315.27)	-1.3 (-1.33 to -1.26)	<0.001	1789.77 (1066.13-2772.3)	1255.04 (719.27-1951.39)	-1.13 (-1.17 to -1.08)	<0.001
United States of America	90.85 (43.87-165.53)	57.28 (31.39-95.32)	-0.86 (-0.9 to -0.82)	<0.001	0 (0-0)	0 (0-0.01)	-2.05 (-2.76 to -1.33)	<0.001	178.34 (85.1-312.81)	107.54 (53.79-179.65)	-0.88 (-0.93 to -0.83)	<0.001	988.1 (548.01-1604.54)	627.91 (393.93-924.08)	-0.85 (-0.89 to -0.81)	<0.001
United States Virgin Islands	96.22 (47.88-170.46)	73.5 (35.05-131.04)	-1.49 (-1.53 to -1.45)	<0.001	0 (0-0.01)	0 (0-0)	0.52 (-0.8 to 1.85)	0.441	177.58 (88.26-296.34)	134.63 (66.16-230.02)	-1.62 (-1.74 to -1.51)	<0.001	1039.88 (614.62-1631.04)	795.87 (466.24-1260.17)	-1.46 (-1.5 to -1.43)	<0.001
Uruguay	91.82 (44.4-159.18)	79.57 (38.91-142)	-0.47 (-0.51 to -0.44)	<0.001	0 (0-0)	0 (0-0)	1.15 (0.3 to 2.02)	0.008	170.77 (79.73-292.99)	148.12 (70.09-257.7)	-0.46 (-0.49 to -0.43)	<0.001	994.76 (576.23-1532.5)	866.65 (501.94-1354.07)	-0.45 (-0.48 to -0.41)	<0.001
Uzbekistan	132.55 (67.14-227.96)	93.79 (48.01-163.6)	-1.11 (-1.16 to -1.06)	<0.001	0 (0-0)	0 (0-0)	-0.29 (-0.86 to 0.28)	0.315	233.59 (120.84-378.32)	172.61 (92.14-283.41)	-0.96 (-1 to -0.92)	<0.001	1435.59 (860.94-2210.36)	1013.28 (623.46-1551.5)	-1.12 (-1.22 to -1.02)	<0.001
Vanuatu	223.41 (114.64-387.69)	148.08 (73.75-260.56)	-1.32 (-1.35 to -1.29)	<0.001	0 (0-0.01)	0 (0-0.01)	2.15 (1.74 to 2.55)	<0.001	383.1 (197.3-634.35)	266.15 (130.29-440.88)	-1.16 (-1.19 to -1.14)	<0.001	2418.31 (1450.62-3709.65)	1599.52 (944.08-2471.71)	-1.33 (-1.34 to -1.31)	<0.001
Venezuela (Bolivarian Republic of)	104.28 (52.65-185.75)	71.68 (35.12-124.21)	-1.19 (-1.3 to -1.09)	<0.001	0.01 (0-0.03)	0 (0-0.01)	-2.44 (-3.81 to -1.04)	0.001	190.9 (91.26-322.58)	129.94 (63.36-220.69)	-1.23 (-1.36 to -1.1)	<0.001	1124.34 (661.53-1797.3)	772.9 (455.37-1218.63)	-1.19 (-1.27 to -1.1)	<0.001
Viet Nam	128.24 (65.1-220.47)	102.61 (52.19-177.34)	-0.7 (-0.77 to -0.64)	<0.001	0 (0-0)	0 (0-0)	0.42 (0.24 to 0.59)	<0.001	246.88 (130.4-403.59)	197.25 (100.2-325.75)	-0.71 (-0.77 to -0.65)	<0.001	1380.01 (845.41-2119.67)	1099.3 (664.16-1682.34)	-0.72 (-0.78 to -0.65)	<0.001
Yemen	335.92 (170.7-570.58)	152.09 (76.68-258.37)	-2.57 (-2.72 to -2.43)	<0.001	0 (0-0)	0 (0-0)	0.73 (-0.17 to 1.64)	0.111	472.67 (239.09-797.24)	253.24 (129.71-418.7)	-2.05 (-2.19 to -1.91)	<0.001	3738.58 (2171.78-5716.62)	1685.44 (1000.29-2585.21)	-2.59 (-2.72 to -2.46)	<0.001
Zambia	157.14 (79.92-269.92)	94.12 (45.76-166.16)	-1.64 (-1.7 to -1.58)	<0.001	0 (0-0.02)	0 (0-0.02)	0.94 (0.68 to 1.2)	<0.001	278.17 (142.61-465.8)	164.53 (81.14-274.3)	-1.68 (-1.7 to -1.66)	<0.001	1724.54 (1026.19-2687.72)	1026.8 (602.17-1599.15)	-1.66 (-1.67 to -1.64)	<0.001
Zimbabwe	162.89 (82.07-280.87)	120.46 (60.16-209.32)	-0.96 (-1 to -0.91)	<0.001	0 (0-0)	0 (0-0.01)	2.64 (1.82 to 3.46)	<0.001	272.5 (139.86-450.19)	203.04 (103.55-340.19)	-0.94 (-0.98 to -0.91)	<0.001	1783.16 (1053.54-2771.18)	1318.23 (768.85-2053.99)	-0.97 (-1 to -0.93)	<0.001
Abbreviations: ASDR age-standardized DALYs rate; ASMR age-standardized mortality rate；ASIR age-standardized incidence rate；ASPR age-standardized prevalence rate; CI confidence interval；AAPC, average annual percentage change.
