# Supplementary material for: Rising global burden of common gynecological diseases in women of childbearing age from 1990 to 2021: an update from the Global Burden of Disease Study 2021
Source: Reprod Health. 2025 Apr 21;22:57. doi: 10.1186/s12978-025-02013-1 (PMC12010537; doi:10.1186/s12978-025-02013-1)
Supplement: Supplementary file 8 — Additional file 8. [file 12978_2025_2013_MOESM8_ESM.xlsx]

## Sheet: Sheet1
Table S6. Burden of female infertility among women of childbearing age in 2021 and their average percentage changes from 1990 to 2021 at the global, regional and national levels.
Characteristics	ASDR (per 100,000 population)				ASPR (per 100,000 population)
	1990	2021	AAPC (95% CI)	P-value	1990	2021	AAPC (95% CI)	P-value
Global	24.89 (5.23-72.3)	30.55 (6.32-87.18)	0.68 (0.58 to 0.78)	<0.001	4581.22 (1334.59-10445.33)	5586.19 (1580.25-12917.2)	0.66 (0.57 to 0.76)	<0.001
Age group (years)
15-19	1.99 (0.18-7.03)	2.03 (0.1-7.63)	0.09 (-0.04 to 0.22)	0.166	309.8 (38.35-915.12)	334.26 (22.73-1077.24)	0.26 (0.13 to 0.38)	<0.001
20-24	19.93 (4.84-54.62)	26.72 (6.64-70.76)	0.97 (0.79 to 1.15)	<0.001	3259.37 (1172.96-6555.44)	4453.62 (1571.49-8990.96)	1.04 (0.88 to 1.19)	<0.001
25-29	27.44 (5.34-78.37)	37.67 (7.68-106.48)	1.05 (0.95 to 1.14)	<0.001	4824.44 (1523.3-11815.87)	6588.05 (2106.54-15873.6)	1.02 (0.93 to 1.11)	<0.001
30-34	36.88 (7.02-99.85)	47.78 (8.84-128.55)	0.96 (0.62 to 1.3)	<0.001	6985.46 (1803.91-15953.4)	8987.52 (2319.04-21434.92)	0.93 (0.59 to 1.27)	<0.001
35-39	51.41 (12.02-150.82)	57.95 (12.88-167.42)	0.39 (0.2 to 0.58)	<0.001	9852.72 (2973.16-22109.47)	11014.8 (3056.8-24959.98)	0.36 (0.21 to 0.51)	<0.001
40-44	36.99 (7.34-117.4)	40.93 (7.94-127.95)	0.36 (0.26 to 0.46)	<0.001	7013.4 (1853.54-15899.33)	7687.07 (1920.07-17631.66)	0.32 (0.22 to 0.42)	<0.001
45-49	0.55 (0.08-2.95)	0.65 (0.09-3.67)	0.33 (-0.81 to 1.48)	0.571	103.77 (20.68-545.57)	120.84 (20.47-715.91)	0.31 (-0.83 to 1.46)	0.598
Socio-demographic index
High SDI	11.82 (1.89-39.25)	15.82 (2.08-52.54)	1.01 (0.83 to 1.19)	<0.001	2120.83 (469.04-5852.22)	2860.77 (501.78-8060.92)	1.03 (0.86 to 1.21)	<0.001
High-middle SDI	31.33 (6.65-90.69)	34.43 (6.84-99.81)	0.31 (0.28 to 0.34)	<0.001	5859.23 (1690.62-13124.53)	6425.88 (1729.47-15084.33)	0.3 (0.27 to 0.33)	<0.001
Middle SDI	28.9 (6.04-83.16)	33.28 (6.63-96.2)	0.45 (0.38 to 0.52)	<0.001	5384.83 (1552.92-12053.94)	6117.68 (1650.98-14246.1)	0.41 (0.34 to 0.49)	<0.001
Low-middle SDI	23.14 (5-65.61)	33.01 (7.1-91.6)	1.24 (0.92 to 1.57)	<0.001	4136.12 (1186.67-9646.29)	5941.61 (1828.32-13492.45)	1.23 (0.92 to 1.54)	<0.001
Low SDI	24.49 (6.02-66.61)	25.86 (5.86-70.74)	0.27 (-0.03 to 0.56)	0.075	4486.02 (1524.52-9792.92)	4715.98 (1455.75-10644.77)	0.22 (-0.01 to 0.45)	0.061
Region
Andean Latin America	0.76 (0.2-2.35)	5.47 (0.23-27.91)	7.07 (5.51 to 8.65)	<0.001	139.48 (65.76-365.13)	1019.66 (61.45-4688.62)	7.34 (5.75 to 8.96)	<0.001
Australasia	1.51 (0.16-11.47)	1.75 (0.18-12.71)	0.5 (0.38 to 0.62)	<0.001	266.62 (44.13-1910.1)	308.63 (48.16-2139.11)	0.49 (0.41 to 0.57)	<0.001
Caribbean	26.71 (7.34-70.95)	26.65 (6.82-73.52)	-0.01 (-0.07 to 0.05)	0.785	4817.67 (1900.43-9920.71)	4863.01 (1771.03-10530.44)	0.03 (-0.06 to 0.11)	0.524
Central Asia	16.23 (2.97-48.51)	17.05 (2.41-51.86)	0.19 (0.1 to 0.28)	<0.001	2941.99 (700.89-7364.25)	3113.71 (603.55-8155.36)	0.22 (0.13 to 0.31)	<0.001
Central Europe	22.59 (3.51-68.9)	27.48 (4.55-81.15)	0.65 (0.59 to 0.71)	<0.001	4151.08 (899.86-10754.84)	5108.75 (1190.69-12727.47)	0.68 (0.62 to 0.74)	<0.001
Central Latin America	9.07 (0.98-30.62)	17.6 (1.62-55.98)	2.11 (1.95 to 2.28)	<0.001	1681.74 (226.63-4862.35)	3307.78 (400.2-8868.85)	2.15 (1.97 to 2.33)	<0.001
Central Sub-Saharan Africa	28.56 (5.38-82.25)	30.77 (5.37-90.53)	0.29 (-0.64 to 1.23)	0.544	5403.15 (1317.58-12615.51)	5790.1 (1310.93-13734.2)	0.24 (-0.71 to 1.21)	0.62
East Asia	41.46 (9.08-120.68)	43.54 (9.02-129.2)	0.14 (0.1 to 0.18)	<0.001	7961.88 (2270.34-18080.88)	8289.89 (2260.57-19212.86)	0.11 (0.07 to 0.15)	<0.001
Eastern Europe	37.77 (7.76-106.99)	40.63 (8.29-113.92)	0.25 (0.21 to 0.29)	<0.001	6713.72 (1951.27-15435.64)	7282.72 (2126.65-16754.5)	0.28 (0.24 to 0.33)	<0.001
Eastern Sub-Saharan Africa	26.92 (8.39-66.86)	21.36 (5-58.17)	-0.62 (-0.78 to -0.46)	<0.001	5024.78 (2342.44-9550.76)	3974.09 (1273.3-8573.61)	-0.63 (-0.8 to -0.46)	<0.001
High-income Asia Pacific	7.09 (0.28-34.52)	6.54 (0.28-32.96)	-0.12 (-0.5 to 0.26)	0.52	1320.08 (69.8-5491.11)	1222.61 (70.94-5214.5)	-0.11 (-0.51 to 0.29)	0.592
High-income North America	6.18 (0.24-27.48)	9.9 (0.35-39.89)	1.73 (1.14 to 2.32)	<0.001	1039.75 (55.18-4000.57)	1714.94 (76.93-6058.94)	1.83 (1.22 to 2.44)	<0.001
North Africa and Middle East	15.23 (4.81-36.43)	22.08 (3.92-63.54)	1.31 (0.95 to 1.67)	<0.001	2600.04 (1234.5-4713.47)	3897.4 (877.85-9316.89)	1.43 (1.06 to 1.8)	<0.001
Oceania	18.36 (2.28-58.72)	11.93 (3.02-30.3)	-1.32 (-1.54 to -1.11)	<0.001	3359.21 (520.24-8840.12)	2159.76 (767.21-4169.85)	-1.37 (-1.56 to -1.18)	<0.001
South Asia	25.37 (4.07-74.26)	39.88 (8.81-108.97)	1.51 (1.15 to 1.87)	<0.001	4481.16 (943.06-11072.53)	7119.35 (2255.3-16024.48)	1.57 (1.19 to 1.94)	<0.001
Southeast Asia	24.47 (5.08-70.78)	32.56 (6.28-93.39)	0.97 (0.74 to 1.19)	<0.001	4417.37 (1233.56-10182.04)	5898.53 (1544.72-13588.36)	0.98 (0.77 to 1.19)	<0.001
Southern Latin America	13 (0.36-46.06)	11.98 (0.33-43.96)	-0.25 (-0.29 to -0.21)	<0.001	2324.08 (73.76-7146.76)	2142.36 (74-6825.06)	-0.24 (-0.29 to -0.2)	<0.001
Southern Sub-Saharan Africa	30.11 (5.55-87.04)	18.6 (1.26-62.87)	-1.72 (-2.32 to -1.11)	<0.001	5521.39 (1305.36-13067.82)	3466.06 (312.32-9976.51)	-1.68 (-2.3 to -1.05)	<0.001
Tropical Latin America	15.48 (3.26-45.16)	18.9 (2.16-60.2)	0.64 (0.49 to 0.79)	<0.001	2710.47 (750.74-6369.99)	3428.96 (503.69-9086.88)	0.74 (0.6 to 0.89)	<0.001
Western Europe	10.01 (1.85-30.13)	14.12 (1.45-49.2)	1.14 (1.01 to 1.27)	<0.001	1732.28 (419.42-4423.98)	2474.19 (302.78-7427.29)	1.18 (1.05 to 1.31)	<0.001
Western Sub-Saharan Africa	18.61 (3.77-52.76)	22.16 (2.8-66.83)	0.55 (0.42 to 0.68)	<0.001	3486.84 (947.89-8271.44)	4156.79 (693.56-10659.25)	0.54 (0.4 to 0.68)	<0.001
Nation
Afghanistan	14.7 (1.75-44.35)	8.58 (2.8-20.98)	-1.7 (-1.85 to -1.55)	<0.001	2783.4 (440.34-7239.09)	1592.02 (832.97-2533.64)	-1.8 (-1.92 to -1.69)	<0.001
Albania	17.15 (2.17-54.76)	11.01 (3.94-24.23)	-1.44 (-1.55 to -1.32)	<0.001	3098.49 (556.07-8275.38)	1970.86 (1235.9-2921.46)	-1.48 (-1.58 to -1.37)	<0.001
Algeria	10.18 (1.7-28.67)	19.28 (2.32-58.38)	2.08 (2.02 to 2.14)	<0.001	1754.98 (385.91-3651.75)	3456.43 (572.7-8909.6)	2.22 (2.16 to 2.28)	<0.001
American Samoa	23.38 (3.17-70.24)	22.13 (2.4-69.39)	-0.18 (-0.2 to -0.15)	<0.001	4273.8 (729.46-10734.33)	4069.28 (567.02-10619.06)	-0.16 (-0.2 to -0.12)	<0.001
Andorra	13.08 (1.37-44.46)	12.18 (0.9-44.05)	-0.22 (-0.26 to -0.17)	<0.001	2288.86 (281.59-6591.84)	2142.72 (182-6356.42)	-0.19 (-0.24 to -0.14)	<0.001
Angola	38.62 (6.85-112.6)	40.9 (8.31-115.18)	0.19 (0.16 to 0.23)	<0.001	7270.84 (1663.59-17193.17)	7712.55 (2072.37-17772.79)	0.2 (0.14 to 0.26)	<0.001
Antigua and Barbuda	32.18 (6.01-93.63)	32.28 (5.89-94.98)	0.02 (0 to 0.04)	0.06	5811.68 (1553.2-13742.99)	5833.59 (1481.36-13821.31)	0.02 (-0.03 to 0.07)	0.478
Argentina	13.12 (0.33-46.07)	11.94 (0.32-43.91)	-0.31 (-0.35 to -0.27)	<0.001	2347.51 (72.68-7227.93)	2128.18 (73.03-6769.53)	-0.31 (-0.34 to -0.28)	<0.001
Armenia	18.06 (2.05-62.08)	5.41 (1.54-13.5)	-3.81 (-4.25 to -3.37)	<0.001	3353.23 (519.52-9201.89)	1002.11 (430.18-1835.67)	-3.63 (-3.86 to -3.4)	<0.001
Australia	1.54 (0.15-11.83)	1.43 (0.15-10.71)	-0.21 (-0.42 to 0)	0.055	270.88 (43.73-1969.94)	249.15 (44.2-1816.51)	-0.26 (-0.52 to 0.01)	0.059
Austria	31.02 (5.24-94.8)	32.47 (5.46-99.46)	0.18 (-0.01 to 0.38)	0.059	5567.76 (1264.51-13732.7)	5877.34 (1308.41-14538.77)	0.22 (0.08 to 0.37)	0.003
Azerbaijan	24.18 (3.58-75.24)	25.06 (3.64-76.24)	0.15 (0.06 to 0.24)	0.001	4348.83 (925.64-11436.54)	4514.67 (948.01-11926.44)	0.16 (0.07 to 0.26)	<0.001
Bahamas	30.94 (5.59-91.55)	31.05 (5.32-91.43)	0.02 (0 to 0.05)	0.066	5579.14 (1398.17-13311.92)	5611.07 (1347.46-13624.41)	0.03 (-0.01 to 0.06)	0.131
Bahrain	20.91 (2.98-61.64)	21.19 (2.82-62.48)	0.04 (0.01 to 0.06)	0.008	3732.6 (677.4-9369.3)	3789.84 (679.56-9335.77)	0.04 (0.02 to 0.06)	<0.001
Bangladesh	9.42 (3.08-21.82)	17.9 (6.7-37.08)	2.19 (1.83 to 2.56)	<0.001	1586.17 (873.24-2605.29)	3133.65 (2278.12-4097.4)	2.33 (1.9 to 2.75)	<0.001
Barbados	32.16 (5.82-94.31)	31.85 (5.66-94.42)	-0.03 (-0.05 to 0)	0.036	5815 (1445.05-13722.47)	5761.16 (1415.79-13821.02)	-0.03 (-0.04 to -0.01)	<0.001
Belarus	27.74 (4.61-86.06)	28.87 (5.01-87.9)	0.13 (0.09 to 0.17)	<0.001	4959.13 (1212.81-12477.21)	5184.65 (1268.04-12825.27)	0.15 (0.12 to 0.19)	<0.001
Belgium	14.41 (4.21-36.83)	28.16 (4.38-84.25)	2.23 (2.09 to 2.37)	<0.001	2527.63 (1150.94-4483.86)	5047.97 (1029.81-12745.82)	2.31 (2.17 to 2.44)	<0.001
Belize	10.82 (2.71-26.93)	16.04 (1.42-48.68)	1.36 (1.06 to 1.65)	<0.001	1855.19 (721.44-3444.28)	2835.83 (322.18-7387.74)	1.46 (1.2 to 1.71)	<0.001
Benin	16.34 (0.88-58.17)	7.45 (1.43-20.26)	-2.48 (-2.73 to -2.23)	<0.001	3128.47 (228.07-10034.67)	1397.1 (348.16-2672.91)	-2.54 (-2.82 to -2.26)	<0.001
Bermuda	31.73 (5.48-95.38)	31.94 (5.57-93.2)	0.02 (-0.01 to 0.04)	0.214	5735.32 (1393.38-13737.65)	5787.12 (1353.04-14104.12)	0.02 (0.01 to 0.04)	<0.001
Bhutan	15.87 (2.13-51.39)	15.92 (2.05-50.92)	0.01 (0 to 0.02)	0.223	2791.22 (508.6-7360.58)	2794.34 (496.76-7403.13)	0.01 (0 to 0.01)	0.052
Bolivia (Plurinational State of)	1.66 (0.24-5.58)	4.23 (0.19-22.45)	3.09 (2.27 to 3.91)	<0.001	309.56 (81.32-812.38)	782.76 (55.74-3828.59)	3.08 (1.93 to 4.25)	<0.001
Bosnia and Herzegovina	20.31 (2.82-66.07)	20.7 (2.76-66.16)	0.06 (0.02 to 0.1)	0.004	3771.69 (730.1-10129.78)	3864.43 (717.77-10317.17)	0.08 (0.05 to 0.11)	<0.001
Botswana	11.75 (3.81-28.23)	23.66 (1.69-79.82)	2.2 (2.01 to 2.39)	<0.001	2230.71 (1091.25-3601.91)	4544.26 (419.32-12520.6)	2.25 (2.07 to 2.42)	<0.001
Brazil	15.49 (3.18-45.47)	18.69 (2.02-59.66)	0.6 (0.43 to 0.76)	<0.001	2710.57 (718.05-6437.97)	3389.5 (468.09-9047.59)	0.7 (0.53 to 0.88)	<0.001
Brunei Darussalam	4.34 (0.17-22.67)	3.8 (0.16-20.31)	-0.27 (-0.78 to 0.23)	0.29	803.87 (50.58-3782.31)	703.09 (50.62-3554.34)	-0.26 (-0.81 to 0.29)	0.357
Bulgaria	20.71 (2.84-67.72)	20.85 (2.87-66.88)	0.02 (-0.03 to 0.06)	0.442	3872.04 (749.66-10361.2)	3907.11 (722.67-10548.45)	0.02 (-0.01 to 0.05)	0.243
Burkina Faso	6.88 (1.3-21.81)	15.88 (0.85-55.1)	2.87 (2.38 to 3.36)	<0.001	1223.9 (333.21-3136.24)	2988.31 (215.68-9094.73)	3.04 (2.63 to 3.44)	<0.001
Burundi	12.84 (4.04-29.99)	3.79 (0.8-10.2)	-3.76 (-4.09 to -3.42)	<0.001	2407.09 (1188.8-3964.88)	695.09 (204-1297.8)	-3.92 (-4.14 to -3.69)	<0.001
Cabo Verde	26.87 (2.03-84.11)	29.33 (2.48-89.83)	0.3 (0.26 to 0.33)	<0.001	5089.91 (492.88-13444.05)	5591.34 (603.13-14544.11)	0.31 (0.27 to 0.36)	<0.001
Cambodia	25.25 (4.52-76.16)	25.26 (4.35-77.22)	0.06 (-0.99 to 1.13)	0.908	4758.41 (1093.37-11612.04)	4753.43 (1053.57-11825.87)	0.61 (-0.87 to 2.11)	0.419
Cameroon	27 (8.12-66.64)	40.44 (6.16-116.81)	1.35 (0.94 to 1.76)	<0.001	5018.49 (2327.06-8357.88)	7408.29 (1418.35-17632.92)	1.31 (0.82 to 1.8)	<0.001
Canada	6.12 (0.18-25.47)	5.64 (0.18-25.05)	-0.25 (-0.28 to -0.22)	<0.001	1029.62 (47.61-3792.17)	954.59 (48.12-3656.54)	-0.23 (-0.27 to -0.19)	<0.001
Central African Republic	51.58 (20.3-111.83)	63.45 (16.43-166.14)	0.66 (0.55 to 0.77)	<0.001	9505.56 (7035.58-12568.13)	11621.61 (4071.12-23994.15)	0.65 (0.59 to 0.71)	<0.001
Chad	17.87 (1-64.4)	22.16 (1.21-72.05)	-0.51 (-1.07 to 0.06)	0.077	3442.72 (251.02-10963.87)	4267.99 (284.2-11803.53)	-2.93 (-5.39 to -0.41)	0.023
Chile	12.77 (0.32-45.33)	12.02 (0.31-45.58)	-0.13 (-0.36 to 0.1)	0.267	2282.23 (71.95-7027.3)	2167.32 (74.77-6966.83)	-0.1 (-0.35 to 0.15)	0.426
China	41.81 (9.16-121.65)	43.99 (9.14-130.56)	0.14 (0.1 to 0.18)	<0.001	8030.43 (2292.76-18210.14)	8374.49 (2286.95-19373.55)	0.12 (0.08 to 0.17)	<0.001
Colombia	1.95 (0.2-6.31)	2.55 (0.29-7.52)	0.99 (0.46 to 1.52)	<0.001	338.04 (60.71-865.14)	430.77 (71.97-960.91)	0.9 (0.42 to 1.37)	<0.001
Comoros	52.02 (12.57-135.69)	53.33 (13.1-138.79)	0.24 (-0.31 to 0.81)	0.391	9198.5 (3009.54-20046.37)	9423.35 (3151.44-20313.16)	0.28 (-0.19 to 0.76)	0.245
Congo	30.6 (4.27-95.06)	32.6 (5.4-97.64)	0.21 (0 to 0.42)	0.046	5883.04 (1068.65-14764.32)	6274.82 (1285.97-15475.16)	0.21 (-0.1 to 0.53)	0.183
Cook Islands	24.33 (3.35-72.74)	23.13 (2.62-70.9)	-0.15 (-0.19 to -0.11)	<0.001	4458.73 (822.13-11210.04)	4249.83 (631.99-10905.35)	-0.14 (-0.19 to -0.09)	<0.001
Costa Rica	20.06 (1.72-65.46)	19.54 (1.17-63.24)	-0.11 (-0.13 to -0.09)	<0.001	3686.15 (428.4-9934.19)	3619.29 (289.15-9733.66)	-0.07 (-0.08 to -0.06)	<0.001
Coted'Ivoire	13.43 (3.21-35.22)	33.28 (3.81-99.86)	3.03 (2.29 to 3.77)	<0.001	2546.59 (861.61-4764.97)	6326.08 (981.89-15780.35)	3.05 (2.25 to 3.85)	<0.001
Croatia	21.34 (2.96-67.46)	20.99 (2.73-67.14)	-0.06 (-0.12 to 0)	0.036	4000.85 (752.15-10744.4)	3920.96 (693.67-10612.02)	-0.07 (-0.12 to -0.02)	0.009
Cuba	33.68 (6.35-99.31)	32.21 (5.57-94.91)	-0.14 (-0.18 to -0.11)	<0.001	6132.31 (1628.32-14424.07)	5849.15 (1427.36-14021.46)	-0.15 (-0.18 to -0.12)	<0.001
Cyprus	13.9 (1.66-46.25)	12.73 (1.17-45.07)	-0.26 (-0.36 to -0.17)	<0.001	2419.26 (384.22-6723.65)	2230.99 (270.45-6654.36)	-0.24 (-0.32 to -0.16)	<0.001
Czechia	29.88 (5.18-90.28)	30.34 (5.07-91.92)	0.1 (-0.06 to 0.26)	0.221	5606.93 (1267.79-13957.2)	5694.15 (1345.58-13973.6)	0.12 (0.06 to 0.18)	<0.001
Democratic People's Republic of Korea	31.78 (6.26-94.37)	32.12 (6.38-95.63)	0.01 (-0.04 to 0.06)	0.639	6065.96 (1575.7-14447.96)	6133.59 (1593.84-14599.71)	0 (-0.05 to 0.05)	0.871
Democratic Republic of the Congo	23.2 (2.75-71.39)	24.04 (3.27-73.96)	0.59 (-1.31 to 2.53)	0.546	4414.35 (656.28-11286.31)	4525.62 (747.52-11251.57)	0.61 (-1.95 to 3.24)	0.642
Denmark	1.39 (0.1-5.57)	3.87 (0.12-19.22)	3.35 (3.03 to 3.66)	<0.001	227.69 (29.62-833.13)	641.28 (33.34-2656.16)	3.38 (3.03 to 3.74)	<0.001
Djibouti	56.61 (13.28-156.75)	57.38 (13.35-159.32)	0 (-0.16 to 0.17)	0.958	10580.44 (3296.11-23182.13)	10718.4 (3373.46-23555.38)	0 (-0.15 to 0.14)	0.962
Dominica	31.53 (5.78-92.94)	31.33 (5.72-93.58)	-0.01 (-0.03 to 0)	0.017	5679.1 (1478.37-13669.96)	5666.31 (1427.32-13586.9)	0 (-0.01 to 0.01)	0.79
Dominican Republic	10.8 (3.77-24.74)	26.26 (3.73-81.24)	2.98 (2.25 to 3.73)	<0.001	1862.62 (1024.78-2872.98)	4817.41 (917.95-12077.68)	3.19 (2.09 to 4.29)	<0.001
Ecuador	0.87 (0.2-3.65)	3.98 (0.2-22.91)	5.1 (4.65 to 5.56)	<0.001	158.48 (76.32-590.52)	737.09 (57.66-3833.91)	5.15 (4.58 to 5.73)	<0.001
Egypt	12.52 (4.8-27.8)	21.84 (3.35-65.02)	2.26 (1.67 to 2.85)	<0.001	2057.6 (1410.85-2796.16)	3803.81 (735.36-9330.93)	2.43 (2.26 to 2.6)	<0.001
El Salvador	5.26 (0.77-14.78)	8.17 (0.2-32.85)	1.44 (0.76 to 2.13)	<0.001	944.15 (186.42-1996.58)	1514.85 (54.16-5282.09)	1.55 (0.87 to 2.24)	<0.001
Equatorial Guinea	39.39 (7.93-113.72)	41.75 (8.35-118.78)	0.2 (0.15 to 0.25)	<0.001	7443.46 (1915.94-17276.72)	7902.09 (1999.97-18269.44)	0.2 (0.17 to 0.24)	<0.001
Eritrea	28.81 (11.14-63.98)	48.68 (11.32-133.85)	1.74 (1.66 to 1.82)	<0.001	5171.83 (3478.36-7195.01)	8931.56 (2776.65-19938.64)	1.81 (1.73 to 1.89)	<0.001
Estonia	26.69 (4.63-79.84)	29.3 (5.02-87.96)	0.3 (0.28 to 0.32)	<0.001	4755.38 (1147.34-11897.79)	5283.29 (1278.92-13073.04)	0.35 (0.33 to 0.37)	<0.001
Eswatini	13.69 (0.55-47.75)	13.68 (0.52-47.63)	-0.03 (-0.33 to 0.26)	0.822	2496.22 (117.61-7507.03)	2521.62 (120.21-7639.93)	0.01 (-0.27 to 0.3)	0.936
Ethiopia	31.73 (4.76-93.06)	20.75 (2.79-60.33)	-1.35 (-1.45 to -1.26)	<0.001	5849.31 (1137.57-14638.26)	3840.96 (682.43-9577.35)	-1.34 (-1.45 to -1.23)	<0.001
Fiji	37.4 (7.84-105.18)	36.67 (7.22-104.91)	-0.06 (-0.09 to -0.04)	<0.001	6731.28 (1947.38-15364.27)	6609.5 (1724.57-14968.51)	-0.06 (-0.08 to -0.04)	<0.001
Finland	2.89 (0.39-8.72)	9.61 (0.51-35.35)	3.94 (3.64 to 4.25)	<0.001	494.25 (101.57-1177.33)	1679.45 (116.14-5453.35)	4.02 (3.71 to 4.34)	<0.001
France	14.33 (4.24-33.87)	25.02 (3.95-76.77)	1.8 (1.61 to 1.99)	<0.001	2348.36 (1035.81-4175.9)	4236.42 (821.62-11000.76)	1.91 (1.72 to 2.09)	<0.001
Gabon	53.79 (11.69-153.98)	54.53 (11.94-154.44)	0.08 (-0.12 to 0.27)	0.451	10109.18 (2943.86-22390.66)	10249.42 (2976.04-22870.26)	0.09 (-0.04 to 0.23)	0.176
Gambia	24.9 (1.67-80.08)	26.5 (1.93-83.33)	0.2 (-0.02 to 0.41)	0.07	4707.8 (398.07-12867.18)	5025.31 (467.81-13449.44)	0.21 (0.04 to 0.38)	0.014
Georgia	19.29 (2.26-61.67)	17.8 (1.55-59.75)	-0.28 (-0.34 to -0.22)	<0.001	3529.3 (571.1-9586.62)	3261.14 (379.63-9307.99)	-0.28 (-0.33 to -0.22)	<0.001
Germany	1.81 (0.13-6.78)	6.46 (0.2-26.83)	4.22 (3.86 to 4.58)	<0.001	299.95 (37.34-969.88)	1138.65 (43.72-4020.2)	4.43 (4.05 to 4.81)	<0.001
Ghana	8.71 (2.22-21.72)	22.34 (1.32-75.29)	3.65 (2.95 to 4.34)	<0.001	1647.66 (580.91-2934.31)	4250.66 (292.1-12088.69)	3.63 (2.72 to 4.55)	<0.001
Greece	13.09 (1.24-44.43)	11.67 (0.62-43.15)	-0.34 (-0.42 to -0.27)	<0.001	2297.55 (268.27-6606.51)	2069.82 (134.36-6637.32)	-0.32 (-0.38 to -0.27)	<0.001
Greenland	5.82 (0.17-24.49)	5.7 (0.17-24.61)	-0.06 (-0.1 to -0.03)	<0.001	977.6 (45.5-3489.43)	962.12 (46.6-3627.94)	-0.05 (-0.07 to -0.03)	<0.001
Grenada	31.86 (6.18-91.95)	32.03 (5.77-93.08)	0.01 (-0.02 to 0.05)	0.476	5745.99 (1517.3-13586.78)	5798.34 (1445.77-13774.87)	0.01 (-0.03 to 0.06)	0.489
Guam	23.44 (3.12-72.12)	21.75 (2.05-68.72)	-0.23 (-0.3 to -0.16)	<0.001	4271.19 (731.66-10734.98)	3987.53 (491.49-10565.61)	-0.22 (-0.27 to -0.16)	<0.001
Guatemala	10.83 (3.72-24.96)	16.91 (0.94-54.9)	0.64 (-0.56 to 1.85)	0.298	2056.67 (1215.89-3050.29)	3212.24 (258.13-8664.38)	-1.35 (-4.48 to 1.87)	0.406
Guinea	28.57 (1.9-90.83)	22.32 (7.73-52.45)	-0.78 (-0.92 to -0.64)	<0.001	5441.92 (449.63-14885.41)	4182.3 (2408.64-6333.74)	-0.85 (-1.01 to -0.68)	<0.001
Guinea-Bissau	18.83 (1.17-67.68)	23.28 (1.52-75.33)	0.7 (0.61 to 0.8)	<0.001	3554.65 (287.48-11190.79)	4375.67 (324.51-11838.62)	0.7 (0.61 to 0.79)	<0.001
Guyana	43.69 (9.66-123.32)	43.79 (9.59-124.29)	0.02 (-0.07 to 0.11)	0.62	7972.18 (2470.21-18153.29)	8025.75 (2387.46-18011.2)	-0.05 (-0.23 to 0.13)	0.595
Haiti	21.45 (7.79-47.16)	17.15 (6.31-37.8)	-0.71 (-0.75 to -0.66)	<0.001	3857.97 (2454.99-5606.07)	3150.18 (2132.34-4468.23)	-0.65 (-0.7 to -0.6)	<0.001
Honduras	18.3 (1.47-62.88)	18.48 (1.23-64.35)	0.1 (-1.01 to 1.21)	0.864	3440.64 (368.31-9423.09)	3492.79 (291.43-9856.99)	0.15 (-1.05 to 1.37)	0.807
Hungary	20.12 (2.69-65.99)	20.77 (2.85-66.84)	0.09 (0.06 to 0.13)	<0.001	3755.22 (693.24-10003.81)	3879.23 (722.76-10383.12)	0.1 (0.06 to 0.13)	<0.001
Iceland	13.31 (1.44-44.58)	13.14 (1.13-46.49)	-0.03 (-0.08 to 0.01)	0.145	2322.59 (313.4-6598.63)	2319.1 (256.38-6943.55)	0.01 (-0.05 to 0.06)	0.813
India	24.97 (3.66-75.3)	42.24 (8.9-118.77)	1.77 (1.66 to 1.87)	<0.001	4417.94 (848.56-11202.4)	7614.03 (2250.79-17316.51)	1.83 (1.71 to 1.94)	<0.001
Indonesia	29.75 (6.2-87.09)	44.39 (9.6-130.83)	1.28 (1.11 to 1.44)	<0.001	5388.88 (1462.07-12920.41)	8127.14 (2315.99-18342.81)	1.32 (1.16 to 1.49)	<0.001
Iran (Islamic Republic of)	21.2 (3.45-60.56)	20.62 (2.78-61.38)	-0.12 (-0.69 to 0.46)	0.692	3407.78 (743.14-8230.89)	3319.8 (584.38-8373.98)	-0.08 (-0.59 to 0.43)	0.751
Iraq	20.78 (2.97-61.35)	21.28 (3.2-63.51)	0.07 (0.04 to 0.09)	<0.001	3704.01 (706.43-9202.25)	3810.76 (747.97-9424.03)	0.08 (0.06 to 0.1)	<0.001
Ireland	13.34 (1.33-45.64)	12.87 (1.06-46.12)	-0.11 (-0.17 to -0.05)	<0.001	2336.09 (294.9-6676.19)	2286.62 (234.74-6945.33)	-0.07 (-0.12 to -0.02)	0.006
Israel	8.57 (0.59-30.29)	9.88 (0.57-36.82)	0.48 (0.35 to 0.61)	<0.001	1515.01 (124.21-4702.81)	1758.11 (112.24-5640.82)	0.48 (0.45 to 0.51)	<0.001
Italy	6.26 (0.29-30.28)	12.16 (0.44-51.06)	2.26 (1.74 to 2.77)	<0.001	1133.31 (70.11-5058.8)	2194.22 (102.54-8499.51)	2.26 (2.01 to 2.51)	<0.001
Jamaica	37.94 (8.12-105.23)	37.99 (7.93-105.03)	0.02 (-0.02 to 0.06)	0.408	6864.63 (2049.73-15515.34)	6887.15 (1956.17-15957.73)	0.02 (-0.01 to 0.06)	0.214
Japan	7.99 (0.31-38.21)	7.77 (0.32-38.5)	0.04 (-0.3 to 0.38)	0.829	1491.38 (78.52-6066.35)	1455.13 (81.19-5964.24)	0.06 (-0.3 to 0.41)	0.762
Jordan	7.7 (1.06-22.72)	18.69 (6.79-42.41)	2.91 (2.8 to 3.02)	<0.001	1312.01 (231.94-2844.67)	3348.8 (2098.91-4862.17)	2.96 (2.81 to 3.12)	<0.001
Kazakhstan	11.76 (3.57-28.92)	19.3 (2.24-61.29)	1.64 (1.57 to 1.71)	<0.001	2060.09 (932.95-3616.84)	3514.48 (565.37-9707.67)	1.75 (1.59 to 1.91)	<0.001
Kenya	16.88 (1.64-52.55)	26.41 (3.96-77.97)	2.12 (-0.76 to 5.08)	0.151	3147.82 (400.65-8022.12)	4965.15 (997.28-12168.3)	2.15 (-0.75 to 5.13)	0.147
Kiribati	24.66 (4.01-72.23)	23.86 (3.44-72.87)	-0.11 (-0.14 to -0.08)	<0.001	4528.51 (954.96-11058.82)	4378.23 (801.68-10888.51)	-0.11 (-0.18 to -0.05)	<0.001
Kuwait	21.05 (2.92-62.38)	20.42 (2.45-62.29)	-0.09 (-0.12 to -0.05)	<0.001	3750.71 (671.33-9311.92)	3656.27 (587.06-9378.43)	-0.07 (-0.11 to -0.04)	<0.001
Kyrgyzstan	24.98 (3.82-76.18)	25.94 (3.81-79.54)	0.44 (-0.48 to 1.37)	0.348	4610.82 (947.36-11748.12)	4800.98 (1004.76-12320.7)	0.5 (-0.34 to 1.35)	0.244
Lao People's Democratic Republic	23.47 (4.41-70.95)	21.7 (3.12-66.91)	-0.24 (-0.27 to -0.22)	<0.001	4301.29 (1054.59-10392.54)	3972.06 (768.49-10060.41)	-0.23 (-0.27 to -0.19)	<0.001
Latvia	16.62 (5.46-40.14)	29.73 (5.24-88.96)	1.93 (1.68 to 2.18)	<0.001	2951.77 (1589.6-4801.37)	5410.9 (1321.5-13408.32)	1.97 (1.87 to 2.07)	<0.001
Lebanon	29.17 (5.36-84.99)	29.73 (5.29-85.51)	0.09 (-0.05 to 0.24)	0.197	5299.65 (1361.1-12530.91)	5436.71 (1297.95-13042.79)	0.11 (-0.01 to 0.23)	0.061
Lesotho	32.29 (4.62-97.23)	31.36 (4.34-96.57)	0.69 (0.33 to 1.05)	<0.001	5979.97 (1132.51-14610.1)	5867.38 (1081.03-14625.94)	0.71 (0.19 to 1.23)	0.007
Liberia	25.25 (8.24-59.76)	34.48 (3.92-104.04)	0.94 (0.61 to 1.28)	<0.001	4811.37 (2440.33-7684.47)	6627.31 (979.19-16785.55)	0.97 (0.6 to 1.35)	<0.001
Libya	10.94 (1.66-31.15)	18.97 (2.45-56.65)	1.69 (1.44 to 1.94)	<0.001	1904.8 (347.56-4050.12)	3353.37 (571.73-8519.07)	1.75 (1.62 to 1.88)	<0.001
Lithuania	17.83 (5.91-42.36)	30.17 (5.1-89.2)	1.7 (1.59 to 1.81)	<0.001	3217.52 (1805.98-5129)	5553.03 (1339.99-13991.11)	1.74 (1.65 to 1.83)	<0.001
Luxembourg	12.09 (0.98-41.43)	11.44 (0.65-42.03)	-0.16 (-0.21 to -0.11)	<0.001	2105.87 (208.31-6269)	2017.94 (136.27-6299.21)	-0.13 (-0.16 to -0.09)	<0.001
Madagascar	19.55 (7.26-43.67)	29.12 (5.43-81.97)	1.32 (1.23 to 1.41)	<0.001	3499.3 (2202.81-5062.81)	5227.13 (1278.82-12048.8)	1.34 (1.23 to 1.45)	<0.001
Malawi	33.59 (12.75-74.04)	4.25 (1.36-10.58)	-6.56 (-7.53 to -5.57)	<0.001	6380.5 (4410.31-8755.18)	790.97 (399.01-1300.32)	-6.61 (-7.74 to -5.47)	<0.001
Malaysia	27.03 (4.11-84.16)	24.82 (2.47-81.33)	-0.28 (-0.31 to -0.25)	<0.001	5102.42 (1012.19-12664.43)	4698.62 (585.36-12569.48)	-0.27 (-0.29 to -0.25)	<0.001
Maldives	54.23 (13.73-147.09)	39.99 (15.51-85.61)	-0.98 (-1.05 to -0.92)	<0.001	9852.73 (3480.1-20853.86)	7024.63 (4954.79-9439.44)	-1.1 (-1.17 to -1.04)	<0.001
Mali	11.38 (2.19-32.49)	10.45 (2.9-26.06)	-0.23 (-0.47 to 0.02)	0.069	2066.91 (562.28-4327.26)	1883.59 (817-3319.35)	-0.26 (-0.47 to -0.05)	0.014
Malta	13.82 (1.44-46.23)	13.08 (1.12-45.69)	-0.19 (-0.28 to -0.11)	<0.001	2412.76 (347.7-6717.76)	2315.91 (220.41-6920.02)	-0.14 (-0.24 to -0.05)	0.002
Marshall Islands	24.72 (4.21-72.52)	23.72 (3.34-70.72)	-0.14 (-0.2 to -0.07)	<0.001	4516.15 (961.24-11042.13)	4346.43 (816.22-10868.38)	-0.12 (-0.16 to -0.07)	<0.001
Mauritania	9.53 (1.05-31.83)	31.83 (3.33-97.84)	4.03 (3.9 to 4.16)	<0.001	1709.79 (251.1-4675.86)	5838.81 (761.5-14916.41)	4.1 (4 to 4.21)	<0.001
Mauritius	22.54 (3.45-68.49)	20.77 (1.95-66.37)	-0.27 (-0.29 to -0.24)	<0.001	4168.85 (832.35-10433.48)	3862.18 (451.69-10439.23)	-0.25 (-0.27 to -0.22)	<0.001
Mexico	9.17 (0.34-34.85)	24.25 (2.15-78.08)	3.17 (3.01 to 3.32)	<0.001	1710.32 (74.56-5696.67)	4584.91 (544.19-12339.88)	3.2 (3.04 to 3.35)	<0.001
Micronesia (Federated States of)	23.87 (3.73-71.33)	23.51 (3.24-69.48)	-0.05 (-0.12 to 0.01)	0.089	4365.08 (837.29-10701.72)	4306.44 (778.11-10954.95)	-0.05 (-0.11 to 0.01)	0.113
Monaco	12.82 (1.15-43.71)	12.25 (0.93-45.22)	-0.11 (-0.16 to -0.06)	<0.001	2244.2 (257.88-6708.11)	2163.8 (199.15-6629.02)	-0.08 (-0.12 to -0.03)	0.001
Mongolia	17.3 (2.05-55.78)	19.07 (2.33-61.17)	0.3 (0.26 to 0.35)	<0.001	3179.51 (517.16-8569.6)	3498.95 (560.57-9378.73)	0.3 (0.25 to 0.34)	<0.001
Montenegro	20.51 (2.79-66.36)	20.06 (2.64-65.74)	-0.06 (-0.09 to -0.04)	<0.001	3813.62 (724.67-10125.27)	3741.02 (683.5-10148.59)	-0.05 (-0.06 to -0.04)	<0.001
Morocco	12.69 (4.68-28.34)	25.13 (4.39-74.46)	2.23 (2.06 to 2.41)	<0.001	2176.52 (1392.08-3160.57)	4383.16 (1027.89-10626.44)	2.29 (2.1 to 2.48)	<0.001
Mozambique	42.15 (8.03-118.67)	44.7 (9.82-119.27)	0.16 (-0.81 to 1.14)	0.748	7874.79 (2002.17-18197.81)	8404.38 (2435.9-18515.65)	0.67 (-0.28 to 1.63)	0.166
Myanmar	24.49 (4.15-73.13)	11.22 (3.76-26.05)	-2.5 (-2.56 to -2.45)	<0.001	4472.84 (1012.46-11040.76)	2018.01 (1190.31-3013.19)	-2.57 (-2.65 to -2.49)	<0.001
Namibia	15.4 (5.4-34.82)	16.37 (0.79-58.33)	0.24 (-0.1 to 0.59)	0.169	2880.65 (1648.88-4368.77)	3034.73 (166.2-8863.46)	0.2 (-0.19 to 0.59)	0.31
Nauru	24.7 (3.73-75.9)	23.81 (2.99-72.12)	-0.13 (-0.15 to -0.1)	<0.001	4517.63 (860.38-11132.72)	4380.76 (714.69-10963.09)	-0.12 (-0.14 to -0.09)	<0.001
Nepal	19.38 (2.77-58.71)	9.08 (3.25-19.87)	-2.39 (-2.65 to -2.13)	<0.001	3409.96 (685.23-8937.75)	1536.9 (968.44-2218.36)	-2.52 (-2.85 to -2.19)	<0.001
Netherlands	13.46 (1.4-45.79)	13.23 (1.17-45.7)	-0.05 (-0.08 to -0.03)	<0.001	2347.44 (315.15-6606.86)	2328.13 (274.35-6747.54)	-0.02 (-0.03 to -0.01)	<0.001
New Zealand	1.39 (0.17-9.83)	3.47 (0.25-23.56)	3 (2.7 to 3.3)	<0.001	244.04 (47.08-1802.44)	622.79 (68.18-3960.08)	3.06 (2.73 to 3.38)	<0.001
Nicaragua	9.84 (0.27-36.32)	9.73 (0.25-36.65)	-0.02 (-0.3 to 0.26)	0.894	1816.66 (58.16-5630.54)	1797.9 (60.54-5808.17)	-0.02 (-0.32 to 0.27)	0.869
Niger	29.37 (9.64-68.76)	26.97 (2.25-84.77)	-0.18 (-0.39 to 0.03)	0.097	5511.48 (3051.35-8561.86)	5084.52 (532.55-13525.45)	-0.16 (-0.46 to 0.14)	0.285
Nigeria	20.69 (1.73-69.21)	19.57 (1.15-64.56)	-0.29 (-0.57 to -0.02)	0.036	3863.23 (421.44-11441.45)	3663.66 (277.25-10455.12)	-0.22 (-0.47 to 0.02)	0.073
Niue	24.65 (3.53-74.27)	23.47 (2.74-73.3)	-0.17 (-0.22 to -0.12)	<0.001	4512.84 (862.32-11148.22)	4319.07 (632.87-11159.09)	-0.15 (-0.21 to -0.1)	<0.001
North Macedonia	20.69 (2.75-67.09)	20.61 (2.77-66.83)	0 (-0.03 to 0.02)	0.773	3856.51 (746.99-10238.58)	3850.37 (710.55-10393)	0 (-0.02 to 0.02)	0.953
Northern Mariana Islands	23.79 (3.13-72.9)	23.19 (2.82-71.24)	-0.08 (-0.14 to -0.03)	0.002	4342.26 (762.48-10758.18)	4241 (642.4-10775.77)	-0.08 (-0.14 to -0.02)	0.011
Norway	20.35 (1.32-67.24)	20.69 (1.4-67.89)	0.05 (-0.01 to 0.12)	0.117	3568.29 (324.7-9951.54)	3643.23 (313.99-10306.48)	0.07 (0.01 to 0.13)	0.026
Oman	22.87 (3.83-65.57)	21.77 (3-63.81)	-0.16 (-0.18 to -0.14)	<0.001	4092.45 (933.03-9791.35)	3910.79 (731.08-9837.28)	-0.15 (-0.16 to -0.13)	<0.001
Pakistan	46.35 (2.93-154.62)	46.08 (3.2-157.85)	0.08 (-9.71 to 10.94)	0.988	8185.3 (602.17-23800.05)	7834.12 (649.03-23170.85)	-1.52 (-13.7 to 12.38)	0.821
Palau	24.61 (3.65-74.29)	23.34 (2.68-70.83)	-0.16 (-0.19 to -0.13)	<0.001	4502.43 (844.59-11209.29)	4296.79 (605.02-11166.11)	-0.14 (-0.16 to -0.12)	<0.001
Palestine	21.67 (3.62-63.56)	22.05 (3.44-64.15)	0.06 (0.04 to 0.08)	<0.001	3871.98 (833.58-9552.73)	3953.37 (816-9788.55)	0.07 (0.06 to 0.09)	<0.001
Panama	23.59 (3.22-75.05)	22.89 (2.07-71.04)	-0.09 (-0.13 to -0.04)	<0.001	4434.31 (812.89-11443.67)	4325.89 (545.7-11225.94)	-0.07 (-0.12 to -0.02)	0.003
Papua New Guinea	12.63 (0.54-44.49)	7.69 (1.94-19.96)	-1.57 (-1.67 to -1.47)	<0.001	2333.56 (122.47-6961.92)	1385 (519.42-2519.29)	-1.49 (-1.75 to -1.22)	<0.001
Paraguay	15.28 (5.38-34.68)	26.2 (5.98-74.28)	1.74 (1.64 to 1.84)	<0.001	2763.79 (1732.81-4162.65)	4792.58 (1505.44-10917.56)	1.81 (1.68 to 1.95)	<0.001
Peru	0.44 (0.14-1.15)	6.56 (0.22-32.18)	10.53 (8.52 to 12.59)	<0.001	80.49 (55.02-158.6)	1227.72 (62.54-5325.83)	10.61 (8.06 to 13.22)	<0.001
Philippines	43 (4.67-132.13)	49.48 (4.99-149.1)	0.07 (-1.63 to 1.8)	0.933	7719.34 (887.57-19410.44)	8643.49 (1027.91-21650.63)	0.21 (-0.44 to 0.87)	0.53
Poland	26.28 (4.48-77.56)	38.22 (7.16-111.82)	1.23 (0.99 to 1.48)	<0.001	4702.78 (1135.34-11594.11)	7059.43 (1793.12-16550.12)	1.33 (1.17 to 1.48)	<0.001
Portugal	13.28 (1.54-44.48)	11.98 (0.98-43)	-0.32 (-0.4 to -0.25)	<0.001	2319.23 (358.05-6360.47)	2112.04 (231.02-6338.11)	-0.29 (-0.34 to -0.24)	<0.001
Puerto Rico	31.88 (5.52-95.14)	31.26 (4.87-94.33)	-0.06 (-0.08 to -0.04)	<0.001	5764.05 (1409.93-13824.55)	5664.04 (1225.58-13882.33)	-0.06 (-0.1 to -0.02)	0.002
Qatar	21.13 (2.82-62.69)	21.27 (2.64-62.94)	0.02 (-0.06 to 0.09)	0.678	3776.5 (653.4-9415.12)	3818.9 (620.93-9713.42)	0.03 (-0.04 to 0.1)	0.352
Republic of Korea	4.49 (0.16-23.98)	4.27 (0.17-23.56)	0 (-0.44 to 0.44)	0.984	826.45 (48.37-3794.99)	792.58 (50.56-3883.94)	0.03 (-0.43 to 0.49)	0.902
Republic of Moldova	29.47 (5.22-86.6)	31.15 (5.81-90.66)	0.24 (0.08 to 0.4)	0.003	5235.74 (1324.17-12724.09)	5555.96 (1510.99-13647.02)	0.25 (0.07 to 0.43)	0.007
Romania	19.53 (2.66-61.84)	20.44 (2.72-68.11)	0.13 (0.05 to 0.2)	0.001	3638.89 (678.57-9730.61)	3819.78 (691.37-10403.52)	0.13 (0.05 to 0.2)	0.001
Russian Federation	40.3 (8.21-114.44)	42.8 (8.82-119.95)	0.2 (0.18 to 0.21)	<0.001	7215.43 (2058.54-16489.44)	7717.36 (2224.28-17539.28)	0.22 (0.2 to 0.25)	<0.001
Rwanda	2.69 (0.35-8.72)	7.32 (0.29-27.46)	2.25 (1.54 to 2.97)	<0.001	481.15 (95.67-1297.76)	1350.4 (70.38-4455.93)	1.31 (-0.5 to 3.15)	0.156
Saint Kitts and Nevis	31.82 (5.9-92.4)	32.38 (5.74-95.68)	0.05 (-0.02 to 0.12)	0.141	5762.2 (1457.03-13757.95)	5870.59 (1389.07-14146.4)	0.05 (-0.02 to 0.12)	0.172
Saint Lucia	31.21 (5.92-89.95)	32.17 (5.92-93.42)	0.1 (0.05 to 0.14)	<0.001	5636.42 (1493.13-13502.32)	5834.79 (1466.68-14005.74)	0.1 (0.04 to 0.17)	0.001
Saint Vincent and the Grenadines	31.92 (6.35-90.47)	31.91 (5.72-93.34)	-0.03 (-0.07 to 0.01)	0.133	5759.74 (1553.17-13543.27)	5783.71 (1436.71-13808.96)	-0.03 (-0.05 to -0.01)	0.012
Samoa	24.41 (3.71-73.34)	23.76 (2.98-72.08)	-0.1 (-0.12 to -0.07)	<0.001	4455.34 (881.21-10896.47)	4349.17 (703.37-11110.75)	-0.08 (-0.13 to -0.03)	0.001
San Marino	12.95 (1.14-44.26)	12.48 (1.02-45.49)	-0.1 (-0.14 to -0.05)	<0.001	2267.19 (249.48-6529.63)	2202.49 (219.66-6801.75)	-0.07 (-0.11 to -0.03)	0.001
Sao Tome and Principe	10.83 (0.54-41.17)	11.56 (0.5-44.18)	0.28 (0.08 to 0.49)	0.007	2049.15 (142.56-7157.35)	2176.47 (125.71-7461.77)	0.27 (0.04 to 0.5)	0.022
Saudi Arabia	21.79 (3.37-63.4)	21.52 (2.9-63.32)	-0.05 (-0.08 to -0.02)	0.001	3900.14 (806.19-9545.83)	3865.43 (696.16-9859.95)	-0.03 (-0.06 to -0.01)	0.003
Senegal	14.21 (3.7-36.17)	17.45 (5.87-41.82)	0.58 (-0.15 to 1.31)	0.117	2636.54 (949.44-4745.99)	3221.63 (1742.72-4986.81)	0.63 (0.11 to 1.16)	0.018
Serbia	21.32 (2.91-67.38)	20.57 (2.84-64.97)	-0.11 (-0.18 to -0.04)	0.002	3970.08 (765.99-10526.82)	3840.68 (713.12-10230.59)	-0.11 (-0.21 to 0)	0.042
Seychelles	22.79 (3.5-70.63)	20.57 (2.29-65.41)	-0.33 (-0.36 to -0.3)	<0.001	4197.45 (828.95-10519.42)	3788.43 (487.25-10212.75)	-0.32 (-0.36 to -0.28)	<0.001
Sierra Leone	30.28 (2.28-95.77)	34.3 (3.76-104.88)	0.43 (0.16 to 0.71)	0.002	5805.79 (557.89-15478.5)	6585.11 (911.04-16614.7)	0.42 (0.09 to 0.76)	0.014
Singapore	4.24 (0.17-23.16)	4.66 (0.18-24.36)	0.43 (0.1 to 0.76)	0.011	781.35 (47.91-3644.73)	864.78 (53.8-3971.72)	0.45 (0.1 to 0.81)	0.012
Slovakia	21.35 (3-68.07)	20.7 (2.92-66.73)	-0.11 (-0.15 to -0.06)	<0.001	3986.67 (782.34-10548.11)	3864.96 (765.6-10329.48)	-0.11 (-0.2 to -0.02)	0.014
Slovenia	4.94 (0.8-13.8)	13.98 (1.01-50.85)	3.43 (3.33 to 3.53)	<0.001	926.42 (203.79-2084.84)	2675.13 (264.52-7816.22)	3.51 (3.41 to 3.61)	<0.001
Solomon Islands	23.3 (3.44-69.76)	23.11 (3.14-68.24)	-0.03 (-0.05 to 0)	0.056	4250.32 (854.59-10547.28)	4217.5 (706.72-10675.51)	-0.02 (-0.04 to -0.01)	0.001
Somalia	24.8 (3.52-72.84)	26.17 (4.32-75.41)	0.16 (0.1 to 0.22)	<0.001	4623.18 (893.94-11327.23)	4850.66 (1024.38-11504.42)	0.14 (0.1 to 0.18)	<0.001
South Africa	35.65 (5.1-106.04)	18.35 (1.05-63.28)	-2.08 (-2.24 to -1.92)	<0.001	6510.79 (1180.26-16147.58)	3399.51 (253.16-10093.28)	-2.04 (-2.2 to -1.87)	<0.001
South Sudan	23.47 (3.04-69.99)	25.56 (4.05-74.43)	0.28 (0.25 to 0.3)	<0.001	4344.72 (760.51-10812.59)	4720.18 (967.61-11261.3)	0.27 (0.25 to 0.28)	<0.001
Spain	2.41 (0.27-7.53)	6.46 (0.18-28.44)	3.31 (3.08 to 3.54)	<0.001	413.61 (60.93-987.32)	1156.27 (43.91-4138.6)	3.45 (3.2 to 3.7)	<0.001
Sri Lanka	9.6 (2.86-23.02)	17.29 (1.68-54.99)	1.91 (1.79 to 2.03)	<0.001	1662.25 (793.97-2723.84)	3175.54 (384.38-8356.28)	2.11 (1.99 to 2.23)	<0.001
Sudan	26.77 (9.74-60.2)	37.42 (7.5-106.96)	1.09 (0.94 to 1.24)	<0.001	4954.9 (3379.33-7006.02)	6972.99 (1907.96-16386.55)	1.11 (1.03 to 1.19)	<0.001
Suriname	32.07 (6.12-94.61)	31.79 (5.8-92.38)	-0.03 (-0.09 to 0.04)	0.424	5807.48 (1551.2-13859.07)	5775.85 (1492.39-14004.92)	-0.02 (-0.09 to 0.05)	0.566
Sweden	24.32 (3.93-74.54)	24.4 (3.16-74.5)	-0.01 (-0.14 to 0.12)	0.862	4253.62 (903.31-10826.41)	4308.65 (757.78-11128.68)	0.04 (-0.05 to 0.13)	0.41
Switzerland	12.05 (0.89-42.04)	12.52 (0.91-45.04)	0.13 (0.1 to 0.16)	<0.001	2102.77 (201.93-6232.91)	2208.92 (190.67-6750.72)	0.17 (0.14 to 0.19)	<0.001
Syrian Arab Republic	11.54 (2.24-32.24)	19.38 (2.65-58.99)	1.64 (1.54 to 1.74)	<0.001	2084.05 (526.07-4250.91)	3518.08 (618.62-9061.42)	1.7 (1.63 to 1.77)	<0.001
Taiwan (Province of China)	31.48 (5.39-92.74)	30.77 (4.83-92.25)	-0.07 (-0.23 to 0.09)	0.384	6014.11 (1369.12-14566.41)	5888.46 (1200.1-14483.47)	-0.06 (-0.24 to 0.11)	0.48
Tajikistan	14.37 (1.46-47.16)	6.96 (2.18-16.59)	-2.3 (-2.49 to -2.11)	<0.001	2594.87 (346.01-7236.03)	1201.06 (630.37-2004.91)	-2.45 (-2.64 to -2.25)	<0.001
Thailand	10.35 (3.23-24.3)	18.89 (1.75-59.91)	1.94 (1.66 to 2.23)	<0.001	1715.17 (846.21-2741.3)	3394.21 (395.3-8964.47)	2.21 (1.87 to 2.56)	<0.001
Timor-Leste	17.69 (2.99-50.55)	16.81 (2.42-48.77)	-0.17 (-0.37 to 0.03)	0.089	3205.77 (720.5-7501)	3039.85 (557.98-7360.75)	-0.18 (-0.31 to -0.05)	0.007
Togo	5.32 (0.86-17.96)	20.36 (1.21-68.99)	4.68 (4.21 to 5.16)	<0.001	962.86 (235.74-2679.67)	3814.7 (266.92-10886.02)	4.77 (4.2 to 5.35)	<0.001
Tokelau	24.34 (3.75-74.11)	23.14 (2.57-69.99)	-0.16 (-0.19 to -0.13)	<0.001	4441.7 (878.67-11051.54)	4252.75 (609.95-10954.81)	-0.14 (-0.15 to -0.13)	<0.001
Tonga	24.26 (3.38-73.79)	23.21 (2.48-70.63)	-0.14 (-0.17 to -0.11)	<0.001	4447.09 (814.36-11235.82)	4263.82 (599.29-11024.88)	-0.14 (-0.15 to -0.12)	<0.001
Trinidad and Tobago	25.33 (9.13-57.76)	39.29 (7.97-112.33)	1.45 (1.3 to 1.6)	<0.001	4387.68 (2697.96-6619.6)	7110.5 (2003.39-16504.51)	1.59 (1.44 to 1.75)	<0.001
Tunisia	11.92 (3.86-27.82)	20.68 (3.16-59.33)	1.79 (1.67 to 1.91)	<0.001	1980.16 (1013.53-3218.21)	3636.91 (720.14-9145)	2.01 (1.87 to 2.16)	<0.001
Turkey	7.72 (1.86-19.81)	20.31 (2.22-65.46)	3.78 (3.29 to 4.27)	<0.001	1244.7 (425.34-2291.81)	3641.63 (525.58-9693.06)	4.19 (3.75 to 4.63)	<0.001
Turkmenistan	19.01 (2.34-60.66)	20 (2.56-63.21)	0.17 (0.12 to 0.22)	<0.001	3484.87 (563.79-9546.08)	3681.71 (608.59-9915.73)	0.18 (0.14 to 0.23)	<0.001
Tuvalu	24.58 (3.95-73.63)	23.66 (2.97-68.58)	-0.11 (-0.16 to -0.05)	<0.001	4494.01 (958.7-11029.11)	4349.43 (702.45-10992.59)	-0.09 (-0.12 to -0.06)	<0.001
Uganda	21.82 (8.35-47.06)	5.47 (1.76-13.72)	-4.36 (-4.53 to -4.19)	<0.001	4008.47 (2757.03-5415.87)	1018.94 (560.06-1714.73)	-4.3 (-4.44 to -4.16)	<0.001
Ukraine	35.68 (7.18-104.85)	38.12 (7.7-107.47)	0.25 (0.17 to 0.33)	<0.001	6169 (1739.5-14907.34)	6667.96 (1926.19-15548.73)	0.29 (0.21 to 0.36)	<0.001
United Arab Emirates	22.6 (3.66-64.54)	21.8 (3.2-64.21)	-0.11 (-0.16 to -0.07)	<0.001	4056.8 (872.05-9777.42)	3935.86 (719.27-9956.3)	-0.09 (-0.15 to -0.04)	0.001
United Kingdom	18.26 (1.15-60.61)	15.76 (0.58-58.74)	-0.44 (-0.51 to -0.36)	<0.001	3196.36 (256.87-9075.15)	2770.86 (128.56-8958.96)	-0.42 (-0.52 to -0.33)	<0.001
United Republic of Tanzania	32.61 (12.58-72.41)	19.28 (7.32-42.11)	-1.68 (-1.78 to -1.58)	<0.001	6305.32 (4358.64-8576.11)	3638.99 (2547.66-4950.61)	-1.76 (-1.83 to -1.69)	<0.001
United States of America	6.19 (0.24-27.73)	10.38 (0.36-41.79)	0.06 (0.04 to 0.09)	<0.001	1041.07 (55.83-4024.07)	1801.03 (79.81-6326.51)	0.08 (0.06 to 0.1)	<0.001
United States Virgin Islands	29.75 (5.05-88.24)	30.33 (4.97-89.87)	1.88 (1.23 to 2.54)	<0.001	5348.1 (1244.66-13002.81)	5479.32 (1203.94-13518.26)	1.99 (1.32 to 2.66)	<0.001
Uruguay	12.77 (0.31-45.93)	12.28 (0.3-46.1)	-0.06 (-0.28 to 0.16)	0.582	2267.35 (72.5-6946.59)	2204.48 (74.06-6964.52)	-0.01 (-0.24 to 0.21)	0.9
Uzbekistan	13.9 (1.24-46.25)	14.81 (1.49-50.01)	0.24 (0.06 to 0.42)	0.009	2546.73 (315.41-7231.73)	2728.47 (353.81-7761.97)	0.24 (0.1 to 0.38)	0.001
Vanuatu	24.6 (4.05-72.95)	23.37 (3.19-70.15)	-0.17 (-0.19 to -0.14)	<0.001	4486.33 (927.9-10894.58)	4262.78 (777.32-10724.97)	-0.17 (-0.21 to -0.12)	<0.001
Venezuela (Bolivarian Republic of)	16.02 (0.92-53.62)	16.17 (0.88-53.12)	0.04 (-0.02 to 0.11)	0.172	2940.63 (252.36-8229.03)	2984.76 (207.55-8386.32)	0.06 (0 to 0.12)	0.059
Viet Nam	10.67 (1.02-34.82)	8.65 (0.26-30.33)	-0.69 (-0.98 to -0.39)	<0.001	1964.66 (246.99-5175.2)	1596.84 (62.06-4972.72)	-0.59 (-0.74 to -0.44)	<0.001
Yemen	23.9 (4.89-68.23)	29.48 (6.39-83.31)	0.67 (-0.27 to 1.61)	0.161	4188.76 (1093.76-9428.8)	5273.09 (1491.83-12182.49)	1.06 (-0.11 to 2.25)	0.077
Zambia	25.27 (9.33-57.3)	21.82 (2.61-66.92)	-0.2 (-1.43 to 1.05)	0.752	4806.66 (3118.3-6750.02)	4104.39 (618.41-10432.82)	0.09 (-0.79 to 0.98)	0.844
Zimbabwe	12.25 (4.29-29.31)	17.56 (1.15-58.28)	-0.13 (-1.72 to 1.48)	0.872	2312.81 (1299.82-3500)	3325.84 (272-9374.03)	-0.69 (-2.96 to 1.63)	0.556
Abbreviations: ASDR age-standardized DALYs rate; ASPR age-standardized prevalence rate; CI confidence interval；AAPC, average annual percentage change.
