# Supplementary material for: Rising global burden of common gynecological diseases in women of childbearing age from 1990 to 2021: an update from the Global Burden of Disease Study 2021
Source: Reprod Health. 2025 Apr 21;22:57. doi: 10.1186/s12978-025-02013-1 (PMC12010537; doi:10.1186/s12978-025-02013-1)
Supplement: Supplementary file 9 — Additional file 9. [file 12978_2025_2013_MOESM9_ESM.xlsx]

## Sheet: Sheet1
Table S7. Burden of polycystic ovarian syndrome among women of childbearing age in 2021 and their average percentage changes from 1990 to 2021 at the global, regional and national levels.
Characteristics	ASDR (per 100,000 population)				ASIR (per 100,000 population)				ASPR (per 100,000 population)
	1990	2021	AAPC (95% CI)	P-value	1990	2021	AAPC (95% CI)	P-value	1990	2021	AAPC (95% CI)	P-value
Global	23.16 (10.27-48.43)	29.51 (13.09-61.49)	0.79 (0.75 to 0.84)	<0.001	52 (31.02-85.27)	64.44 (39.07-103.4)	0.7 (0.67 to 0.72)	<0.001	2628.48 (1870.21-3668.82)	3364.53 (2395.08-4681.81)	0.81 (0.77 to 0.85)	<0.001
Age group (years)
15-19	17.35 (7.67-36.74)	22.66 (10-48.03)	0.88 (0.86 to 0.9)	<0.001	273.92 (168.93-435.15)	347.88 (217.07-540.95)	0.79 (0.76 to 0.81)	<0.001	1925.13 (1305.23-2746.17)	2523.76 (1707-3613.35)	0.88 (0.86 to 0.9)	<0.001
20-24	23.99 (10.67-50.22)	31.71 (14.2-65.97)	0.91 (0.87 to 0.95)	<0.001	17.13 (7.16-40.96)	17.1 (6.97-42.46)	-0.01 (-0.03 to 0.01)	0.338	2600.45 (1849.19-3620.8)	3453.97 (2489.13-4742.61)	0.93 (0.89 to 0.96)	<0.001
25-29	24.78 (10.79-51.34)	32.14 (14.15-65.96)	0.86 (0.81 to 0.92)	<0.001	9.87 (5.11-17.85)	9.97 (5.08-18.52)	0.03 (-0.02 to 0.07)	0.265	2740.3 (1962.1-3836.74)	3581.86 (2571.9-4968.04)	0.89 (0.84 to 0.94)	<0.001
30-34	24.72 (10.99-53.04)	31.2 (13.75-66.48)	0.76 (0.7 to 0.82)	<0.001	5.6 (2.53-8.99)	5.75 (2.63-9.22)	0.09 (0.04 to 0.15)	0.002	2824.88 (2025.68-3934.06)	3600.5 (2579.79-5007.28)	0.79 (0.73 to 0.85)	<0.001
35-39	24.33 (10.73-50.82)	31.02 (13.7-65.23)	0.8 (0.75 to 0.85)	<0.001	4.26 (1.95-6.93)	4.33 (1.99-7.09)	0.04 (0.01 to 0.08)	0.019	2840.34 (2026.55-3941.19)	3644.97 (2588.05-5067.78)	0.82 (0.77 to 0.87)	<0.001
40-44	25.88 (11.55-54.15)	31.24 (13.9-65.23)	0.6 (0.55 to 0.64)	<0.001	2.73 (1.13-4.71)	2.79 (1.16-4.8)	0.07 (0.05 to 0.08)	<0.001	3041.51 (2196.24-4233.57)	3687.03 (2637.99-5121.84)	0.6 (0.56 to 0.65)	<0.001
45-49	21.98 (9.91-44)	26.99 (12.17-53.83)	0.69 (0.61 to 0.77)	<0.001	1.38 (0.29-2.83)	1.43 (0.3-2.91)	0.09 (0.04 to 0.15)	0.001	2587.93 (1859.21-3573.47)	3182.5 (2297.85-4407.06)	0.69 (0.61 to 0.78)	<0.001
Socio-demographic index
High SDI	51.16 (22.91-106.02)	60.32 (27.37-122.77)	0.52 (0.48 to 0.56)	<0.001	131.79 (76.61-220.63)	165.7 (99.24-261.46)	0.74 (0.67 to 0.82)	<0.001	5761.19 (4149.09-8038.07)	6825.02 (5014.42-9336.43)	0.54 (0.51 to 0.57)	<0.001
High-middle SDI	21.1 (9.31-44.4)	30.38 (13.37-64.03)	1.19 (1.16 to 1.22)	<0.001	47.21 (28.89-76.62)	68.27 (42.1-110.41)	1.2 (1.13 to 1.28)	<0.001	2408.19 (1707.28-3345.96)	3466.45 (2432.25-4866.13)	1.19 (1.17 to 1.21)	<0.001
Middle SDI	19.67 (8.53-41.61)	32.95 (14.39-69.38)	1.69 (1.65 to 1.72)	<0.001	47.11 (28.56-76.29)	71.14 (43.76-113.7)	1.34 (1.32 to 1.37)	<0.001	2239.82 (1577.05-3125.69)	3758.81 (2638.95-5246.88)	1.69 (1.65 to 1.73)	<0.001
Low-middle SDI	12.65 (5.43-26.64)	19.97 (8.66-41.98)	1.49 (1.46 to 1.53)	<0.001	32.66 (19.35-54.27)	46.65 (27.76-76.97)	1.16 (1.14 to 1.18)	<0.001	1426.32 (994.97-2010.88)	2273.5 (1593.33-3221.85)	1.52 (1.49 to 1.55)	<0.001
Low SDI	8.35 (3.56-17.58)	11.91 (5.1-25.15)	1.18 (1.08 to 1.27)	<0.001	24.23 (13.93-41.2)	31.35 (18.29-52.5)	0.86 (0.81 to 0.9)	<0.001	959.28 (662.55-1366.05)	1369.98 (948.19-1943.79)	1.18 (1.1 to 1.27)	<0.001
Region
Andean Latin America	39.67 (17.47-85.41)	54.46 (23.94-114.59)	1.05 (0.99 to 1.12)	<0.001	75.6 (48.07-127.04)	95.75 (62.97-152.74)	0.76 (0.72 to 0.81)	<0.001	4572.25 (3099.89-6466.11)	6305.75 (4312.97-8986.98)	1.07 (0.98 to 1.15)	<0.001
Australasia	68.88 (30.52-141.27)	79.97 (35.5-166.66)	0.48 (0.43 to 0.52)	<0.001	188.67 (112.83-309.39)	219.55 (128.92-364.51)	0.49 (0.42 to 0.56)	<0.001	7885.92 (5669.35-10638.01)	9156.94 (6439.94-12788.23)	0.48 (0.45 to 0.5)	<0.001
Caribbean	20.01 (8.57-42.44)	24.79 (10.61-52.51)	0.7 (0.63 to 0.77)	<0.001	39.77 (24.62-65.09)	48.07 (29.89-77.78)	0.61 (0.59 to 0.64)	<0.001	2256.95 (1525.39-3228.82)	2823.51 (1912.23-4041.39)	0.73 (0.66 to 0.79)	<0.001
Central Asia	5.86 (2.42-12.49)	8.1 (3.4-17.41)	1.06 (1.03 to 1.09)	<0.001	14.85 (8.45-25.44)	19.11 (11.02-32.34)	0.82 (0.81 to 0.84)	<0.001	665.96 (443.93-971.29)	923.53 (622.33-1311)	1.07 (1.04 to 1.1)	<0.001
Central Europe	3.1 (1.28-6.51)	3.81 (1.62-8.15)	0.67 (0.66 to 0.69)	<0.001	7.81 (4.43-13.8)	8.76 (5.19-14.72)	0.37 (0.32 to 0.42)	<0.001	353.27 (229.55-530.29)	436.26 (297.37-620.93)	0.68 (0.67 to 0.7)	<0.001
Central Latin America	44.32 (19.46-93.84)	48.44 (21.12-102.24)	0.29 (0.14 to 0.44)	<0.001	74.26 (49.99-112.47)	79.38 (54.19-118.96)	0.23 (0.11 to 0.35)	<0.001	5067.18 (3477.64-7147.64)	5580.86 (3873.19-7846.44)	0.31 (0.15 to 0.48)	<0.001
Central Sub-Saharan Africa	7.35 (3.04-15.49)	11.15 (4.74-23.4)	1.37 (1.27 to 1.48)	<0.001	21.12 (11.8-36.55)	28.8 (16.68-48.9)	1.02 (0.96 to 1.08)	<0.001	854.52 (578.18-1239.36)	1291.5 (880.09-1861.86)	1.39 (1.26 to 1.51)	<0.001
East Asia	13.91 (5.99-29.33)	25.64 (11.15-53.82)	2.01 (1.94 to 2.09)	<0.001	37.11 (21.51-63.15)	60.34 (35.86-100.15)	1.6 (1.52 to 1.67)	<0.001	1624.24 (1126.8-2294.93)	2967.58 (2057.24-4219.21)	1.98 (1.9 to 2.06)	<0.001
Eastern Europe	3.51 (1.44-7.46)	4.51 (1.86-9.53)	0.82 (0.79 to 0.85)	<0.001	11.63 (6.29-19.93)	14.2 (7.83-24.39)	0.66 (0.63 to 0.69)	<0.001	394.71 (263.68-577.44)	507.61 (344.81-744.99)	0.83 (0.8 to 0.86)	<0.001
Eastern Sub-Saharan Africa	8.56 (3.63-17.95)	11.07 (4.74-23.42)	0.85 (0.81 to 0.9)	<0.001	24.8 (14.05-42.5)	29.75 (17.07-50.5)	0.6 (0.56 to 0.65)	<0.001	990.93 (682.45-1412.06)	1282.62 (885.52-1826)	0.85 (0.81 to 0.9)	<0.001
High-income Asia Pacific	79.69 (34.97-163.05)	88.17 (39.21-180.74)	0.33 (0.3 to 0.35)	<0.001	247.59 (132.96-414.08)	308.16 (171.53-485.83)	0.7 (0.6 to 0.79)	<0.001	9136.96 (6399.84-12907.51)	10116.87 (7086.92-14260.97)	0.33 (0.31 to 0.36)	<0.001
High-income North America	51.04 (22.36-104.77)	63.85 (29.11-127.64)	0.67 (0.52 to 0.82)	<0.001	124.46 (72.03-216.34)	188.01 (110.12-296.07)	1.33 (1.1 to 1.56)	<0.001	5695.27 (3989.3-8080.87)	7200.01 (5306.1-9639.58)	0.68 (0.46 to 0.91)	<0.001
North Africa and Middle East	26.79 (11.72-56.26)	35.25 (15.48-74.26)	0.9 (0.84 to 0.97)	<0.001	56.62 (34.41-93.23)	70.52 (43.9-115.37)	0.73 (0.69 to 0.77)	<0.001	2963.3 (2050.08-4236.92)	3968.6 (2762.78-5641.91)	0.96 (0.89 to 1.03)	<0.001
Oceania	21.32 (9.27-45.06)	29.44 (12.73-61.41)	1.01 (0.96 to 1.06)	<0.001	49.52 (30.11-80)	65.58 (40.69-106.64)	0.9 (0.83 to 0.98)	<0.001	2446.04 (1687-3491.16)	3384.68 (2326.8-4838.62)	1.02 (0.96 to 1.07)	<0.001
South Asia	10.89 (4.73-23.04)	19.06 (8.21-39.87)	1.84 (1.8 to 1.87)	<0.001	28.23 (16.75-46.82)	43.35 (25.6-71.42)	1.4 (1.35 to 1.45)	<0.001	1229.14 (870.96-1709.54)	2174.75 (1528.67-3058.06)	1.87 (1.82 to 1.93)	<0.001
Southeast Asia	26.01 (11.22-53.02)	48.06 (20.99-99.85)	2.01 (1.94 to 2.07)	<0.001	68.73 (39.76-113.73)	111.59 (67.37-181.5)	1.6 (1.55 to 1.65)	<0.001	2928.59 (2040.79-4182.23)	5444.39 (3819.23-7698.36)	2.05 (1.97 to 2.14)	<0.001
Southern Latin America	20.23 (8.74-41.87)	32.22 (13.93-66.95)	1.53 (1.47 to 1.6)	<0.001	54.72 (31.52-91.18)	84.61 (49.37-139.92)	1.43 (1.4 to 1.46)	<0.001	2281.39 (1581.15-3295.45)	3637.79 (2531.5-5240.58)	1.53 (1.46 to 1.59)	<0.001
Southern Sub-Saharan Africa	14.56 (6.29-31.06)	18.14 (7.73-38.63)	0.73 (0.65 to 0.81)	<0.001	36.93 (21.5-62.33)	44.21 (25.89-74.23)	0.6 (0.53 to 0.67)	<0.001	1667.09 (1139.6-2398.24)	2094.17 (1431.86-2995.98)	0.77 (0.69 to 0.85)	<0.001
Tropical Latin America	9.37 (3.92-20.09)	10.08 (4.28-21.62)	0.22 (0.13 to 0.32)	<0.001	23.34 (14-40.42)	24.04 (14.51-40.5)	0.07 (-0.03 to 0.17)	0.19	1049.41 (709.1-1528.59)	1140.94 (776.47-1632.49)	0.25 (0.08 to 0.42)	0.003
Western Europe	60.15 (26.99-125.73)	66.97 (29.95-140.01)	0.34 (0.31 to 0.37)	<0.001	111.43 (74.68-174.48)	122.55 (80.73-192.67)	0.3 (0.25 to 0.35)	<0.001	6728.43 (4718.01-9363.55)	7493.55 (5251.94-10400.43)	0.35 (0.32 to 0.37)	<0.001
Western Sub-Saharan Africa	8.3 (3.53-17.5)	11.98 (5.11-25.47)	1.2 (1.1 to 1.3)	<0.001	24.25 (13.83-41.48)	31.28 (17.97-53.14)	0.84 (0.75 to 0.93)	<0.001	962.89 (662.22-1378.92)	1385.41 (951.7-1970.02)	1.19 (1.09 to 1.3)	<0.001
Nation
Afghanistan	14.72 (6.31-31.3)	21.28 (9.15-45.71)	1.25 (1.09 to 1.41)	<0.001	37.07 (21.89-61.79)	49.94 (30.38-83.64)	1.01 (0.87 to 1.14)	<0.001	1725.83 (1176.93-2458.51)	2480.11 (1691.03-3536.79)	1.22 (1.07 to 1.38)	<0.001
Albania	2.43 (0.92-5.44)	3.23 (1.28-7.16)	0.93 (0.79 to 1.08)	<0.001	6.17 (3.44-10.88)	8 (4.44-13.95)	0.85 (0.79 to 0.9)	<0.001	276.79 (177.66-423.22)	364.43 (237.51-546.81)	0.92 (0.79 to 1.05)	<0.001
Algeria	25.65 (10.73-52.46)	37.15 (16.04-77.88)	1.23 (1.2 to 1.27)	<0.001	55.33 (33.25-92.22)	75.04 (46.85-124.47)	0.99 (0.95 to 1.03)	<0.001	2879.72 (1963.2-4144.3)	4213.51 (2861.57-6046.05)	1.25 (1.21 to 1.3)	<0.001
American Samoa	33.82 (14.27-70.7)	46.56 (20.13-98.06)	1.03 (1.01 to 1.05)	<0.001	70.67 (43.92-118.93)	92.92 (58.83-154.55)	0.87 (0.77 to 0.96)	<0.001	3845 (2628.2-5442.02)	5315.55 (3642.68-7714.1)	1.04 (1.02 to 1.06)	<0.001
Andorra	49.65 (21.67-102.77)	61.14 (26.92-127.49)	0.67 (0.64 to 0.71)	<0.001	95.44 (61.66-153.34)	116.35 (74.21-185.23)	0.63 (0.55 to 0.72)	<0.001	5512.42 (3750.72-7840.44)	6819.98 (4695.82-9646.27)	0.69 (0.65 to 0.72)	<0.001
Angola	6.74 (2.83-14.09)	12.16 (5.08-25.74)	1.95 (1.85 to 2.06)	<0.001	19.76 (11.1-34.64)	30.77 (17.56-52.79)	1.46 (1.39 to 1.53)	<0.001	782.54 (522.52-1124.47)	1407.11 (940.01-2045.79)	1.94 (1.83 to 2.04)	<0.001
Antigua and Barbuda	19.96 (8.35-41.98)	26.5 (11.39-55.72)	0.91 (0.86 to 0.97)	<0.001	40.31 (24.9-66.75)	51.35 (32.29-85.09)	0.79 (0.74 to 0.84)	<0.001	2251.21 (1505.68-3229.05)	2997.85 (2026.3-4278.36)	0.92 (0.86 to 0.98)	<0.001
Argentina	19.86 (8.6-41.53)	30.61 (13.31-63.72)	1.42 (1.38 to 1.46)	<0.001	53.72 (30.87-90.39)	81.04 (47.31-133.57)	1.35 (1.3 to 1.41)	<0.001	2239.19 (1540.58-3239.02)	3450.24 (2404.42-4962.2)	1.42 (1.35 to 1.49)	<0.001
Armenia	5.34 (2.15-11.42)	7.91 (3.34-17.08)	1.29 (1.24 to 1.34)	<0.001	14.08 (8.03-24.56)	19.46 (11.25-33.7)	1.09 (1.01 to 1.16)	<0.001	614.06 (411.39-895.99)	912.99 (611.24-1337.51)	1.3 (1.26 to 1.34)	<0.001
Australia	63.98 (28.15-129.95)	77.03 (34.06-160.76)	0.6 (0.54 to 0.65)	<0.001	181.13 (107.76-294.09)	216.47 (126.22-358.38)	0.57 (0.52 to 0.62)	<0.001	7319.76 (5280.24-9797.76)	8818.88 (6166.58-12413.72)	0.59 (0.54 to 0.64)	<0.001
Austria	63.24 (28.03-130.77)	66.69 (28.68-138)	0.15 (0.08 to 0.23)	<0.001	115.35 (74.65-187.96)	124.51 (80.49-203.71)	0.23 (0.19 to 0.27)	<0.001	7113.87 (5009.86-9841.3)	7515.5 (5167.94-10643.5)	0.17 (0.1 to 0.25)	<0.001
Azerbaijan	5.55 (2.22-11.92)	8.53 (3.46-18.66)	1.4 (1.34 to 1.47)	<0.001	14.26 (8.1-24.72)	19.82 (11.47-34.25)	1.1 (1.05 to 1.15)	<0.001	625.79 (418.15-924.83)	965.52 (640.19-1409.11)	1.42 (1.38 to 1.46)	<0.001
Bahamas	25.32 (10.61-53.95)	30.16 (13.02-65.18)	0.58 (0.55 to 0.61)	<0.001	48.07 (30.44-81.07)	56.44 (35.47-91.46)	0.52 (0.5 to 0.53)	<0.001	2857.94 (1922.98-4106.5)	3409.45 (2280.1-4948.02)	0.58 (0.56 to 0.61)	<0.001
Bahrain	35.5 (15.14-74.32)	40.4 (17.52-85.5)	0.46 (0.42 to 0.51)	<0.001	70.71 (43.84-118.47)	79.89 (49.15-134.23)	0.42 (0.37 to 0.47)	<0.001	4017.43 (2727.48-5781.19)	4579.65 (3144.31-6574.31)	0.46 (0.42 to 0.51)	<0.001
Bangladesh	6.36 (2.68-13.54)	10.43 (4.33-21.72)	1.62 (1.48 to 1.75)	<0.001	18.97 (10.58-32.96)	28.13 (16.52-47.49)	1.27 (1.18 to 1.37)	<0.001	713.93 (481.02-1031.12)	1178.89 (801.19-1679.62)	1.65 (1.55 to 1.74)	<0.001
Barbados	24.97 (10.57-52.57)	29.32 (12.5-62.49)	0.53 (0.45 to 0.6)	<0.001	47.7 (29.85-79.35)	55.19 (34.59-89.39)	0.47 (0.43 to 0.52)	<0.001	2819.15 (1906.84-4038.74)	3318.26 (2246.66-4723.37)	0.54 (0.47 to 0.6)	<0.001
Belarus	3.4 (1.32-7.25)	4.5 (1.79-9.85)	0.94 (0.87 to 1.01)	<0.001	9.89 (5.37-17.29)	12.6 (6.97-22.26)	0.79 (0.72 to 0.87)	<0.001	381.79 (253.38-566.92)	508.97 (338.42-757.64)	0.96 (0.93 to 0.99)	<0.001
Belgium	51.52 (22.48-108.19)	60.37 (26.77-127.28)	0.53 (0.48 to 0.57)	<0.001	97.06 (62.08-159.03)	114.35 (73.54-179.58)	0.53 (0.49 to 0.57)	<0.001	5706.21 (3896.55-8191.26)	6761.69 (4714.53-9503.07)	0.56 (0.52 to 0.6)	<0.001
Belize	20.09 (8.57-42.35)	28.77 (12.22-60.8)	1.17 (1.03 to 1.32)	<0.001	40.51 (24.76-68.32)	54.91 (34.8-89.64)	0.99 (0.95 to 1.02)	<0.001	2233.04 (1503.63-3175.64)	3225.15 (2195.05-4575.62)	1.2 (1.13 to 1.27)	<0.001
Benin	7.5 (3.17-16.07)	13.77 (5.83-29.37)	1.99 (1.84 to 2.14)	<0.001	21.73 (12.31-37.66)	34.19 (19.61-58.68)	1.47 (1.4 to 1.54)	<0.001	878.92 (597.89-1265.88)	1608.92 (1080.11-2309.23)	1.97 (1.87 to 2.08)	<0.001
Bermuda	30.29 (12.64-63.82)	33.65 (14.29-70.36)	0.35 (0.29 to 0.41)	<0.001	55.13 (34.53-90.52)	61.18 (39.54-94.04)	0.34 (0.3 to 0.38)	<0.001	3415.02 (2237.51-4928.77)	3800.59 (2561.92-5529.51)	0.35 (0.3 to 0.41)	<0.001
Bhutan	9.09 (3.81-19.31)	16.13 (6.82-33.88)	1.89 (1.83 to 1.96)	<0.001	24.76 (13.95-43.46)	38.72 (22.68-65.73)	1.46 (1.43 to 1.49)	<0.001	1026.57 (701.3-1471.42)	1821.77 (1236.37-2635.66)	1.88 (1.84 to 1.93)	<0.001
Bolivia (Plurinational State of)	36.81 (15.64-78.37)	49.24 (21.31-106.97)	0.97 (0.9 to 1.04)	<0.001	69.47 (42.93-115.51)	88.26 (57.51-142.2)	0.78 (0.74 to 0.82)	<0.001	4239.97 (2839.36-6091.54)	5703.66 (3820.5-8100.56)	0.99 (0.93 to 1.05)	<0.001
Bosnia and Herzegovina	2.05 (0.76-4.7)	3.18 (1.24-7.03)	1.45 (1.38 to 1.52)	<0.001	5.52 (2.93-9.87)	7.84 (4.28-13.68)	1.16 (1.11 to 1.22)	<0.001	234.51 (146.49-371.57)	364.77 (234.91-551.34)	1.47 (1.39 to 1.55)	<0.001
Botswana	11.25 (4.7-23.97)	17.63 (7.58-37.11)	1.47 (1.31 to 1.64)	<0.001	29.67 (17.39-49.86)	41.87 (24.78-70.52)	1.12 (0.97 to 1.28)	<0.001	1316.72 (896.43-1895.61)	2066.34 (1398.36-2952.68)	1.47 (1.31 to 1.63)	<0.001
Brazil	9.44 (3.95-20.23)	10.08 (4.29-21.62)	0.2 (0.1 to 0.3)	<0.001	23.52 (14.12-40.73)	24.06 (14.53-40.5)	0.05 (-0.06 to 0.15)	0.384	1057.06 (714.19-1539.81)	1140.88 (776.65-1631.48)	0.23 (0.06 to 0.4)	0.01
Brunei Darussalam	41.2 (18.12-85.21)	64.19 (28.69-132.53)	1.45 (1.41 to 1.48)	<0.001	144.27 (82.3-229.79)	228.76 (125.51-363.6)	1.49 (1.42 to 1.57)	<0.001	4702.13 (3177.68-6840.31)	7355.42 (5060.01-10478.12)	1.46 (1.43 to 1.5)	<0.001
Bulgaria	2.84 (1.09-6.43)	3.62 (1.44-7.92)	0.82 (0.76 to 0.88)	<0.001	6.94 (3.81-12.34)	8.69 (4.94-14.98)	0.72 (0.68 to 0.77)	<0.001	325.35 (206.44-497.83)	417.23 (272.36-623.57)	0.82 (0.78 to 0.86)	<0.001
Burkina Faso	7.3 (3.04-15.62)	11.45 (4.8-24.31)	1.48 (1.39 to 1.57)	<0.001	20.9 (11.63-36.15)	29.53 (16.91-50.49)	1.14 (1.06 to 1.22)	<0.001	828.78 (560.33-1188.84)	1324.59 (898.02-1907.54)	1.54 (1.47 to 1.62)	<0.001
Burundi	7.26 (3.09-15.46)	7.64 (3.16-16.24)	0.16 (0.12 to 0.19)	<0.001	21.14 (11.88-36.27)	22.19 (12.68-37.73)	0.16 (0.14 to 0.17)	<0.001	835.78 (564.42-1192.72)	884.19 (593.73-1264.18)	0.18 (0.14 to 0.23)	<0.001
Cabo Verde	8.29 (3.42-17.46)	13.81 (5.84-29.64)	1.67 (1.59 to 1.75)	<0.001	23.14 (13.08-40.01)	33.87 (19.78-57.06)	1.24 (1.15 to 1.34)	<0.001	956.92 (653.96-1371.31)	1602.44 (1084.46-2335.39)	1.68 (1.6 to 1.76)	<0.001
Cambodia	19.34 (8.26-39.48)	33.48 (14.52-69.65)	1.82 (1.76 to 1.88)	<0.001	54.84 (31.67-91.41)	84.48 (50.48-137.99)	1.48 (1.4 to 1.56)	<0.001	2233.34 (1521.74-3234.66)	3852.4 (2652.31-5494.77)	1.8 (1.73 to 1.86)	<0.001
Cameroon	11.45 (4.78-24.45)	15.48 (6.57-32.82)	0.99 (0.89 to 1.09)	<0.001	29.06 (16.47-52.06)	36.17 (20.95-62.16)	0.73 (0.65 to 0.81)	<0.001	1316.26 (876.64-1926.61)	1765.28 (1167.93-2580.57)	0.96 (0.89 to 1.02)	<0.001
Canada	24.86 (10.73-51.3)	31.79 (13.65-66.44)	0.79 (0.76 to 0.82)	<0.001	67.57 (39.48-110.79)	87.47 (51.96-140.96)	0.84 (0.81 to 0.87)	<0.001	2766.41 (1914.61-4010.6)	3546.13 (2445.9-5163.66)	0.8 (0.77 to 0.84)	<0.001
Central African Republic	8.88 (3.77-19.11)	9.64 (4.05-20.51)	0.3 (0.22 to 0.37)	<0.001	23.91 (13.63-40.43)	25.56 (14.87-43.92)	0.23 (0.2 to 0.26)	<0.001	1018.78 (696.32-1493.01)	1104.23 (749.77-1578.85)	0.29 (0.22 to 0.36)	<0.001
Chad	5.55 (2.25-11.82)	8.47 (3.51-17.91)	1.37 (1.26 to 1.48)	<0.001	17.38 (9.75-29.6)	23.59 (13.46-39.72)	0.99 (0.91 to 1.07)	<0.001	652.51 (442.16-949.11)	992.59 (670.62-1429)	1.37 (1.24 to 1.5)	<0.001
Chile	21.04 (8.87-44.14)	36.08 (15.29-74.57)	1.75 (1.71 to 1.79)	<0.001	56.82 (32.69-96.01)	94.51 (55.05-156.75)	1.66 (1.65 to 1.68)	<0.001	2372.7 (1634.91-3456.36)	4085.53 (2807.86-5913.41)	1.77 (1.74 to 1.79)	<0.001
China	13.7 (5.91-28.87)	25.57 (11.12-53.72)	2.06 (1.94 to 2.17)	<0.001	36.81 (21.31-62.65)	60.42 (35.84-100.32)	1.63 (1.55 to 1.7)	<0.001	1600.46 (1110.71-2264.96)	2959.21 (2049.56-4213.17)	2.03 (1.9 to 2.15)	<0.001
Colombia	28.18 (12.06-60.2)	36.77 (15.76-78.64)	0.89 (0.84 to 0.95)	<0.001	49.57 (32.28-77.49)	63.4 (41.16-98.88)	0.8 (0.78 to 0.81)	<0.001	3154.44 (2101.86-4542.7)	4133.29 (2800.41-6002.71)	0.89 (0.81 to 0.97)	<0.001
Comoros	11.03 (4.57-23.44)	13.17 (5.55-27.38)	0.59 (0.49 to 0.69)	<0.001	27.94 (15.75-48.71)	31.96 (18.56-55.8)	0.44 (0.39 to 0.5)	<0.001	1243.99 (837.84-1842.45)	1477.86 (999.86-2130.61)	0.58 (0.49 to 0.67)	<0.001
Congo	9.34 (3.85-19.5)	12.99 (5.54-27.31)	1.08 (1 to 1.15)	<0.001	25.34 (14.39-44.37)	32.53 (18.89-55.67)	0.82 (0.75 to 0.89)	<0.001	1091.38 (739.88-1582.58)	1520.75 (1029.12-2200.93)	1.09 (1.02 to 1.16)	<0.001
Cook Islands	34.81 (14.97-73.86)	51.5 (22.31-109.37)	1.25 (1.17 to 1.33)	<0.001	72.37 (45.36-120.22)	100.32 (64.3-166.1)	1.03 (0.95 to 1.12)	<0.001	3966.11 (2691.7-5781.82)	5892.5 (3998-8493.04)	1.26 (1.18 to 1.34)	<0.001
Costa Rica	34.19 (14.83-72.52)	45.23 (19.21-97.68)	0.91 (0.88 to 0.94)	<0.001	57.51 (37.73-89.68)	73.85 (48.68-114.26)	0.81 (0.79 to 0.82)	<0.001	3912.89 (2628.66-5704.36)	5173.8 (3455.52-7466.21)	0.91 (0.88 to 0.95)	<0.001
Coted'Ivoire	7.68 (3.1-16.4)	12.71 (5.34-27.25)	1.66 (1.6 to 1.72)	<0.001	21.86 (12.29-37.9)	31.85 (18.42-54.91)	1.24 (1.18 to 1.29)	<0.001	895.07 (600.21-1297.89)	1474.26 (996.69-2158.14)	1.64 (1.58 to 1.7)	<0.001
Croatia	2.6 (0.98-5.73)	3.53 (1.35-7.7)	1.02 (0.92 to 1.11)	<0.001	6.57 (3.61-11.5)	8.5 (4.75-14.93)	0.85 (0.81 to 0.88)	<0.001	298.49 (192.23-456.38)	403.9 (262.67-610.13)	1.01 (0.94 to 1.07)	<0.001
Cuba	21.73 (9.14-45.7)	28.88 (12.24-61.32)	0.92 (0.87 to 0.97)	<0.001	43.16 (26.94-70.79)	54.67 (34.34-89.87)	0.78 (0.72 to 0.83)	<0.001	2460.42 (1646.79-3525.9)	3268.01 (2175.31-4681.63)	0.92 (0.89 to 0.95)	<0.001
Cyprus	39.6 (17.29-81.81)	56.95 (25.1-119.36)	1.15 (1.07 to 1.23)	<0.001	79.03 (49.68-125.91)	110.23 (70.38-178.43)	1.05 (1.01 to 1.09)	<0.001	4377.3 (3017.82-6178.03)	6321.9 (4326.37-9087.59)	1.16 (1.1 to 1.23)	<0.001
Czechia	2.68 (1.02-5.91)	3.44 (1.35-7.25)	0.82 (0.72 to 0.91)	<0.001	6.68 (3.68-11.76)	8.31 (4.71-14.39)	0.72 (0.64 to 0.81)	<0.001	308.4 (193.7-464.86)	396.05 (256.97-595.81)	0.82 (0.77 to 0.87)	<0.001
Democratic People's Republic of Korea	14.52 (6.09-30.96)	16.28 (6.88-34.17)	0.36 (0.31 to 0.41)	<0.001	37.69 (21.97-64.31)	41.73 (24.88-69.14)	0.33 (0.29 to 0.36)	<0.001	1678.5 (1174.32-2442)	1882.44 (1287.9-2684.85)	0.37 (0.35 to 0.39)	<0.001
Democratic Republic of the Congo	7.18 (2.92-15.01)	10.53 (4.46-22.12)	1.29 (1.14 to 1.45)	<0.001	20.81 (11.56-36.26)	27.71 (15.9-47.31)	0.97 (0.88 to 1.07)	<0.001	835.96 (559.61-1216.9)	1218.93 (825.61-1755.55)	1.28 (1.15 to 1.41)	<0.001
Denmark	43.91 (19.34-90.97)	56.46 (25.01-117.4)	0.82 (0.8 to 0.84)	<0.001	89.46 (56.17-144.75)	110.57 (71.49-177.38)	0.68 (0.65 to 0.71)	<0.001	4836.97 (3325.44-6856.16)	6227.72 (4296.8-8781.31)	0.82 (0.8 to 0.84)	<0.001
Djibouti	8.51 (3.53-17.9)	14.51 (6.1-31.39)	1.76 (1.68 to 1.84)	<0.001	23.57 (13.22-40.18)	35.14 (20.04-60.42)	1.33 (1.27 to 1.39)	<0.001	985.57 (670.58-1432.57)	1675.39 (1122.87-2456.37)	1.75 (1.67 to 1.84)	<0.001
Dominica	19.85 (8.4-42.09)	27.17 (11.62-58.62)	1.02 (0.95 to 1.1)	<0.001	40.27 (24.46-67.38)	52.29 (32.63-83.86)	0.84 (0.81 to 0.88)	<0.001	2236.6 (1506.64-3247.45)	3067.91 (2045.04-4446.14)	1.02 (0.95 to 1.09)	<0.001
Dominican Republic	17.51 (7.49-36.6)	27.21 (11.43-58.28)	1.42 (1.35 to 1.49)	<0.001	36.72 (23-61.54)	52.92 (33.23-86.37)	1.19 (1.17 to 1.2)	<0.001	1954.98 (1311.74-2829.04)	3092.81 (2061.25-4513.28)	1.5 (1.44 to 1.55)	<0.001
Ecuador	46.47 (20.24-97.52)	61.21 (26.04-128.17)	0.9 (0.86 to 0.94)	<0.001	84.12 (53.34-140.24)	105.59 (72.04-168.19)	0.74 (0.67 to 0.8)	<0.001	5349.53 (3666.98-7510.99)	7052.64 (4906.8-9805.99)	0.91 (0.86 to 0.95)	<0.001
Egypt	31.9 (13.69-66.9)	39.46 (17.33-82.55)	0.7 (0.64 to 0.76)	<0.001	63.38 (39.28-107.23)	77.44 (48.72-128.96)	0.67 (0.61 to 0.72)	<0.001	3480.04 (2360.65-4978.93)	4406.99 (3040.68-6300.09)	0.77 (0.71 to 0.83)	<0.001
El Salvador	28.14 (11.98-59.51)	39.45 (16.9-84.34)	1.11 (1.06 to 1.15)	<0.001	49.49 (31.91-77.35)	67.42 (44.59-102.74)	0.99 (0.97 to 1.02)	<0.001	3195.13 (2148.68-4683.25)	4530.9 (3076.02-6574.04)	1.14 (1.09 to 1.18)	<0.001
Equatorial Guinea	7.66 (3.2-16.41)	17.99 (7.57-37.44)	2.81 (2.62 to 3)	<0.001	21.85 (12.46-37.29)	41.3 (24.64-70.74)	2.09 (1.9 to 2.28)	<0.001	893.98 (608.05-1310.4)	2089.87 (1404.15-2997.69)	2.79 (2.59 to 2.99)	<0.001
Eritrea	6.47 (2.73-13.44)	9.67 (3.94-20.46)	1.35 (1.22 to 1.48)	<0.001	19.15 (10.84-32.65)	25.82 (14.73-43.61)	1 (0.88 to 1.12)	<0.001	738.67 (502.92-1056.84)	1107.49 (743.84-1594.1)	1.35 (1.25 to 1.45)	<0.001
Estonia	3.64 (1.39-7.89)	5.14 (2.04-11.27)	1.17 (1.1 to 1.23)	<0.001	10.41 (5.61-18.64)	13.72 (7.53-24.45)	0.92 (0.87 to 0.97)	<0.001	407.28 (270.85-604.14)	577.43 (380.94-863.94)	1.18 (1.13 to 1.23)	<0.001
Eswatini	15.21 (6.29-31.74)	18.68 (7.77-39.09)	0.69 (0.57 to 0.81)	<0.001	36.18 (21.14-61.84)	43.34 (25.75-73.82)	0.6 (0.54 to 0.66)	<0.001	1729.44 (1166.53-2522.9)	2145.53 (1459.37-3042.39)	0.73 (0.6 to 0.86)	<0.001
Ethiopia	6.52 (2.75-13.63)	9.95 (4.23-21.14)	1.39 (1.35 to 1.42)	<0.001	21.56 (12.07-37)	28.74 (16.43-49.09)	0.95 (0.93 to 0.98)	<0.001	750.56 (519.65-1076.14)	1142.6 (792.13-1639.21)	1.38 (1.34 to 1.42)	<0.001
Fiji	27.12 (11.62-56.29)	41.37 (17.87-86.22)	1.36 (1.3 to 1.42)	<0.001	59.13 (35.58-99.66)	84.16 (51.97-138.16)	1.14 (1.09 to 1.19)	<0.001	3068.75 (2089.98-4482.74)	4688.94 (3216.32-6714.67)	1.36 (1.31 to 1.42)	<0.001
Finland	45.06 (19.97-94.22)	57.06 (25.17-118.08)	0.76 (0.74 to 0.79)	<0.001	90.13 (57.04-144.2)	111.03 (70.83-177.86)	0.66 (0.62 to 0.7)	<0.001	5002.47 (3416.88-7114.86)	6342.16 (4357.37-8968.38)	0.77 (0.76 to 0.78)	<0.001
France	44.25 (19.33-93.61)	55.25 (24.31-114.71)	0.72 (0.69 to 0.74)	<0.001	84.96 (53.52-139.44)	104.92 (66.95-168.85)	0.65 (0.57 to 0.73)	<0.001	4816.24 (3283.49-6890.08)	6058.46 (4126.39-8652.34)	0.74 (0.73 to 0.75)	<0.001
Gabon	10.63 (4.47-22.43)	16 (6.75-34.06)	1.34 (1.26 to 1.43)	<0.001	27.44 (15.73-48.95)	37.86 (21.71-66.47)	1.07 (1 to 1.14)	<0.001	1233.86 (829.84-1773.23)	1861.45 (1233.45-2759.73)	1.35 (1.27 to 1.44)	<0.001
Gambia	7.77 (3.24-16.43)	11.6 (4.82-24.44)	1.31 (1.21 to 1.41)	<0.001	21.94 (12.25-37.48)	29.75 (17.07-50.4)	1 (0.93 to 1.07)	<0.001	900.98 (609.74-1291.74)	1344.74 (921.72-1948.59)	1.32 (1.21 to 1.43)	<0.001
Georgia	6.89 (2.77-14.77)	12.1 (5.07-25.27)	1.86 (1.79 to 1.94)	<0.001	16.73 (9.4-28.79)	26.07 (15.73-45.03)	1.47 (1.41 to 1.53)	<0.001	783.06 (512.81-1143.39)	1379.37 (935.32-1946.97)	1.87 (1.8 to 1.93)	<0.001
Germany	42.6 (19.27-89.28)	52.57 (23.35-108.2)	0.68 (0.65 to 0.7)	<0.001	85.82 (54.67-131.24)	105.75 (67.42-168.06)	0.65 (0.56 to 0.75)	<0.001	4697.83 (3283.99-6516.21)	5882.79 (4096.09-8269.39)	0.71 (0.67 to 0.76)	<0.001
Ghana	8.01 (3.32-17.04)	12.01 (5.09-24.95)	1.31 (1.21 to 1.41)	<0.001	22.78 (12.94-39.29)	30.6 (17.48-52.26)	0.95 (0.87 to 1.03)	<0.001	932.02 (628.48-1342.24)	1395.6 (952.9-2018.73)	1.32 (1.19 to 1.44)	<0.001
Greece	49.48 (21.63-103.64)	61.67 (27.13-130.22)	0.7 (0.66 to 0.74)	<0.001	95.31 (60.63-154.81)	117.81 (75.95-185.52)	0.68 (0.64 to 0.71)	<0.001	5503.14 (3752.86-7835.36)	6886.58 (4721.7-9802.15)	0.71 (0.67 to 0.74)	<0.001
Greenland	21.17 (9.14-43.72)	28.07 (12.19-58.67)	0.91 (0.85 to 0.97)	<0.001	58.48 (34.04-95.11)	78.03 (45.8-127.75)	0.96 (0.9 to 1.02)	<0.001	2364.63 (1635.33-3356.3)	3139.38 (2180.13-4494.44)	0.91 (0.87 to 0.96)	<0.001
Grenada	17.1 (7.17-35.88)	24.49 (10.6-53.26)	1.19 (1.07 to 1.3)	<0.001	36.23 (21.92-59.74)	48.39 (30.75-78.2)	0.93 (0.91 to 0.96)	<0.001	1927.57 (1286.86-2788.91)	2764.78 (1849.6-3975.98)	1.19 (1.08 to 1.29)	<0.001
Guam	37.33 (15.78-78.6)	52.35 (22.68-109.82)	1.09 (1.05 to 1.12)	<0.001	75.97 (46.12-128.56)	102.07 (63.77-172.59)	0.92 (0.88 to 0.96)	<0.001	4248.25 (2876.74-6117.49)	5967.62 (4081.27-8467.62)	1.09 (1.05 to 1.14)	<0.001
Guatemala	23.46 (9.84-51)	33.45 (14.08-71.17)	1.14 (1.06 to 1.23)	<0.001	43.86 (28.29-69.44)	59.4 (38.87-90.96)	0.96 (0.91 to 1.02)	<0.001	2725.46 (1839.83-3967.62)	3904.87 (2576.25-5719.42)	1.14 (1.09 to 1.2)	<0.001
Guinea	6.96 (2.89-14.32)	10.6 (4.47-23.01)	1.38 (1.28 to 1.49)	<0.001	20.4 (11.53-34.7)	27.92 (16.06-47.24)	1.02 (0.96 to 1.08)	<0.001	814.92 (550.11-1170.2)	1235.53 (847.1-1787.25)	1.36 (1.29 to 1.43)	<0.001
Guinea-Bissau	7.03 (2.87-14.66)	10.65 (4.49-22.5)	1.36 (1.24 to 1.47)	<0.001	20.51 (11.62-35.4)	27.99 (15.99-48.03)	1.01 (0.95 to 1.07)	<0.001	815.49 (551.32-1202.75)	1233.64 (834.36-1780.11)	1.36 (1.19 to 1.53)	<0.001
Guyana	17.59 (7.4-37.69)	25.37 (10.8-54.24)	1.22 (1.12 to 1.32)	<0.001	36.89 (22.28-60.85)	49.78 (31.1-80.85)	0.98 (0.94 to 1.03)	<0.001	1993.36 (1331.52-2922.35)	2886.18 (1931.13-4151.73)	1.24 (1.19 to 1.29)	<0.001
Haiti	13.28 (5.57-28.52)	16.06 (6.81-34.43)	0.66 (0.61 to 0.71)	<0.001	30.06 (17.9-51.41)	36.26 (22.41-58.69)	0.62 (0.57 to 0.67)	<0.001	1504.48 (993.83-2204.8)	1862.16 (1261.06-2655.67)	0.73 (0.68 to 0.78)	<0.001
Honduras	22.75 (9.61-49.47)	34.01 (14.58-72.73)	1.31 (1.25 to 1.36)	<0.001	42.18 (27-66.38)	59.99 (39.29-93.81)	1.12 (1.06 to 1.18)	<0.001	2622.23 (1768.04-3841.75)	3942.76 (2672.75-5757.31)	1.32 (1.28 to 1.37)	<0.001
Hungary	2.89 (1.13-6.48)	3.57 (1.43-7.87)	0.7 (0.59 to 0.8)	<0.001	7 (3.92-12.45)	8.53 (4.83-14.91)	0.67 (0.61 to 0.74)	<0.001	332.13 (210.41-497.99)	410.28 (266.44-622.51)	0.69 (0.65 to 0.73)	<0.001
Iceland	51.15 (22.84-106.48)	63.8 (28.29-133.01)	0.71 (0.68 to 0.74)	<0.001	97.47 (62.3-160.03)	120.09 (77.5-194.92)	0.67 (0.61 to 0.72)	<0.001	5680.88 (3927.29-8102.77)	7109.79 (4926.57-10120.19)	0.73 (0.69 to 0.76)	<0.001
India	11.49 (5-24.23)	21.22 (9.14-44.45)	2.01 (1.97 to 2.05)	<0.001	29.31 (17.54-48.25)	46.94 (27.96-77.04)	1.54 (1.5 to 1.57)	<0.001	1297.64 (924.43-1796.51)	2429.87 (1713.86-3409.12)	2.07 (2 to 2.14)	<0.001
Indonesia	25.63 (11.05-52.81)	48.69 (21.32-101.59)	2.1 (2.07 to 2.14)	<0.001	68.24 (39.54-114.38)	112.78 (68.28-183.76)	1.65 (1.62 to 1.67)	<0.001	2885.24 (2009.51-4104.76)	5510.68 (3855.35-7827.7)	2.12 (2.08 to 2.16)	<0.001
Iran (Islamic Republic of)	29.44 (12.89-61.28)	38.99 (16.98-81.4)	0.94 (0.78 to 1.1)	<0.001	63.34 (38.2-105.67)	79.6 (48.98-132.07)	0.76 (0.69 to 0.82)	<0.001	3197.28 (2211.97-4544.38)	4240.11 (2933.54-6070.59)	0.95 (0.87 to 1.03)	<0.001
Iraq	29.83 (12.84-62.41)	34.14 (14.68-71.71)	0.46 (0.4 to 0.51)	<0.001	62.36 (38.01-107.49)	70.58 (44.09-117.13)	0.41 (0.38 to 0.45)	<0.001	3375.77 (2321.32-4913.16)	3881.34 (2644-5618.46)	0.48 (0.4 to 0.57)	<0.001
Ireland	47.74 (20.63-98.92)	59.04 (25.76-123.14)	0.69 (0.66 to 0.72)	<0.001	92.89 (59-151.56)	113.86 (72.73-184.92)	0.66 (0.63 to 0.69)	<0.001	5305.13 (3641.37-7634.07)	6587.16 (4579.85-9384.99)	0.71 (0.69 to 0.74)	<0.001
Israel	41.71 (18.49-87.48)	53.71 (23.28-111.28)	0.82 (0.78 to 0.85)	<0.001	83.57 (53.15-134.19)	106.66 (67.7-173.92)	0.78 (0.75 to 0.81)	<0.001	4642.38 (3219.76-6684.7)	6012.38 (4148.61-8535.26)	0.83 (0.8 to 0.86)	<0.001
Italy	141.05 (62.38-297.06)	135.48 (59.84-288.85)	-0.13 (-0.19 to -0.08)	<0.001	220.25 (154.66-324.59)	201.75 (143.26-289.41)	-0.29 (-0.39 to -0.2)	<0.001	16092.94 (11336.93-22389.82)	15307.74 (10698.08-21343.59)	-0.16 (-0.21 to -0.11)	<0.001
Jamaica	19.29 (8.01-40.84)	25.91 (10.97-55.07)	0.96 (0.87 to 1.05)	<0.001	39.1 (23.9-63.89)	50.16 (30.6-83.01)	0.8 (0.72 to 0.88)	<0.001	2172.46 (1461.11-3100.77)	2922.68 (1965.2-4190.79)	0.97 (0.91 to 1.03)	<0.001
Japan	99.57 (43.63-204.41)	106.56 (47.24-217.76)	0.21 (0.16 to 0.26)	<0.001	307.87 (162.44-522.76)	360.92 (199.08-573.59)	0.52 (0.44 to 0.61)	<0.001	11408.86 (7992.7-16130.47)	12234.24 (8601.85-17244.66)	0.22 (0.17 to 0.26)	<0.001
Jordan	28.24 (11.95-58.95)	35.12 (15.01-74.71)	0.7 (0.6 to 0.8)	<0.001	58.85 (35.71-98.8)	72.27 (44.56-119.06)	0.68 (0.65 to 0.7)	<0.001	3135.19 (2144.74-4478.29)	3972.24 (2737.61-5619.07)	0.79 (0.76 to 0.81)	<0.001
Kazakhstan	6.24 (2.53-13.62)	8.72 (3.64-18.37)	1.08 (1.02 to 1.14)	<0.001	15.49 (8.69-26.59)	20.32 (11.77-35.18)	0.89 (0.86 to 0.93)	<0.001	703.53 (463.42-1035)	992.21 (666.36-1419.88)	1.12 (1.07 to 1.16)	<0.001
Kenya	9.99 (4.24-21.28)	12.33 (5.25-26.07)	0.71 (0.57 to 0.85)	<0.001	29.27 (16.7-50.21)	33.67 (19.25-57.74)	0.46 (0.42 to 0.5)	<0.001	1151.23 (791.39-1643.03)	1430.64 (983.28-2048.44)	0.73 (0.57 to 0.89)	<0.001
Kiribati	22.86 (9.86-48.23)	33.73 (14.64-71.05)	1.27 (1.21 to 1.33)	<0.001	52.5 (31.83-86.84)	72.29 (45.56-117.4)	1.03 (0.84 to 1.23)	<0.001	2616.77 (1790.49-3752.14)	3855.72 (2659.56-5435.91)	1.27 (1.2 to 1.34)	<0.001
Kuwait	37.98 (16.4-80.08)	45.7 (19.84-96.94)	0.62 (0.54 to 0.71)	<0.001	74.29 (46.23-125.36)	87.1 (55.23-144.48)	0.56 (0.48 to 0.64)	<0.001	4289.61 (2901.02-6207.3)	5169.37 (3523.96-7376.48)	0.64 (0.59 to 0.7)	<0.001
Kyrgyzstan	5.65 (2.3-12.31)	6.8 (2.78-14.42)	0.6 (0.54 to 0.66)	<0.001	14.63 (8.26-25.45)	17 (9.66-29.28)	0.49 (0.47 to 0.51)	<0.001	647.45 (433.87-938.63)	777.95 (512.85-1131.53)	0.6 (0.56 to 0.65)	<0.001
Lao People's Democratic Republic	22.23 (9.54-45.81)	41.15 (17.86-84.61)	2.01 (1.97 to 2.06)	<0.001	61.03 (35.32-102.68)	99.21 (58.55-163.36)	1.61 (1.56 to 1.66)	<0.001	2516.51 (1716.8-3589.99)	4667.77 (3241.32-6691.83)	2.02 (1.96 to 2.08)	<0.001
Latvia	3.6 (1.45-7.86)	4.67 (1.87-10.08)	0.85 (0.78 to 0.92)	<0.001	10.35 (5.63-18.26)	12.97 (7.12-22.81)	0.74 (0.71 to 0.76)	<0.001	404.08 (268.11-611.58)	530.92 (357.33-771.01)	0.89 (0.87 to 0.9)	<0.001
Lebanon	29.65 (12.69-60.99)	38.89 (16.53-81.19)	0.91 (0.88 to 0.94)	<0.001	62.02 (37.66-106.16)	77.88 (48.72-130.33)	0.76 (0.67 to 0.84)	<0.001	3388.97 (2297.48-4883.07)	4456.87 (3054.64-6435.8)	0.92 (0.88 to 0.96)	<0.001
Lesotho	10.47 (4.45-22.32)	15.48 (6.47-32.93)	1.31 (1.2 to 1.41)	<0.001	27.15 (15.69-45.14)	37.64 (22.04-63.31)	1.07 (1.02 to 1.11)	<0.001	1197.5 (812.62-1730.19)	1789.18 (1214.95-2601.78)	1.33 (1.24 to 1.43)	<0.001
Liberia	8 (3.33-17.17)	11.55 (4.9-24.59)	1.23 (1.06 to 1.39)	<0.001	22.48 (12.75-38.47)	30.02 (17.23-51.23)	0.96 (0.89 to 1.04)	<0.001	932.34 (627.91-1357.87)	1363.87 (923.09-1976.7)	1.25 (1.14 to 1.36)	<0.001
Libya	34.01 (14.55-71.36)	37.52 (15.88-78.49)	0.33 (0.3 to 0.37)	<0.001	68.52 (42.1-116.14)	75.31 (46.93-125.5)	0.31 (0.29 to 0.34)	<0.001	3826.88 (2585.84-5517.45)	4233.95 (2908.67-6049.89)	0.36 (0.31 to 0.42)	<0.001
Lithuania	3.27 (1.27-7.34)	4.49 (1.77-9.63)	1.05 (0.98 to 1.12)	<0.001	9.67 (5.29-17.27)	12.61 (6.85-22.28)	0.86 (0.83 to 0.89)	<0.001	367.88 (238.91-549.12)	511.61 (342.06-769.97)	1.08 (1.05 to 1.11)	<0.001
Luxembourg	48.48 (21.17-102.05)	61.83 (26.62-130.18)	0.79 (0.77 to 0.81)	<0.001	93.02 (59.31-147.97)	118.11 (76.29-188.49)	0.76 (0.72 to 0.81)	<0.001	5382.48 (3645.47-7729.42)	6888.97 (4742.87-9785.91)	0.8 (0.78 to 0.82)	<0.001
Madagascar	8.07 (3.36-17.42)	9.39 (3.97-19.61)	0.51 (0.44 to 0.59)	<0.001	22.53 (12.81-39.67)	25.03 (14.17-42.65)	0.36 (0.31 to 0.41)	<0.001	921.3 (624.41-1326.76)	1064.57 (719.94-1536.13)	0.5 (0.42 to 0.58)	<0.001
Malawi	10.57 (4.4-22.44)	11.77 (5.09-24.55)	0.38 (0.29 to 0.46)	<0.001	27.94 (15.79-49.75)	31.14 (17.99-54.35)	0.38 (0.3 to 0.46)	<0.001	1238.62 (829.6-1791.75)	1377.41 (938.96-1985.09)	0.36 (0.26 to 0.47)	<0.001
Malaysia	39.83 (17.16-81.31)	68.11 (30-140.09)	1.75 (1.65 to 1.84)	<0.001	102.69 (59.14-176.99)	149.17 (92.27-255.09)	1.24 (1.18 to 1.3)	<0.001	4597.16 (3189.14-6668.26)	7877.54 (5429.38-11194.77)	1.77 (1.68 to 1.85)	<0.001
Maldives	24.14 (10.33-50.12)	55.95 (24.13-121.75)	2.74 (2.63 to 2.86)	<0.001	63.89 (37.16-108.54)	125.64 (75.43-212.02)	2.29 (2.15 to 2.44)	<0.001	2723.59 (1860.68-3906.76)	6307.02 (4333.53-9061.94)	2.75 (2.62 to 2.88)	<0.001
Mali	6.07 (2.55-13.28)	9.58 (4.07-20.59)	1.49 (1.38 to 1.6)	<0.001	18.28 (10.15-30.96)	25.89 (14.92-43.44)	1.15 (1.05 to 1.25)	<0.001	696.37 (476.38-1002.31)	1110.53 (749.76-1598.46)	1.53 (1.45 to 1.61)	<0.001
Malta	45.7 (19.97-94.42)	61.5 (26.91-128.68)	0.97 (0.93 to 1.01)	<0.001	89.07 (56.73-145.4)	117.29 (75.57-190.29)	0.89 (0.83 to 0.96)	<0.001	5062.75 (3497.15-7223.22)	6858.63 (4688.34-9790.52)	0.99 (0.96 to 1.02)	<0.001
Marshall Islands	19.59 (8.41-42.24)	32.97 (14.25-68.85)	1.68 (1.58 to 1.78)	<0.001	46.63 (28.02-76.41)	71.66 (44.42-119.04)	1.33 (1.26 to 1.4)	<0.001	2234.75 (1518.22-3200.79)	3772.05 (2564.59-5372.34)	1.69 (1.59 to 1.78)	<0.001
Mauritania	10 (4.21-21.47)	14.07 (5.9-29.19)	1.13 (1.03 to 1.23)	<0.001	26.33 (14.9-46.5)	33.94 (19.66-59)	0.84 (0.73 to 0.95)	<0.001	1141.92 (780.1-1681.57)	1609.4 (1092.7-2313.76)	1.13 (1.04 to 1.22)	<0.001
Mauritius	39.4 (17.19-82.65)	63.06 (27.44-132.36)	1.55 (1.51 to 1.58)	<0.001	101.42 (58.93-175.27)	139.27 (84.76-237.87)	1.09 (0.99 to 1.2)	<0.001	4492.62 (3110.15-6609.19)	7204.68 (5002.82-10251.44)	1.55 (1.52 to 1.58)	<0.001
Mexico	58.76 (25.71-125.04)	58.71 (25.55-125.24)	-0.03 (-0.23 to 0.18)	0.807	94.53 (64.08-141.47)	93.93 (64.87-138.96)	-0.06 (-0.2 to 0.08)	0.396	6742.59 (4636.41-9473.96)	6800.66 (4741.46-9458.27)	0.01 (-0.14 to 0.15)	0.908
Micronesia (Federated States of)	25.19 (10.93-53.49)	36.39 (15.65-74.72)	1.15 (1.07 to 1.22)	<0.001	56.47 (34.35-93.18)	76.62 (47.9-123.87)	0.98 (0.88 to 1.07)	<0.001	2867.47 (1974.58-4097.58)	4149.01 (2852.97-5923.55)	1.15 (1.08 to 1.22)	<0.001
Monaco	53.09 (22.94-111.36)	62.2 (26.99-131.56)	0.5 (0.47 to 0.52)	<0.001	99.96 (64.22-160.57)	118.27 (76.01-189.87)	0.54 (0.48 to 0.6)	<0.001	5888.9 (4027.83-8390.24)	6935.51 (4755.86-9790.87)	0.52 (0.49 to 0.54)	<0.001
Mongolia	5.4 (2.22-11.76)	7.71 (3.2-16.66)	1.18 (1.12 to 1.25)	<0.001	14.25 (7.89-25.06)	18.57 (10.79-31.24)	0.87 (0.83 to 0.9)	<0.001	617.34 (406.98-890.59)	879.31 (589.12-1267.28)	1.17 (1.11 to 1.24)	<0.001
Montenegro	2.79 (1.09-6.17)	3.6 (1.42-7.85)	0.83 (0.77 to 0.89)	<0.001	6.88 (3.89-12.04)	8.57 (4.87-14.78)	0.73 (0.65 to 0.82)	<0.001	321.13 (206.66-488.28)	412.15 (266.1-613.38)	0.83 (0.8 to 0.86)	<0.001
Morocco	26.45 (11.46-55.73)	34.57 (15.19-72.13)	0.89 (0.85 to 0.94)	<0.001	56.31 (34-93.95)	70.46 (43.13-117.3)	0.75 (0.7 to 0.8)	<0.001	2914.65 (1982.65-4168.94)	3880.3 (2655.36-5631.03)	0.97 (0.9 to 1.04)	<0.001
Mozambique	7.74 (3.22-16.39)	11.64 (4.9-24.38)	1.33 (1.29 to 1.38)	<0.001	22.1 (12.63-37.95)	30.08 (17.08-52.25)	1.01 (0.99 to 1.03)	<0.001	901.62 (612.74-1309.72)	1364.1 (918.53-1959.68)	1.35 (1.31 to 1.39)	<0.001
Myanmar	20.5 (8.78-42.16)	42.16 (18.26-88.43)	2.4 (2.31 to 2.48)	<0.001	57.06 (32.85-95.88)	101.12 (61.28-165.67)	1.88 (1.82 to 1.94)	<0.001	2321.66 (1589.88-3352.4)	4766.35 (3308.13-6713.01)	2.38 (2.31 to 2.46)	<0.001
Namibia	10.99 (4.66-23.86)	14.74 (6.37-30.82)	0.96 (0.87 to 1.06)	<0.001	28.61 (16.5-48.43)	36.3 (21.33-61.32)	0.79 (0.75 to 0.83)	<0.001	1263.46 (868.28-1797.73)	1693.89 (1164.2-2446.55)	0.97 (0.94 to 1)	<0.001
Nauru	29.15 (12.46-61.59)	42.19 (18.51-88.37)	1.18 (1.1 to 1.26)	<0.001	63.43 (38.4-104.75)	86.56 (53.94-144.39)	0.97 (0.82 to 1.13)	<0.001	3332.1 (2266.39-4811.6)	4827.54 (3310.93-7022.42)	1.17 (1.1 to 1.25)	<0.001
Nepal	6.53 (2.73-13.78)	11.26 (4.71-23.55)	1.78 (1.72 to 1.84)	<0.001	19.42 (10.74-34.12)	29.75 (17.28-49.78)	1.4 (1.36 to 1.44)	<0.001	739.07 (502.78-1060.79)	1255.47 (841.66-1783.34)	1.73 (1.68 to 1.79)	<0.001
Netherlands	43 (18.94-89.01)	53.97 (23.38-113.86)	0.72 (0.68 to 0.75)	<0.001	84.7 (53.86-137.43)	105.73 (66.46-170.12)	0.7 (0.66 to 0.75)	<0.001	4754.12 (3235.47-6750.62)	6001.76 (4119.29-8576.83)	0.74 (0.71 to 0.77)	<0.001
New Zealand	92.98 (41.16-196.41)	94.6 (42.45-198.63)	0.05 (0.03 to 0.07)	<0.001	223.41 (130.4-402.26)	233.96 (140.65-397.33)	0.14 (0.02 to 0.26)	0.02	10676.3 (7445.74-15126.41)	10847.39 (7646.21-15149.89)	0.05 (0.03 to 0.07)	<0.001
Nicaragua	25.99 (11-55.11)	36.92 (15.91-79.53)	1.14 (1.1 to 1.18)	<0.001	47.05 (30.39-75.08)	63.7 (41.86-96.84)	0.96 (0.91 to 1.01)	<0.001	2976.97 (1992.42-4366.59)	4240.35 (2822.03-6077.79)	1.14 (1.11 to 1.17)	<0.001
Niger	6.42 (2.62-13.46)	8.57 (3.55-18.19)	0.94 (0.87 to 1.02)	<0.001	18.81 (10.51-32.06)	23.47 (13.51-39.77)	0.74 (0.69 to 0.79)	<0.001	733.07 (497.61-1034.7)	992.13 (671.34-1431.49)	1 (0.88 to 1.11)	<0.001
Nigeria	8.92 (3.8-18.67)	12.28 (5.2-26.28)	1.06 (0.94 to 1.17)	<0.001	26.71 (15.19-45.7)	33.14 (19.06-56.53)	0.71 (0.62 to 0.8)	<0.001	1038.18 (711.26-1490.7)	1418.26 (972.87-2023.71)	1.03 (0.91 to 1.14)	<0.001
Niue	31.9 (13.46-66.33)	48.28 (20.77-100.07)	1.34 (1.3 to 1.38)	<0.001	67.8 (41.44-115.88)	95.33 (60.59-158.42)	1.1 (1.02 to 1.18)	<0.001	3632.86 (2456.35-5173.95)	5514.8 (3767.48-7955.7)	1.35 (1.31 to 1.38)	<0.001
North Macedonia	2.36 (0.87-5.3)	3.25 (1.28-7.1)	1.07 (1.01 to 1.14)	<0.001	6.07 (3.22-10.67)	8.03 (4.46-14.04)	0.93 (0.9 to 0.95)	<0.001	268.59 (169.47-420.14)	373.65 (241.17-565.59)	1.09 (1.06 to 1.11)	<0.001
Northern Mariana Islands	35.62 (15.44-75.85)	46 (19.92-97.06)	0.83 (0.78 to 0.87)	<0.001	73.74 (45.7-124.69)	91.91 (57.73-153.33)	0.71 (0.61 to 0.8)	<0.001	4056.88 (2758.49-5768.47)	5245.34 (3565.21-7441.85)	0.83 (0.8 to 0.87)	<0.001
Norway	48.13 (21.17-100.21)	55.08 (24.17-114.09)	0.44 (0.4 to 0.47)	<0.001	95.66 (60.31-158.7)	110.44 (69.59-183.02)	0.47 (0.4 to 0.54)	<0.001	5353.83 (3713.3-7570.27)	6138.26 (4261.95-8699.41)	0.44 (0.4 to 0.48)	<0.001
Oman	24.56 (10.56-51.77)	40.53 (17.35-85.34)	1.66 (1.6 to 1.73)	<0.001	53.62 (32.31-89.52)	80.03 (49.81-130.68)	1.32 (1.29 to 1.34)	<0.001	2781.87 (1873.63-4052.4)	4600.78 (3124.43-6595.14)	1.67 (1.62 to 1.73)	<0.001
Pakistan	11.23 (4.74-24.25)	13.26 (5.63-28.21)	0.58 (0.38 to 0.79)	<0.001	31.37 (17.89-54.06)	35.54 (20.15-60.91)	0.43 (0.36 to 0.49)	<0.001	1259.71 (865.9-1805.16)	1468.96 (1000.91-2097.27)	0.54 (0.34 to 0.75)	<0.001
Palau	33.37 (14.38-71.72)	48.13 (20.79-99.42)	1.17 (1.13 to 1.21)	<0.001	70.33 (43.05-117.36)	95.35 (59.85-160.62)	0.98 (0.89 to 1.07)	<0.001	3810.34 (2592.89-5498.67)	5501.51 (3751.82-7922)	1.15 (1.08 to 1.22)	<0.001
Palestine	25.9 (10.93-54.77)	32.75 (14.1-69.41)	0.77 (0.71 to 0.83)	<0.001	55.69 (33.5-93.69)	68.27 (42.15-111.74)	0.66 (0.61 to 0.71)	<0.001	2928.06 (1983.9-4220.76)	3713.23 (2529.61-5322.37)	0.77 (0.7 to 0.84)	<0.001
Panama	23.83 (10.04-51.91)	38.02 (16.33-83.14)	1.52 (1.46 to 1.58)	<0.001	43.86 (28.29-69.44)	65.13 (42.34-102.21)	1.27 (1.19 to 1.35)	<0.001	2754.5 (1843.33-4030.88)	4403.74 (2963.54-6461.78)	1.53 (1.49 to 1.57)	<0.001
Papua New Guinea	18.38 (7.95-39.02)	27.12 (11.58-56.7)	1.24 (1.17 to 1.32)	<0.001	44.97 (27.16-73.14)	61.91 (38.22-101.31)	1.03 (0.95 to 1.11)	<0.001	2122.84 (1448.64-3021.51)	3128.83 (2137.81-4505.22)	1.24 (1.16 to 1.31)	<0.001
Paraguay	6.47 (2.63-13.83)	10.07 (4.12-21.58)	1.45 (1.41 to 1.49)	<0.001	16.18 (9.09-28.11)	23.29 (13.68-40.38)	1.18 (1.13 to 1.23)	<0.001	730.41 (481.9-1084.49)	1145.87 (758.91-1687.55)	1.48 (1.44 to 1.51)	<0.001
Peru	37.31 (16.22-81.61)	52.84 (22.84-112.75)	1.18 (1.06 to 1.29)	<0.001	73.35 (45.82-123.16)	93.18 (59.7-148.57)	0.79 (0.73 to 0.86)	<0.001	4304.77 (2869.57-6104.04)	6134.63 (4150.05-8983.03)	1.16 (1 to 1.32)	<0.001
Philippines	27.85 (11.78-57.6)	47.69 (20.33-99.66)	1.78 (1.67 to 1.89)	<0.001	74.04 (43.47-123.6)	111.16 (66.27-182.9)	1.34 (1.31 to 1.37)	<0.001	3159.86 (2193.45-4512.1)	5366.33 (3733-7654.25)	1.76 (1.64 to 1.87)	<0.001
Poland	4.31 (1.76-9.01)	4.5 (1.96-9.42)	0.13 (0.09 to 0.16)	<0.001	11.01 (6.14-19.77)	9.66 (5.95-15.54)	-0.44 (-0.5 to -0.39)	<0.001	487.05 (316.48-728.65)	513.1 (358.28-702.95)	0.15 (0.11 to 0.2)	<0.001
Portugal	41.27 (18.17-85.59)	55.9 (24.75-115.75)	0.97 (0.93 to 1.02)	<0.001	82.28 (51.35-134.59)	109 (68.92-175.41)	0.89 (0.84 to 0.94)	<0.001	4584.53 (3152.15-6543.71)	6230.59 (4257.31-8850.11)	0.99 (0.95 to 1.03)	<0.001
Puerto Rico	29.93 (12.59-64.11)	38.06 (16.35-79.85)	0.79 (0.77 to 0.81)	<0.001	54.52 (34.72-87.99)	67.29 (43.27-107.22)	0.69 (0.67 to 0.72)	<0.001	3371.6 (2257.85-4861.6)	4303.67 (2827.34-6248.61)	0.79 (0.77 to 0.82)	<0.001
Qatar	37.91 (16.02-79.43)	44.75 (19.17-92.82)	0.55 (0.51 to 0.59)	<0.001	74.55 (45.6-127.68)	86.38 (54.06-144.52)	0.49 (0.47 to 0.52)	<0.001	4290.64 (2936.01-6292.43)	5075.53 (3448.38-7343.35)	0.57 (0.53 to 0.62)	<0.001
Republic of Korea	34.18 (15.15-69.28)	52.77 (23.51-109.05)	1.44 (1.31 to 1.58)	<0.001	119.21 (68.34-189.04)	185.19 (105.04-293.32)	1.46 (1.29 to 1.64)	<0.001	3898.01 (2639.47-5592.97)	6038.89 (4131.52-8659.97)	1.45 (1.34 to 1.57)	<0.001
Republic of Moldova	2.87 (1.13-6.28)	4.22 (1.7-9.37)	1.25 (1.16 to 1.35)	<0.001	8.78 (4.63-15.76)	11.83 (6.47-20.13)	0.98 (0.94 to 1.02)	<0.001	321.51 (209.06-482.83)	472.95 (315.19-696.08)	1.26 (1.21 to 1.31)	<0.001
Romania	2.43 (0.92-5.28)	3.46 (1.34-7.6)	1.2 (1.11 to 1.29)	<0.001	6.24 (3.43-11.4)	8.37 (4.64-14.54)	0.99 (0.93 to 1.05)	<0.001	278.08 (175.7-424.01)	396.3 (259.51-600.38)	1.19 (1.11 to 1.27)	<0.001
Russian Federation	3.58 (1.47-7.62)	4.63 (1.91-9.76)	0.84 (0.81 to 0.87)	<0.001	11.98 (6.49-20.6)	14.66 (8.03-25.12)	0.67 (0.64 to 0.7)	<0.001	403.46 (269.37-590.01)	523.36 (356.35-766.63)	0.85 (0.82 to 0.88)	<0.001
Rwanda	9.5 (3.98-20.1)	11.92 (5.01-25.24)	0.74 (0.69 to 0.78)	<0.001	26.03 (14.77-44.97)	30.64 (17.43-52.06)	0.57 (0.53 to 0.62)	<0.001	1088.36 (745.93-1581.24)	1377.45 (933.23-2008.44)	0.77 (0.71 to 0.82)	<0.001
Saint Kitts and Nevis	22.68 (9.61-48.53)	30.75 (13.24-64.52)	0.99 (0.94 to 1.03)	<0.001	44.21 (26.92-72.59)	57.04 (36.44-91.88)	0.82 (0.8 to 0.85)	<0.001	2559.34 (1730.16-3622.33)	3476.08 (2335.04-5070.45)	1 (0.96 to 1.04)	<0.001
Saint Lucia	18.83 (7.89-39.54)	25.26 (10.81-54)	0.95 (0.89 to 1.02)	<0.001	39.07 (24.21-65.89)	49.5 (30.46-81.81)	0.77 (0.72 to 0.83)	<0.001	2125.05 (1428.54-3055.05)	2854.98 (1910.16-4013.4)	0.97 (0.87 to 1.07)	<0.001
Saint Vincent and the Grenadines	17.25 (7.25-36.6)	25.92 (11.11-55.88)	1.35 (1.27 to 1.43)	<0.001	36.03 (22.02-58.82)	50.39 (31.24-81.83)	1.09 (1.06 to 1.13)	<0.001	1941.01 (1297.39-2762.28)	2926.26 (1954.56-4221.93)	1.34 (1.31 to 1.37)	<0.001
Samoa	30.1 (12.65-62.68)	40.57 (17.64-86.43)	0.97 (0.89 to 1.04)	<0.001	65.08 (39.09-109.37)	83.73 (52.31-142.55)	0.8 (0.69 to 0.91)	<0.001	3434.84 (2326.76-5021.97)	4636.23 (3169.76-6647.75)	0.97 (0.9 to 1.04)	<0.001
San Marino	50.82 (22.38-107.45)	60.13 (26.05-127.65)	0.54 (0.5 to 0.57)	<0.001	96.3 (61.28-156.29)	115.08 (73.06-184.35)	0.57 (0.52 to 0.61)	<0.001	5632.1 (3857.78-8037.06)	6704.95 (4569.41-9440.71)	0.55 (0.52 to 0.58)	<0.001
Sao Tome and Principe	8.39 (3.46-18.07)	12.49 (5.28-26.39)	1.3 (1.19 to 1.41)	<0.001	23.65 (13.35-41.54)	31.75 (18.2-54.41)	0.97 (0.87 to 1.07)	<0.001	974.33 (658.13-1411.72)	1447.41 (979.79-2092.55)	1.28 (1.2 to 1.37)	<0.001
Saudi Arabia	31.1 (13.52-64.96)	43.86 (19.4-92.77)	1.13 (1.09 to 1.17)	<0.001	64.03 (39.01-106.78)	85.28 (53.44-144.32)	0.96 (0.89 to 1.03)	<0.001	3525.16 (2399.73-5083.7)	4975.37 (3389.93-7197.71)	1.18 (1.13 to 1.23)	<0.001
Senegal	9.17 (3.85-19.86)	11.55 (4.86-24.57)	0.77 (0.67 to 0.87)	<0.001	24.97 (13.98-43.81)	29.61 (16.87-51.39)	0.56 (0.5 to 0.62)	<0.001	1050.25 (717.48-1526.29)	1325.73 (897.11-1907.21)	0.77 (0.69 to 0.84)	<0.001
Serbia	2.44 (0.92-5.38)	3.31 (1.29-7.29)	1.02 (0.93 to 1.1)	<0.001	6.24 (3.43-11.4)	8.06 (4.46-14.21)	0.86 (0.8 to 0.91)	<0.001	278.37 (175.89-424.29)	377.84 (244.71-554.14)	0.99 (0.98 to 1.01)	<0.001
Seychelles	42.19 (18.21-86.86)	59.28 (25.63-123.37)	1.11 (1.05 to 1.17)	<0.001	104.97 (60.64-184.23)	132.81 (81.26-220.14)	0.78 (0.76 to 0.79)	<0.001	4793.17 (3350.19-6930.87)	6738.58 (4663.83-9572.58)	1.11 (1.05 to 1.17)	<0.001
Sierra Leone	6.86 (2.87-14.21)	11.66 (4.87-24.77)	1.73 (1.56 to 1.9)	<0.001	20.2 (11.62-34.06)	29.98 (17.33-51.95)	1.28 (1.19 to 1.38)	<0.001	804.79 (542.8-1144.07)	1366.94 (922.07-1999.28)	1.76 (1.58 to 1.94)	<0.001
Singapore	39 (17.38-78.72)	62.48 (28.2-130.21)	1.53 (1.48 to 1.59)	<0.001	136.7 (78.85-219.57)	219.56 (122.83-349.57)	1.53 (1.5 to 1.56)	<0.001	4448.39 (3052.25-6393.35)	7156.57 (4937.48-10277.61)	1.55 (1.52 to 1.58)	<0.001
Slovakia	2.5 (0.94-5.46)	3.49 (1.38-7.81)	1.09 (1.01 to 1.16)	<0.001	6.39 (3.5-11.37)	8.41 (4.72-14.59)	0.9 (0.84 to 0.96)	<0.001	287.22 (183.81-433.55)	399.95 (262.18-601.29)	1.07 (1.03 to 1.11)	<0.001
Slovenia	2.62 (1-5.7)	3.66 (1.47-7.92)	1.1 (1.04 to 1.16)	<0.001	6.69 (3.73-11.75)	8.81 (4.96-15.37)	0.9 (0.86 to 0.94)	<0.001	303.72 (196.96-462.48)	426.34 (275.9-633.9)	1.12 (1.08 to 1.16)	<0.001
Solomon Islands	19.47 (8.53-41.14)	30.58 (13.2-65.47)	1.43 (1.37 to 1.49)	<0.001	46.38 (27.96-75.95)	67.47 (41.48-112.33)	1.16 (1.09 to 1.22)	<0.001	2220.19 (1515.82-3208.97)	3492.48 (2370.5-4963.72)	1.43 (1.37 to 1.49)	<0.001
Somalia	7.88 (3.28-16.51)	9.25 (3.79-19.5)	0.52 (0.48 to 0.55)	<0.001	22.43 (12.54-38.81)	25.14 (14.36-42.75)	0.37 (0.35 to 0.39)	<0.001	914.77 (622.82-1316)	1068.11 (726.6-1564.6)	0.49 (0.45 to 0.53)	<0.001
South Africa	15.42 (6.63-32.9)	19.57 (8.29-41.51)	0.81 (0.69 to 0.93)	<0.001	39.36 (22.75-66.2)	48.64 (28.46-82.77)	0.7 (0.64 to 0.76)	<0.001	1759.86 (1200.49-2541.84)	2254.18 (1541.1-3239.34)	0.84 (0.74 to 0.94)	<0.001
South Sudan	8.78 (3.58-18.99)	9.76 (4.08-20.91)	0.36 (0.3 to 0.43)	<0.001	24.1 (13.5-41.31)	26.1 (14.72-44.62)	0.28 (0.22 to 0.35)	<0.001	1011.32 (686.43-1462.69)	1124.47 (761.63-1631.09)	0.36 (0.31 to 0.41)	<0.001
Spain	44.48 (19.69-93.69)	55.87 (24.56-117.91)	0.75 (0.72 to 0.77)	<0.001	90.07 (57.32-147.05)	112.26 (71.36-182.74)	0.7 (0.67 to 0.74)	<0.001	4955.51 (3424.61-6995.8)	6294.89 (4337.06-8876.96)	0.78 (0.73 to 0.83)	<0.001
Sri Lanka	32.59 (14.16-67.64)	53.25 (23.15-110.06)	1.62 (1.48 to 1.76)	<0.001	83.5 (47.44-140.63)	122.93 (72.77-207.02)	1.29 (1.15 to 1.44)	<0.001	3642.38 (2539.74-5282.93)	6055.35 (4172.08-8579.01)	1.7 (1.61 to 1.79)	<0.001
Sudan	17.08 (7.33-36.75)	29.99 (13.1-63.17)	1.84 (1.77 to 1.91)	<0.001	40.86 (23.81-69)	64.4 (39.77-107.04)	1.49 (1.45 to 1.54)	<0.001	1958.08 (1331.71-2812.45)	3477.76 (2400.42-4977)	1.89 (1.79 to 1.98)	<0.001
Suriname	19.66 (8.31-41.63)	26.73 (11.5-57.49)	1.01 (0.94 to 1.07)	<0.001	39.94 (24.52-65.29)	52 (32.15-86.52)	0.86 (0.83 to 0.88)	<0.001	2222.39 (1504.26-3161.85)	3032.21 (2025.34-4365.82)	1.01 (0.97 to 1.06)	<0.001
Sweden	37.11 (16.3-77.57)	44.65 (19.6-92.67)	0.61 (0.55 to 0.67)	<0.001	77.26 (47.62-125.52)	93.33 (57.41-152.16)	0.62 (0.58 to 0.66)	<0.001	4116.45 (2821.95-5916.26)	4980.61 (3411.68-7086.13)	0.63 (0.58 to 0.68)	<0.001
Switzerland	47.54 (20.7-99.17)	53.42 (22.77-110.24)	0.37 (0.35 to 0.39)	<0.001	92.29 (58.14-152.55)	105.19 (66.15-173.57)	0.42 (0.41 to 0.44)	<0.001	5289.81 (3624.83-7596.01)	5959.38 (4110.32-8488.14)	0.38 (0.37 to 0.39)	<0.001
Syrian Arab Republic	25.63 (11.09-53.64)	33.89 (14.66-71.57)	0.96 (0.84 to 1.08)	<0.001	56.05 (34-92.69)	70.69 (43.22-118.53)	0.78 (0.7 to 0.87)	<0.001	2916.71 (1981.59-4128.29)	3873 (2641.05-5594.09)	0.98 (0.86 to 1.1)	<0.001
Taiwan (Province of China)	25.49 (10.71-54.74)	41.06 (17.78-83.72)	1.56 (1.51 to 1.61)	<0.001	58.42 (34.6-102.38)	87.39 (54.74-146.99)	1.3 (1.26 to 1.35)	<0.001	2944.61 (1973.39-4237.01)	4753.67 (3344.72-6536.85)	1.56 (1.54 to 1.58)	<0.001
Tajikistan	4.56 (1.83-9.87)	5.94 (2.38-12.91)	0.86 (0.79 to 0.93)	<0.001	12.52 (7.03-21.75)	15.27 (8.61-26.14)	0.65 (0.62 to 0.67)	<0.001	516.73 (346.35-758.78)	665.58 (437.87-963.57)	0.82 (0.78 to 0.87)	<0.001
Thailand	31.3 (13.52-64.64)	59.34 (26.04-125.05)	2.12 (2 to 2.24)	<0.001	79.39 (45.95-132.4)	131.58 (81.3-222.71)	1.68 (1.56 to 1.79)	<0.001	3435.49 (2358.78-4952.29)	6659.42 (4637.85-9552.96)	2.19 (2.11 to 2.27)	<0.001
Timor-Leste	21.1 (9.24-43.25)	34.96 (14.89-72.13)	1.67 (1.61 to 1.74)	<0.001	58.2 (34.45-97.8)	86.01 (51.86-141.56)	1.29 (1.24 to 1.35)	<0.001	2383.18 (1630.63-3390.18)	3938.39 (2731.85-5700.7)	1.66 (1.6 to 1.71)	<0.001
Togo	7.27 (3.06-15.59)	11.14 (4.67-23.85)	1.39 (1.25 to 1.52)	<0.001	20.99 (11.87-36.44)	28.81 (16.51-49.31)	1.03 (0.97 to 1.08)	<0.001	838.45 (567.24-1216.67)	1283.46 (868.74-1865.83)	1.39 (1.27 to 1.51)	<0.001
Tokelau	26.7 (11.44-56.24)	43.62 (19.36-90.89)	1.6 (1.54 to 1.66)	<0.001	58.93 (35.3-96.69)	88.65 (55.48-147.66)	1.3 (1.22 to 1.37)	<0.001	3044.35 (2083.25-4353.67)	4988.32 (3403.03-7139.72)	1.61 (1.55 to 1.66)	<0.001
Tonga	34.12 (14.65-71.09)	46.5 (19.9-96.81)	0.98 (0.92 to 1.04)	<0.001	71.21 (44.38-120.4)	92.83 (58.05-152.5)	0.84 (0.77 to 0.91)	<0.001	3893.91 (2658.47-5640.69)	5318.19 (3604.59-7677.86)	0.98 (0.92 to 1.04)	<0.001
Trinidad and Tobago	20.12 (8.52-42.62)	28.7 (12.25-60.07)	1.18 (1.08 to 1.29)	<0.001	40.47 (24.84-66.97)	54.49 (34.06-89.03)	0.97 (0.92 to 1.01)	<0.001	2238.19 (1490.19-3198.11)	3245.88 (2164.83-4673.03)	1.22 (1.12 to 1.32)	<0.001
Tunisia	25.78 (10.96-53.83)	35.39 (15.4-74.51)	1.06 (1.02 to 1.11)	<0.001	54.32 (33.55-88.7)	71.81 (44.91-120.34)	0.95 (0.9 to 1)	<0.001	2824.65 (1904.17-4131.82)	3978.43 (2736.75-5675.02)	1.16 (1.12 to 1.2)	<0.001
Turkey	24.42 (10.64-51.21)	33.01 (14.31-69.52)	0.98 (0.82 to 1.14)	<0.001	52.13 (31.53-84.72)	68.55 (42.01-113.39)	0.9 (0.84 to 0.96)	<0.001	2665.92 (1812.29-3870.87)	3735.04 (2559.6-5317.71)	1.07 (0.85 to 1.29)	<0.001
Turkmenistan	5.74 (2.31-12.4)	8.33 (3.44-18)	1.23 (1.12 to 1.33)	<0.001	14.71 (8.24-25.49)	19.64 (11.18-34.03)	0.96 (0.9 to 1.03)	<0.001	654.65 (434.18-958.08)	953.55 (638.74-1392.89)	1.24 (1.16 to 1.32)	<0.001
Tuvalu	24.9 (10.71-50.93)	39.38 (17.55-83.33)	1.47 (1.37 to 1.56)	<0.001	55.86 (34.1-91.3)	82.46 (50.9-137.76)	1.23 (1.13 to 1.34)	<0.001	2841.96 (1948.14-4054.28)	4502.03 (3084.8-6459.78)	1.46 (1.38 to 1.54)	<0.001
Uganda	8.97 (3.74-18.83)	11.06 (4.62-23.21)	0.7 (0.61 to 0.78)	<0.001	24.78 (13.95-43.09)	29.21 (16.62-49.53)	0.53 (0.45 to 0.61)	<0.001	1035.67 (702.58-1486.6)	1287.88 (881.2-1849.69)	0.73 (0.66 to 0.8)	<0.001
Ukraine	3.41 (1.35-7.2)	4.08 (1.66-8.74)	0.59 (0.53 to 0.66)	<0.001	11.49 (6.21-19.53)	13.32 (7.22-23.3)	0.54 (0.46 to 0.62)	<0.001	379.14 (252.52-562.68)	454.13 (301.85-671.71)	0.61 (0.58 to 0.63)	<0.001
United Arab Emirates	31.1 (13.49-64.9)	40.86 (17.76-85.53)	0.91 (0.86 to 0.95)	<0.001	64.1 (39.67-109.2)	80.37 (50.51-135.36)	0.74 (0.7 to 0.79)	<0.001	3527.31 (2408.97-5094.01)	4644.27 (3183.76-6775.54)	0.91 (0.87 to 0.95)	<0.001
United Kingdom	52.51 (23.2-109.09)	65.39 (28.94-136.6)	0.71 (0.65 to 0.76)	<0.001	102.71 (65.21-167.31)	127.51 (81.45-207.41)	0.69 (0.65 to 0.72)	<0.001	5845.85 (4039.86-8311.36)	7306.96 (5077.77-10369.41)	0.72 (0.67 to 0.77)	<0.001
United Republic of Tanzania	10.26 (4.29-21.26)	12.52 (5.47-26.39)	0.65 (0.61 to 0.69)	<0.001	27.33 (15.29-47.94)	32.12 (18.45-55.28)	0.53 (0.48 to 0.59)	<0.001	1205.24 (810.15-1751.34)	1467.31 (988.75-2110.59)	0.64 (0.63 to 0.66)	<0.001
United States of America	53.91 (23.64-110.67)	67.35 (30.78-134.59)	0.74 (0.7 to 0.78)	<0.001	130.48 (75.32-227.6)	197.42 (115.84-310.4)	0.66 (0.64 to 0.68)	<0.001	6017.23 (4212.07-8536.01)	7599.79 (5617.03-10130.88)	0.75 (0.72 to 0.79)	<0.001
United States Virgin Islands	29.05 (12.22-62.13)	36.5 (15.64-77.43)	0.66 (0.51 to 0.82)	<0.001	53.24 (33.73-86.76)	65.29 (42.21-106.13)	1.33 (1.08 to 1.58)	<0.001	3268.25 (2188.1-4806.07)	4128.47 (2737.71-5958.45)	0.68 (0.45 to 0.91)	<0.001
Uruguay	20.35 (8.8-42.68)	33.46 (14.21-69.13)	1.63 (1.56 to 1.69)	<0.001	55.35 (32.47-92.4)	86.89 (50.67-144.13)	1.5 (1.45 to 1.55)	<0.001	2291.62 (1578.96-3326.8)	3781.93 (2630.86-5514.93)	1.65 (1.6 to 1.7)	<0.001
Uzbekistan	5.87 (2.35-12.55)	8.2 (3.32-17.77)	1.09 (1.01 to 1.18)	<0.001	15.1 (8.5-25.82)	19.49 (11.23-33.1)	0.83 (0.81 to 0.85)	<0.001	671.08 (445.14-979.53)	938.68 (622.54-1328.35)	1.09 (1.04 to 1.14)	<0.001
Vanuatu	22.5 (9.62-47.49)	33.61 (14.55-71.45)	1.26 (1.19 to 1.32)	<0.001	51.83 (31.4-84.69)	72.21 (45.26-118.64)	1.05 (0.97 to 1.12)	<0.001	2566.13 (1760.2-3681.3)	3834.48 (2608.78-5565.57)	1.28 (1.25 to 1.31)	<0.001
Venezuela (Bolivarian Republic of)	33.21 (14.12-70.56)	41.67 (17.87-88.19)	0.73 (0.69 to 0.76)	<0.001	56.11 (36.15-86.71)	69.62 (46.49-106.76)	0.69 (0.65 to 0.72)	<0.001	3796.62 (2525.37-5540.5)	4777.65 (3214.71-6961.74)	0.74 (0.7 to 0.77)	<0.001
Viet Nam	19.17 (8.26-39.67)	38.41 (16.57-80.56)	2.3 (2.23 to 2.37)	<0.001	54.15 (31.65-89.31)	94.98 (56.6-152.26)	1.86 (1.82 to 1.9)	<0.001	2181.3 (1500.65-3097.22)	4371.36 (3018.74-6229.93)	2.31 (2.23 to 2.38)	<0.001
Yemen	17.76 (7.71-36.99)	21.97 (9.44-46.82)	0.7 (0.64 to 0.76)	<0.001	41.83 (25.05-69)	49.86 (30.84-82.15)	0.58 (0.54 to 0.62)	<0.001	2021.24 (1389.58-2937.81)	2500.45 (1690.99-3610.8)	0.7 (0.68 to 0.73)	<0.001
Zambia	11.84 (4.94-25.7)	14.54 (6.09-30.71)	0.7 (0.64 to 0.76)	<0.001	30.5 (17.18-53.5)	35.6 (20.13-61.34)	0.53 (0.47 to 0.59)	<0.001	1388.42 (928.23-2029.68)	1691.37 (1132.23-2455)	0.66 (0.59 to 0.72)	<0.001
Zimbabwe	12.57 (5.39-26.53)	13.55 (5.71-28.93)	0.26 (0.17 to 0.34)	<0.001	31.73 (18.71-54.01)	33.89 (20.3-57.46)	0.24 (0.12 to 0.36)	<0.001	1458.08 (978.02-2101.69)	1575.34 (1069.09-2247.71)	0.28 (0.17 to 0.39)	<0.001
Abbreviations: ASDR age-standardized DALYs rate; ASIR age-standardized incidence rate；ASPR age-standardized prevalence rate; CI confidence interval；AAPC, average annual percentage change.
