# Supplementary material for: Rising global burden of common gynecological diseases in women of childbearing age from 1990 to 2021: an update from the Global Burden of Disease Study 2021
Source: Reprod Health. 2025 Apr 21;22:57. doi: 10.1186/s12978-025-02013-1 (PMC12010537; doi:10.1186/s12978-025-02013-1)
Supplement: Supplementary file 10 — Additional file 10. [file 12978_2025_2013_MOESM10_ESM.xlsx]

## Sheet: Sheet1
Table S8. Burden of uterine fibroids among women of childbearing age in 2021 and their average percentage changes from 1990 to 2021 at the global, regional and national levels.
Characteristics	ASDR (per 100,000 population)				ASMR (per 100,000 population)				ASIR (per 100,000 population)				ASPR (per 100,000 population)
	1990	2021	AAPC (95% CI)	P-value	1990	2021	AAPC (95% CI)	P-value	1990	2021	AAPC (95% CI)	P-value	1990	2021	AAPC (95% CI)	P-value
Global	4.95 (3.3-7.16)	4.92 (3.32-7.02)	0.01 (-0.15 to 0.16)	0.948	0.05 (0.03-0.07)	0.05 (0.03-0.07)	-0.28 (-0.43 to -0.13)	<0.001	459.17 (229.51-767.72)	494.22 (249.78-817.56)	0.25 (0.21 to 0.28)	<0.001	4012.04 (2633.7-5791.78)	4221.75 (2797.57-6064.56)	0.17 (0.14 to 0.21)	<0.001
Age group (years)
15-19	0.67 (0.34-1.1)	0.67 (0.42-1.06)	0.04 (-0.47 to 0.56)	0.877	0.01 (0-0.01)	0.01 (0-0.01)	0.03 (-0.65 to 0.72)	0.932	58.37 (25.22-110.87)	58.18 (25.18-111.61)	-0.01 (-0.05 to 0.03)	0.539	319.5 (193.62-485.77)	317.01 (192.08-480.79)	-0.03 (-0.05 to 0)	0.065
20-24	1.27 (0.69-1.9)	1.38 (0.83-1.99)	0.27 (-0.12 to 0.67)	0.179	0.01 (0-0.02)	0.01 (0.01-0.02)	0.34 (-0.27 to 0.94)	0.274	152.62 (67.77-276.29)	159.63 (70.09-286.26)	0.15 (0.12 to 0.18)	<0.001	730.85 (422.22-1096.7)	745.75 (430.61-1112.6)	0.07 (0.03 to 0.12)	0.003
25-29	2.42 (1.45-3.71)	2.9 (1.76-4.14)	0.64 (0.26 to 1.01)	0.001	0.02 (0.01-0.03)	0.03 (0.01-0.04)	0.95 (0.35 to 1.56)	0.002	450.67 (190.75-812.71)	495.97 (209.31-892.97)	0.31 (0.28 to 0.35)	<0.001	1862.34 (1198.61-2812.98)	1940.07 (1257.45-2936.43)	0.13 (0.09 to 0.17)	<0.001
30-34	4.9 (3.16-7.44)	5.32 (3.51-7.82)	0.18 (0.05 to 0.3)	0.006	0.04 (0.02-0.07)	0.05 (0.03-0.06)	0.32 (-0.02 to 0.67)	0.067	781.81 (415.97-1291.6)	852.51 (459.17-1394.78)	0.27 (0.23 to 0.31)	<0.001	4259.99 (2548.07-6765.28)	4474.59 (2672.15-7072.28)	0.15 (0.1 to 0.19)	<0.001
35-39	6.78 (4.41-10.09)	6.85 (4.55-10.42)	0.08 (-0.01 to 0.16)	0.073	0.05 (0.04-0.07)	0.05 (0.03-0.06)	-0.29 (-0.47 to -0.11)	0.002	904.78 (479.91-1428.6)	1005 (544.45-1552.43)	0.35 (0.28 to 0.43)	<0.001	6822.38 (4470.56-10202.37)	7405.32 (4879.63-11001.31)	0.27 (0.18 to 0.36)	<0.001
40-44	10.5 (7.39-14.91)	10.67 (7.39-14.56)	0.06 (-0.07 to 0.19)	0.342	0.12 (0.08-0.16)	0.11 (0.07-0.14)	-0.1 (-0.29 to 0.09)	0.31	674.87 (350.04-1067.72)	714.57 (373.41-1126.67)	0.2 (0.12 to 0.28)	<0.001	8681.65 (5763.6-12062.53)	9248.46 (6261.38-12705.26)	0.2 (0.15 to 0.25)	<0.001
45-49	11.69 (8.24-15.86)	9.81 (7.02-13.4)	-0.55 (-0.69 to -0.42)	<0.001	0.17 (0.11-0.22)	0.13 (0.08-0.16)	-0.97 (-1.31 to -0.62)	<0.001	286.29 (126.69-539.95)	266.62 (116.56-505.48)	-0.22 (-0.29 to -0.15)	<0.001	8151.55 (5757.66-10768.99)	8270.78 (5911.63-10918.81)	0.05 (0 to 0.1)	0.063
Socio-demographic index
High SDI	3.04 (2-4.79)	2.47 (1.49-4.13)	-0.65 (-0.73 to -0.56)	<0.001	0.02 (0.02-0.02)	0.01 (0.01-0.02)	-1.73 (-2.08 to -1.37)	<0.001	515.54 (257.36-860.53)	523.89 (262.94-866.71)	0.04 (-0.02 to 0.1)	0.219	4755.79 (3170.33-6829.08)	4707.86 (3152.38-6726.41)	-0.04 (-0.09 to 0.01)	0.12
High-middle SDI	4.15 (2.95-6.13)	3.17 (2.12-4.87)	-0.85 (-1.13 to -0.56)	<0.001	0.04 (0.03-0.05)	0.02 (0.02-0.03)	-1.51 (-2.34 to -0.67)	<0.001	543.21 (272.03-909.65)	505.47 (257.23-833.39)	-0.23 (-0.24 to -0.22)	<0.001	4638.47 (3032.92-6733.79)	4303.62 (2873.49-6158.49)	-0.23 (-0.28 to -0.18)	<0.001
Middle SDI	4.12 (2.92-5.82)	4.29 (2.86-6.19)	0.14 (0.02 to 0.26)	0.023	0.04 (0.03-0.06)	0.04 (0.02-0.06)	-0.16 (-0.42 to 0.1)	0.224	387.34 (193.15-648.9)	469.77 (240.43-772.16)	0.63 (0.61 to 0.64)	<0.001	3350.68 (2184.21-4853.82)	3947.74 (2625.64-5652.83)	0.53 (0.51 to 0.55)	<0.001
Low-middle SDI	7.81 (4.5-11.79)	7.06 (4.74-10.02)	-0.33 (-0.65 to -0.01)	0.041	0.1 (0.04-0.16)	0.08 (0.04-0.12)	-0.81 (-1.2 to -0.42)	<0.001	435.74 (217.02-728.38)	515.71 (257.78-856.84)	0.56 (0.51 to 0.6)	<0.001	3705.46 (2415.55-5383.95)	4370.85 (2845.06-6324.45)	0.54 (0.5 to 0.58)	<0.001
Low SDI	8.16 (3.95-13.07)	7.73 (4.12-11.68)	-0.18 (-0.4 to 0.04)	0.113	0.1 (0.03-0.19)	0.1 (0.03-0.16)	-0.32 (-0.42 to -0.23)	<0.001	433.19 (216.04-728.25)	465.24 (231.45-778.54)	0.24 (0.18 to 0.3)	<0.001	3696.57 (2395.03-5368.56)	3978.91 (2584.24-5784.42)	0.25 (0.19 to 0.3)	<0.001
Region
Andean Latin America	12.65 (7.79-19.55)	7.08 (4.49-11.12)	-1.9 (-2.17 to -1.64)	<0.001	0.14 (0.08-0.23)	0.06 (0.04-0.1)	-2.96 (-3.54 to -2.38)	<0.001	1018.34 (514.4-1711.37)	1036.49 (524.26-1734.83)	0.05 (0.03 to 0.08)	<0.001	8840.63 (5822.3-12971.38)	9026.65 (5997.97-13027.15)	0.06 (0.03 to 0.09)	<0.001
Australasia	0.9 (0.53-1.5)	0.61 (0.29-1.19)	-1.1 (-2.6 to 0.42)	0.155	0.01 (0.01-0.01)	0 (0-0)	-3.07 (-13.26 to 8.32)	0.582	169.62 (82.93-289.27)	169.41 (83.22-286.61)	-0.01 (-0.02 to 0)	0.1	1403.4 (896.84-2085.89)	1397.29 (899.42-2044.8)	-0.02 (-0.03 to -0.01)	0.003
Caribbean	17.42 (12.72-23.96)	12.75 (8.57-18.83)	-0.88 (-1.47 to -0.29)	0.004	0.28 (0.2-0.4)	0.18 (0.12-0.29)	-1.17 (-1.86 to -0.47)	0.001	714.81 (360.54-1189.77)	727.46 (365.7-1226.26)	0.05 (0.03 to 0.07)	<0.001	6156.58 (4020.85-8945.35)	6262.95 (4091.63-9225.8)	0.05 (0.03 to 0.07)	<0.001
Central Asia	7.29 (4.92-10.77)	7.67 (5.24-11.28)	0.15 (-0.07 to 0.37)	0.171	0.06 (0.05-0.07)	0.06 (0.05-0.08)	0.31 (-0.18 to 0.81)	0.215	806.1 (405.18-1344.5)	855.72 (432.8-1406.73)	0.18 (0.14 to 0.22)	<0.001	6572.78 (4301.69-9645.42)	6941.25 (4578.07-10017.01)	0.16 (0.14 to 0.18)	<0.001
Central Europe	3.69 (2.6-5.45)	2.06 (1.11-3.67)	-1.88 (-2.06 to -1.7)	<0.001	0.03 (0.03-0.04)	0 (0-0.01)	-6.89 (-7.32 to -6.47)	<0.001	483.08 (245.43-804.93)	468.01 (240.53-780.24)	-0.1 (-0.15 to -0.06)	<0.001	4078.24 (2728.2-5887.32)	3933.12 (2683.15-5596.01)	-0.12 (-0.15 to -0.09)	<0.001
Central Latin America	10 (7.94-13)	6.39 (4.78-8.98)	-1.43 (-1.66 to -1.21)	<0.001	0.14 (0.12-0.16)	0.07 (0.06-0.08)	-2.14 (-2.72 to -1.57)	<0.001	902.48 (464.65-1511.85)	887.37 (478.33-1461.06)	-0.06 (-0.07 to -0.04)	<0.001	7400.3 (4836.85-10833.03)	7172.88 (4809.25-10293.47)	-0.1 (-0.11 to -0.09)	<0.001
Central Sub-Saharan Africa	9.44 (3.18-18.61)	8.64 (2.93-15.98)	-0.3 (-0.37 to -0.24)	<0.001	0.12 (0.01-0.3)	0.12 (0.01-0.26)	-0.22 (-0.31 to -0.13)	<0.001	499.53 (251.61-833.3)	526.12 (258.34-882.46)	0.18 (0.13 to 0.23)	<0.001	4281.91 (2776.25-6219.44)	4518.79 (2916.69-6540.35)	0.19 (0.15 to 0.23)	<0.001
East Asia	1.7 (0.96-3.01)	2.07 (1.16-3.1)	0.62 (0.4 to 0.84)	<0.001	0.01 (0.01-0.03)	0.02 (0.01-0.03)	2.18 (1.53 to 2.84)	<0.001	246.35 (118.56-419.27)	270.76 (139.34-440.75)	0.32 (0.26 to 0.39)	<0.001	2188.23 (1402.89-3237.04)	2336.03 (1570.02-3339.34)	0.22 (0.16 to 0.29)	<0.001
Eastern Europe	9.71 (6.94-13.8)	7.77 (5.35-11.86)	-0.69 (-0.97 to -0.42)	<0.001	0.1 (0.09-0.12)	0.07 (0.05-0.08)	-1.28 (-1.87 to -0.68)	<0.001	1187.66 (599.02-1979.97)	1197.39 (600.9-1993.26)	0.03 (0.01 to 0.04)	<0.001	9836.24 (6443.4-14369.27)	9954.16 (6557.66-14550.91)	0.04 (0.02 to 0.05)	<0.001
Eastern Sub-Saharan Africa	4.78 (1.88-9.53)	3.93 (1.69-8.05)	-0.63 (-0.68 to -0.57)	<0.001	0.06 (0.01-0.14)	0.04 (0.01-0.11)	-1.02 (-1.12 to -0.92)	<0.001	390.28 (192.76-657.4)	401.44 (198.08-676.58)	0.11 (0.07 to 0.14)	<0.001	3354.03 (2167.94-4907.34)	3452.72 (2242.29-5035.01)	0.1 (0.02 to 0.18)	0.011
High-income Asia Pacific	3.53 (2.11-6.01)	3 (1.74-5.37)	-0.49 (-0.62 to -0.35)	<0.001	0.02 (0.02-0.03)	0.01 (0.01-0.02)	-1.31 (-1.99 to -0.63)	<0.001	555.69 (274.62-944.92)	587.81 (303.31-960.3)	0.19 (0.13 to 0.26)	<0.001	5735.63 (3817.2-8254.22)	5873.56 (4033.7-8222.36)	0.08 (0.01 to 0.15)	0.02
High-income North America	2.29 (1.51-3.63)	2.71 (1.75-4.29)	0.54 (0.39 to 0.69)	<0.001	0.02 (0.01-0.02)	0.02 (0.02-0.02)	0.5 (-0.25 to 1.27)	0.192	399.13 (211.07-652.62)	499.63 (242.04-844.06)	0.69 (0.56 to 0.81)	<0.001	3763.04 (2547.61-5373.48)	4511.09 (2962-6552.64)	0.51 (0.4 to 0.62)	<0.001
North Africa and Middle East	2.4 (1.25-4)	1.8 (1.07-2.98)	-0.92 (-1 to -0.84)	<0.001	0.02 (0.01-0.05)	0.01 (0.01-0.03)	-1.93 (-2.07 to -1.78)	<0.001	230.65 (113.43-387.59)	239.23 (117.15-403.33)	0.11 (0.09 to 0.13)	<0.001	2000.48 (1295.7-2919.41)	2081.29 (1351.45-3032.52)	0.12 (0.11 to 0.14)	<0.001
Oceania	3.75 (1.66-6.79)	3.65 (1.34-7.22)	-0.08 (-0.16 to -0.01)	0.027	0.04 (0.01-0.07)	0.03 (0.01-0.08)	-0.06 (-0.16 to 0.03)	0.175	253.47 (125.98-427.99)	272.42 (135.43-457.74)	0.22 (0.2 to 0.24)	<0.001	2205.33 (1424.78-3222.47)	2368.32 (1543.76-3471.15)	0.22 (0.2 to 0.24)	<0.001
South Asia	9.22 (5.04-14.42)	8.08 (5.24-11.93)	-0.42 (-0.8 to -0.04)	0.03	0.12 (0.05-0.21)	0.08 (0.05-0.14)	-1.12 (-1.58 to -0.66)	<0.001	474.59 (233.4-798.58)	581.72 (287.5-971.9)	0.68 (0.64 to 0.72)	<0.001	4023.48 (2595.82-5858.93)	4932.81 (3186.42-7165.1)	0.68 (0.65 to 0.71)	<0.001
Southeast Asia	2.08 (1.05-3.43)	1.84 (0.92-3.1)	-0.4 (-0.43 to -0.37)	<0.001	0.01 (0-0.02)	0.01 (0-0.02)	-1.28 (-1.4 to -1.15)	<0.001	263.05 (129.08-445.32)	281.33 (139.39-474.29)	0.22 (0.2 to 0.23)	<0.001	2363.83 (1545.33-3429.14)	2517.1 (1655.08-3646.7)	0.2 (0.19 to 0.22)	<0.001
Southern Latin America	5.15 (3.67-7.32)	2.76 (1.5-4.97)	-1.96 (-2.4 to -1.51)	<0.001	0.06 (0.05-0.08)	0.02 (0.01-0.02)	-4.08 (-5.38 to -2.76)	<0.001	512.19 (250.47-855.08)	546.27 (264.6-928.74)	0.21 (0.16 to 0.25)	<0.001	4481.13 (2873.75-6638.49)	4799.82 (3098.1-7085)	0.22 (0.18 to 0.27)	<0.001
Southern Sub-Saharan Africa	14.64 (9.9-21.14)	14.56 (9.49-20.63)	0 (-0.24 to 0.25)	0.981	0.18 (0.11-0.28)	0.19 (0.11-0.28)	0.25 (-0.18 to 0.68)	0.256	1051.61 (517.76-1756.02)	1055.44 (517.38-1785.25)	0.01 (-0.01 to 0.02)	0.284	9259.05 (6052.71-13521.17)	9324.95 (6087.39-13614.45)	0.02 (-0.01 to 0.05)	0.2
Tropical Latin America	4.09 (2.98-5.74)	5.76 (4.38-7.94)	1.07 (0.78 to 1.35)	<0.001	0.04 (0.04-0.05)	0.07 (0.06-0.08)	1.22 (0.74 to 1.69)	<0.001	345.62 (168.85-583.88)	548.23 (281.9-895.75)	1.48 (1.41 to 1.56)	<0.001	3097.48 (2066.48-4501.82)	4527.59 (3012.3-6469.57)	1.22 (1.15 to 1.28)	<0.001
Western Europe	3.52 (2.25-5.71)	2.4 (1.24-4.42)	-1.21 (-1.3 to -1.12)	<0.001	0.03 (0.02-0.03)	0.01 (0.01-0.01)	-4.34 (-4.85 to -3.83)	<0.001	703.35 (333.67-1190.55)	681.28 (333.87-1143.86)	-0.1 (-0.13 to -0.08)	<0.001	5978.13 (3874.2-8778.36)	5863.75 (3836.66-8460.9)	-0.06 (-0.08 to -0.04)	<0.001
Western Sub-Saharan Africa	9.72 (5.03-14.63)	11.62 (4.51-18.03)	0.58 (0.46 to 0.7)	<0.001	0.13 (0.05-0.21)	0.16 (0.03-0.27)	0.8 (0.64 to 0.96)	<0.001	511.08 (253.57-857.35)	533.45 (263.65-893.43)	0.13 (0.11 to 0.15)	<0.001	4404.06 (2861.38-6396.67)	4600.38 (2984.85-6679.26)	0.14 (0.13 to 0.16)	<0.001
Nation
Afghanistan	2.09 (0.62-6.15)	2.12 (0.64-5.83)	0.05 (-0.12 to 0.22)	0.544	0.02 (0-0.1)	0.03 (0-0.1)	0.19 (0 to 0.37)	0.045	200.21 (98.16-342.32)	214.9 (104.72-362.38)	0.23 (0.19 to 0.26)	<0.001	1717.4 (1095.52-2524.72)	1847.53 (1193.93-2699.17)	0.23 (0.21 to 0.26)	<0.001
Albania	9.27 (5.23-14.45)	4 (2.1-7.5)	-2.72 (-2.96 to -2.48)	<0.001	0.14 (0.07-0.24)	0.04 (0.02-0.09)	-4.42 (-4.87 to -3.96)	<0.001	498.82 (249.55-840.12)	523.75 (264.83-880.5)	0.16 (0.14 to 0.17)	<0.001	4130 (2721.58-6044.15)	4321.68 (2865.93-6264.42)	0.15 (0.13 to 0.17)	<0.001
Algeria	1.87 (0.75-3.98)	1.75 (0.7-3.67)	-0.25 (-0.3 to -0.19)	<0.001	0.01 (0-0.04)	0.01 (0-0.03)	-0.16 (-0.2 to -0.12)	<0.001	230.38 (112.07-393.78)	241.91 (116.75-412.84)	0.16 (0.15 to 0.17)	<0.001	1995.67 (1287.45-2939.05)	2093.35 (1350.03-3083.28)	0.16 (0.15 to 0.17)	<0.001
American Samoa	2.48 (0.92-5.02)	2.49 (0.99-5)	0.05 (-0.93 to 1.04)	0.922	0.02 (0-0.04)	0.02 (0-0.04)	-0.08 (-1.89 to 1.76)	0.93	271.19 (132.61-459.16)	290.34 (143.44-491.38)	0.22 (0.19 to 0.25)	<0.001	2368.22 (1526.79-3477.74)	2532.67 (1629.82-3710.27)	0.22 (0.19 to 0.25)	<0.001
Andorra	2.65 (1.3-4.86)	2.36 (1.09-4.57)	-0.39 (-0.48 to -0.3)	<0.001	0.01 (0-0.03)	0.01 (0-0.02)	-2.23 (-2.54 to -1.91)	<0.001	664.97 (315.35-1126.66)	684.31 (325.92-1158.2)	0.09 (0.04 to 0.13)	<0.001	5630.65 (3647.92-8299)	5829.06 (3746.58-8623.29)	0.11 (0.09 to 0.13)	<0.001
Angola	9.13 (2.58-20.55)	8.34 (2.71-16.9)	-0.25 (-0.52 to 0.03)	0.077	0.13 (0.01-0.35)	0.11 (0.01-0.27)	-0.46 (-0.87 to -0.06)	0.026	500.62 (246.83-836.17)	545.2 (264.31-923.46)	0.29 (0.25 to 0.33)	<0.001	4285.44 (2759.86-6262.49)	4695.45 (3031.12-6931.14)	0.3 (0.28 to 0.32)	<0.001
Antigua and Barbuda	29.1 (21.12-38.81)	14.21 (9.98-19.67)	-2.13 (-2.88 to -1.37)	<0.001	0.49 (0.35-0.66)	0.22 (0.15-0.3)	-2.04 (-3.46 to -0.61)	0.005	707.09 (347.24-1180.83)	728.26 (367.81-1232.51)	0.09 (0.04 to 0.13)	<0.001	6058.74 (3944.83-8885.78)	6258.14 (4066.45-9167.33)	0.1 (0.07 to 0.13)	<0.001
Argentina	4.75 (3.03-7.38)	2.69 (1.3-5.41)	-1.74 (-2.13 to -1.34)	<0.001	0.05 (0.04-0.08)	0.01 (0.01-0.02)	-4.36 (-5.56 to -3.15)	<0.001	515.72 (250.78-872.97)	543.9 (262.91-931.01)	0.17 (0.15 to 0.19)	<0.001	4505.79 (2882.06-6688.62)	4781.65 (3080.34-7072.67)	0.19 (0.18 to 0.21)	<0.001
Armenia	6.97 (4.62-10.25)	6.22 (4.02-9.75)	-0.41 (-0.9 to 0.09)	0.112	0.07 (0.04-0.11)	0.05 (0.04-0.07)	-1.16 (-2.17 to -0.13)	0.027	819.48 (405.12-1374.82)	871.04 (431.06-1453.37)	0.18 (0.14 to 0.22)	<0.001	6681.12 (4348.39-9772.41)	7094.08 (4580.35-10293.17)	0.19 (0.16 to 0.21)	<0.001
Australia	0.93 (0.53-1.56)	0.62 (0.28-1.24)	-1.16 (-2.98 to 0.69)	0.217	0.01 (0.01-0.01)	0 (0-0)	-3.3 (-14.69 to 9.61)	0.599	167.3 (82.15-284.99)	171.26 (83.25-291.59)	0.07 (0.07 to 0.08)	<0.001	1381.24 (884.49-2043.86)	1412.28 (897.88-2089.14)	0.07 (0.07 to 0.08)	<0.001
Austria	3.55 (2.15-5.95)	2.4 (1.17-4.44)	-1.26 (-1.39 to -1.13)	<0.001	0.03 (0.02-0.04)	0.01 (0.01-0.01)	-3.99 (-4.48 to -3.5)	<0.001	746.84 (375.55-1231.68)	679.52 (338.41-1123.47)	-0.29 (-0.37 to -0.22)	<0.001	6195.27 (4197.48-8698.46)	5786.87 (3865.75-8217.61)	-0.22 (-0.3 to -0.14)	<0.001
Azerbaijan	4.54 (2.27-8.14)	4.41 (2.08-8.01)	-0.1 (-0.2 to -0.01)	0.031	0.01 (0.01-0.02)	0.01 (0-0.01)	-1.85 (-2.17 to -1.53)	<0.001	810.25 (402.42-1371.93)	872.05 (433.05-1461.69)	0.23 (0.16 to 0.3)	<0.001	6612.03 (4305.68-9863.02)	7061.72 (4625.92-10334.91)	0.2 (0.17 to 0.23)	<0.001
Bahamas	24.55 (17.51-32.98)	19.14 (12.83-27.16)	-0.78 (-1.56 to 0)	0.051	0.42 (0.29-0.56)	0.31 (0.2-0.46)	-0.92 (-2 to 0.18)	0.1	723.08 (356.2-1222.53)	736.65 (361.94-1262.81)	0.06 (0.04 to 0.09)	<0.001	6217.78 (4039.64-9209.97)	6328.53 (4109.25-9373.58)	0.06 (0.04 to 0.07)	<0.001
Bahrain	2.2 (0.83-4.88)	1.99 (0.81-4.27)	-0.39 (-0.54 to -0.25)	<0.001	0.01 (0-0.05)	0.01 (0-0.04)	-0.2 (-0.98 to 0.58)	0.609	237.39 (115.39-403.52)	241.72 (117.16-409.33)	0.06 (0.03 to 0.09)	<0.001	2061.93 (1321.62-3017.98)	2093.77 (1345.85-3078.3)	0.04 (0.01 to 0.07)	0.011
Bangladesh	8.55 (3.66-17.15)	4.92 (2.23-10.98)	-1.71 (-1.94 to -1.48)	<0.001	0.13 (0.04-0.28)	0.05 (0.02-0.17)	-2.54 (-2.84 to -2.23)	<0.001	344.33 (169.9-587.52)	374 (188.17-630.53)	0.27 (0.25 to 0.29)	<0.001	2865.07 (1831.9-4214.44)	3119.11 (2026.36-4562.87)	0.27 (0.25 to 0.29)	<0.001
Barbados	13.18 (8.88-18.52)	8.93 (5.58-13.34)	-1.15 (-1.24 to -1.07)	<0.001	0.2 (0.13-0.29)	0.11 (0.07-0.18)	-1.56 (-1.69 to -1.43)	<0.001	725.56 (358.91-1219.7)	737.22 (363.9-1247.56)	0.05 (0.03 to 0.06)	<0.001	6236.4 (4019.51-9141.21)	6347.21 (4122.21-9328.78)	0.05 (0 to 0.09)	0.048
Belarus	5.55 (2.96-9.71)	5.02 (2.54-9.34)	-0.31 (-0.45 to -0.17)	<0.001	0.02 (0.01-0.03)	0.01 (0.01-0.02)	-1.29 (-1.57 to -1.01)	<0.001	1105.67 (546.97-1863.04)	1141.7 (566.87-1920.63)	0.11 (0.1 to 0.13)	<0.001	9153.5 (5937.44-13368.58)	9400.61 (6132.88-13829.55)	0.1 (0.08 to 0.12)	<0.001
Belgium	2.5 (1.24-4.66)	2.14 (0.94-4.24)	-0.51 (-0.59 to -0.44)	<0.001	0.01 (0.01-0.01)	0 (0-0)	-4.32 (-5.06 to -3.57)	<0.001	675.35 (319.44-1161.13)	682.85 (322.12-1166.79)	0.03 (0.01 to 0.05)	0.002	5714.32 (3674.94-8427.62)	5850.78 (3742.7-8690.17)	0.07 (0.02 to 0.12)	0.008
Belize	6.05 (3.32-10.03)	5.52 (3.08-9.4)	-0.31 (-0.76 to 0.14)	0.174	0.04 (0.02-0.09)	0.03 (0.02-0.06)	-1 (-2.28 to 0.29)	0.127	712.71 (351-1200.19)	741.58 (369.14-1251.04)	0.12 (0.08 to 0.16)	<0.001	6121.58 (3966.49-9021.43)	6367.81 (4136.03-9346.77)	0.12 (0.08 to 0.15)	<0.001
Benin	8.83 (4.44-16.01)	12.82 (4.76-25.6)	1.25 (1.05 to 1.46)	<0.001	0.12 (0.04-0.24)	0.18 (0.04-0.41)	1.39 (1.17 to 1.62)	<0.001	497.79 (237.2-835.54)	537.12 (262.9-907.72)	0.25 (0.22 to 0.29)	<0.001	4276.56 (2757.59-6238.09)	4626.82 (3002.17-6813.91)	0.25 (0.23 to 0.27)	<0.001
Bermuda	7.1 (4.29-11.13)	3.72 (1.83-6.79)	-1.99 (-2.31 to -1.66)	<0.001	0.07 (0.04-0.12)	0.01 (0-0.02)	-5.27 (-6.1 to -4.43)	<0.001	754.62 (373.98-1278.69)	770.64 (379.9-1298.77)	0.06 (0.04 to 0.09)	<0.001	6507.09 (4223.09-9610.35)	6634.69 (4316.14-9767.86)	0.06 (0.05 to 0.07)	<0.001
Bhutan	8.49 (3.58-16.76)	7.5 (3.53-14.58)	-0.39 (-0.48 to -0.3)	<0.001	0.12 (0.03-0.27)	0.09 (0.03-0.23)	-0.79 (-0.92 to -0.67)	<0.001	353.98 (172.71-593.89)	391.65 (189.79-657.98)	0.33 (0.31 to 0.35)	<0.001	2951.9 (1891.73-4355.96)	3274.87 (2100.46-4841.75)	0.34 (0.33 to 0.36)	<0.001
Bolivia (Plurinational State of)	13.86 (5.92-27.65)	8.57 (4.69-14.52)	-1.54 (-1.6 to -1.48)	<0.001	0.18 (0.04-0.43)	0.09 (0.03-0.19)	-2.26 (-2.31 to -2.21)	<0.001	1011.78 (500.02-1699.35)	1035.94 (514.55-1755.87)	0.08 (0.07 to 0.08)	<0.001	8776.76 (5704.42-12863.68)	9022.16 (5890.51-13240.04)	0.09 (0.08 to 0.1)	<0.001
Bosnia and Herzegovina	3.45 (1.9-5.6)	2.39 (1.08-4.5)	-1.2 (-1.37 to -1.03)	<0.001	0.03 (0.01-0.05)	0 (0-0.02)	-5.59 (-6.01 to -5.17)	<0.001	486.64 (250.29-814.01)	529.24 (269.05-890.17)	0.27 (0.26 to 0.29)	<0.001	4020.35 (2694.49-5786.67)	4367.12 (2889.41-6366.45)	0.27 (0.24 to 0.3)	<0.001
Botswana	13.72 (6.31-28.41)	10.27 (5.29-18.84)	-1.03 (-2.02 to -0.04)	0.042	0.18 (0.06-0.47)	0.11 (0.04-0.26)	-1.83 (-3.44 to -0.19)	0.029	929.02 (453-1557.72)	987.81 (474.49-1682.16)	0.21 (0.09 to 0.33)	0.001	8190.48 (5323.59-11924.36)	8758.76 (5677.02-12838.74)	0.23 (0.12 to 0.33)	<0.001
Brazil	4.04 (2.91-5.7)	5.76 (4.36-7.98)	1.1 (0.81 to 1.4)	<0.001	0.04 (0.04-0.05)	0.07 (0.06-0.08)	1.27 (0.79 to 1.76)	<0.001	344 (167.62-581.93)	551.28 (283.45-900.14)	1.52 (1.44 to 1.59)	<0.001	3087.07 (2060.98-4491.78)	4546.44 (3023.44-6490.83)	1.24 (1.18 to 1.31)	<0.001
Brunei Darussalam	5.52 (2.86-9.83)	4.57 (2.51-7.53)	-0.62 (-0.84 to -0.41)	<0.001	0.08 (0.03-0.16)	0.06 (0.03-0.11)	-0.97 (-1.27 to -0.67)	<0.001	414.67 (204.66-701.87)	436.9 (214.93-729.52)	0.17 (0.15 to 0.19)	<0.001	4056.41 (2661.32-5860.15)	4288.58 (2856.27-6151.48)	0.18 (0.15 to 0.21)	<0.001
Bulgaria	3.77 (2.3-6.11)	2.43 (1.06-4.8)	-1.37 (-1.52 to -1.22)	<0.001	0.03 (0.02-0.04)	0 (0-0)	-7.38 (-8.5 to -6.24)	<0.001	527.73 (264.11-881.19)	544.99 (279.54-915.76)	0.1 (0.09 to 0.11)	<0.001	4376.76 (2888.09-6392.15)	4489.94 (2995.9-6495.83)	0.09 (0.07 to 0.1)	<0.001
Burkina Faso	13.16 (3.83-26.57)	10.93 (3.42-22.41)	-0.58 (-0.81 to -0.36)	<0.001	0.21 (0.03-0.47)	0.15 (0.02-0.37)	-0.93 (-1.11 to -0.76)	<0.001	486.74 (239.44-822.3)	520.61 (252.13-885.83)	0.22 (0.19 to 0.24)	<0.001	4172.71 (2680.03-6120.33)	4478.18 (2892.64-6622.95)	0.24 (0.2 to 0.27)	<0.001
Burundi	5.18 (1.19-12.55)	5.09 (1.4-13.22)	-0.06 (-0.15 to 0.02)	0.138	0.07 (0-0.21)	0.07 (0-0.23)	-0.22 (-0.36 to -0.08)	0.002	374.03 (183.67-639.26)	372.21 (187.8-629.78)	0 (-0.04 to 0.03)	0.955	3193.78 (2054.62-4712.76)	3173.01 (2074.82-4661.45)	-0.01 (-0.05 to 0.04)	0.789
Cabo Verde	3.24 (1.33-6.68)	7.79 (2.42-16.25)	2.82 (2.35 to 3.28)	<0.001	0.01 (0-0.03)	0.09 (0.01-0.25)	9.78 (8.79 to 10.78)	<0.001	499.82 (242.98-844.65)	537.38 (262.6-910.43)	0.23 (0.21 to 0.25)	<0.001	4297.24 (2764.54-6282.12)	4630.41 (3005.19-6777.34)	0.25 (0.23 to 0.27)	<0.001
Cambodia	3.11 (1.02-6.44)	2.93 (0.95-5.72)	-0.2 (-0.25 to -0.14)	<0.001	0.03 (0-0.09)	0.03 (0-0.07)	-0.25 (-0.41 to -0.09)	0.002	255.06 (126.48-426.15)	280.24 (135.95-471.41)	0.31 (0.27 to 0.35)	<0.001	2270.31 (1483.3-3328.5)	2474.22 (1601.65-3612.96)	0.27 (0.26 to 0.29)	<0.001
Cameroon	9.65 (4.52-17.09)	11.82 (3.87-23.16)	0.66 (0.55 to 0.77)	<0.001	0.14 (0.05-0.28)	0.18 (0.03-0.4)	0.8 (0.59 to 1.01)	<0.001	530.31 (252.76-902.77)	544.73 (263.46-921.11)	0.08 (0.06 to 0.1)	<0.001	4586.47 (2945.01-6739.68)	4694.88 (3003.03-6883.48)	0.09 (0.07 to 0.11)	<0.001
Canada	1.59 (0.92-2.74)	1.54 (0.9-2.58)	-0.05 (-0.29 to 0.19)	0.694	0.01 (0.01-0.02)	0.01 (0.01-0.02)	0.12 (-0.54 to 0.78)	0.724	245.5 (121.18-414.07)	247.11 (122.53-414.21)	0.01 (-0.05 to 0.06)	0.783	2206.98 (1440-3227.59)	2207.31 (1432.27-3233.37)	-0.01 (-0.04 to 0.02)	0.463
Central African Republic	9.64 (2.49-21.79)	9.12 (2.3-19.76)	-0.21 (-0.34 to -0.09)	0.001	0.15 (0.01-0.4)	0.14 (0.01-0.35)	-0.37 (-0.52 to -0.23)	<0.001	511.41 (248.47-862.51)	517.81 (252.88-874.41)	0.04 (0.02 to 0.06)	<0.001	4395.75 (2850.12-6421.66)	4444.24 (2875.36-6541.6)	0.04 (0.02 to 0.06)	<0.001
Chad	9.15 (3.99-18.28)	13.18 (4.59-28.53)	1.3 (1.12 to 1.47)	<0.001	0.12 (0.04-0.3)	0.2 (0.04-0.49)	1.6 (1.43 to 1.76)	<0.001	452.97 (224.26-756.57)	489.02 (241.01-830.41)	0.25 (0.23 to 0.27)	<0.001	3868.07 (2491.31-5650.98)	4183.8 (2702.31-6114.51)	0.26 (0.24 to 0.28)	<0.001
Chile	6.4 (4.36-8.98)	2.96 (1.72-4.87)	-2.42 (-3.19 to -1.64)	<0.001	0.09 (0.06-0.13)	0.02 (0.01-0.04)	-4.09 (-5.73 to -2.42)	<0.001	503.57 (243.95-856.43)	551.03 (264.93-936.31)	0.27 (0.2 to 0.34)	<0.001	4415.16 (2849.85-6515.11)	4834.35 (3129.42-7114.22)	0.28 (0.23 to 0.33)	<0.001
China	1.68 (0.94-3.02)	2.05 (1.15-3.09)	0.63 (0.41 to 0.85)	<0.001	0.01 (0-0.03)	0.02 (0.01-0.03)	2.27 (1.58 to 2.96)	<0.001	247.5 (118.86-421.9)	272.26 (140.27-443.08)	0.32 (0.26 to 0.39)	<0.001	2201.34 (1409.49-3259.41)	2350.03 (1580.7-3358.18)	0.22 (0.16 to 0.29)	<0.001
Colombia	5.5 (3.19-8.74)	3.81 (2.17-6.43)	-1.17 (-1.36 to -0.98)	<0.001	0.05 (0.03-0.09)	0.02 (0.01-0.04)	-2.41 (-3.02 to -1.81)	<0.001	832.89 (436.95-1385.59)	838.04 (429.26-1413.73)	0.01 (0 to 0.03)	0.04	6734.4 (4388.62-9790.04)	6761.83 (4356.2-10033.35)	0.01 (0 to 0.02)	0.021
Comoros	6.02 (1.66-14.61)	4.77 (1.42-11.01)	-0.79 (-1.17 to -0.42)	<0.001	0.07 (0-0.24)	0.06 (0-0.17)	-0.79 (-1.24 to -0.34)	0.001	400.88 (194.19-677.74)	401.56 (197.7-693.19)	0.02 (-0.01 to 0.05)	0.274	3432.16 (2209.3-5011.05)	3437.59 (2200.42-5080.12)	0.01 (-0.02 to 0.04)	0.361
Congo	10.11 (2.97-21.19)	9.09 (2.84-18.21)	-0.33 (-0.75 to 0.09)	0.127	0.14 (0.01-0.36)	0.12 (0.01-0.3)	-0.48 (-1.02 to 0.06)	0.083	525.73 (255.86-892.62)	545.64 (266.6-922.57)	0.12 (0.1 to 0.13)	<0.001	4516.65 (2931.66-6608.04)	4698.6 (3033.77-6870.5)	0.13 (0.12 to 0.13)	<0.001
Cook Islands	2.53 (0.88-5.22)	1.95 (0.7-4.22)	-0.84 (-0.92 to -0.77)	<0.001	0.02 (0-0.05)	0.01 (0-0.03)	-2.07 (-2.21 to -1.93)	<0.001	273.83 (133.64-463.48)	296.73 (144.53-508.18)	0.26 (0.25 to 0.27)	<0.001	2395.43 (1537.92-3489.39)	2588.4 (1658.08-3781.26)	0.26 (0.23 to 0.28)	<0.001
Costa Rica	4.96 (2.79-8.34)	3.67 (1.87-6.94)	-0.96 (-1.03 to -0.89)	<0.001	0.04 (0.02-0.05)	0.01 (0.01-0.02)	-2.97 (-3.27 to -2.67)	<0.001	841.86 (439.18-1388.24)	856.7 (450.58-1436.96)	0.05 (0.01 to 0.09)	0.017	6811.6 (4444.76-9975.7)	6926.26 (4541.88-10135.96)	0.05 (0.03 to 0.07)	<0.001
Coted'Ivoire	8.88 (4.21-16.7)	12.16 (4.12-24.53)	1.01 (0.75 to 1.26)	<0.001	0.11 (0.04-0.24)	0.18 (0.03-0.4)	1.57 (1.28 to 1.86)	<0.001	508.38 (250.91-865.25)	543.33 (267.6-912.45)	0.23 (0.19 to 0.26)	<0.001	4366.21 (2828.89-6425.54)	4677.58 (3056.78-6834.04)	0.24 (0.19 to 0.29)	<0.001
Croatia	3.7 (2.31-5.83)	2.26 (1.01-4.37)	-1.59 (-1.8 to -1.38)	<0.001	0.03 (0.02-0.04)	0 (0-0)	-7.92 (-8.52 to -7.32)	<0.001	532.28 (268.19-888.59)	559.01 (290.62-921.27)	0.16 (0.13 to 0.18)	<0.001	4417.17 (2924.92-6327.93)	4638.58 (3138.36-6523.69)	0.16 (0.14 to 0.18)	<0.001
Cuba	25.57 (18.75-34.41)	14.69 (10.34-20.52)	-1.63 (-2.51 to -0.75)	<0.001	0.44 (0.32-0.6)	0.23 (0.16-0.33)	-1.92 (-2.95 to -0.88)	<0.001	748.57 (375.2-1266.94)	773.64 (381.65-1308.64)	0.1 (0.05 to 0.14)	<0.001	6461.98 (4200.2-9468.27)	6664.74 (4355.78-9799.8)	0.1 (0.08 to 0.12)	<0.001
Cyprus	2.26 (1-4.56)	2.08 (0.91-4.2)	-0.28 (-0.4 to -0.17)	<0.001	0 (0-0.01)	0 (0-0)	-3.03 (-3.99 to -2.07)	<0.001	644.04 (307.28-1103.78)	671.86 (317.32-1147.66)	0.12 (0.05 to 0.2)	0.001	5413.2 (3484.91-8078.6)	5733.03 (3690.53-8492.85)	0.16 (0.04 to 0.28)	0.01
Czechia	3.91 (2.4-6.35)	2.54 (1.08-4.88)	-1.38 (-1.55 to -1.21)	<0.001	0.03 (0.02-0.04)	0 (0-0)	-7.03 (-7.47 to -6.59)	<0.001	613.69 (305.41-1039.83)	637.06 (317.12-1080.13)	0.11 (0.08 to 0.14)	<0.001	5132.76 (3367.78-7457.75)	5284.04 (3472.81-7658.49)	0.09 (0.06 to 0.12)	<0.001
Democratic People's Republic of Korea	2.37 (1.14-4.11)	3.31 (1.39-6.11)	1.1 (0.96 to 1.23)	<0.001	0.03 (0.01-0.06)	0.05 (0.01-0.1)	1.79 (1.61 to 1.98)	<0.001	202.89 (101.72-341.22)	213.82 (107.75-360.12)	0.16 (0.14 to 0.19)	<0.001	1735.79 (1124.07-2533.19)	1814.86 (1187.41-2664.49)	0.14 (0.12 to 0.17)	<0.001
Democratic Republic of the Congo	9.49 (3.18-20.12)	8.74 (2.76-18.35)	-0.27 (-0.41 to -0.13)	<0.001	0.12 (0.01-0.34)	0.12 (0.01-0.31)	-0.01 (-0.27 to 0.24)	0.917	495.84 (249.69-830.85)	516.65 (252.36-869.98)	0.15 (0.09 to 0.21)	<0.001	4250 (2753.64-6204.9)	4429.92 (2859.87-6430.34)	0.15 (0.1 to 0.2)	<0.001
Denmark	2.62 (1.51-4.46)	1.83 (0.87-3.57)	-1.13 (-1.29 to -0.97)	<0.001	0.02 (0.01-0.03)	0.01 (0-0.01)	-4.34 (-4.82 to -3.87)	<0.001	546.74 (267.32-916.18)	543.02 (266.4-925.36)	-0.03 (-0.06 to 0)	0.09	4550.6 (2949.77-6625.66)	4554.81 (2960.95-6685.24)	-0.02 (-0.11 to 0.08)	0.758
Djibouti	5.05 (1.45-11.5)	4.66 (1.43-11.15)	-0.28 (-0.36 to -0.19)	<0.001	0.06 (0-0.17)	0.05 (0-0.18)	-0.2 (-0.35 to -0.05)	0.007	388.01 (187.87-658.4)	416.55 (199.72-714.11)	0.24 (0.21 to 0.26)	<0.001	3314.76 (2139.89-4879.08)	3578.61 (2296.7-5270.97)	0.25 (0.23 to 0.28)	<0.001
Dominica	12.51 (7.5-19.22)	10.14 (5.62-16.35)	-0.68 (-0.82 to -0.55)	<0.001	0.18 (0.1-0.3)	0.13 (0.06-0.24)	-0.99 (-1.15 to -0.83)	<0.001	701.56 (350.59-1180.47)	730.52 (361.4-1219.38)	0.11 (0.07 to 0.16)	<0.001	6005.07 (3892.13-8747.04)	6256.11 (4058.53-9179.36)	0.12 (0.09 to 0.15)	<0.001
Dominican Republic	8.81 (4.83-15.31)	9.78 (5-16.97)	0.3 (0.06 to 0.54)	0.014	0.11 (0.05-0.22)	0.13 (0.05-0.26)	0.53 (0.15 to 0.9)	0.006	698.03 (345.42-1173.05)	741.19 (370.52-1256.02)	0.19 (0.17 to 0.22)	<0.001	5975.11 (3878.19-8694.14)	6371.82 (4122.09-9401.06)	0.21 (0.19 to 0.23)	<0.001
Ecuador	14.23 (9.08-21.17)	6.88 (4.41-10.58)	-2.41 (-3.42 to -1.39)	<0.001	0.2 (0.12-0.31)	0.07 (0.04-0.1)	-3.69 (-5.41 to -1.94)	<0.001	1046.03 (536.38-1739.48)	1036.87 (538.65-1677.67)	-0.04 (-0.07 to 0)	0.024	9096.16 (6075.34-12918.59)	8993.13 (6202.19-12561.73)	-0.05 (-0.09 to 0)	0.03
Egypt	3.57 (1.46-7.05)	2.25 (1.09-4.03)	-1.46 (-1.66 to -1.26)	<0.001	0.05 (0.01-0.11)	0.02 (0.01-0.05)	-2.3 (-2.71 to -1.89)	<0.001	235 (114.19-398.14)	244.3 (117.98-416.79)	0.13 (0.09 to 0.18)	<0.001	2042.45 (1327.11-2986.55)	2124.16 (1370.2-3117.83)	0.13 (0.1 to 0.16)	<0.001
El Salvador	5.88 (3.1-10.12)	3.86 (2.09-6.6)	-1.39 (-1.51 to -1.28)	<0.001	0.07 (0.03-0.14)	0.03 (0.01-0.06)	-2.85 (-3.52 to -2.17)	<0.001	810.31 (427.65-1352.86)	841.19 (434.24-1403.83)	0.11 (0.07 to 0.14)	<0.001	6547.07 (4251.06-9703.24)	6781.3 (4437.22-10019.34)	0.1 (0.08 to 0.11)	<0.001
Equatorial Guinea	9.76 (2.85-21.31)	6.75 (2.33-13.55)	-1.16 (-1.3 to -1.02)	<0.001	0.13 (0.01-0.37)	0.07 (0.01-0.19)	-1.89 (-2.46 to -1.32)	<0.001	501.18 (241.96-849.66)	565.33 (273.27-957.49)	0.4 (0.37 to 0.42)	<0.001	4293.93 (2758.65-6272.83)	4876.16 (3116.44-7159.07)	0.42 (0.39 to 0.45)	<0.001
Eritrea	6.47 (1.36-16.28)	5.28 (1.32-12.79)	-0.67 (-0.83 to -0.51)	<0.001	0.09 (0-0.27)	0.07 (0-0.22)	-0.79 (-1.01 to -0.56)	<0.001	364.09 (178.52-621.1)	378.81 (183.19-641.83)	0.14 (0.12 to 0.16)	<0.001	3102.46 (2005.05-4593.2)	3237.7 (2092.63-4740.43)	0.15 (0.13 to 0.16)	<0.001
Estonia	7.43 (4.33-11.92)	5.24 (2.76-9.32)	-1.12 (-1.24 to -0.99)	<0.001	0.06 (0.04-0.1)	0.02 (0.01-0.03)	-3.63 (-4.67 to -2.59)	<0.001	1113.61 (560.24-1854.67)	1163.07 (574.72-1922.05)	0.14 (0.13 to 0.15)	<0.001	9217.9 (6056.48-13336.64)	9577.87 (6248.47-14029.85)	0.12 (0.11 to 0.14)	<0.001
Eswatini	12.33 (6.19-24.51)	12.87 (6.29-24.67)	0.15 (-0.04 to 0.34)	0.132	0.16 (0.05-0.4)	0.17 (0.05-0.41)	0.29 (0.15 to 0.43)	<0.001	954.68 (463.39-1603.74)	967.38 (466.83-1619.89)	0.05 (0.02 to 0.08)	0.001	8441.36 (5509.33-12301.77)	8565.53 (5569.84-12461.03)	0.05 (0.04 to 0.07)	<0.001
Ethiopia	5.16 (1.71-11.76)	3.6 (1.54-9.18)	-1.15 (-1.28 to -1.02)	<0.001	0.07 (0.01-0.21)	0.04 (0.01-0.15)	-1.87 (-2.1 to -1.63)	<0.001	377.18 (184.63-639.55)	399.08 (195.27-675.42)	0.2 (0.17 to 0.23)	<0.001	3266.26 (2117.65-4792.81)	3449.46 (2237.8-5027.56)	0.19 (0.15 to 0.24)	<0.001
Fiji	5.25 (2.18-11.99)	5.35 (2.34-10.55)	0.03 (-0.44 to 0.51)	0.903	0.07 (0.02-0.19)	0.07 (0.02-0.15)	-0.15 (-0.79 to 0.5)	0.65	265.31 (130.37-451.87)	285.97 (141.02-485.74)	0.24 (0.23 to 0.25)	<0.001	2319.08 (1490.51-3410.93)	2499.87 (1625.26-3645.55)	0.24 (0.24 to 0.25)	<0.001
Finland	2.89 (1.73-4.87)	2.17 (1.1-4.09)	-0.89 (-1.08 to -0.7)	<0.001	0.02 (0.01-0.03)	0.01 (0.01-0.01)	-3.1 (-3.64 to -2.55)	<0.001	619.33 (294.98-1064.65)	619.41 (303.84-1040.18)	0 (-0.09 to 0.09)	0.97	5193.33 (3341.98-7607.53)	5236.98 (3407.39-7688.28)	0.03 (-0.12 to 0.18)	0.699
France	3.99 (2.41-6.65)	2.72 (1.26-5.22)	-1.22 (-1.34 to -1.09)	<0.001	0.03 (0.02-0.04)	0.01 (0-0.01)	-4.9 (-5.39 to -4.4)	<0.001	802.35 (374.86-1389.38)	806.82 (377.34-1391.75)	0.02 (-0.02 to 0.06)	0.32	6932.33 (4479.58-10359.66)	7020.47 (4502.99-10321.3)	0.04 (0.02 to 0.07)	<0.001
Gabon	8.5 (2.96-16.43)	7.71 (2.79-14.72)	-0.31 (-0.41 to -0.21)	<0.001	0.11 (0.01-0.25)	0.09 (0.01-0.21)	-0.63 (-0.79 to -0.48)	<0.001	531.6 (258.66-893.7)	566.75 (280.82-959.61)	0.21 (0.2 to 0.23)	<0.001	4582.24 (2976.31-6697.02)	4881.05 (3170.67-7160.87)	0.22 (0.18 to 0.26)	<0.001
Gambia	8.83 (4.11-17.17)	14.14 (5.39-27.04)	1.68 (1.09 to 2.27)	<0.001	0.11 (0.04-0.25)	0.21 (0.05-0.45)	2.16 (1.27 to 3.07)	<0.001	511.96 (249.65-874.13)	539.35 (262.04-924.44)	0.17 (0.15 to 0.19)	<0.001	4413.04 (2864.1-6501.34)	4652.31 (3012.04-6854.05)	0.18 (0.15 to 0.2)	<0.001
Georgia	5.66 (3.35-9.24)	7.55 (4.85-11.25)	0.98 (-0.26 to 2.25)	0.123	0.04 (0.02-0.06)	0.07 (0.05-0.11)	2.02 (-0.56 to 4.67)	0.126	834.75 (416.29-1398.49)	984.74 (522.66-1589.47)	0.51 (0.41 to 0.6)	<0.001	6793.17 (4443.67-9923.18)	7812.43 (5396.84-10862.74)	0.45 (0.37 to 0.52)	<0.001
Germany	4.48 (2.51-7.86)	2.98 (1.29-6.06)	-1.3 (-1.46 to -1.15)	<0.001	0.04 (0.02-0.05)	0.01 (0-0.01)	-5.19 (-5.71 to -4.66)	<0.001	817.9 (382.78-1396.46)	826.85 (387.79-1401.72)	0.03 (-0.02 to 0.07)	0.215	7074.78 (4579.25-10445.09)	7219.12 (4667.32-10572.62)	0.06 (0.01 to 0.1)	0.012
Ghana	13.06 (6.3-23.58)	10.61 (4.97-20.03)	-0.65 (-0.77 to -0.54)	<0.001	0.19 (0.07-0.39)	0.14 (0.05-0.32)	-0.87 (-1.06 to -0.68)	<0.001	493.03 (236.4-832.6)	517.55 (252.16-873.32)	0.16 (0.13 to 0.19)	<0.001	4234.08 (2726.07-6198.19)	4445.08 (2894.17-6503.42)	0.16 (0.13 to 0.19)	<0.001
Greece	2.24 (0.96-4.58)	2.2 (0.92-4.56)	-0.05 (-0.14 to 0.05)	0.36	0 (0-0)	0 (0-0)	-3.3 (-3.82 to -2.78)	<0.001	685.91 (324.29-1147.53)	697.48 (336.1-1188.81)	0.05 (0.03 to 0.07)	<0.001	5799.38 (3729.02-8510.73)	5956.66 (3839.78-8796.15)	0.08 (0.08 to 0.09)	<0.001
Greenland	2.92 (1.15-6.01)	2.17 (1.06-3.87)	-0.94 (-1.02 to -0.85)	<0.001	0.03 (0.01-0.09)	0.02 (0.01-0.05)	-1.51 (-1.66 to -1.37)	<0.001	320.67 (157.11-542.82)	331.75 (162.16-561.17)	0.11 (0.1 to 0.11)	<0.001	2959.5 (1909.94-4344.88)	3050.57 (1979.18-4523.64)	0.1 (0.06 to 0.14)	<0.001
Grenada	23.82 (15.4-35.88)	16.81 (10.67-24.78)	-0.98 (-1.79 to -0.17)	0.018	0.42 (0.26-0.65)	0.28 (0.16-0.43)	-1.16 (-2.19 to -0.12)	0.029	686.01 (339.88-1153.78)	727.82 (360.69-1229.29)	0.18 (0.1 to 0.26)	<0.001	5870.84 (3828.4-8636.57)	6239.28 (4027.56-9170.79)	0.19 (0.16 to 0.22)	<0.001
Guam	1.86 (0.57-4.02)	1.51 (0.56-3.21)	-0.71 (-1.18 to -0.25)	0.003	0.01 (0-0.02)	0 (0-0)	-6.6 (-9.08 to -4.05)	<0.001	273.74 (133.55-468.63)	295.6 (144.03-509.39)	0.23 (0.17 to 0.29)	<0.001	2393.38 (1536.77-3502.25)	2583.77 (1660.01-3799.61)	0.24 (0.22 to 0.26)	<0.001
Guatemala	19.09 (12.48-29.3)	8.37 (5.52-12.19)	-2.69 (-3.5 to -1.87)	<0.001	0.31 (0.19-0.5)	0.1 (0.06-0.14)	-3.76 (-5.14 to -2.37)	<0.001	793.67 (411.06-1334.81)	807.83 (431.32-1333.31)	0.05 (0.05 to 0.06)	<0.001	6396.97 (4158.44-9377.18)	6488.04 (4273.35-9551.41)	0.05 (0.04 to 0.05)	<0.001
Guinea	9.16 (4.05-17)	12.91 (4.25-25.91)	1.11 (1.07 to 1.16)	<0.001	0.12 (0.04-0.27)	0.2 (0.04-0.44)	1.48 (1.33 to 1.64)	<0.001	484.7 (236.09-820.42)	506.77 (250.72-859.37)	0.16 (0.14 to 0.18)	<0.001	4150.79 (2665.12-6049.84)	4353.43 (2813.75-6396.87)	0.16 (0.15 to 0.18)	<0.001
Guinea-Bissau	13.76 (5.25-27.1)	18.79 (5.68-40.42)	1.02 (0.92 to 1.12)	<0.001	0.21 (0.05-0.46)	0.31 (0.06-0.72)	1.26 (1.16 to 1.36)	<0.001	491.81 (240.18-832.87)	504.61 (248.82-853.59)	0.08 (0.05 to 0.1)	<0.001	4215.95 (2737.19-6158.07)	4330.16 (2781.36-6364.86)	0.08 (0.05 to 0.1)	<0.001
Guyana	23.24 (14.12-34.68)	21.25 (13.4-32.89)	-0.09 (-1.12 to 0.95)	0.86	0.4 (0.23-0.62)	0.36 (0.2-0.6)	-0.28 (-1.48 to 0.94)	0.652	696.92 (346.77-1175.87)	730.57 (364.36-1223.4)	0.16 (0.1 to 0.21)	<0.001	5961.21 (3861.63-8790.02)	6259.47 (4018.02-9133.66)	0.15 (0.11 to 0.2)	<0.001
Haiti	22.07 (5.85-53.85)	16.46 (5.56-36.24)	-0.88 (-1.07 to -0.69)	<0.001	0.37 (0.05-1.01)	0.25 (0.04-0.64)	-1.21 (-1.48 to -0.93)	<0.001	652.66 (323.72-1095.84)	667.14 (332.42-1123.31)	0.07 (0.04 to 0.09)	<0.001	5563.69 (3621.38-8191.96)	5682.06 (3667.86-8355.75)	0.06 (0.04 to 0.09)	<0.001
Honduras	9.99 (3.92-20.28)	7.44 (3.66-13.26)	-0.99 (-1.16 to -0.82)	<0.001	0.14 (0.03-0.34)	0.09 (0.02-0.2)	-1.39 (-1.63 to -1.15)	<0.001	802.34 (416.95-1335.8)	838.06 (436.41-1399.12)	0.14 (0.13 to 0.15)	<0.001	6465.35 (4190.77-9575.31)	6774.77 (4406.7-10113.82)	0.15 (0.14 to 0.16)	<0.001
Hungary	8.14 (6.06-10.79)	2.51 (1.27-4.7)	-3.73 (-4.02 to -3.43)	<0.001	0.13 (0.09-0.16)	0.01 (0.01-0.01)	-8.05 (-9.06 to -7.03)	<0.001	523.43 (268.42-884.01)	536.87 (265.7-906.19)	0.08 (0.07 to 0.09)	<0.001	4335.52 (2889.69-6296.6)	4425.67 (2923.48-6432.64)	0.07 (0.05 to 0.09)	<0.001
Iceland	3.35 (2.06-5.56)	2.49 (1.31-4.51)	-0.94 (-1.15 to -0.73)	<0.001	0.03 (0.02-0.04)	0.01 (0.01-0.02)	-2.87 (-3.32 to -2.42)	<0.001	684.55 (325.7-1177.54)	679.93 (327.86-1143.47)	-0.02 (-0.04 to 0)	0.087	5794.79 (3728.93-8558.75)	5808.44 (3733.6-8507.98)	0.01 (-0.03 to 0.06)	0.544
India	9.35 (5.01-14.42)	8.32 (5.3-12.27)	-0.41 (-0.88 to 0.05)	0.083	0.11 (0.04-0.2)	0.08 (0.04-0.13)	-1.2 (-1.88 to -0.52)	0.001	501.55 (246.01-843.33)	640.49 (314.95-1071.24)	0.81 (0.78 to 0.85)	<0.001	4254.76 (2747.77-6201.22)	5429.78 (3502-7891.15)	0.81 (0.78 to 0.84)	<0.001
Indonesia	1.29 (0.61-2.45)	1.07 (0.5-2.02)	-0.58 (-0.66 to -0.51)	<0.001	0 (0-0)	0 (0-0)	-1.9 (-2.17 to -1.63)	<0.001	229.61 (110.7-392.33)	220.08 (108.16-372.36)	-0.12 (-0.19 to -0.05)	0.001	2080.04 (1351.2-3046.03)	2013.66 (1329.67-2905.76)	-0.08 (-0.16 to -0.01)	0.019
Iran (Islamic Republic of)	2.11 (1.06-3.48)	1.6 (0.83-2.75)	-0.9 (-0.95 to -0.85)	<0.001	0.01 (0-0.03)	0.01 (0-0.01)	-2.44 (-2.86 to -2.01)	<0.001	268.05 (130.74-452.99)	270.72 (131.46-460.17)	0.02 (-0.09 to 0.13)	0.737	2362.7 (1525.08-3454.42)	2384.14 (1538.75-3486.29)	0.02 (-0.1 to 0.14)	0.685
Iraq	1.9 (0.76-3.85)	1.54 (0.64-2.94)	-0.7 (-0.81 to -0.59)	<0.001	0.01 (0-0.04)	0.01 (0-0.02)	-1.39 (-1.53 to -1.24)	<0.001	235.86 (114.5-405.69)	237.24 (115.39-400.82)	0.01 (-0.02 to 0.05)	0.532	2054.03 (1310.2-3042.74)	2057.27 (1322.14-3021.84)	0 (-0.03 to 0.03)	0.96
Ireland	2.85 (1.49-5.14)	2.13 (0.96-4.19)	-0.98 (-1.06 to -0.89)	<0.001	0.02 (0.01-0.02)	0 (0-0.01)	-5.25 (-5.49 to -5.01)	<0.001	677.54 (324.55-1149.09)	678.09 (326.05-1148.12)	0 (-0.03 to 0.03)	0.904	5740.16 (3683.27-8450.58)	5775.58 (3741.96-8433.28)	0.02 (-0.01 to 0.04)	0.144
Israel	2.9 (1.52-5.19)	2.22 (0.96-4.45)	-0.84 (-0.98 to -0.7)	<0.001	0.02 (0.01-0.02)	0 (0-0.01)	-4.86 (-5.52 to -4.19)	<0.001	663.02 (319.73-1127.68)	667.76 (313.28-1143.25)	0.01 (-0.05 to 0.06)	0.826	5598.9 (3619.01-8247.35)	5692.52 (3650.89-8498.82)	0.04 (0 to 0.08)	0.059
Italy	2.86 (1.8-4.69)	2.11 (1.12-3.77)	-0.99 (-1.23 to -0.76)	<0.001	0.02 (0.02-0.02)	0.01 (0.01-0.01)	-3.63 (-4.67 to -2.57)	<0.001	601.46 (291.97-1013.66)	569.07 (287.14-937.78)	-0.18 (-0.2 to -0.15)	<0.001	5011.47 (3214.18-7325)	5110.33 (3422.22-7216.69)	0.07 (0.01 to 0.12)	0.015
Jamaica	9.47 (6.15-13.78)	9.47 (5.81-14.3)	0.02 (-0.34 to 0.39)	0.906	0.12 (0.08-0.19)	0.12 (0.07-0.2)	0 (-0.64 to 0.65)	0.995	714.8 (356.4-1200.03)	744.55 (374.14-1246.36)	0.13 (0.11 to 0.14)	<0.001	6136.62 (4007.71-8971.94)	6394.79 (4135.22-9392.47)	0.13 (0.12 to 0.14)	<0.001
Japan	3.82 (2.15-6.8)	3.65 (2.04-6.73)	-0.11 (-0.28 to 0.07)	0.227	0.02 (0.02-0.02)	0.01 (0.01-0.02)	-0.52 (-1.29 to 0.25)	0.185	673.72 (330.77-1148.78)	727.64 (373.28-1187.55)	0.25 (0.2 to 0.3)	<0.001	6788.69 (4497.48-9803.73)	7282.04 (5002.06-10126.4)	0.23 (0.18 to 0.28)	<0.001
Jordan	1.63 (0.69-3.17)	1.47 (0.59-2.91)	-0.33 (-0.4 to -0.27)	<0.001	0.01 (0-0.02)	0 (0-0.01)	-2.71 (-2.89 to -2.53)	<0.001	234.45 (112.97-399.72)	242.56 (117.49-408.41)	0.12 (0.1 to 0.14)	<0.001	2035.15 (1313.26-3034.34)	2104.97 (1358.81-3095.62)	0.11 (0.09 to 0.13)	<0.001
Kazakhstan	8.66 (5.55-13.14)	10.11 (6.84-14.75)	0.5 (-0.16 to 1.16)	0.137	0.08 (0.05-0.12)	0.11 (0.08-0.16)	1.13 (-0.02 to 2.29)	0.055	832.51 (416.63-1409.44)	878.02 (437.45-1470.08)	0.17 (0.1 to 0.23)	<0.001	6791.01 (4437.14-10055.42)	7140.16 (4694.2-10481.71)	0.16 (0.14 to 0.17)	<0.001
Kenya	4.14 (1.38-10.8)	3.62 (1.29-7.05)	-0.44 (-0.55 to -0.33)	<0.001	0.05 (0-0.18)	0.04 (0-0.1)	-0.73 (-0.96 to -0.5)	<0.001	422 (205.63-712.29)	427.4 (209.35-721.61)	0.05 (0.02 to 0.08)	0.002	3655.15 (2369.75-5359.73)	3710.68 (2403.09-5406.41)	0.05 (0.02 to 0.08)	<0.001
Kiribati	3.8 (1.1-8.57)	3.81 (1.22-8.13)	0.01 (-0.06 to 0.08)	0.857	0.04 (0-0.1)	0.04 (0.01-0.09)	-0.18 (-0.24 to -0.12)	<0.001	258.26 (125.07-440.64)	287.61 (140.53-491.82)	0.34 (0.33 to 0.36)	<0.001	2245.12 (1445.77-3281.33)	2505.08 (1605.1-3681.96)	0.35 (0.35 to 0.36)	<0.001
Kuwait	1.49 (0.62-2.89)	1.33 (0.6-2.6)	-0.33 (-0.85 to 0.21)	0.229	0 (0-0.01)	0 (0-0.01)	0.45 (-1.08 to 2.01)	0.564	241.81 (117.65-412.46)	249.74 (121.15-427.04)	0.1 (0.08 to 0.13)	<0.001	2107.09 (1352.07-3091.45)	2169.7 (1401.64-3190.1)	0.09 (0.07 to 0.12)	<0.001
Kyrgyzstan	5.23 (2.92-8.97)	5.41 (3.14-9.23)	0.13 (-0.44 to 0.7)	0.662	0.02 (0.01-0.03)	0.03 (0.02-0.04)	1.29 (-0.86 to 3.49)	0.242	785.27 (396.01-1306.33)	822.04 (403.39-1379.56)	0.15 (0.13 to 0.16)	<0.001	6404.71 (4146.4-9424.76)	6678.3 (4325.41-9832.3)	0.13 (0.13 to 0.14)	<0.001
Lao People's Democratic Republic	3.2 (0.93-6.91)	2.82 (0.95-5.55)	-0.41 (-0.5 to -0.33)	<0.001	0.03 (0-0.1)	0.02 (0-0.06)	-1.33 (-1.52 to -1.14)	<0.001	260.49 (126.77-439.53)	289.05 (140.73-490.39)	0.34 (0.33 to 0.35)	<0.001	2316.13 (1506.54-3388.56)	2559.61 (1656.41-3744.14)	0.32 (0.31 to 0.34)	<0.001
Latvia	8.99 (5.45-14.18)	6.67 (3.63-11.84)	-0.96 (-1.17 to -0.75)	<0.001	0.08 (0.05-0.11)	0.03 (0.02-0.04)	-3.08 (-4.03 to -2.12)	<0.001	1306.73 (642.73-2231.7)	1357.43 (678.58-2309.95)	0.15 (0.08 to 0.22)	<0.001	10967.1 (7154.84-16138.44)	11353.05 (7471.68-16768.68)	0.13 (0.09 to 0.17)	<0.001
Lebanon	1.2 (0.48-2.34)	1.08 (0.44-2.18)	-0.36 (-0.4 to -0.32)	<0.001	0 (0-0)	0 (0-0)	-2.48 (-2.68 to -2.27)	<0.001	239.12 (115.84-410.17)	249.98 (118.64-436.05)	0.14 (0.11 to 0.16)	<0.001	2078.7 (1333.5-3070.1)	2172.68 (1401.8-3216.76)	0.14 (0.12 to 0.16)	<0.001
Lesotho	11.13 (5.21-21.83)	13.54 (6.34-25.43)	0.6 (0.39 to 0.81)	<0.001	0.14 (0.04-0.35)	0.19 (0.06-0.43)	0.95 (0.65 to 1.25)	<0.001	913.46 (451.9-1511.37)	976.79 (471.62-1649.38)	0.22 (0.2 to 0.23)	<0.001	8042.6 (5228.56-11529.94)	8640.2 (5589.18-12547.86)	0.23 (0.22 to 0.24)	<0.001
Liberia	9.1 (4.15-17.05)	13.5 (4.63-27.04)	1.29 (1.08 to 1.5)	<0.001	0.11 (0.03-0.24)	0.19 (0.04-0.43)	1.77 (1.51 to 2.02)	<0.001	503.68 (247.81-857.22)	527.55 (258.83-896.86)	0.17 (0.12 to 0.22)	<0.001	4324.62 (2798.12-6363.6)	4545.08 (2910.06-6713.45)	0.17 (0.14 to 0.21)	<0.001
Libya	1.71 (0.69-3.64)	1.99 (0.74-4.55)	0.53 (0.35 to 0.71)	<0.001	0.01 (0-0.04)	0.02 (0-0.06)	2.16 (1.91 to 2.42)	<0.001	236.59 (114.24-402.51)	235.49 (114.75-399.53)	-0.01 (-0.04 to 0.01)	0.157	2049.64 (1327.47-3021.02)	2036.1 (1300.26-2997.73)	-0.03 (-0.05 to -0.01)	0.008
Lithuania	8.32 (5.39-12.28)	5.2 (3.06-8.53)	-1.56 (-1.92 to -1.19)	<0.001	0.1 (0.07-0.14)	0.04 (0.02-0.05)	-3.43 (-4.25 to -2.61)	<0.001	904.72 (449.48-1513.47)	940.45 (473.38-1576.17)	0.12 (0.1 to 0.14)	<0.001	7393.43 (4861.93-10876.99)	7647.96 (4986.62-11173.03)	0.1 (0.06 to 0.14)	<0.001
Luxembourg	2.81 (1.25-5.54)	2.57 (1.06-5.31)	-0.29 (-0.45 to -0.13)	0.001	0 (0-0.01)	0 (0-0)	-6.27 (-7.09 to -5.44)	<0.001	835.01 (392.37-1438.77)	844.06 (397.51-1452.01)	0.04 (-0.01 to 0.08)	0.1	7234.97 (4641.71-10643.29)	7380.46 (4820.28-10854.04)	0.06 (0 to 0.12)	0.066
Madagascar	4.5 (1.35-9.51)	3.99 (1.23-8.63)	-0.38 (-0.53 to -0.24)	<0.001	0.05 (0-0.15)	0.04 (0-0.13)	-0.59 (-0.79 to -0.39)	<0.001	386.04 (189.97-657.36)	383.02 (187.24-655.31)	-0.01 (-0.07 to 0.06)	0.852	3298.02 (2121.87-4826.19)	3268.72 (2101.43-4811.6)	-0.01 (-0.08 to 0.06)	0.751
Malawi	5.01 (1.91-10.19)	4.47 (1.52-9.93)	-0.35 (-0.44 to -0.27)	<0.001	0.04 (0-0.12)	0.04 (0-0.13)	-0.22 (-0.34 to -0.1)	<0.001	403.13 (197.46-680.25)	395.95 (194.9-675.03)	-0.04 (-0.1 to 0.02)	0.159	3458.96 (2227.45-5093.33)	3387.13 (2180.19-4956.94)	-0.05 (-0.12 to 0.01)	0.119
Malaysia	1.97 (0.87-3.61)	2.64 (0.95-5.49)	0.98 (0.75 to 1.21)	<0.001	0.01 (0-0.02)	0.01 (0-0.01)	-1.02 (-1.56 to -0.48)	<0.001	286.59 (138.72-493.5)	313.29 (151.03-537.95)	0.27 (0.2 to 0.34)	<0.001	2562.47 (1676.28-3755.12)	2793.8 (1800.87-4145.35)	0.27 (0.22 to 0.33)	<0.001
Maldives	6.98 (2-19.5)	4.62 (2.25-8.72)	-1.38 (-1.66 to -1.11)	<0.001	0.11 (0.01-0.37)	0.05 (0.02-0.12)	-2.51 (-2.98 to -2.04)	<0.001	264.09 (128.73-450.13)	305.53 (148.79-515.34)	0.46 (0.41 to 0.51)	<0.001	2348.29 (1532.57-3397.59)	2720.27 (1776.05-3963.38)	0.47 (0.43 to 0.51)	<0.001
Mali	12 (4.98-23.33)	16.01 (5.47-33.62)	0.94 (0.83 to 1.06)	<0.001	0.18 (0.05-0.39)	0.25 (0.06-0.59)	1.13 (0.96 to 1.3)	<0.001	461.57 (226.68-775.96)	506.99 (247.03-860.64)	0.31 (0.25 to 0.37)	<0.001	3946.94 (2557.3-5768.17)	4350.04 (2781-6363.4)	0.31 (0.28 to 0.34)	<0.001
Malta	1.92 (0.79-3.84)	1.83 (0.77-3.84)	-0.16 (-0.24 to -0.08)	<0.001	0 (0-0)	0 (0-0)	-4.29 (-4.78 to -3.81)	<0.001	583.33 (283.5-990.71)	602.59 (285.32-1011.46)	0.12 (0.05 to 0.18)	<0.001	4884.4 (3168.58-7176.27)	5083.06 (3272.27-7432.76)	0.14 (0.06 to 0.22)	0.001
Marshall Islands	3.11 (0.94-6.29)	3.14 (1.1-6.49)	0.03 (-0.09 to 0.15)	0.611	0.03 (0-0.08)	0.03 (0.01-0.08)	-0.21 (-0.29 to -0.13)	<0.001	247.66 (121.86-425.47)	273.32 (133.86-459.4)	0.31 (0.29 to 0.33)	<0.001	2150.81 (1383.58-3182.5)	2375.76 (1535.74-3492.53)	0.31 (0.29 to 0.34)	<0.001
Mauritania	8.34 (3.88-14.93)	10.35 (4.2-19.53)	0.69 (0.43 to 0.95)	<0.001	0.1 (0.03-0.21)	0.14 (0.04-0.3)	1.09 (0.66 to 1.53)	<0.001	511.34 (246.91-865.99)	539.58 (263.41-917.6)	0.17 (0.15 to 0.2)	<0.001	4407.93 (2836.09-6447.64)	4655.15 (3002.93-6852.83)	0.19 (0.17 to 0.21)	<0.001
Mauritius	5.63 (3.69-8.13)	2.32 (1.21-4.17)	-2.87 (-3.49 to -2.24)	<0.001	0.08 (0.05-0.11)	0.01 (0.01-0.02)	-5.54 (-7.38 to -3.65)	<0.001	282.79 (137.72-472.97)	307.59 (147.42-529.48)	0.28 (0.26 to 0.29)	<0.001	2533.6 (1650.29-3679.53)	2741.93 (1770.84-4045.02)	0.26 (0.25 to 0.26)	<0.001
Mexico	11.29 (9.23-14.47)	7.43 (5.69-10.13)	-1.37 (-1.71 to -1.03)	<0.001	0.16 (0.14-0.18)	0.09 (0.07-0.11)	-1.93 (-2.72 to -1.13)	<0.001	970.92 (486.27-1634.03)	931.09 (509.57-1510.25)	-0.14 (-0.16 to -0.11)	<0.001	8055 (5256.81-11848.9)	7530.88 (5140.82-10594.5)	-0.21 (-0.23 to -0.2)	<0.001
Micronesia (Federated States of)	3.68 (1.16-7.7)	3.12 (1.18-6.11)	-0.54 (-0.61 to -0.46)	<0.001	0.04 (0-0.09)	0.03 (0.01-0.06)	-1.03 (-1.1 to -0.96)	<0.001	259.67 (128.33-441.86)	281.2 (140.38-477.88)	0.25 (0.23 to 0.28)	<0.001	2262.69 (1468.62-3333.03)	2441.74 (1577.03-3557.07)	0.24 (0.23 to 0.26)	<0.001
Monaco	2.63 (1.28-4.87)	2.31 (1.11-4.36)	-0.42 (-0.48 to -0.37)	<0.001	0.01 (0-0.03)	0.01 (0-0.02)	-1.9 (-2.06 to -1.73)	<0.001	684.71 (325.55-1161.94)	679.53 (320.35-1157.27)	-0.02 (-0.1 to 0.05)	0.533	5796.49 (3722.1-8493.39)	5816.26 (3762.55-8605.21)	0.01 (0 to 0.02)	0.015
Mongolia	8.55 (4.6-14.53)	8.08 (4.55-12.58)	-0.22 (-0.54 to 0.1)	0.177	0.1 (0.04-0.21)	0.09 (0.04-0.17)	-0.29 (-0.91 to 0.34)	0.363	797.12 (400.97-1326.98)	849.87 (422.08-1449.73)	0.21 (0.2 to 0.22)	<0.001	6485.05 (4245-9505.21)	6903.53 (4444.36-10172.14)	0.21 (0.19 to 0.22)	<0.001
Montenegro	2.13 (0.91-4.13)	2.18 (0.91-4.3)	0.1 (0.02 to 0.19)	0.016	0 (0-0)	0 (0-0)	-1.96 (-2.76 to -1.15)	<0.001	521.26 (262.53-874.36)	544.51 (271.85-919.99)	0.16 (0.11 to 0.21)	<0.001	4312.95 (2877.17-6252.29)	4500 (2989.57-6576.44)	0.15 (0.1 to 0.2)	<0.001
Morocco	1.82 (0.71-3.77)	1.75 (0.67-3.63)	-0.11 (-0.16 to -0.05)	<0.001	0.01 (0-0.03)	0.01 (0-0.04)	0.36 (0.23 to 0.49)	<0.001	228.19 (111.23-387.41)	233.8 (114.12-396.97)	0.08 (0.05 to 0.11)	<0.001	1973.83 (1277.12-2902.14)	2021.47 (1298.42-2967.91)	0.07 (0.04 to 0.11)	<0.001
Mozambique	2.51 (1.04-4.83)	2.64 (1.1-4.95)	0.22 (0.16 to 0.27)	<0.001	0 (0-0.01)	0 (0-0.01)	-0.67 (-0.77 to -0.57)	<0.001	380.65 (187.34-645.58)	402.14 (198.01-686.97)	0.2 (0.18 to 0.22)	<0.001	3250.52 (2089.07-4784.23)	3445.62 (2237.99-5075.62)	0.2 (0.19 to 0.22)	<0.001
Myanmar	3.3 (0.99-7.25)	3.14 (1.09-6.33)	-0.16 (-0.25 to -0.06)	0.002	0.03 (0-0.1)	0.02 (0-0.06)	-1.24 (-1.35 to -1.14)	<0.001	260.94 (126.45-447.64)	288.49 (141.35-487.72)	0.33 (0.31 to 0.34)	<0.001	2318.98 (1512.31-3389.1)	2560.63 (1681.18-3737.33)	0.32 (0.31 to 0.33)	<0.001
Namibia	14.33 (7.23-25.39)	11.48 (5.67-21.96)	-0.76 (-0.84 to -0.69)	<0.001	0.15 (0.05-0.35)	0.14 (0.05-0.34)	-0.14 (-0.35 to 0.07)	0.198	923.73 (453.01-1566.49)	943.89 (460.82-1612.75)	0.09 (0.07 to 0.1)	<0.001	8134.55 (5263.55-11947.6)	8356.22 (5446.93-12290.66)	0.1 (0.09 to 0.11)	<0.001
Nauru	3.59 (1.22-7.85)	3.36 (1.19-7.13)	-0.22 (-0.31 to -0.13)	<0.001	0.04 (0.01-0.09)	0.03 (0.01-0.07)	-0.53 (-0.64 to -0.43)	<0.001	264.94 (129.48-451.46)	287.42 (141.14-487.67)	0.26 (0.24 to 0.28)	<0.001	2312.46 (1487.13-3403.1)	2507.91 (1611.44-3685.09)	0.26 (0.24 to 0.28)	<0.001
Nepal	8.47 (3.16-18.35)	6.08 (2.82-11.87)	-1.04 (-1.1 to -0.98)	<0.001	0.12 (0.03-0.3)	0.09 (0.03-0.19)	-1.05 (-1.16 to -0.94)	<0.001	261.38 (131.42-436.22)	263.08 (135.95-436.26)	0.02 (-0.01 to 0.05)	0.259	2138.95 (1392.62-3138.38)	2111.29 (1400.05-3030.5)	-0.04 (-0.07 to -0.02)	<0.001
Netherlands	3.66 (2.28-5.94)	2.47 (1.24-4.47)	-1.27 (-1.39 to -1.16)	<0.001	0.03 (0.02-0.05)	0.01 (0.01-0.01)	-3.87 (-4.42 to -3.32)	<0.001	672.65 (318.09-1141.11)	674.91 (326.57-1161.9)	0.01 (-0.01 to 0.03)	0.375	5691.99 (3674.62-8368.01)	5743.36 (3727.72-8476.21)	0.03 (0.02 to 0.04)	<0.001
New Zealand	0.77 (0.4-1.38)	0.56 (0.27-1.07)	-0.78 (-1.68 to 0.12)	0.091	0 (0-0.01)	0 (0-0)	-1.6 (-8.46 to 5.77)	0.661	181.04 (86.59-310.39)	159.71 (79.74-263.17)	-0.41 (-0.44 to -0.38)	<0.001	1514.74 (960.31-2266.99)	1317.35 (885.69-1862.66)	-0.45 (-0.47 to -0.43)	<0.001
Nicaragua	8.03 (4.24-13.45)	4.86 (2.72-8.08)	-1.63 (-1.78 to -1.47)	<0.001	0.1 (0.04-0.19)	0.04 (0.02-0.08)	-3.02 (-3.3 to -2.75)	<0.001	804.72 (420.71-1350.24)	841.79 (435.75-1424.11)	0.14 (0.13 to 0.15)	<0.001	6494.97 (4243.96-9701.65)	6782.97 (4403.58-10081.78)	0.13 (0.11 to 0.16)	<0.001
Niger	10.19 (4.31-20.88)	12.54 (3.99-31.31)	0.66 (0.48 to 0.85)	<0.001	0.14 (0.04-0.34)	0.19 (0.04-0.54)	0.99 (0.72 to 1.26)	<0.001	459.79 (225.31-781.06)	487.31 (240.32-828.61)	0.19 (0.18 to 0.21)	<0.001	3931.25 (2551.54-5808.19)	4163.04 (2681.12-6146.9)	0.2 (0.18 to 0.22)	<0.001
Nigeria	8.69 (4.47-13.89)	10.59 (3.84-18.98)	0.62 (0.43 to 0.8)	<0.001	0.1 (0.03-0.19)	0.14 (0.02-0.29)	0.99 (0.76 to 1.23)	<0.001	532.37 (261.96-896.69)	546.37 (269.23-918.65)	0.09 (0.07 to 0.1)	<0.001	4615.13 (2999.97-6717.45)	4734.51 (3075.89-6874.36)	0.09 (0.07 to 0.11)	<0.001
Niue	2.95 (1.05-6.18)	3.39 (1.16-6.94)	0.61 (0.49 to 0.72)	<0.001	0.03 (0-0.06)	0.03 (0.01-0.07)	0.67 (-0.06 to 1.41)	0.073	269.81 (132.78-461.78)	293.3 (145.83-496.03)	0.27 (0.25 to 0.28)	<0.001	2355.89 (1513.98-3456.94)	2566.34 (1675.13-3755.01)	0.28 (0.25 to 0.3)	<0.001
North Macedonia	2.38 (1.2-4.3)	2.21 (1.01-4.13)	-0.22 (-0.3 to -0.15)	<0.001	0.01 (0-0.01)	0 (0-0.01)	-2.08 (-2.5 to -1.66)	<0.001	501.67 (249.85-854.68)	531.39 (266.12-903.67)	0.19 (0.17 to 0.2)	<0.001	4154.93 (2758.11-6104.43)	4378.6 (2903.22-6339.95)	0.18 (0.16 to 0.19)	<0.001
Northern Mariana Islands	2.13 (0.79-4.41)	1.96 (0.75-3.92)	0.09 (-0.18 to 0.36)	0.486	0.01 (0-0.03)	0.01 (0-0.02)	0.12 (-0.56 to 0.82)	0.717	270.6 (131.82-463.93)	286.4 (140.95-484.46)	0.18 (0.16 to 0.2)	<0.001	2367.9 (1524.77-3487.23)	2499.93 (1624.97-3657.79)	0.18 (0.16 to 0.2)	<0.001
Norway	2.18 (1.29-3.72)	1.72 (0.88-3.13)	-0.82 (-1.5 to -0.14)	0.018	0.01 (0.01-0.02)	0.01 (0-0.01)	-3.07 (-4.61 to -1.5)	<0.001	510.17 (249.55-853.39)	511.44 (249.08-865.75)	-0.01 (-0.08 to 0.06)	0.838	4233.63 (2717-6219.17)	4252.21 (2716.86-6249.28)	-0.01 (-0.07 to 0.05)	0.731
Oman	1.79 (0.65-3.78)	1.24 (0.46-2.49)	-1.19 (-1.37 to -1.01)	<0.001	0.01 (0-0.02)	0 (0-0.01)	-2.95 (-3.95 to -1.93)	<0.001	225.23 (110.07-383.03)	239.69 (117.55-405.1)	0.2 (0.19 to 0.21)	<0.001	1946.38 (1247.4-2887.13)	2080.44 (1342.51-3042.02)	0.22 (0.2 to 0.23)	<0.001
Pakistan	9.25 (4.1-18.18)	9.16 (4.53-16.83)	-0.01 (-0.09 to 0.06)	0.73	0.12 (0.04-0.29)	0.12 (0.04-0.26)	-0.11 (-0.2 to -0.01)	0.032	402.17 (196.2-674.71)	411.52 (201.64-691.73)	0.09 (0.05 to 0.12)	<0.001	3395.01 (2184.7-4974.87)	3476.29 (2235.09-5100.35)	0.08 (0.04 to 0.12)	<0.001
Palau	2.08 (0.83-4.09)	1.92 (0.79-3.88)	-0.27 (-0.38 to -0.15)	<0.001	0.01 (0-0.02)	0.01 (0-0.01)	-1.76 (-1.92 to -1.6)	<0.001	271.58 (132.1-457.73)	294.34 (144.42-501.52)	0.26 (0.24 to 0.27)	<0.001	2371.18 (1527.34-3479.04)	2570.47 (1658.15-3786.04)	0.26 (0.25 to 0.27)	<0.001
Palestine	1.22 (0.45-2.6)	1.02 (0.36-2)	-0.58 (-0.68 to -0.48)	<0.001	0 (0-0)	0 (0-0)	-3.56 (-3.81 to -3.32)	<0.001	225.77 (108.31-385.83)	231.05 (113.68-390.67)	0.08 (0.07 to 0.08)	<0.001	1958.64 (1264-2877.95)	1997.71 (1304.69-2935.74)	0.07 (0.06 to 0.07)	<0.001
Panama	6.58 (3.88-10.83)	4.2 (2.18-7.62)	-1.45 (-1.66 to -1.24)	<0.001	0.06 (0.04-0.1)	0.02 (0.01-0.03)	-3.7 (-4.41 to -2.98)	<0.001	795.84 (414.85-1332.23)	843.07 (447.22-1409.05)	0.17 (0.14 to 0.21)	<0.001	6434.31 (4177.74-9532.86)	6787.83 (4434.98-9970.22)	0.17 (0.16 to 0.18)	<0.001
Papua New Guinea	3.68 (1.17-7.5)	3.6 (1.14-7.79)	-0.08 (-0.21 to 0.05)	0.207	0.03 (0-0.08)	0.03 (0-0.09)	0.31 (0.12 to 0.49)	0.001	248.3 (122.33-421.18)	269.57 (132.92-455.02)	0.25 (0.24 to 0.27)	<0.001	2155.34 (1397.26-3164.49)	2339.75 (1518.87-3443.02)	0.26 (0.23 to 0.28)	<0.001
Paraguay	6.28 (3.58-10.36)	5.58 (3.05-9.19)	-0.42 (-0.63 to -0.2)	<0.001	0.09 (0.04-0.16)	0.07 (0.03-0.14)	-0.57 (-0.93 to -0.21)	0.002	417.01 (203.73-706.1)	438.7 (215.81-744.09)	0.17 (0.15 to 0.19)	<0.001	3567.67 (2322.35-5222.67)	3778.89 (2466.24-5572.81)	0.19 (0.18 to 0.2)	<0.001
Peru	11.58 (6.1-19.93)	6.72 (3.66-11.47)	-1.76 (-1.94 to -1.57)	<0.001	0.1 (0.04-0.21)	0.04 (0.02-0.1)	-2.68 (-3.16 to -2.2)	<0.001	1007.29 (496.75-1705.71)	1036.51 (503.56-1772.39)	0.09 (0.07 to 0.11)	<0.001	8741.67 (5650.72-13005.9)	9043.36 (5893.33-13322.86)	0.1 (0.06 to 0.14)	<0.001
Philippines	4.54 (1.76-7.67)	3.68 (1.55-6.31)	-0.67 (-0.71 to -0.64)	<0.001	0.05 (0-0.1)	0.03 (0-0.08)	-1.18 (-1.38 to -0.97)	<0.001	362.51 (176.54-617.67)	414.79 (204.88-703.47)	0.43 (0.4 to 0.45)	<0.001	3298.28 (2154.03-4807.84)	3725.16 (2436.22-5421.27)	0.39 (0.36 to 0.41)	<0.001
Poland	3.21 (2.21-4.92)	1.47 (0.76-2.68)	-2.49 (-2.78 to -2.2)	<0.001	0.03 (0.03-0.03)	0 (0-0)	-7.89 (-10.05 to -5.66)	<0.001	409.95 (200.85-695.97)	329.81 (175.22-536.84)	-0.71 (-0.84 to -0.59)	<0.001	3556.82 (2338.58-5181.96)	2878.05 (2034.45-3978.53)	-0.68 (-0.75 to -0.61)	<0.001
Portugal	3 (1.84-4.9)	1.85 (0.96-3.31)	-1.56 (-1.86 to -1.25)	<0.001	0.03 (0.02-0.04)	0.01 (0.01-0.01)	-3.53 (-4.03 to -3.03)	<0.001	532.89 (262.1-895.32)	486.65 (246.81-796.15)	-0.28 (-0.33 to -0.23)	<0.001	4431.94 (2873.2-6503.32)	4028.52 (2715.13-5747.91)	-0.32 (-0.43 to -0.22)	<0.001
Puerto Rico	4.84 (2.59-8.27)	4.27 (2.3-7.57)	-0.31 (-1.02 to 0.4)	0.384	0.03 (0.02-0.05)	0.02 (0.01-0.04)	-0.87 (-2.85 to 1.15)	0.397	740.73 (367.46-1248.4)	764.11 (380.6-1284.24)	0.09 (0.08 to 0.11)	<0.001	6383.27 (4153.42-9370.62)	6584 (4275.89-9640.27)	0.1 (0.08 to 0.12)	<0.001
Qatar	5.09 (2.3-9.29)	2.44 (1.19-4.89)	-2.36 (-3.59 to -1.1)	<0.001	0.07 (0.03-0.15)	0.02 (0.01-0.07)	-3.25 (-4.7 to -1.78)	<0.001	237.4 (115.85-402.21)	244.07 (117.54-414.03)	0.09 (0.07 to 0.12)	<0.001	2059.36 (1338.14-3034.26)	2115.1 (1359.02-3098.94)	0.08 (0.04 to 0.12)	<0.001
Republic of Korea	2.86 (1.66-4.51)	1.76 (0.96-3.22)	-1.55 (-1.74 to -1.35)	<0.001	0.03 (0.02-0.05)	0.01 (0.01-0.03)	-2.98 (-3.23 to -2.73)	<0.001	312.04 (158.75-525.03)	329.33 (169.3-549.85)	0.16 (0.08 to 0.24)	<0.001	2986.72 (1973.73-4339.89)	3162.04 (2127.81-4569.02)	0.16 (0.1 to 0.23)	<0.001
Republic of Moldova	15.25 (10.52-21.22)	9.42 (6.13-14.08)	-1.58 (-1.98 to -1.19)	<0.001	0.22 (0.16-0.31)	0.1 (0.07-0.15)	-2.56 (-3.98 to -1.13)	<0.001	1058.18 (540.37-1799.02)	1114.74 (554.29-1880.69)	0.17 (0.15 to 0.19)	<0.001	8710.48 (5723.16-12801.24)	9174.04 (6021.95-13395.52)	0.17 (0.16 to 0.18)	<0.001
Romania	2.1 (0.9-3.98)	1.98 (0.8-3.92)	-0.18 (-0.34 to -0.02)	0.024	0 (0-0)	0 (0-0)	-8.7 (-9.27 to -8.14)	<0.001	465.89 (233.75-782.01)	491.75 (252.48-831.2)	0.18 (0.15 to 0.21)	<0.001	3836.89 (2558.97-5544.52)	4048.75 (2690.2-5841.53)	0.18 (0.11 to 0.24)	<0.001
Russian Federation	10.37 (7.36-14.85)	7.98 (5.41-12.16)	-0.82 (-1.22 to -0.41)	<0.001	0.11 (0.09-0.14)	0.07 (0.06-0.08)	-1.51 (-2.27 to -0.73)	<0.001	1204.99 (607.29-2003.81)	1210.12 (605.16-2022.24)	0.01 (-0.01 to 0.03)	0.188	9970.02 (6552.53-14546.29)	10066.75 (6633.63-14670.38)	0.03 (0 to 0.05)	0.023
Rwanda	5.79 (1.24-13.58)	4.29 (1.19-11.08)	-0.98 (-1.08 to -0.87)	<0.001	0.09 (0-0.25)	0.06 (0-0.19)	-1.29 (-1.44 to -1.14)	<0.001	396.81 (193.58-677.11)	405.35 (198.78-689.75)	0.08 (0.05 to 0.12)	<0.001	3398.87 (2195.99-5035.18)	3472.85 (2229.55-5104.83)	0.08 (0.05 to 0.12)	<0.001
Saint Kitts and Nevis	12.4 (5.72-21.86)	6.42 (3.6-10.98)	-2.09 (-2.23 to -1.95)	<0.001	0.17 (0.06-0.35)	0.06 (0.03-0.11)	-3.6 (-3.88 to -3.32)	<0.001	720.55 (355.71-1210.87)	752.9 (372.94-1278.82)	0.14 (0.11 to 0.16)	<0.001	6190.68 (4023.85-9057.46)	6465.17 (4188.52-9584.48)	0.14 (0.13 to 0.15)	<0.001
Saint Lucia	9.15 (5.97-13.77)	6.57 (3.96-10.48)	-1.08 (-1.42 to -0.75)	<0.001	0.11 (0.07-0.16)	0.06 (0.03-0.09)	-2.08 (-2.82 to -1.34)	<0.001	702.51 (345.1-1196.98)	738.36 (370.95-1251.76)	0.15 (0.1 to 0.2)	<0.001	6023.63 (3870.58-8843.85)	6328.54 (4094.61-9378.39)	0.15 (0.11 to 0.19)	<0.001
Saint Vincent and the Grenadines	7.41 (4.39-11.43)	8.94 (5.54-13.79)	0.59 (0.06 to 1.12)	0.029	0.08 (0.04-0.13)	0.11 (0.06-0.17)	0.95 (-0.03 to 1.95)	0.058	687.52 (342.31-1170.63)	735.86 (361.03-1255.24)	0.21 (0.18 to 0.24)	<0.001	5897.74 (3833.81-8615.63)	6303.48 (4060.1-9280.79)	0.2 (0.18 to 0.23)	<0.001
Samoa	2.7 (0.95-5.42)	2.73 (1.07-5.32)	0.05 (-0.04 to 0.14)	0.254	0.03 (0-0.06)	0.03 (0.01-0.06)	-0.07 (-0.13 to -0.02)	0.006	273.11 (131.85-468.75)	295.18 (145.38-500.46)	0.25 (0.21 to 0.3)	<0.001	2394.97 (1543.7-3537.27)	2581.09 (1664.13-3770.26)	0.25 (0.18 to 0.31)	<0.001
San Marino	2.5 (1.18-4.6)	2.22 (1-4.33)	-0.4 (-0.45 to -0.35)	<0.001	0.01 (0-0.02)	0 (0-0.01)	-2.54 (-2.65 to -2.44)	<0.001	685.14 (325.16-1154.2)	679.53 (324.65-1147.98)	-0.03 (-0.07 to 0.01)	0.132	5793.95 (3734.22-8531.8)	5803.72 (3757.85-8427.59)	0.01 (0 to 0.02)	0.075
Sao Tome and Principe	10.36 (4.95-19.03)	8.85 (3.13-20.06)	-0.5 (-0.7 to -0.3)	<0.001	0.15 (0.06-0.31)	0.12 (0.02-0.33)	-0.61 (-0.87 to -0.36)	<0.001	494.37 (240.07-838.58)	517.46 (255.59-885.72)	0.15 (0.12 to 0.18)	<0.001	4242.95 (2741.53-6216.91)	4450.28 (2884.64-6543.84)	0.16 (0.13 to 0.19)	<0.001
Saudi Arabia	2.52 (0.98-5.59)	2.08 (0.83-4.33)	-0.63 (-0.74 to -0.52)	<0.001	0.03 (0.01-0.08)	0.02 (0-0.05)	-1.13 (-1.3 to -0.97)	<0.001	224.59 (107.66-381.34)	237.01 (115.24-401.44)	0.18 (0.16 to 0.19)	<0.001	1946.61 (1258.33-2849.06)	2059.04 (1331.16-3014.16)	0.19 (0.17 to 0.2)	<0.001
Senegal	9.99 (4.7-19)	14.21 (5.22-27.72)	1.17 (0.74 to 1.59)	<0.001	0.13 (0.04-0.29)	0.21 (0.05-0.45)	1.44 (1.22 to 1.66)	<0.001	517.12 (251.79-876.77)	522.34 (254.96-886.57)	0.02 (-0.01 to 0.05)	0.136	4445.73 (2882.44-6509.67)	4485.03 (2878.65-6581.68)	0.04 (0.01 to 0.07)	0.003
Serbia	3.11 (1.74-5.21)	2.45 (1.22-4.48)	-0.75 (-0.84 to -0.65)	<0.001	0.02 (0.01-0.04)	0.01 (0-0.02)	-2.83 (-3.25 to -2.41)	<0.001	485.55 (243.29-819.26)	514.75 (261.31-866.84)	0.2 (0.13 to 0.26)	<0.001	4008.64 (2658.25-5804.68)	4230.62 (2813.99-6071.85)	0.19 (0.12 to 0.25)	<0.001
Seychelles	1.74 (0.71-3.49)	1.68 (0.63-3.45)	-0.14 (-0.19 to -0.1)	<0.001	0 (0-0.01)	0 (0-0)	-2.9 (-3.36 to -2.44)	<0.001	283.52 (137.82-487.53)	304.65 (146.49-512.25)	0.23 (0.21 to 0.26)	<0.001	2538.6 (1648.69-3743.73)	2718.22 (1759.58-3964.03)	0.22 (0.21 to 0.23)	<0.001
Sierra Leone	8.06 (3.69-15.04)	12.64 (4.16-24.8)	1.47 (1.24 to 1.69)	<0.001	0.1 (0.03-0.22)	0.19 (0.03-0.42)	2.08 (1.7 to 2.47)	<0.001	503.13 (247.83-846.75)	540.48 (265.3-912.63)	0.23 (0.21 to 0.26)	<0.001	4333.46 (2810.09-6342.28)	4651.69 (2999.44-6786.09)	0.24 (0.22 to 0.27)	<0.001
Singapore	2.76 (1.21-5.48)	1.83 (0.72-4.06)	-1.33 (-1.39 to -1.26)	<0.001	0.01 (0.01-0.02)	0 (0-0)	-4.47 (-5.47 to -3.45)	<0.001	399.19 (199.63-682.34)	422.41 (213.97-712.93)	0.18 (0.17 to 0.2)	<0.001	3893.01 (2588.95-5638.5)	4138.56 (2769.62-5982.16)	0.2 (0.19 to 0.21)	<0.001
Slovakia	2.86 (1.31-5.24)	2.57 (1.13-5.08)	-0.36 (-0.43 to -0.28)	<0.001	0.01 (0-0.01)	0 (0-0)	-3.79 (-4.29 to -3.29)	<0.001	615.62 (306.6-1044.28)	633.17 (313.8-1075.97)	0.08 (0.02 to 0.14)	0.006	5114.3 (3350.97-7489.05)	5238.32 (3452.56-7650.36)	0.07 (0 to 0.14)	0.036
Slovenia	3.97 (2.57-6.05)	2.07 (0.9-4.13)	-2.15 (-2.26 to -2.05)	<0.001	0.04 (0.03-0.06)	0 (0-0)	-9.12 (-11.19 to -7)	<0.001	519.88 (259.51-886.13)	543.09 (270.07-918.23)	0.15 (0.11 to 0.18)	<0.001	4316.31 (2856.36-6317.36)	4474.54 (2941.11-6526.44)	0.13 (0.08 to 0.18)	<0.001
Solomon Islands	3.29 (0.99-7.16)	3.54 (1.29-7.37)	0.23 (0.1 to 0.35)	<0.001	0.03 (0-0.08)	0.03 (0.01-0.08)	0.34 (0.15 to 0.54)	0.001	249.92 (121.53-421.52)	275.09 (134.66-466.44)	0.3 (0.26 to 0.33)	<0.001	2172.78 (1404.87-3191.32)	2391.01 (1553.05-3506.86)	0.3 (0.28 to 0.32)	<0.001
Somalia	6.55 (1.79-16.71)	6.07 (1.43-17.1)	-0.24 (-0.34 to -0.14)	<0.001	0.08 (0-0.28)	0.08 (0-0.29)	-0.11 (-0.21 to -0.01)	0.025	380.76 (186.09-644.85)	383.4 (189.53-654.08)	0.03 (-0.01 to 0.08)	0.156	3251.04 (2103.48-4761.29)	3271.99 (2123.95-4830.17)	0.03 (-0.01 to 0.08)	0.147
South Africa	14.39 (9.39-20.87)	13.78 (8.07-20.61)	-0.11 (-0.48 to 0.26)	0.561	0.17 (0.09-0.27)	0.18 (0.08-0.27)	0.11 (-0.5 to 0.72)	0.724	1090.89 (539.19-1830.19)	1094.06 (537.02-1847.78)	0 (-0.03 to 0.04)	0.843	9592.72 (6272.82-14043.63)	9641.86 (6285.86-14059.98)	0.02 (-0.02 to 0.05)	0.28
South Sudan	5.33 (1.43-14.85)	4.89 (1.25-14.73)	-0.22 (-0.4 to -0.04)	0.019	0.06 (0-0.25)	0.06 (0-0.25)	-0.02 (-0.56 to 0.52)	0.939	383.05 (185.13-652.21)	384.96 (188.19-650.17)	0.03 (-0.04 to 0.09)	0.406	3266.94 (2100.42-4810.12)	3289.68 (2123.28-4790.46)	0.04 (-0.05 to 0.12)	0.385
Spain	3.8 (2.14-6.61)	2.81 (1.3-5.49)	-0.98 (-1.2 to -0.76)	<0.001	0.02 (0.02-0.03)	0.01 (0-0.01)	-4.3 (-5.04 to -3.56)	<0.001	823.66 (376.98-1405.77)	821.59 (383.34-1415.2)	-0.02 (-0.07 to 0.03)	0.513	7122.43 (4580.98-10459.25)	7178.91 (4642.44-10601.64)	0.03 (-0.02 to 0.07)	0.218
Sri Lanka	2.43 (0.96-4.91)	1.7 (0.67-3.55)	-1.17 (-1.31 to -1.03)	<0.001	0 (0-0.01)	0 (0-0)	-2.77 (-3.09 to -2.45)	<0.001	270.71 (130.59-457.77)	290.25 (141.58-486.79)	0.22 (0.2 to 0.24)	<0.001	2410 (1570.2-3541.72)	2581.82 (1674.34-3764.94)	0.22 (0.21 to 0.24)	<0.001
Sudan	1.82 (0.67-3.97)	1.71 (0.68-3.42)	-0.21 (-0.31 to -0.1)	<0.001	0.01 (0-0.04)	0.01 (0-0.03)	-0.64 (-0.72 to -0.56)	<0.001	197.85 (97.09-330.53)	216.05 (105.14-369.85)	0.28 (0.24 to 0.31)	<0.001	1698.47 (1097.39-2493.23)	1854.47 (1191.84-2733.65)	0.28 (0.25 to 0.31)	<0.001
Suriname	6.34 (3.37-10.85)	5.88 (3.07-10.45)	-0.23 (-0.43 to -0.02)	0.033	0.05 (0.02-0.1)	0.04 (0.01-0.08)	-0.89 (-1.73 to -0.03)	0.041	716.5 (355.27-1205.31)	753.4 (372.83-1273.03)	0.16 (0.14 to 0.18)	<0.001	6157.59 (3965.39-9051.66)	6471.71 (4203.09-9481.85)	0.16 (0.15 to 0.17)	<0.001
Sweden	2.4 (1.42-4.1)	1.65 (0.81-3.11)	-1.23 (-1.95 to -0.52)	0.001	0.02 (0.01-0.02)	0.01 (0-0.01)	-3.2 (-5.76 to -0.56)	0.018	518.77 (254.46-877.22)	485.29 (238.76-818.84)	-0.17 (-0.31 to -0.04)	0.01	4308.52 (2770.11-6331.78)	3958.22 (2551.65-5832.58)	-0.22 (-0.4 to -0.05)	0.013
Switzerland	2.97 (1.55-5.46)	2.24 (0.95-4.75)	-0.9 (-0.95 to -0.85)	<0.001	0.02 (0.01-0.02)	0 (0-0.01)	-5.06 (-5.46 to -4.66)	<0.001	658.56 (311.23-1107.64)	653.46 (316.88-1106.47)	-0.02 (-0.06 to 0.01)	0.208	5551.76 (3557.96-8136.77)	5561.41 (3580.62-8194.24)	0.03 (-0.02 to 0.08)	0.241
Syrian Arab Republic	1.96 (0.8-4.03)	1.62 (0.67-3.3)	-0.61 (-0.75 to -0.46)	<0.001	0.01 (0-0.04)	0.01 (0-0.02)	-1.06 (-1.32 to -0.79)	<0.001	230 (111.84-391.87)	235.81 (115.87-401.49)	0.08 (0.06 to 0.09)	<0.001	1997.89 (1283.18-2967.67)	2041.71 (1317.72-3011.84)	0.07 (0.05 to 0.08)	<0.001
Taiwan (Province of China)	1.95 (1.22-3.02)	1.73 (1.07-2.73)	-0.48 (-1.25 to 0.28)	0.217	0.02 (0.01-0.03)	0.02 (0.01-0.02)	-0.79 (-2.13 to 0.56)	0.251	225.79 (113.2-383.75)	246.37 (120.11-411.3)	0.28 (0.26 to 0.3)	<0.001	1941.12 (1258.97-2865)	2103.25 (1351.78-3052.48)	0.26 (0.25 to 0.27)	<0.001
Tajikistan	3.97 (1.76-7.57)	4.17 (1.9-7.78)	0.15 (0.08 to 0.22)	<0.001	0 (0-0.01)	0 (0-0.01)	-1.21 (-1.73 to -0.7)	<0.001	790.27 (393.63-1321.96)	806.01 (405.14-1340.36)	0.06 (0 to 0.12)	0.038	6431.1 (4186.82-9481.25)	6531.88 (4255.59-9636.52)	0.04 (0 to 0.08)	0.072
Thailand	1.8 (0.88-3.12)	1.56 (0.74-2.83)	-0.45 (-0.59 to -0.31)	<0.001	0.01 (0-0.02)	0.01 (0-0.01)	-2.19 (-2.47 to -1.91)	<0.001	275.05 (133.41-467)	301.71 (146.53-514.58)	0.3 (0.28 to 0.32)	<0.001	2459.26 (1600.36-3608.32)	2684.99 (1750.63-3959.01)	0.29 (0.26 to 0.32)	<0.001
Timor-Leste	2.46 (0.77-5.11)	2.42 (0.73-4.9)	-0.05 (-0.18 to 0.09)	0.488	0.02 (0-0.07)	0.02 (0-0.06)	-0.12 (-0.42 to 0.19)	0.456	255.21 (126.14-428.97)	280.32 (137.45-476.68)	0.3 (0.29 to 0.32)	<0.001	2269.91 (1494.17-3312.08)	2480.8 (1616.18-3650.51)	0.28 (0.27 to 0.3)	<0.001
Togo	10.33 (4.8-18.57)	14.32 (4.83-27.84)	1.09 (0.97 to 1.21)	<0.001	0.14 (0.05-0.29)	0.21 (0.04-0.45)	1.36 (1.15 to 1.56)	<0.001	487.92 (236.43-819.5)	513.33 (246.77-875.27)	0.16 (0.13 to 0.19)	<0.001	4193.47 (2733.96-6084.9)	4402.3 (2841.57-6481.91)	0.17 (0.14 to 0.19)	<0.001
Tokelau	3.45 (1.14-7.15)	3.57 (1.26-7.1)	0.28 (0.09 to 0.47)	0.004	0.03 (0-0.08)	0.03 (0.01-0.08)	0.35 (-0.05 to 0.74)	0.089	263.24 (128.76-452.22)	289.96 (141.12-494.7)	0.31 (0.28 to 0.34)	<0.001	2295.59 (1468.57-3381.11)	2525.54 (1621.87-3724.06)	0.3 (0.27 to 0.34)	<0.001
Tonga	2.74 (1-5.58)	2.56 (0.99-4.92)	-0.22 (-0.27 to -0.17)	<0.001	0.02 (0-0.05)	0.02 (0-0.04)	-0.57 (-0.73 to -0.42)	<0.001	272.72 (133.18-465.19)	291.77 (144.81-497.13)	0.22 (0.19 to 0.25)	<0.001	2388.75 (1550.64-3505.87)	2546.29 (1643.33-3724.34)	0.2 (0.18 to 0.23)	<0.001
Trinidad and Tobago	20.82 (14.68-28.64)	14.81 (9.52-22.58)	-0.96 (-2.13 to 0.23)	0.112	0.35 (0.24-0.49)	0.23 (0.14-0.37)	-1.38 (-2.66 to -0.09)	0.036	716.33 (353.61-1210.47)	749.9 (377.96-1263.52)	0.14 (0.12 to 0.17)	<0.001	6155.37 (4034.18-9049.53)	6453.08 (4189.86-9484.88)	0.15 (0.14 to 0.17)	<0.001
Tunisia	1.48 (0.62-2.92)	1.42 (0.63-2.81)	-0.14 (-0.21 to -0.06)	0.001	0.01 (0-0.02)	0.01 (0-0.02)	-0.27 (-0.35 to -0.2)	<0.001	231.06 (113.04-395.95)	242.85 (118.95-409.6)	0.16 (0.14 to 0.17)	<0.001	2006.83 (1295.47-2965.11)	2104.76 (1356.68-3104.24)	0.15 (0.14 to 0.16)	<0.001
Turkey	2.71 (1.08-5.31)	1.6 (0.76-2.95)	-1.65 (-1.83 to -1.47)	<0.001	0.03 (0.01-0.07)	0.01 (0-0.02)	-3.22 (-3.42 to -3.01)	<0.001	212.38 (104.3-362.42)	224.7 (108.75-378.36)	0.18 (0.13 to 0.23)	<0.001	1830.11 (1184.07-2694.4)	1941.67 (1260.56-2838.85)	0.19 (0.17 to 0.22)	<0.001
Turkmenistan	9.04 (5.45-13.78)	7.65 (4.84-11.7)	-0.53 (-0.78 to -0.28)	<0.001	0.1 (0.06-0.17)	0.07 (0.04-0.12)	-1 (-1.44 to -0.56)	<0.001	810.59 (402.6-1366.32)	852.88 (422.11-1429.12)	0.15 (0.11 to 0.18)	<0.001	6601.93 (4303.57-9702.84)	6918.94 (4511.19-10069.18)	0.14 (0.12 to 0.17)	<0.001
Tuvalu	4.05 (1.21-9.15)	3.13 (1.2-6.28)	-0.83 (-0.91 to -0.76)	<0.001	0.04 (0.01-0.12)	0.03 (0.01-0.06)	-1.57 (-1.67 to -1.48)	<0.001	260.95 (128.75-447.59)	285.07 (138.88-483.96)	0.28 (0.27 to 0.3)	<0.001	2268.56 (1474-3372.76)	2483.23 (1598.52-3641.62)	0.29 (0.27 to 0.3)	<0.001
Uganda	4 (1.27-11)	3.85 (1.22-9.77)	-0.15 (-0.3 to -0.01)	0.042	0.04 (0-0.18)	0.04 (0-0.15)	-0.17 (-0.42 to 0.08)	0.186	382.12 (184.25-655.57)	392.3 (190.43-668.56)	0.09 (0.05 to 0.14)	<0.001	3263.84 (2111.22-4823.1)	3359.85 (2148.54-4969.58)	0.1 (0.06 to 0.14)	<0.001
Ukraine	8.53 (5.58-12.88)	7.78 (4.64-12.35)	-0.29 (-0.58 to 0)	0.052	0.09 (0.06-0.12)	0.07 (0.04-0.13)	-0.59 (-1.3 to 0.12)	0.104	1181.29 (590.27-2001.88)	1184.6 (594.1-1989.91)	0.01 (-0.01 to 0.03)	0.231	9824.4 (6361.98-14456.46)	9848.14 (6437.89-14526.88)	0.01 (0 to 0.02)	0.026
United Arab Emirates	3.78 (1.8-6.69)	2.89 (1.29-5.6)	-0.82 (-1.26 to -0.38)	<0.001	0.04 (0.02-0.08)	0.03 (0.01-0.06)	-1.4 (-2.32 to -0.47)	0.003	228.35 (110.89-387.68)	240.53 (115.49-410.77)	0.16 (0.15 to 0.17)	<0.001	1974.49 (1275.3-2911.48)	2087.45 (1341.09-3062.61)	0.18 (0.17 to 0.18)	<0.001
United Kingdom	3.29 (2.29-4.98)	1.92 (1.13-3.25)	-1.7 (-2.28 to -1.12)	<0.001	0.03 (0.03-0.03)	0.01 (0.01-0.01)	-3.36 (-4.33 to -2.39)	<0.001	578.38 (276.71-978.85)	505.84 (257.39-836.86)	-0.42 (-0.49 to -0.36)	<0.001	4849.89 (3111.86-7127.9)	4022.37 (2647.94-5791.16)	-0.59 (-0.65 to -0.53)	<0.001
United Republic of Tanzania	5.22 (1.81-11.24)	3.92 (1.4-8.71)	-0.92 (-1.03 to -0.81)	<0.001	0.05 (0-0.16)	0.03 (0-0.1)	-1.44 (-1.59 to -1.3)	<0.001	401.83 (196.96-683.95)	410.26 (199.42-694.81)	0.1 (0.08 to 0.11)	<0.001	3444.07 (2211.83-5019.33)	3519.36 (2254.31-5156.48)	0.09 (0.04 to 0.14)	0.001
United States of America	2.37 (1.56-3.76)	2.85 (1.82-4.54)	-1.12 (-1.39 to -0.85)	<0.001	0.02 (0.02-0.02)	0.02 (0.02-0.02)	-1.64 (-2.09 to -1.19)	<0.001	416.14 (220.66-681.02)	528.19 (255.39-893.75)	0.1 (0.08 to 0.12)	<0.001	3935.8 (2671.02-5624.11)	4777.31 (3136.65-6932.99)	0.1 (0.09 to 0.11)	<0.001
United States Virgin Islands	14.55 (7.87-24.15)	9.79 (4.55-20.1)	0.59 (0.43 to 0.75)	<0.001	0.23 (0.1-0.42)	0.13 (0.04-0.33)	0.54 (-0.22 to 1.32)	0.165	723.07 (352.66-1245.82)	744.86 (366.3-1250.93)	0.74 (0.61 to 0.86)	<0.001	6225.24 (4031.01-9323.35)	6415.3 (4168.93-9341.47)	0.55 (0.44 to 0.66)	<0.001
Uruguay	4 (2.4-6.61)	2.7 (1.39-5)	-1.26 (-1.57 to -0.95)	<0.001	0.04 (0.03-0.06)	0.02 (0.01-0.02)	-2.87 (-3.47 to -2.26)	<0.001	514.07 (248.51-860.82)	553.48 (274.15-949.34)	0.23 (0.2 to 0.26)	<0.001	4505.72 (2921.94-6633.66)	4859.06 (3124.13-7208.94)	0.24 (0.21 to 0.27)	<0.001
Uzbekistan	8.47 (5.24-13.31)	8.71 (5.52-13.88)	0.09 (-0.16 to 0.33)	0.483	0.07 (0.05-0.1)	0.07 (0.05-0.1)	0.18 (-0.57 to 0.94)	0.642	772.21 (389.55-1283.92)	843.42 (418.86-1402.05)	0.28 (0.25 to 0.3)	<0.001	6279.87 (4090.33-9116.51)	6834.41 (4437.24-9980.54)	0.26 (0.24 to 0.29)	<0.001
Vanuatu	3.24 (1.05-6.9)	3.3 (1.14-6.88)	0.03 (-0.19 to 0.26)	0.764	0.03 (0-0.08)	0.03 (0.01-0.07)	-0.27 (-0.68 to 0.14)	0.196	254.06 (124.07-428.98)	275.43 (136.23-469.55)	0.26 (0.22 to 0.3)	<0.001	2210.88 (1441.35-3222.47)	2395.26 (1554.92-3514.34)	0.26 (0.24 to 0.28)	<0.001
Venezuela (Bolivarian Republic of)	11.79 (8.05-16.96)	6.41 (4.03-9.86)	-1.92 (-2.3 to -1.54)	<0.001	0.16 (0.11-0.23)	0.06 (0.04-0.1)	-3.08 (-3.88 to -2.28)	<0.001	856.78 (448.31-1428.93)	857.78 (444.62-1429.16)	0.01 (-0.01 to 0.02)	0.519	6935.95 (4553.83-10317.42)	6931.47 (4527.15-10306.32)	0 (-0.02 to 0.01)	0.559
Viet Nam	1.27 (0.48-2.56)	1.26 (0.5-2.48)	0 (-0.1 to 0.1)	0.961	0 (0-0)	0 (0-0)	-2.42 (-2.58 to -2.26)	<0.001	249 (120.59-417.44)	283.35 (141.83-478.11)	0.43 (0.41 to 0.45)	<0.001	2202.66 (1428.94-3198.71)	2509.96 (1642.64-3670.3)	0.43 (0.42 to 0.44)	<0.001
Yemen	1.86 (0.87-3.52)	2.01 (0.93-3.71)	0.27 (0.06 to 0.48)	0.01	0.01 (0-0.03)	0.01 (0-0.03)	0.09 (-0.42 to 0.6)	0.731	213.76 (104.62-366.45)	220.49 (105.97-373.52)	0.09 (0.06 to 0.12)	<0.001	1841.28 (1182.15-2731.17)	1897.12 (1211.99-2799.16)	0.09 (0.06 to 0.11)	<0.001
Zambia	4.56 (1.64-9.29)	3.87 (1.46-7.99)	-0.5 (-0.58 to -0.41)	<0.001	0.05 (0-0.14)	0.04 (0-0.11)	-1.03 (-1.12 to -0.93)	<0.001	409.26 (199.48-694.47)	416.02 (203.64-711.84)	0.04 (0.03 to 0.05)	<0.001	3521.05 (2246.15-5159.31)	3567.54 (2297.98-5266.78)	0.06 (0.02 to 0.1)	0.006
Zimbabwe	16.79 (9.25-28.39)	19.41 (7.78-39.35)	0.47 (0.25 to 0.7)	<0.001	0.22 (0.1-0.43)	0.29 (0.07-0.67)	0.87 (0.56 to 1.19)	<0.001	949.12 (456.24-1601.06)	942.72 (458.38-1598.32)	-0.02 (-0.05 to 0.02)	0.355	8378.52 (5419.07-12155.71)	8337.5 (5453.89-12162.25)	-0.01 (-0.04 to 0.02)	0.449
Abbreviations: ASDR age-standardized DALYs rate; ASMR age-standardized mortality rate；ASIR age-standardized incidence rate；ASPR age-standardized prevalence rate; CI confidence interval；AAPC, average annual percentage change.
