# Supplementary material for: Rising global burden of common gynecological diseases in women of childbearing age from 1990 to 2021: an update from the Global Burden of Disease Study 2021
Source: Reprod Health. 2025 Apr 21;22:57. doi: 10.1186/s12978-025-02013-1 (PMC12010537; doi:10.1186/s12978-025-02013-1)
Supplement: Supplementary file 11 — Additional file 11. [file 12978_2025_2013_MOESM11_ESM.xlsx]

## Sheet: Sheet1
Table S9. Burden of genital prolapse among women of childbearing age in 2021 and their average percentage changes from 1990 to 2021 at the global, regional and national levels.
Characteristics	ASDR (per 100,000 population)				ASMR (per 100,000 population)				ASIR (per 100,000 population)				ASPR (per 100,000 population)
	1990	2021	AAPC (95% CI)	P-value	1990	2021	AAPC (95% CI)	P-value	1990	2021	AAPC (95% CI)	P-value	1990	2021	AAPC (95% CI)	P-value
Global	6.36 (2.98-13.02)	5.01 (2.3-10.3)	-0.77 (-0.81 to -0.73)	<0.001	0 (0-0)	0 (0-0)	-1.13 (-1.34 to -0.93)	<0.001	338.78 (206.22-508.42)	277.83 (168.76-418.44)	-0.64 (-0.67 to -0.62)	<0.001	1994.52 (1376.23-2750.59)	1571.79 (1073.15-2184.28)	-0.78 (-0.81 to -0.74)	<0.001
Age group (years)
15-19	0.1 (0.06-0.21)	0.08 (0.03-0.19)	-0.65 (-0.81 to -0.48)	<0.001	0 (0-0)	0 (0-0)	-2.63 (-3.06 to -2.2)	<0.001	14.33 (5.02-28.95)	15.2 (5.58-30.66)	0.19 (0.13 to 0.24)	<0.001	18.96 (7.12-34.73)	20.05 (7.68-36.9)	0.18 (0.13 to 0.22)	<0.001
20-24	0.72 (0.31-1.57)	0.68 (0.26-1.48)	-0.22 (-0.31 to -0.14)	<0.001	0 (0-0)	0 (0-0)	-2.2 (-2.62 to -1.77)	<0.001	82.94 (54.05-121.16)	74.77 (47.81-107.66)	-0.35 (-0.43 to -0.26)	<0.001	207.28 (120.62-328.92)	200.38 (111.14-330.79)	-0.13 (-0.21 to -0.05)	0.001
25-29	2.29 (1.05-4.67)	1.93 (0.85-4.05)	-0.58 (-0.66 to -0.49)	<0.001	0 (0-0)	0 (0-0)	-1.9 (-2.22 to -1.59)	<0.001	171.05 (105.17-270.12)	138.76 (82.31-224.77)	-0.71 (-0.8 to -0.62)	<0.001	696.87 (475.23-1014.99)	592.44 (396.63-868.12)	-0.55 (-0.63 to -0.47)	<0.001
30-34	4.76 (2.19-9.91)	3.64 (1.68-7.51)	-0.88 (-0.98 to -0.77)	<0.001	0 (0-0)	0 (0-0)	-1.08 (-1.41 to -0.75)	<0.001	292.88 (207.68-400.77)	225.13 (157.66-315.27)	-0.86 (-0.98 to -0.75)	<0.001	1472.79 (1005.63-2081.03)	1127.37 (763.04-1618.49)	-0.88 (-0.99 to -0.77)	<0.001
35-39	8.19 (3.77-17.55)	6.59 (2.98-14.24)	-0.67 (-0.76 to -0.59)	<0.001	0 (0-0)	0 (0-0)	-0.88 (-1.18 to -0.58)	<0.001	434.43 (230.38-708.73)	358.23 (191.33-578.31)	-0.59 (-0.72 to -0.46)	<0.001	2578.08 (1803.8-3548.3)	2069.69 (1430.5-2881.3)	-0.68 (-0.76 to -0.6)	<0.001
40-44	13.53 (6.34-27.88)	10.76 (4.95-22.07)	-0.73 (-0.8 to -0.66)	<0.001	0 (0-0)	0 (0-0)	-0.52 (-0.72 to -0.33)	<0.001	675.87 (452.79-926.57)	559.88 (374.76-768.32)	-0.59 (-0.66 to -0.52)	<0.001	4258.88 (2824.64-5960.75)	3382.6 (2244.67-4768.36)	-0.73 (-0.78 to -0.68)	<0.001
45-49	21.19 (10.11-41.94)	16.21 (7.65-32.26)	-0.86 (-0.91 to -0.81)	<0.001	0 (0-0.01)	0 (0-0)	-1.24 (-1.46 to -1.02)	<0.001	986.44 (556.53-1534.39)	807.65 (461.47-1257.06)	-0.64 (-0.7 to -0.58)	<0.001	6727.45 (4800.79-8974.39)	5149.6 (3631.7-6856.31)	-0.86 (-0.92 to -0.81)	<0.001
Socio-demographic index
High SDI	3.44 (1.55-6.99)	3.07 (1.38-6.31)	-0.36 (-0.49 to -0.23)	<0.001	0 (0-0)	0 (0-0)	-2.58 (-3.18 to -1.99)	<0.001	209.08 (124.44-320.05)	197.69 (121.37-296.74)	-0.19 (-0.27 to -0.1)	<0.001	1070.64 (698.67-1529.04)	965.17 (639.76-1349.38)	-0.34 (-0.45 to -0.22)	<0.001
High-middle SDI	2.97 (1.37-6.04)	2.61 (1.19-5.21)	-0.41 (-0.48 to -0.34)	<0.001	0 (0-0)	0 (0-0)	-0.04 (-0.84 to 0.78)	0.932	193.91 (118.95-292.36)	172.49 (106.02-259.31)	-0.36 (-0.41 to -0.32)	<0.001	927.17 (618.43-1303.3)	815.58 (544.21-1153.05)	-0.4 (-0.46 to -0.34)	<0.001
Middle SDI	5.47 (2.59-11.15)	4.26 (1.99-8.69)	-0.81 (-0.92 to -0.69)	<0.001	0 (0-0)	0 (0-0)	-1.55 (-1.97 to -1.14)	<0.001	292.18 (182.18-433.19)	240.01 (148.56-357.14)	-0.64 (-0.69 to -0.6)	<0.001	1702.18 (1190.97-2321.42)	1333.8 (922.72-1829.63)	-0.79 (-0.92 to -0.67)	<0.001
Low-middle SDI	12.81 (6.01-26.53)	7.73 (3.54-15.93)	-1.62 (-1.67 to -1.58)	<0.001	0 (0-0)	0 (0-0)	-1.08 (-1.28 to -0.87)	<0.001	615.51 (373.83-929.76)	383.77 (228.8-587.27)	-1.52 (-1.55 to -1.48)	<0.001	4057.8 (2847.43-5539.75)	2439.29 (1678.17-3347.34)	-1.63 (-1.67 to -1.59)	<0.001
Low SDI	11.54 (5.33-23.6)	7.92 (3.56-16.36)	-1.2 (-1.23 to -1.17)	<0.001	0 (0-0.01)	0 (0-0)	-1.54 (-1.64 to -1.45)	<0.001	579.43 (341.44-896.5)	412.44 (236.63-644.45)	-1.09 (-1.12 to -1.06)	<0.001	3626.41 (2465.75-5060.55)	2481.36 (1651.67-3482.37)	-1.22 (-1.25 to -1.18)	<0.001
Region
Andean Latin America	11.9 (5.24-24.93)	8.06 (3.57-16.81)	-1.25 (-1.29 to -1.21)	<0.001	0 (0-0.01)	0 (0-0.01)	-2.23 (-3.66 to -0.78)	0.003	579.76 (325.2-921.27)	413.25 (229.18-655.57)	-1.08 (-1.12 to -1.04)	<0.001	3678.97 (2352.68-5376.85)	2506.39 (1562.92-3675.01)	-1.23 (-1.25 to -1.21)	<0.001
Australasia	2.35 (1.02-5.06)	2.24 (0.88-4.81)	-0.16 (-0.25 to -0.08)	<0.001	0 (0-0)	0 (0-0)	-4.71 (-5.95 to -3.45)	<0.001	170.16 (95.91-270.24)	169.76 (97.76-270.52)	-0.03 (-0.1 to 0.04)	0.393	709.82 (448.6-1053.7)	701.47 (443.01-1041.94)	-0.04 (-0.11 to 0.04)	0.337
Caribbean	10.23 (4.49-21.98)	7.8 (3.36-17.01)	-0.85 (-0.9 to -0.79)	<0.001	0.01 (0-0.01)	0 (0-0.01)	-0.57 (-1.3 to 0.16)	0.128	481.47 (253-788.42)	372.62 (193.47-618.59)	-0.8 (-0.9 to -0.7)	<0.001	3140.32 (1922.58-4662.29)	2396.38 (1451.15-3559.72)	-0.85 (-0.9 to -0.8)	<0.001
Central Asia	1.57 (0.63-3.24)	1.33 (0.56-2.75)	-0.5 (-0.61 to -0.39)	<0.001	0 (0-0)	0 (0-0)	0.37 (-0.54 to 1.29)	0.426	154.11 (90.63-244.37)	129.78 (75.09-207.21)	-0.54 (-0.66 to -0.43)	<0.001	484.35 (290.07-749.03)	409.86 (244.56-635.01)	-0.53 (-0.64 to -0.42)	<0.001
Central Europe	1.82 (0.78-3.69)	1.78 (0.77-3.65)	-0.1 (-0.3 to 0.11)	0.362	0 (0-0)	0 (0-0)	-5.58 (-8.04 to -3.05)	<0.001	190.02 (118.28-287.44)	187.72 (120.23-273.33)	-0.07 (-0.2 to 0.06)	0.294	573.17 (360.3-856.4)	562 (368.27-803.35)	-0.09 (-0.22 to 0.04)	0.171
Central Latin America	6.64 (3.28-13.21)	4.65 (2.09-9.54)	-1.16 (-1.39 to -0.93)	<0.001	0.01 (0.01-0.02)	0 (0-0)	-5.48 (-6.36 to -4.59)	<0.001	374.52 (212.33-587.45)	290.08 (167.22-449.03)	-0.8 (-1 to -0.6)	<0.001	1861.66 (1207.97-2685.54)	1428.44 (935.94-2045.82)	-0.81 (-1.18 to -0.45)	<0.001
Central Sub-Saharan Africa	6.23 (2.69-13.47)	4.92 (2.05-10.68)	-0.77 (-0.81 to -0.73)	<0.001	0 (0-0.01)	0 (0-0.01)	-0.48 (-0.64 to -0.31)	<0.001	377.22 (202.12-620.95)	295.01 (156.66-485.14)	-0.79 (-0.82 to -0.76)	<0.001	1955.89 (1214.04-2933.91)	1528.68 (937.69-2293.64)	-0.8 (-0.84 to -0.76)	<0.001
East Asia	2.02 (0.9-4.16)	1.52 (0.68-3.03)	-0.89 (-0.94 to -0.84)	<0.001	0 (0-0)	0 (0-0)	2.74 (1.75 to 3.75)	<0.001	140.43 (85.93-209.95)	113.88 (70.28-169.06)	-0.65 (-0.69 to -0.61)	<0.001	631.65 (430.57-891.81)	471.01 (320.31-662.12)	-0.92 (-0.97 to -0.86)	<0.001
Eastern Europe	2.2 (1-4.44)	2.06 (0.94-4.06)	-0.17 (-0.31 to -0.03)	0.015	0 (0-0)	0 (0-0)	1.44 (0.41 to 2.49)	0.006	177.37 (111.71-260.57)	170.47 (109.07-246.85)	-0.1 (-0.19 to -0.02)	0.017	680.58 (466.26-947.39)	628.6 (432.21-873.65)	-0.22 (-0.32 to -0.11)	<0.001
Eastern Sub-Saharan Africa	7.26 (3.45-14.62)	5.79 (2.67-11.95)	-0.72 (-0.75 to -0.7)	<0.001	0.01 (0-0.02)	0.01 (0-0.01)	-1.72 (-1.81 to -1.62)	<0.001	381.71 (214.97-600.28)	311.1 (172.63-490.87)	-0.66 (-0.68 to -0.63)	<0.001	2155.87 (1404.6-3104.16)	1747.15 (1126.19-2518.66)	-0.68 (-0.72 to -0.65)	<0.001
High-income Asia Pacific	0.91 (0.38-1.94)	0.74 (0.3-1.59)	-0.68 (-0.74 to -0.62)	<0.001	0 (0-0)	0 (0-0)	-2.32 (-3.75 to -0.86)	0.002	60.84 (32.92-97.94)	49.28 (26.42-79.38)	-0.68 (-0.75 to -0.62)	<0.001	280.99 (174.92-415.62)	228.79 (140.24-340.09)	-0.67 (-0.72 to -0.62)	<0.001
High-income North America	2.89 (1.34-5.92)	1.96 (0.87-3.99)	-1.17 (-1.35 to -1)	<0.001	0 (0-0)	0 (0-0)	-0.94 (-1.65 to -0.22)	0.011	217.68 (136.66-322.74)	178.78 (116.64-254.67)	-0.59 (-0.96 to -0.22)	0.002	904.43 (619.39-1262.27)	616.1 (424.67-853.37)	-1.16 (-1.31 to -1)	<0.001
North Africa and Middle East	9.09 (4.11-18.74)	7.39 (3.3-14.92)	-0.66 (-0.71 to -0.61)	<0.001	0 (0-0)	0 (0-0)	-4.53 (-5.61 to -3.43)	<0.001	515.99 (314.13-773.54)	417.44 (252.94-637.61)	-0.67 (-0.73 to -0.62)	<0.001	2888.26 (1852.2-4119.88)	2354.66 (1508.75-3388.21)	-0.65 (-0.7 to -0.59)	<0.001
Oceania	2.51 (1-5.39)	2.31 (0.9-5.29)	-0.26 (-0.32 to -0.2)	<0.001	0 (0-0)	0 (0-0)	1.71 (1.43 to 1.98)	<0.001	171.98 (91.68-285.77)	160.22 (86.2-265.77)	-0.22 (-0.25 to -0.2)	<0.001	789.44 (477.93-1202.61)	718.87 (430.19-1093.74)	-0.31 (-0.34 to -0.28)	<0.001
South Asia	15.4 (7.17-31.86)	8.67 (3.97-18.02)	-1.84 (-1.89 to -1.79)	<0.001	0 (0-0)	0 (0-0)	-0.87 (-1.33 to -0.41)	<0.001	728.73 (438.59-1098.45)	419.52 (248.62-645.48)	-1.77 (-1.82 to -1.73)	<0.001	4903.64 (3431.64-6705.33)	2750.95 (1904.25-3752.21)	-1.85 (-1.9 to -1.81)	<0.001
Southeast Asia	2.31 (1.04-4.77)	1.92 (0.88-3.93)	-0.6 (-0.63 to -0.58)	<0.001	0 (0-0)	0 (0-0)	1.43 (1.06 to 1.8)	<0.001	152.35 (89.46-234.02)	123.09 (72.02-190.56)	-0.7 (-0.74 to -0.65)	<0.001	701.32 (458.26-1010.18)	565.64 (369.12-813.85)	-0.71 (-0.75 to -0.68)	<0.001
Southern Latin America	5.17 (2.1-10.72)	4.33 (1.78-9.49)	-0.57 (-0.64 to -0.5)	<0.001	0 (0-0)	0 (0-0)	-3.31 (-4.99 to -1.6)	<0.001	317.92 (171.85-521.62)	270.06 (147.36-442.1)	-0.52 (-0.58 to -0.47)	<0.001	1609.63 (1001.52-2440.59)	1364.45 (844.61-2038.35)	-0.54 (-0.57 to -0.5)	<0.001
Southern Sub-Saharan Africa	5.43 (2.57-10.98)	4.32 (2-8.78)	-0.73 (-0.77 to -0.68)	<0.001	0.01 (0-0.01)	0 (0-0.01)	-0.95 (-1.82 to -0.08)	0.033	314.64 (187.33-475.71)	255.74 (152.78-390.07)	-0.66 (-0.68 to -0.65)	<0.001	1636.41 (1104.61-2317.25)	1327.38 (890.58-1880.67)	-0.67 (-0.68 to -0.66)	<0.001
Tropical Latin America	18.47 (8.64-37.6)	11.18 (5.33-22.71)	-1.67 (-1.95 to -1.38)	<0.001	0 (0-0)	0 (0-0)	-0.79 (-1.38 to -0.19)	0.01	708.77 (462.1-1048.06)	453.19 (285.52-685.01)	-1.52 (-1.87 to -1.16)	<0.001	5787.31 (4210.25-7702.32)	3501.61 (2563.73-4689.04)	-1.68 (-1.98 to -1.38)	<0.001
Western Europe	5.92 (2.63-12.33)	5.95 (2.64-12.53)	0.01 (-0.02 to 0.05)	0.522	0 (0-0)	0 (0-0)	-4.45 (-5.52 to -3.37)	<0.001	300.78 (165.78-479.39)	307.28 (174.09-485.58)	0.04 (-0.16 to 0.24)	0.685	1847.08 (1177.77-2726.94)	1872.85 (1201.49-2719.12)	0.05 (0.01 to 0.09)	0.025
Western Sub-Saharan Africa	9.13 (4.04-19.17)	7.19 (3.16-15.16)	-0.75 (-0.78 to -0.73)	<0.001	0 (0-0)	0 (0-0)	0.68 (0.52 to 0.84)	<0.001	528.78 (307.66-824.32)	414.46 (238.23-649.07)	-0.77 (-0.8 to -0.73)	<0.001	2909.05 (1931.96-4134.2)	2277.74 (1505.3-3260.6)	-0.77 (-0.8 to -0.75)	<0.001
Nation
Afghanistan	10.17 (4.39-20.99)	9.97 (4.14-20.68)	-0.07 (-0.1 to -0.03)	<0.001	0 (0-0)	0 (0-0)	-0.3 (-0.92 to 0.33)	0.348	572.89 (339.97-896.21)	546.4 (314.12-876.71)	-0.14 (-0.16 to -0.13)	<0.001	3244.12 (2029.57-4790.73)	3190.75 (1982.7-4805.05)	-0.05 (-0.07 to -0.03)	<0.001
Albania	2.39 (0.93-5.32)	1.7 (0.66-3.75)	-1.09 (-1.23 to -0.94)	<0.001	0 (0-0)	0 (0-0)	-5.53 (-7.15 to -3.88)	<0.001	242.34 (144.08-385.75)	178.5 (108.61-282.32)	-0.99 (-1.03 to -0.95)	<0.001	726.29 (441.84-1138.05)	533.57 (329.86-832.59)	-1 (-1.04 to -0.96)	<0.001
Algeria	8.95 (3.76-18.67)	7.66 (3.23-15.83)	-0.48 (-0.55 to -0.41)	<0.001	0 (0-0)	0 (0-0)	-1.13 (-1.26 to -0.99)	<0.001	505.82 (296.8-781.82)	429.07 (249.27-670.64)	-0.52 (-0.55 to -0.49)	<0.001	2839.45 (1748.09-4143.45)	2439.71 (1494.47-3626.46)	-0.48 (-0.52 to -0.44)	<0.001
American Samoa	2.62 (0.97-5.77)	2.05 (0.8-4.52)	-0.79 (-0.84 to -0.73)	<0.001	0 (0-0)	0 (0-0)	2.17 (0.71 to 3.65)	0.003	179.08 (96.13-295.73)	142.72 (77.66-237.17)	-0.73 (-0.75 to -0.72)	<0.001	817.03 (497.54-1242.28)	641.75 (387.95-972.98)	-0.78 (-0.8 to -0.76)	<0.001
Andorra	5.35 (2.21-11.73)	5.21 (2.08-11.26)	-0.11 (-0.19 to -0.03)	0.009	0 (0-0)	0 (0-0)	-2.37 (-2.66 to -2.07)	<0.001	275.1 (145.46-461.14)	273.34 (144.83-452.24)	-0.01 (-0.08 to 0.07)	0.865	1681.45 (1021.19-2546.3)	1636.91 (994.63-2476.78)	-0.1 (-0.16 to -0.05)	<0.001
Angola	6.31 (2.66-13.75)	5.12 (2.06-10.98)	-0.69 (-0.75 to -0.63)	<0.001	0 (0-0.01)	0 (0-0.01)	-0.7 (-1.28 to -0.11)	0.02	379.93 (203.47-626.28)	307.53 (164.06-506.38)	-0.68 (-0.72 to -0.64)	<0.001	1969.26 (1221.17-2955.64)	1593.93 (972.86-2432.57)	-0.69 (-0.73 to -0.65)	<0.001
Antigua and Barbuda	9.71 (3.93-21.73)	6.66 (2.69-14.66)	-1.18 (-1.23 to -1.13)	<0.001	0 (0-0)	0 (0-0)	3.08 (1.47 to 4.71)	<0.001	467.93 (245.04-781.75)	324.99 (170.33-537.73)	-1.16 (-1.29 to -1.03)	<0.001	3047.32 (1852.27-4569.22)	2067.93 (1241.22-3082.24)	-1.25 (-1.28 to -1.21)	<0.001
Argentina	5.31 (2.08-11.31)	4.46 (1.8-9.81)	-0.55 (-0.65 to -0.46)	<0.001	0 (0-0)	0 (0-0)	-2.93 (-4.97 to -0.85)	0.006	326.59 (175.77-540.98)	277.32 (149.94-458.6)	-0.53 (-0.59 to -0.47)	<0.001	1652.19 (1019.79-2515.63)	1401.8 (871.48-2108.87)	-0.52 (-0.58 to -0.46)	<0.001
Armenia	1.49 (0.65-3.11)	1.09 (0.41-2.31)	-0.98 (-1.17 to -0.78)	<0.001	0 (0-0)	0 (0-0)	-4.93 (-6.72 to -3.1)	<0.001	135.89 (78.33-220.72)	105.08 (59.58-173.3)	-0.82 (-0.86 to -0.77)	<0.001	429.95 (254.84-679.9)	336.54 (199.57-535.61)	-0.77 (-0.82 to -0.72)	<0.001
Australia	2.21 (0.93-4.88)	2.11 (0.78-4.67)	-0.15 (-0.26 to -0.04)	0.009	0 (0-0)	0 (0-0)	-4.57 (-5.96 to -3.17)	<0.001	158.74 (86.71-257.62)	158.22 (85.36-263.33)	-0.02 (-0.06 to 0.02)	0.358	663.91 (402.63-1011.46)	658.48 (398.83-1015.32)	-0.03 (-0.07 to 0.01)	0.133
Austria	6.9 (2.98-14.48)	4.14 (1.73-8.54)	-1.66 (-1.77 to -1.54)	<0.001	0 (0-0)	0 (0-0)	-3.69 (-4.9 to -2.47)	<0.001	343.4 (206.25-520.89)	230.16 (133.85-358.67)	-1.35 (-1.65 to -1.04)	<0.001	2165.95 (1466-3041.92)	1310.16 (865.33-1894.68)	-1.63 (-1.77 to -1.5)	<0.001
Azerbaijan	1.4 (0.53-3.08)	1.07 (0.39-2.38)	-0.86 (-1 to -0.72)	<0.001	0 (0-0)	0 (0-0)	-0.58 (-1.14 to -0.02)	0.043	139.5 (81.04-222.76)	105.66 (61.27-171.29)	-0.88 (-0.96 to -0.81)	<0.001	439.68 (261.12-682.69)	338.13 (201.8-533.28)	-0.83 (-0.91 to -0.76)	<0.001
Bahamas	9.4 (3.91-20.36)	6.56 (2.7-14.24)	-1.14 (-1.23 to -1.05)	<0.001	0 (0-0)	0 (0-0)	-1.02 (-1.88 to -0.15)	0.021	452.05 (236.24-757.04)	321.8 (167.03-537.69)	-1.09 (-1.19 to -0.98)	<0.001	2926.81 (1784.76-4348.31)	2045.74 (1242.24-3080.05)	-1.13 (-1.22 to -1.04)	<0.001
Bahrain	7.64 (3.11-15.63)	5.62 (2.36-11.9)	-0.98 (-1.03 to -0.93)	<0.001	0 (0-0)	0 (0-0)	-0.09 (-0.87 to 0.69)	0.815	437.65 (255.1-690.93)	322.44 (191.03-510.24)	-0.97 (-1.02 to -0.92)	<0.001	2431.24 (1489.64-3610.82)	1795.97 (1116.19-2648.07)	-0.97 (-0.98 to -0.95)	<0.001
Bangladesh	18.1 (7.7-39.71)	10.5 (4.33-23.26)	-1.74 (-1.78 to -1.7)	<0.001	0 (0-0)	0 (0-0)	-3.07 (-3.49 to -2.65)	<0.001	812.56 (435-1342.07)	473.15 (252.32-791.99)	-1.72 (-1.74 to -1.7)	<0.001	5731.6 (3575.35-8573.38)	3317.34 (2051.43-4955.14)	-1.75 (-1.77 to -1.73)	<0.001
Barbados	8.91 (3.89-18.76)	6.47 (2.63-13.73)	-1 (-1.11 to -0.88)	<0.001	0.01 (0-0.02)	0 (0-0.01)	-3.16 (-3.94 to -2.38)	<0.001	415.37 (217.23-688.44)	313.47 (162.03-520.08)	-0.86 (-1.05 to -0.67)	<0.001	2671.05 (1648.58-3949.88)	1994 (1203.85-2997.03)	-0.9 (-1.02 to -0.78)	<0.001
Belarus	2.16 (0.85-4.67)	2.08 (0.79-4.58)	-0.1 (-0.23 to 0.04)	0.17	0 (0-0)	0 (0-0)	-0.54 (-1.28 to 0.2)	0.154	178.67 (99.61-294.1)	179.27 (100.71-294.63)	0.03 (-0.09 to 0.14)	0.636	681.46 (415.29-1055.28)	655.49 (397.41-1009.41)	-0.09 (-0.23 to 0.05)	0.203
Belgium	5.71 (2.33-12.57)	5.86 (2.34-12.68)	0.05 (-0.12 to 0.22)	0.546	0 (0-0)	0 (0-0)	-3.5 (-4.35 to -2.66)	<0.001	289.11 (153.42-476.76)	306.13 (162.81-510.1)	0.16 (-0.14 to 0.45)	0.291	1783.77 (1088.64-2701.32)	1846.36 (1126.55-2809.56)	0.08 (-0.09 to 0.26)	0.344
Belize	12.34 (5.51-25.41)	8.07 (3.62-16.94)	-1.37 (-1.52 to -1.22)	<0.001	0.02 (0.01-0.03)	0.02 (0.01-0.03)	-0.38 (-3.07 to 2.39)	0.785	548.11 (284.27-913.58)	360.02 (185.28-601.03)	-1.33 (-1.4 to -1.26)	<0.001	3635.16 (2219.01-5457.21)	2317.66 (1399.69-3490.86)	-1.43 (-1.48 to -1.39)	<0.001
Benin	9.08 (3.68-19.95)	7.57 (2.97-16.37)	-0.58 (-0.63 to -0.53)	<0.001	0 (0-0)	0 (0-0)	1.14 (0.62 to 1.66)	<0.001	521.05 (277.34-857.99)	432.55 (228.84-719.4)	-0.59 (-0.65 to -0.54)	<0.001	2885.52 (1774.5-4326.47)	2388.34 (1480-3598.47)	-0.61 (-0.64 to -0.57)	<0.001
Bermuda	10.01 (4.85-19.66)	7.54 (3.49-15.34)	-0.89 (-1.01 to -0.77)	<0.001	0.03 (0.02-0.06)	0.02 (0.01-0.04)	-1.52 (-2.19 to -0.83)	<0.001	408.48 (215.76-680.47)	320.37 (168.85-532.03)	-0.74 (-0.84 to -0.65)	<0.001	2622.79 (1588.37-3949.5)	2041.58 (1249.27-3057.83)	-0.8 (-0.83 to -0.77)	<0.001
Bhutan	18.64 (7.76-41.6)	11.27 (4.65-23.93)	-1.61 (-1.65 to -1.57)	<0.001	0 (0-0)	0 (0-0)	-1.09 (-1.23 to -0.94)	<0.001	829.26 (447.94-1366.48)	501.55 (262.68-850.45)	-1.62 (-1.64 to -1.6)	<0.001	5874.8 (3651.33-8662.84)	3543.82 (2184.87-5342.48)	-1.62 (-1.63 to -1.61)	<0.001
Bolivia (Plurinational State of)	12.28 (5.3-26.03)	9.32 (3.97-20.03)	-0.88 (-0.96 to -0.81)	<0.001	0.01 (0-0.02)	0 (0-0.01)	-2.51 (-2.6 to -2.42)	<0.001	597.81 (318.04-971.19)	468.35 (249.92-764.51)	-0.78 (-0.83 to -0.73)	<0.001	3754.05 (2313.3-5660.79)	2896.24 (1765.56-4337.85)	-0.84 (-0.9 to -0.79)	<0.001
Bosnia and Herzegovina	1.73 (0.67-3.67)	1.39 (0.53-2.92)	-0.66 (-0.76 to -0.57)	<0.001	0 (0-0)	0 (0-0)	-4.69 (-5.59 to -3.79)	<0.001	178.26 (106.18-274.76)	146.15 (87.18-233.36)	-0.63 (-0.65 to -0.61)	<0.001	536.93 (326.96-820.77)	439.1 (266.08-690.09)	-0.64 (-0.67 to -0.61)	<0.001
Botswana	5.46 (2.19-11.88)	4.17 (1.69-9.13)	-0.85 (-0.94 to -0.76)	<0.001	0 (0-0.01)	0 (0-0.01)	-2.23 (-3.54 to -0.91)	0.001	318.75 (170.36-523.64)	251.64 (134.23-419.75)	-0.75 (-0.77 to -0.74)	<0.001	1664.2 (1017.88-2508.62)	1306.53 (799.8-1975.91)	-0.77 (-0.79 to -0.76)	<0.001
Brazil	18.44 (8.64-37.5)	11.11 (5.3-22.5)	-1.69 (-1.98 to -1.39)	<0.001	0 (0-0)	0 (0-0)	-0.76 (-1.37 to -0.16)	0.013	707.77 (462.13-1044.32)	450.54 (284.2-678.85)	-1.53 (-1.89 to -1.17)	<0.001	5779.85 (4210.83-7687.46)	3478.55 (2554.65-4650.14)	-1.7 (-2 to -1.39)	<0.001
Brunei Darussalam	1.23 (0.43-2.74)	0.94 (0.32-2.23)	-0.92 (-0.96 to -0.88)	<0.001	0 (0-0)	0 (0-0)	-1.55 (-1.81 to -1.28)	<0.001	84.69 (41.12-147.62)	63.8 (30.87-109.62)	-0.92 (-0.98 to -0.86)	<0.001	384.52 (221.62-605.05)	291.34 (165.23-460.84)	-0.9 (-0.93 to -0.87)	<0.001
Bulgaria	1.75 (0.7-3.54)	1.61 (0.65-3.48)	-0.25 (-0.41 to -0.08)	0.003	0 (0-0)	0 (0-0)	-3.16 (-4.7 to -1.61)	<0.001	184.13 (111.64-282.95)	170.8 (103.13-264.46)	-0.21 (-0.28 to -0.14)	<0.001	554.8 (341.61-851.56)	511.87 (314.36-791.82)	-0.23 (-0.29 to -0.17)	<0.001
Burkina Faso	9.28 (3.82-20.25)	8.16 (3.31-17.88)	-0.4 (-0.43 to -0.37)	<0.001	0 (0-0)	0 (0-0)	-0.94 (-1.26 to -0.61)	<0.001	530.02 (281.18-879.01)	464.72 (245.08-778.58)	-0.41 (-0.44 to -0.37)	<0.001	2948.13 (1836.16-4422.78)	2577.17 (1597.99-3913.73)	-0.43 (-0.44 to -0.42)	<0.001
Burundi	7.26 (3.11-15.28)	6.39 (2.62-13.8)	-0.4 (-0.44 to -0.36)	<0.001	0.01 (0-0.04)	0.01 (0-0.03)	-1.06 (-1.32 to -0.8)	<0.001	376.79 (200.77-619.81)	333.74 (174.07-554.48)	-0.38 (-0.42 to -0.34)	<0.001	2132.48 (1297.57-3215.58)	1889.85 (1146.84-2849.88)	-0.38 (-0.4 to -0.37)	<0.001
Cabo Verde	8.22 (3.27-17.39)	5.8 (2.24-12.56)	-1.11 (-1.18 to -1.04)	<0.001	0 (0-0)	0 (0-0)	7.74 (6.61 to 8.89)	<0.001	469.84 (251.24-769.11)	333.81 (179.02-555.23)	-1.09 (-1.11 to -1.07)	<0.001	2593.58 (1594.72-3884.23)	1821.67 (1117-2746.01)	-1.12 (-1.16 to -1.08)	<0.001
Cambodia	2.72 (0.97-5.9)	2.06 (0.78-4.5)	-0.89 (-0.96 to -0.82)	<0.001	0 (0-0.01)	0 (0-0.01)	1.33 (1.13 to 1.53)	<0.001	182.97 (96.68-302.71)	135.13 (72.51-223.28)	-1.01 (-1.04 to -0.98)	<0.001	835.88 (503.29-1266.13)	610.52 (367.2-926.54)	-1.02 (-1.08 to -0.95)	<0.001
Cameroon	8.75 (3.63-19.22)	6.65 (2.62-14.48)	-0.86 (-0.93 to -0.8)	<0.001	0 (0-0)	0 (0-0)	0.69 (0.53 to 0.85)	<0.001	501.98 (271.09-820.13)	382.57 (202.05-635.57)	-0.86 (-0.91 to -0.82)	<0.001	2773.74 (1707.61-4154.89)	2106.69 (1296.81-3198.51)	-0.87 (-0.9 to -0.83)	<0.001
Canada	2.11 (0.83-4.5)	1.95 (0.71-4.26)	-0.24 (-0.34 to -0.15)	<0.001	0 (0-0)	0 (0-0)	-1.43 (-2.14 to -0.71)	<0.001	176.68 (102.14-284)	166.53 (96.09-265.89)	-0.19 (-0.2 to -0.17)	<0.001	639.15 (396.47-988.58)	600.97 (365.1-933.5)	-0.19 (-0.21 to -0.17)	<0.001
Central African Republic	6.03 (2.56-12.98)	4.99 (1.99-10.6)	-0.61 (-0.66 to -0.56)	<0.001	0 (0-0.01)	0 (0-0.01)	-0.74 (-0.95 to -0.53)	<0.001	359.44 (194.46-587.86)	296.95 (158.36-494)	-0.62 (-0.64 to -0.6)	<0.001	1866.97 (1156.72-2823.48)	1541.34 (935.7-2341.78)	-0.62 (-0.65 to -0.59)	<0.001
Chad	9.48 (3.95-20.29)	8.4 (3.35-18.88)	-0.38 (-0.42 to -0.35)	<0.001	0 (0-0)	0 (0-0)	1.61 (1.35 to 1.87)	<0.001	542.09 (294.56-882.18)	479.37 (251.28-803.34)	-0.39 (-0.43 to -0.35)	<0.001	3019.03 (1877.54-4505.04)	2658.79 (1624.49-4008.45)	-0.39 (-0.43 to -0.36)	<0.001
Chile	4.89 (1.97-10.58)	4.04 (1.55-8.81)	-0.61 (-0.71 to -0.51)	<0.001	0 (0-0)	0 (0-0)	-5.37 (-6.08 to -4.66)	<0.001	300.38 (164.33-488.14)	253.2 (138.61-414.78)	-0.55 (-0.6 to -0.51)	<0.001	1522.96 (945.94-2276.63)	1277.81 (786.86-1926.57)	-0.55 (-0.63 to -0.48)	<0.001
China	2.01 (0.9-4.14)	1.52 (0.68-3.02)	-0.87 (-0.92 to -0.82)	<0.001	0 (0-0)	0 (0-0)	2.98 (1.83 to 4.14)	<0.001	139.75 (85.72-208.42)	114.1 (70.43-168.82)	-0.63 (-0.67 to -0.58)	<0.001	628.97 (431.2-887.73)	471.26 (321.54-662.05)	-0.9 (-0.96 to -0.84)	<0.001
Colombia	6.44 (2.78-13.58)	4.33 (1.7-9.01)	-1.27 (-1.32 to -1.22)	<0.001	0.01 (0-0.02)	0 (0-0)	-5.04 (-5.59 to -4.48)	<0.001	373.04 (200.95-607.71)	270.92 (142.66-446.41)	-1.03 (-1.08 to -0.97)	<0.001	1866.13 (1150.53-2821.47)	1330.29 (815.07-2013.23)	-1.08 (-1.11 to -1.05)	<0.001
Comoros	7.22 (3.09-15.32)	4.88 (2.03-10.21)	-1.26 (-1.29 to -1.23)	<0.001	0.01 (0-0.04)	0.01 (0-0.02)	-1.29 (-1.8 to -0.76)	<0.001	372.46 (197.33-616.39)	254.6 (134.06-423.72)	-1.22 (-1.24 to -1.2)	<0.001	2105.78 (1270.39-3169.9)	1423.8 (868.93-2133.24)	-1.25 (-1.27 to -1.24)	<0.001
Congo	5.94 (2.42-12.89)	4.52 (1.85-9.57)	-0.89 (-0.95 to -0.82)	<0.001	0 (0-0.01)	0 (0-0.01)	-0.93 (-1.59 to -0.27)	0.006	352.86 (187.22-586.15)	269.58 (143.34-442.68)	-0.87 (-0.89 to -0.84)	<0.001	1833.3 (1126.67-2765.25)	1397.27 (847.14-2105.97)	-0.88 (-0.92 to -0.84)	<0.001
Cook Islands	2.37 (0.92-5.19)	1.95 (0.71-4.43)	-0.61 (-0.65 to -0.56)	<0.001	0 (0-0)	0 (0-0)	-0.22 (-0.37 to -0.06)	0.007	161.85 (85.44-268.82)	135.14 (71.64-224.94)	-0.58 (-0.6 to -0.55)	<0.001	742.38 (446.23-1134.08)	610.55 (370.77-931.2)	-0.63 (-0.65 to -0.62)	<0.001
Costa Rica	6.38 (2.66-13.52)	3.93 (1.53-8.54)	-1.56 (-1.61 to -1.5)	<0.001	0.01 (0-0.01)	0 (0-0)	-4.68 (-5.64 to -3.71)	<0.001	379.6 (202.66-625.36)	245.49 (128.69-407.4)	-1.41 (-1.48 to -1.34)	<0.001	1897.68 (1166.25-2862.43)	1209.49 (734.17-1819.29)	-1.44 (-1.47 to -1.42)	<0.001
Coted'Ivoire	8.9 (3.52-19.19)	7.1 (2.83-15.29)	-0.73 (-0.79 to -0.66)	<0.001	0 (0-0)	0 (0-0)	1.88 (1.43 to 2.33)	<0.001	512.96 (278.33-838.06)	407.7 (216.75-682.02)	-0.73 (-0.76 to -0.69)	<0.001	2839.39 (1750.16-4214.7)	2244.53 (1383.98-3358.3)	-0.75 (-0.76 to -0.74)	<0.001
Croatia	1.5 (0.59-3.17)	1.24 (0.52-2.56)	-0.59 (-0.8 to -0.39)	<0.001	0 (0-0)	0 (0-0)	-6.78 (-11.64 to -1.64)	0.01	152.97 (91.07-243.81)	128.11 (81.93-181.21)	-0.57 (-0.65 to -0.5)	<0.001	463 (281.9-719.65)	389.45 (258.72-543.04)	-0.54 (-0.66 to -0.43)	<0.001
Cuba	9.07 (3.87-19.34)	7.36 (3.09-15.82)	-0.66 (-0.73 to -0.59)	<0.001	0.01 (0-0.02)	0.01 (0-0.01)	-0.24 (-1.77 to 1.32)	0.763	422.06 (222.41-703.88)	344.04 (176.98-576.08)	-0.65 (-0.74 to -0.56)	<0.001	2723.31 (1650.21-4076.98)	2197.72 (1324.35-3287.05)	-0.69 (-0.77 to -0.61)	<0.001
Cyprus	6.16 (2.51-13.2)	5.02 (1.96-11.09)	-0.61 (-0.94 to -0.27)	<0.001	0 (0-0)	0 (0-0)	-3.17 (-3.72 to -2.63)	<0.001	312.24 (164.89-518.93)	264.13 (140.72-440.68)	-0.51 (-0.92 to -0.09)	0.018	1935.02 (1175.45-2935.8)	1578.28 (962.41-2395.24)	-0.61 (-0.91 to -0.31)	<0.001
Czechia	1.88 (0.78-3.81)	1.79 (0.71-3.9)	-0.12 (-0.34 to 0.1)	0.297	0 (0-0)	0 (0-0)	-4.17 (-7.53 to -0.68)	0.019	197.7 (118.82-306.63)	189.52 (111.79-293.61)	-0.1 (-0.2 to -0.01)	0.026	594.23 (364.03-916.1)	565.47 (338.95-872.5)	-0.12 (-0.23 to -0.01)	0.028
Democratic People's Republic of Korea	2.5 (0.93-5.44)	1.58 (0.54-3.67)	-1.48 (-1.54 to -1.42)	<0.001	0 (0-0)	0 (0-0)	1.86 (1.68 to 2.04)	<0.001	177.29 (93.39-300.97)	113.48 (61.34-188.55)	-1.44 (-1.49 to -1.38)	<0.001	779.32 (463.1-1205.55)	486.49 (292.08-746.86)	-1.51 (-1.55 to -1.47)	<0.001
Democratic Republic of the Congo	6.25 (2.64-13.47)	4.91 (1.98-10.7)	-0.78 (-0.82 to -0.73)	<0.001	0 (0-0.01)	0 (0-0.01)	-0.29 (-0.58 to 0)	0.05	379.93 (203.47-626.28)	293.86 (155.42-488.06)	-0.83 (-0.86 to -0.8)	<0.001	1969.26 (1221.17-2955.64)	1522.52 (926.01-2295.14)	-0.83 (-0.87 to -0.79)	<0.001
Denmark	6.59 (2.78-14.42)	6.77 (2.75-14.64)	0.07 (-0.02 to 0.16)	0.131	0 (0-0)	0 (0-0)	-3.08 (-4.79 to -1.33)	0.001	333.06 (174.42-555.81)	351.25 (185.94-586.25)	0.08 (-0.05 to 0.21)	0.209	2065.53 (1270.53-3151)	2124.02 (1305.71-3182.23)	0.08 (0.03 to 0.14)	0.003
Djibouti	7.15 (3-15.02)	5.22 (2.17-11.5)	-0.99 (-1.02 to -0.96)	<0.001	0.01 (0-0.03)	0.01 (0-0.02)	-0.72 (-0.88 to -0.56)	<0.001	376.14 (203.76-623.28)	273.44 (143.43-452.79)	-1.02 (-1.04 to -1)	<0.001	2125.92 (1298.58-3239.65)	1536.43 (939.21-2336.52)	-1.04 (-1.05 to -1.03)	<0.001
Dominica	11.25 (4.83-24.58)	7.15 (2.95-15.6)	-1.45 (-1.5 to -1.4)	<0.001	0 (0-0.01)	0 (0-0.01)	-1.42 (-1.6 to -1.23)	<0.001	530 (278.13-872.74)	347.07 (182.76-582.08)	-1.35 (-1.44 to -1.26)	<0.001	3494.52 (2152.85-5222.28)	2222.55 (1357.04-3350.42)	-1.45 (-1.48 to -1.41)	<0.001
Dominican Republic	11.38 (4.73-25.69)	8.55 (3.52-18.91)	-0.89 (-0.94 to -0.84)	<0.001	0 (0-0)	0 (0-0.01)	0.99 (0.23 to 1.76)	0.01	539.17 (284.17-887.74)	410.17 (212.98-688.46)	-0.88 (-0.98 to -0.79)	<0.001	3560.32 (2186.58-5301.46)	2668.13 (1613.01-4046.1)	-0.9 (-0.95 to -0.85)	<0.001
Ecuador	13.04 (5.87-26.43)	7.24 (3.14-14.84)	-1.89 (-1.99 to -1.79)	<0.001	0 (0-0)	0 (0-0)	2.28 (-2.1 to 6.87)	0.313	627.13 (362.09-952.23)	387.46 (229.59-594.57)	-1.52 (-1.58 to -1.45)	<0.001	4109.32 (2748.87-5679.23)	2272.43 (1489.16-3259.53)	-1.87 (-1.98 to -1.76)	<0.001
Egypt	8.98 (3.89-18.64)	8 (3.24-16.85)	-0.36 (-0.4 to -0.32)	<0.001	0 (0-0)	0 (0-0)	-3.03 (-4 to -2.04)	<0.001	509.32 (300.92-781.66)	446.41 (258.17-718.49)	-0.41 (-0.45 to -0.37)	<0.001	2856.86 (1769.06-4181.49)	2540.12 (1557.54-3835.24)	-0.37 (-0.4 to -0.34)	<0.001
El Salvador	6.46 (2.64-13.81)	4.09 (1.62-9.18)	-1.46 (-1.53 to -1.39)	<0.001	0 (0-0.01)	0 (0-0)	-3.63 (-4.72 to -2.52)	<0.001	390.28 (211.56-638.29)	256.73 (136.99-428.07)	-1.36 (-1.43 to -1.28)	<0.001	1953.82 (1203.15-2920.06)	1265.34 (772.74-1923.94)	-1.39 (-1.42 to -1.36)	<0.001
Equatorial Guinea	6.44 (2.67-13.69)	4.4 (1.81-9.55)	-1.22 (-1.29 to -1.15)	<0.001	0 (0-0.01)	0 (0-0)	-2.47 (-3.15 to -1.77)	<0.001	385.78 (205.64-638.13)	265.92 (142.03-433.52)	-1.2 (-1.21 to -1.18)	<0.001	2013.29 (1248.25-3016.23)	1377.01 (848.91-2049.57)	-1.22 (-1.28 to -1.16)	<0.001
Eritrea	7.34 (3.21-15.84)	5.41 (2.36-11.12)	-0.97 (-0.98 to -0.95)	<0.001	0.02 (0-0.06)	0.01 (0-0.03)	-1.61 (-1.77 to -1.45)	<0.001	368.05 (196.27-607.37)	279.03 (145.26-471.08)	-0.89 (-0.91 to -0.87)	<0.001	2083.09 (1274.8-3134.6)	1562.59 (937.8-2345.47)	-0.91 (-0.92 to -0.9)	<0.001
Estonia	2.27 (0.84-5)	2.12 (0.79-4.65)	-0.19 (-0.29 to -0.1)	<0.001	0 (0-0)	0 (0-0)	12.38 (10.37 to 14.43)	<0.001	188.43 (105.41-313.89)	179.23 (100.28-297.39)	-0.14 (-0.26 to -0.02)	0.025	716.21 (434.88-1128.83)	654.86 (394.21-1026.67)	-0.25 (-0.36 to -0.14)	<0.001
Eswatini	5.91 (2.46-12.71)	4.69 (1.84-10.22)	-0.73 (-0.77 to -0.69)	<0.001	0 (0-0.01)	0 (0-0.01)	0.05 (-0.23 to 0.33)	0.74	345.14 (181.51-570.15)	278.71 (147.55-461.58)	-0.69 (-0.71 to -0.66)	<0.001	1807.39 (1100.43-2739.46)	1446.6 (889.5-2205.15)	-0.72 (-0.74 to -0.69)	<0.001
Ethiopia	7.61 (3.76-14.85)	6.03 (2.88-11.96)	-0.72 (-0.76 to -0.68)	<0.001	0.01 (0-0.05)	0.01 (0-0.01)	-2.97 (-3.18 to -2.77)	<0.001	392.55 (238.83-584.18)	326.87 (196.39-493.39)	-0.59 (-0.61 to -0.56)	<0.001	2205.4 (1519.97-3045.5)	1829.44 (1252.44-2530.99)	-0.59 (-0.61 to -0.56)	<0.001
Fiji	2.23 (0.81-4.97)	1.99 (0.69-4.47)	-0.4 (-0.52 to -0.27)	<0.001	0 (0-0)	0 (0-0)	-0.82 (-1.33 to -0.31)	0.002	150.59 (81.73-250.22)	138.58 (73.94-228.99)	-0.28 (-0.35 to -0.21)	<0.001	692.4 (424.25-1058.02)	626.34 (377.99-953.46)	-0.34 (-0.42 to -0.26)	<0.001
Finland	6.45 (2.66-13.99)	6.02 (2.54-13.37)	-0.24 (-0.39 to -0.1)	0.001	0 (0-0)	0 (0-0)	-2.09 (-3.67 to -0.49)	0.011	324.29 (171.21-538.8)	313.94 (163.83-526.38)	-0.15 (-0.47 to 0.17)	0.367	2019.87 (1236.43-3071.8)	1889.07 (1162.47-2848.98)	-0.24 (-0.38 to -0.09)	0.002
France	6.24 (2.58-13.54)	6.39 (2.6-13.94)	0.08 (0.02 to 0.14)	0.011	0 (0-0)	0 (0-0)	-4.96 (-5.7 to -4.22)	<0.001	308.61 (163-518.74)	333.19 (176.1-549.25)	0.23 (0.15 to 0.31)	<0.001	1914.65 (1164-2937.48)	2004.78 (1235.21-3023.47)	0.15 (0.12 to 0.18)	<0.001
Gabon	5.84 (2.38-12.7)	4.19 (1.65-8.9)	-1.07 (-1.12 to -1.03)	<0.001	0 (0-0.01)	0 (0-0)	-1.05 (-1.52 to -0.57)	<0.001	350.55 (185.57-584.22)	253.61 (134.03-423.04)	-1.03 (-1.05 to -1.01)	<0.001	1826.22 (1109.13-2754.52)	1312.56 (804.44-1977.56)	-1.06 (-1.08 to -1.05)	<0.001
Gambia	9.28 (3.77-19.96)	6.59 (2.64-14.28)	-1.1 (-1.14 to -1.05)	<0.001	0 (0-0)	0 (0-0)	2.46 (1.5 to 3.42)	<0.001	531 (284.22-885.84)	380.59 (201.07-635.48)	-1.07 (-1.11 to -1.02)	<0.001	2948.33 (1827.95-4452.1)	2094.26 (1282.07-3152.66)	-1.1 (-1.13 to -1.07)	<0.001
Georgia	1.17 (0.43-2.46)	1.16 (0.46-2.45)	0.03 (-0.16 to 0.21)	0.77	0 (0-0)	0 (0-0)	8.68 (1.14 to 16.79)	0.023	115.28 (67.78-185.28)	113.38 (71.09-169.99)	-0.02 (-0.15 to 0.12)	0.815	368.45 (221.52-574.74)	367.49 (241.21-530.48)	0.02 (-0.09 to 0.13)	0.671
Germany	6.48 (2.69-14.27)	6.53 (2.58-14.28)	0.04 (-0.07 to 0.15)	0.519	0 (0-0)	0 (0-0)	-4.23 (-5.33 to -3.11)	<0.001	326.24 (170.79-536.35)	340.68 (178.29-574.14)	0.11 (-0.24 to 0.46)	0.547	2030.35 (1233.25-3069.86)	2063.38 (1250.08-3158.78)	0.06 (-0.06 to 0.18)	0.352
Ghana	8.51 (3.52-18.63)	6.24 (2.45-13.54)	-0.96 (-1.05 to -0.87)	<0.001	0 (0-0)	0 (0-0)	-0.92 (-1.08 to -0.76)	<0.001	488.83 (265.16-807.96)	357.78 (192.16-586.51)	-0.98 (-1.04 to -0.91)	<0.001	2702.36 (1680.56-4076.17)	1966.23 (1216.51-2959.18)	-0.98 (-1.07 to -0.9)	<0.001
Greece	4.97 (2.01-11.1)	5.16 (2.03-11.32)	0.13 (0.06 to 0.19)	<0.001	0 (0-0)	0 (0-0)	-1.59 (-2.15 to -1.03)	<0.001	255.79 (134.14-425.36)	271.44 (144.62-442.41)	0.21 (0.11 to 0.32)	<0.001	1556.71 (952.48-2343.56)	1622.28 (985.1-2432.82)	0.14 (0.08 to 0.19)	<0.001
Greenland	2.28 (0.94-4.96)	2.01 (0.73-4.37)	-0.41 (-0.52 to -0.29)	<0.001	0 (0-0)	0 (0-0)	-2.49 (-2.61 to -2.36)	<0.001	195.35 (111.24-322.29)	174.03 (98.49-283.47)	-0.38 (-0.43 to -0.34)	<0.001	702.86 (435.2-1090.07)	626.57 (383.53-985.06)	-0.37 (-0.42 to -0.33)	<0.001
Grenada	10.85 (4.76-22.28)	7.68 (3.24-16.88)	-1.07 (-1.15 to -0.99)	<0.001	0.02 (0.01-0.03)	0.01 (0-0.02)	-1.8 (-2.69 to -0.9)	<0.001	489.18 (258.26-798.92)	356.04 (185.04-593.29)	-1 (-1.1 to -0.89)	<0.001	3193.27 (1982.6-4711.78)	2284.72 (1375.02-3430.63)	-1.07 (-1.1 to -1.03)	<0.001
Guam	2.42 (0.91-5.47)	2.21 (0.77-4.85)	-0.3 (-0.4 to -0.19)	<0.001	0 (0-0)	0 (0-0)	-0.84 (-6.19 to 4.82)	0.767	163.9 (87.73-271.6)	153.34 (81.2-255.66)	-0.23 (-0.3 to -0.16)	<0.001	750.5 (457-1135.4)	690.37 (416.42-1054.32)	-0.29 (-0.37 to -0.21)	<0.001
Guatemala	9.07 (4.32-17.62)	4.5 (1.84-9.84)	-2.23 (-2.39 to -2.08)	<0.001	0.03 (0.01-0.07)	0 (0-0.01)	-6.14 (-8.5 to -3.72)	<0.001	459.91 (240.64-759.34)	271.64 (142.08-453.62)	-1.68 (-1.75 to -1.61)	<0.001	2297.32 (1417.05-3469.18)	1341.39 (814.41-2030.67)	-1.72 (-1.76 to -1.68)	<0.001
Guinea	9.19 (3.65-20.33)	7.15 (2.79-15.36)	-0.81 (-0.84 to -0.79)	<0.001	0 (0-0)	0 (0-0)	1.54 (1.44 to 1.64)	<0.001	524.92 (279.98-862.49)	406.67 (213.11-679.64)	-0.81 (-0.84 to -0.79)	<0.001	2913.18 (1813.97-4358.71)	2251.72 (1379.47-3421.96)	-0.83 (-0.86 to -0.8)	<0.001
Guinea-Bissau	8.88 (3.57-19.34)	6.83 (2.73-15.22)	-0.85 (-0.94 to -0.76)	<0.001	0 (0-0)	0 (0-0)	1.17 (1.03 to 1.3)	<0.001	508.75 (273.57-839.77)	391.96 (205.97-649.31)	-0.83 (-0.89 to -0.78)	<0.001	2818.25 (1738.12-4245.32)	2162.16 (1323.12-3246.82)	-0.85 (-0.88 to -0.81)	<0.001
Guyana	10.71 (4.84-22.52)	7.54 (3.24-16.29)	-1.08 (-1.2 to -0.95)	<0.001	0.02 (0.01-0.03)	0.01 (0-0.02)	-1.64 (-3.33 to 0.08)	0.062	486.84 (252.38-810.83)	352.8 (184.93-582.84)	-0.98 (-1.16 to -0.8)	<0.001	3172.22 (1928.22-4745.02)	2265.54 (1384.78-3404.36)	-1.05 (-1.12 to -0.98)	<0.001
Haiti	12.34 (5.32-26.21)	8.56 (3.55-18.59)	-1.16 (-1.21 to -1.1)	<0.001	0.01 (0-0.03)	0 (0-0.01)	-1.86 (-2.11 to -1.61)	<0.001	570.35 (297.86-955.33)	406.38 (207.74-685.54)	-1.07 (-1.17 to -0.97)	<0.001	3793.46 (2314.45-5741.67)	2640.61 (1603.64-3971.96)	-1.14 (-1.19 to -1.09)	<0.001
Honduras	7.98 (3.41-16.88)	4.72 (1.93-10.08)	-1.68 (-1.71 to -1.64)	<0.001	0.01 (0-0.04)	0 (0-0.01)	-3.4 (-3.82 to -2.98)	<0.001	455.27 (239.11-748.04)	287.53 (150.59-478.1)	-1.48 (-1.52 to -1.44)	<0.001	2278.87 (1394.7-3423.68)	1413.86 (866.15-2138.05)	-1.54 (-1.55 to -1.52)	<0.001
Hungary	1.94 (0.79-4)	1.58 (0.64-3.43)	-0.63 (-0.75 to -0.51)	<0.001	0 (0-0)	0 (0-0)	-5.18 (-8 to -2.28)	0.001	201.47 (120.56-314.79)	166.98 (99.45-255.77)	-0.57 (-0.64 to -0.49)	<0.001	603.83 (361.75-934.6)	500.46 (301.77-773.78)	-0.57 (-0.64 to -0.5)	<0.001
Iceland	8.35 (3.44-17.99)	7.65 (3.21-16.2)	-0.26 (-0.44 to -0.08)	0.004	0 (0-0)	0 (0-0)	-3.5 (-4.35 to -2.65)	<0.001	411.38 (214.58-699.78)	395.12 (205.57-661.24)	-0.16 (-0.23 to -0.09)	<0.001	2614.82 (1595.49-4032.35)	2409.36 (1462.07-3683.03)	-0.25 (-0.38 to -0.11)	<0.001
India	14.33 (6.72-29.48)	7.72 (3.58-15.99)	-1.98 (-2.06 to -1.89)	<0.001	0 (0-0)	0 (0-0)	-0.99 (-1.57 to -0.4)	0.001	686.49 (414.49-1028.85)	382.36 (226.88-583.8)	-1.88 (-1.93 to -1.83)	<0.001	4568.53 (3226.65-6173.53)	2452.06 (1698.9-3352.24)	-1.99 (-2.07 to -1.91)	<0.001
Indonesia	2.31 (1.07-4.63)	1.96 (0.91-3.88)	-0.54 (-0.59 to -0.48)	<0.001	0 (0-0)	0 (0-0.01)	1.85 (1.48 to 2.21)	<0.001	149.99 (93.13-224.41)	120.72 (74.45-180.14)	-0.7 (-0.75 to -0.66)	<0.001	692.43 (475.51-974.42)	558.92 (381.38-791.84)	-0.7 (-0.75 to -0.66)	<0.001
Iran (Islamic Republic of)	10.57 (4.94-21.39)	8.85 (4.11-17.77)	-0.55 (-0.74 to -0.36)	<0.001	0 (0-0)	0 (0-0)	-2.17 (-2.53 to -1.8)	<0.001	608.54 (405.74-852.63)	505.59 (336.75-705.88)	-0.59 (-0.73 to -0.45)	<0.001	3376.75 (2474.95-4409.67)	2832.94 (2066.79-3710.02)	-0.55 (-0.75 to -0.34)	<0.001
Iraq	9.88 (4.16-20.58)	7.45 (3.25-15.62)	-0.89 (-0.93 to -0.85)	<0.001	0 (0-0)	0 (0-0)	0.44 (-0.29 to 1.17)	0.238	555.79 (326.41-872.85)	420.5 (246.75-670.34)	-0.89 (-0.91 to -0.88)	<0.001	3146.07 (1947.2-4686.95)	2380.9 (1467.39-3576.61)	-0.9 (-0.94 to -0.86)	<0.001
Ireland	6.42 (2.62-14)	6.19 (2.51-13.54)	-0.12 (-0.2 to -0.04)	0.004	0 (0-0)	0 (0-0)	-5.68 (-6.16 to -5.21)	<0.001	322.61 (168.56-535.27)	324.09 (170.23-546.65)	0 (-0.1 to 0.11)	0.972	1998.9 (1211.09-3031.19)	1950.18 (1195.52-2948.54)	-0.07 (-0.12 to -0.02)	0.003
Israel	7.39 (3.03-16.27)	7.72 (3.21-16.43)	0.15 (0.12 to 0.19)	<0.001	0 (0-0)	0 (0-0)	-3.94 (-5.01 to -2.85)	<0.001	367.36 (193.14-615.61)	396.63 (207.28-655.33)	0.18 (0.07 to 0.29)	0.001	2308.31 (1421.68-3545.45)	2427.29 (1481.26-3635.57)	0.17 (0.15 to 0.19)	<0.001
Italy	4.45 (1.99-9.32)	4.16 (1.87-8.67)	-0.24 (-0.38 to -0.11)	0.001	0 (0-0)	0 (0-0)	-2.96 (-4.67 to -1.22)	0.001	238.47 (137.84-369.8)	209.57 (123.15-320.21)	-0.48 (-0.75 to -0.2)	0.001	1405.94 (931.82-1978.83)	1311.96 (876.79-1832.35)	-0.24 (-0.37 to -0.12)	<0.001
Jamaica	10.06 (4.25-22.22)	6.78 (2.8-14.8)	-1.25 (-1.29 to -1.22)	<0.001	0 (0-0.01)	0 (0-0.01)	-0.3 (-1.2 to 0.62)	0.524	476.04 (249.11-784.32)	324.55 (169.76-539.3)	-1.21 (-1.31 to -1.11)	<0.001	3090.8 (1900.76-4637.08)	2069.49 (1269.53-3112.75)	-1.28 (-1.31 to -1.26)	<0.001
Japan	0.88 (0.38-1.85)	0.69 (0.29-1.44)	-0.79 (-0.88 to -0.7)	<0.001	0 (0-0)	0 (0-0)	-2.21 (-4.41 to 0.04)	0.054	58.9 (32.91-93.35)	45.58 (25.16-72.17)	-0.82 (-0.85 to -0.79)	<0.001	273.48 (173.1-398.86)	213.27 (134.63-311.83)	-0.79 (-0.84 to -0.74)	<0.001
Jordan	7.74 (3.28-16.58)	5.9 (2.44-12.62)	-0.86 (-0.93 to -0.78)	<0.001	0 (0-0)	0 (0-0)	-3.9 (-4.54 to -3.25)	<0.001	441 (259.69-694.44)	335.28 (194.65-534.5)	-0.87 (-0.91 to -0.83)	<0.001	2460.32 (1518.54-3700.51)	1882.14 (1159.13-2823.87)	-0.85 (-0.88 to -0.81)	<0.001
Kazakhstan	1.51 (0.57-3.11)	1.47 (0.62-3.01)	-0.05 (-0.23 to 0.12)	0.556	0 (0-0)	0 (0-0)	2.48 (0.98 to 4)	0.001	143.83 (82.88-234.36)	132.12 (75.55-213.21)	-0.25 (-0.37 to -0.13)	<0.001	452.01 (269.82-719.13)	416.05 (245.38-655.98)	-0.24 (-0.36 to -0.12)	<0.001
Kenya	7.09 (3.46-14.08)	4.99 (2.43-9.98)	-1.13 (-1.16 to -1.11)	<0.001	0.01 (0-0.01)	0.01 (0-0.01)	-0.66 (-0.84 to -0.47)	<0.001	384.55 (234.69-571.59)	271.46 (164.66-403.86)	-1.13 (-1.15 to -1.1)	<0.001	2154.57 (1483.85-2960.18)	1508.1 (1031.2-2078.61)	-1.14 (-1.17 to -1.12)	<0.001
Kiribati	2.49 (0.9-5.36)	2.04 (0.73-4.41)	-0.63 (-0.67 to -0.59)	<0.001	0 (0-0)	0 (0-0)	1.46 (1.31 to 1.6)	<0.001	170.84 (90.54-282.88)	140.54 (73.06-232.57)	-0.62 (-0.67 to -0.58)	<0.001	783.82 (478.97-1196.09)	634.4 (380.24-959.42)	-0.68 (-0.7 to -0.67)	<0.001
Kuwait	7.07 (2.96-14.8)	5.82 (2.46-12.55)	-0.63 (-0.69 to -0.57)	<0.001	0 (0-0)	0 (0-0)	0.16 (-1.23 to 1.57)	0.82	407.47 (235.59-648.13)	331.68 (192.48-527.97)	-0.66 (-0.69 to -0.63)	<0.001	2246.75 (1376.3-3391.15)	1848.06 (1139.24-2787.03)	-0.63 (-0.66 to -0.6)	<0.001
Kyrgyzstan	1.58 (0.62-3.32)	1.3 (0.48-2.96)	-0.59 (-0.77 to -0.4)	<0.001	0 (0-0)	0 (0-0)	6.9 (-0.4 to 14.74)	0.064	160.11 (95.59-249.31)	130.22 (75.63-203.63)	-0.65 (-0.77 to -0.52)	<0.001	502.79 (308.64-770.79)	410.89 (248.43-632.58)	-0.63 (-0.76 to -0.5)	<0.001
Lao People's Democratic Republic	2.77 (1.08-6.05)	2.18 (0.83-4.82)	-0.8 (-0.85 to -0.76)	<0.001	0 (0-0)	0 (0-0.01)	0.82 (0.58 to 1.05)	<0.001	186.61 (99.53-309.46)	144.25 (77.28-242.17)	-0.85 (-0.89 to -0.8)	<0.001	850.72 (517.53-1296.77)	651.52 (395.59-998.83)	-0.86 (-0.9 to -0.83)	<0.001
Latvia	2.11 (0.8-4.69)	2 (0.76-4.35)	-0.18 (-0.39 to 0.04)	0.104	0 (0-0)	0 (0-0)	7.3 (3.69 to 11.03)	<0.001	174.66 (97.09-287.24)	166.81 (94.52-272.91)	-0.13 (-0.36 to 0.1)	0.256	666.76 (404.74-1037.01)	613.73 (372.31-943.39)	-0.26 (-0.36 to -0.16)	<0.001
Lebanon	8.9 (3.79-18.09)	7.08 (3.05-14.86)	-0.73 (-0.76 to -0.69)	<0.001	0 (0-0)	0 (0-0)	-3.9 (-4.25 to -3.54)	<0.001	504.17 (297.87-788.77)	401.33 (233.64-646.44)	-0.72 (-0.78 to -0.66)	<0.001	2836.04 (1754.51-4216.33)	2266.25 (1387.06-3468.69)	-0.7 (-0.76 to -0.64)	<0.001
Lesotho	5.56 (2.26-11.97)	4.45 (1.79-9.53)	-0.71 (-0.78 to -0.64)	<0.001	0 (0-0.01)	0 (0-0.01)	1.16 (0.69 to 1.64)	<0.001	329.65 (174.71-543.05)	263.39 (138.96-441.76)	-0.72 (-0.76 to -0.68)	<0.001	1716.93 (1048.45-2586.37)	1368.9 (828.28-2094.98)	-0.73 (-0.75 to -0.71)	<0.001
Liberia	9.03 (3.59-19.78)	6.39 (2.56-14.11)	-1.11 (-1.15 to -1.06)	<0.001	0 (0-0)	0 (0-0)	2 (1.53 to 2.46)	<0.001	524.34 (282.67-870.14)	372.58 (201.88-616.61)	-1.09 (-1.11 to -1.07)	<0.001	2907.36 (1801.06-4362.92)	2047.39 (1241.47-3046.68)	-1.12 (-1.14 to -1.1)	<0.001
Libya	9.06 (3.77-18.58)	5.65 (2.34-12.06)	-1.48 (-1.55 to -1.41)	<0.001	0 (0-0)	0 (0-0)	0.59 (0.15 to 1.03)	0.009	514.15 (301.6-813.48)	324.55 (189.17-516.15)	-1.46 (-1.52 to -1.4)	<0.001	2880.31 (1797.83-4252.63)	1809.5 (1128.84-2704.09)	-1.48 (-1.53 to -1.43)	<0.001
Lithuania	2.27 (0.82-5.18)	2.21 (0.91-4.72)	-0.07 (-0.31 to 0.18)	0.602	0 (0-0)	0 (0-0.01)	12.63 (8.79 to 16.6)	<0.001	188.99 (104.07-307.47)	178.71 (98.84-294.61)	-0.19 (-0.25 to -0.13)	<0.001	719.05 (437.12-1116.73)	654.23 (385.6-1021.87)	-0.26 (-0.38 to -0.14)	<0.001
Luxembourg	5.5 (2.22-11.96)	5.32 (2.09-11.57)	-0.11 (-0.16 to -0.06)	<0.001	0 (0-0)	0 (0-0)	-6.76 (-7.79 to -5.72)	<0.001	282.13 (148.73-473.41)	279.9 (146.97-466.44)	-0.06 (-0.35 to 0.24)	0.713	1727.74 (1036.74-2608.36)	1674.07 (1020.64-2565.73)	-0.11 (-0.14 to -0.07)	<0.001
Madagascar	6.97 (3.05-14.54)	5.5 (2.34-11.86)	-0.76 (-0.82 to -0.7)	<0.001	0.01 (0-0.03)	0.01 (0-0.02)	-1.08 (-1.28 to -0.88)	<0.001	364.68 (194.18-603.58)	291.81 (152.87-485.64)	-0.72 (-0.74 to -0.69)	<0.001	2064.37 (1265.91-3092.34)	1633.64 (997.22-2455.99)	-0.76 (-0.78 to -0.73)	<0.001
Malawi	7.13 (3.01-15.29)	5.56 (2.26-12.22)	-0.81 (-0.88 to -0.73)	<0.001	0.01 (0-0.02)	0.01 (0-0.02)	-1.06 (-1.26 to -0.86)	<0.001	383.5 (204.37-631.9)	299.84 (156.02-501.02)	-0.79 (-0.83 to -0.76)	<0.001	2163.61 (1326.98-3256.47)	1688.43 (1030.85-2551.24)	-0.8 (-0.84 to -0.76)	<0.001
Malaysia	2.29 (0.85-5.18)	1.85 (0.66-4.09)	-0.69 (-0.8 to -0.58)	<0.001	0 (0-0)	0 (0-0)	3.19 (2.2 to 4.18)	<0.001	156.67 (84.07-256.51)	127.58 (68.63-210.73)	-0.67 (-0.72 to -0.62)	<0.001	717.62 (438.83-1080.78)	580.51 (343.47-886.79)	-0.7 (-0.73 to -0.67)	<0.001
Maldives	4.36 (1.51-10.63)	2.23 (0.88-4.7)	-2.18 (-2.24 to -2.12)	<0.001	0.03 (0-0.11)	0.01 (0-0.02)	-4.17 (-4.35 to -3.99)	<0.001	191.79 (103.3-317.81)	123.29 (65.9-203.28)	-1.44 (-1.49 to -1.39)	<0.001	871.91 (531.07-1319.12)	562.11 (337.62-852.05)	-1.41 (-1.47 to -1.36)	<0.001
Mali	9.54 (3.88-20.9)	8.16 (3.25-17.34)	-0.49 (-0.51 to -0.47)	<0.001	0 (0-0)	0 (0-0)	1.17 (0.79 to 1.56)	<0.001	544.61 (294.25-895.74)	465.67 (246.05-777.31)	-0.49 (-0.52 to -0.46)	<0.001	3034.23 (1892.36-4583.21)	2577.29 (1587.77-3868.92)	-0.52 (-0.54 to -0.5)	<0.001
Malta	5.78 (2.35-12.87)	5.28 (2.12-11.55)	-0.32 (-0.52 to -0.13)	0.001	0 (0-0)	0 (0-0)	-4.74 (-5.42 to -4.05)	<0.001	296.21 (158.2-489.72)	277.29 (147.8-455.01)	-0.27 (-0.55 to 0)	0.053	1820.47 (1108.01-2767.87)	1660.25 (1015.55-2492.33)	-0.33 (-0.5 to -0.15)	<0.001
Marshall Islands	2.6 (0.97-5.73)	2.08 (0.79-4.7)	-0.73 (-0.81 to -0.65)	<0.001	0 (0-0)	0 (0-0)	1.66 (1.51 to 1.81)	<0.001	177.89 (94.13-296.57)	144.49 (77.47-241.27)	-0.67 (-0.71 to -0.63)	<0.001	815.55 (492.35-1251.58)	648.84 (392.73-998.09)	-0.74 (-0.78 to -0.7)	<0.001
Mauritania	8.81 (3.58-19.11)	6.42 (2.5-14.1)	-0.98 (-1.02 to -0.95)	<0.001	0 (0-0)	0 (0-0)	0.9 (0.51 to 1.28)	<0.001	501.19 (270.25-820.28)	368.51 (196.83-617.53)	-0.98 (-1 to -0.96)	<0.001	2779.84 (1728.18-4140.01)	2027.98 (1241.22-3059.35)	-1.01 (-1.03 to -0.98)	<0.001
Mauritius	2.02 (0.79-4.54)	1.66 (0.61-3.76)	-0.64 (-0.79 to -0.49)	<0.001	0 (0-0)	0 (0-0)	0.49 (-2.88 to 3.97)	0.781	134.19 (72.23-223.57)	108.17 (58.2-178.59)	-0.71 (-0.74 to -0.69)	<0.001	619.96 (378.52-949.64)	498.83 (299.95-755.6)	-0.7 (-0.76 to -0.64)	<0.001
Mexico	6.44 (3.34-12.53)	4.91 (2.33-9.79)	-0.89 (-1.3 to -0.48)	<0.001	0.02 (0.01-0.02)	0 (0-0)	-6.07 (-7.54 to -4.57)	<0.001	358.12 (214.16-543.56)	308.19 (188.1-461.41)	-0.44 (-0.84 to -0.03)	0.035	1769.94 (1192.06-2500.61)	1518.32 (1044.44-2121.56)	-0.52 (-1.06 to 0.03)	0.063
Micronesia (Federated States of)	2.68 (1.02-6.18)	1.95 (0.67-4.26)	-1.03 (-1.14 to -0.92)	<0.001	0 (0-0)	0 (0-0)	0.73 (0.66 to 0.81)	<0.001	183.51 (96.97-304.57)	134.35 (71.65-221.68)	-1.01 (-1.12 to -0.9)	<0.001	836.89 (512.15-1267.56)	607.52 (368.37-922.31)	-1.03 (-1.13 to -0.94)	<0.001
Monaco	6.05 (2.36-13.2)	5.83 (2.29-12.94)	-0.12 (-0.18 to -0.06)	<0.001	0 (0-0)	0 (0-0)	-1.92 (-2.02 to -1.82)	<0.001	305.58 (160.73-508.19)	305.78 (160-504.33)	-0.03 (-0.11 to 0.06)	0.52	1890.62 (1160.25-2875.37)	1832.47 (1127.2-2771.04)	-0.1 (-0.12 to -0.08)	<0.001
Mongolia	1.74 (0.66-3.79)	1.43 (0.53-3.21)	-0.62 (-0.81 to -0.43)	<0.001	0 (0-0)	0 (0-0)	-3.06 (-3.65 to -2.47)	<0.001	177.18 (101.84-280.93)	144.31 (84.35-228.22)	-0.64 (-0.76 to -0.52)	<0.001	553.27 (326.87-860.96)	452.19 (270.7-705.28)	-0.63 (-0.74 to -0.51)	<0.001
Montenegro	1.89 (0.71-4.04)	1.59 (0.63-3.33)	-0.52 (-0.59 to -0.45)	<0.001	0 (0-0)	0 (0-0)	-1.47 (-2.36 to -0.57)	0.001	198.97 (118.62-311.99)	168.97 (102.57-260.75)	-0.52 (-0.54 to -0.5)	<0.001	598.06 (362.1-936.01)	505.9 (314.46-779.07)	-0.53 (-0.55 to -0.52)	<0.001
Morocco	8.38 (3.65-17.64)	6.97 (2.9-14.59)	-0.57 (-0.62 to -0.52)	<0.001	0 (0-0)	0 (0-0)	-1.08 (-1.21 to -0.96)	<0.001	476.36 (283.43-738.36)	394.93 (230.35-611.94)	-0.58 (-0.62 to -0.54)	<0.001	2669.36 (1670.19-3889.73)	2229.75 (1376.65-3250.27)	-0.56 (-0.59 to -0.54)	<0.001
Mozambique	6.93 (2.98-14.74)	5.94 (2.44-12.85)	-0.5 (-0.54 to -0.46)	<0.001	0.01 (0-0.03)	0.01 (0-0.02)	-0.9 (-1.09 to -0.72)	<0.001	366.59 (195.36-614.33)	319.93 (166.52-531.89)	-0.44 (-0.45 to -0.43)	<0.001	2083.52 (1263.01-3169.35)	1809.03 (1097.77-2730.12)	-0.45 (-0.47 to -0.44)	<0.001
Myanmar	2.48 (0.98-5.35)	2.01 (0.79-4.39)	-0.69 (-0.77 to -0.6)	<0.001	0 (0-0.01)	0 (0-0.01)	0.07 (-0.09 to 0.23)	0.384	164.5 (86.7-273.78)	132.27 (69.58-219.05)	-0.71 (-0.77 to -0.64)	<0.001	751.25 (448.1-1152.4)	600.95 (364.51-916.94)	-0.72 (-0.77 to -0.68)	<0.001
Namibia	5.69 (2.28-12.5)	4.84 (1.92-10.63)	-0.53 (-0.62 to -0.44)	<0.001	0 (0-0.01)	0 (0-0.01)	-0.64 (-0.95 to -0.33)	<0.001	337.4 (179.81-560.69)	289.2 (152.81-481.86)	-0.49 (-0.52 to -0.47)	<0.001	1761.17 (1077.8-2691.73)	1503.71 (916.07-2281.47)	-0.51 (-0.53 to -0.49)	<0.001
Nauru	2.78 (1.05-6.26)	2.2 (0.8-4.93)	-0.75 (-0.84 to -0.66)	<0.001	0 (0-0)	0 (0-0)	1.39 (1.19 to 1.6)	<0.001	189.92 (100.62-314.96)	152.41 (81.03-253.03)	-0.72 (-0.79 to -0.65)	<0.001	867.95 (520.5-1315.14)	684.2 (411-1043.36)	-0.77 (-0.8 to -0.73)	<0.001
Nepal	24.3 (10.5-53.45)	11.59 (5.03-23.94)	-2.38 (-2.53 to -2.23)	<0.001	0 (0-0)	0 (0-0)	-1.2 (-1.32 to -1.08)	<0.001	1052.34 (559.45-1728.05)	522.72 (299.7-836.95)	-2.25 (-2.45 to -2.06)	<0.001	7714.6 (4853.25-11257.57)	3666.22 (2452.24-5195.9)	-2.4 (-2.57 to -2.23)	<0.001
Netherlands	6.13 (2.59-13.03)	6.08 (2.46-13.1)	-0.01 (-0.1 to 0.09)	0.896	0 (0-0.01)	0 (0-0)	-3.49 (-4.81 to -2.15)	<0.001	300.11 (157.58-502.26)	314.44 (165.9-524.84)	0.13 (0.02 to 0.25)	0.022	1857.92 (1129-2825.05)	1890.27 (1142.25-2850.61)	0.08 (0 to 0.16)	0.049
New Zealand	3.07 (1.36-6.19)	2.92 (1.24-5.98)	-0.16 (-0.23 to -0.08)	<0.001	0 (0-0)	0 (0-0)	-6.25 (-9.79 to -2.57)	0.001	228.61 (142.71-332.12)	230.48 (148.55-325.18)	0.03 (-0.12 to 0.17)	0.709	944.71 (655.84-1313.74)	927.01 (664.28-1250.97)	-0.06 (-0.15 to 0.04)	0.249
Nicaragua	7.29 (3.02-15.72)	4.41 (1.7-9.59)	-1.61 (-1.68 to -1.55)	<0.001	0.01 (0-0.02)	0 (0-0)	-4.19 (-4.68 to -3.7)	<0.001	432.05 (231.11-719.77)	276.69 (146.42-456.01)	-1.43 (-1.49 to -1.37)	<0.001	2162.76 (1328.13-3274.59)	1364.16 (831.3-2058.64)	-1.48 (-1.49 to -1.46)	<0.001
Niger	9.75 (3.9-21.28)	9.03 (3.59-19.33)	-0.24 (-0.29 to -0.19)	<0.001	0 (0-0)	0 (0-0)	0.92 (0.62 to 1.22)	<0.001	558.34 (297.59-909.89)	513.27 (268.83-844.1)	-0.26 (-0.3 to -0.23)	<0.001	3103.34 (1919.76-4645.18)	2854.03 (1755.35-4252.48)	-0.27 (-0.29 to -0.24)	<0.001
Nigeria	9.24 (4.28-18.93)	7.13 (3.29-14.74)	-0.82 (-0.84 to -0.8)	<0.001	0 (0-0)	0 (0-0)	0.9 (0.63 to 1.17)	<0.001	541.97 (335.58-814.16)	413.97 (253.74-620.68)	-0.86 (-0.87 to -0.85)	<0.001	2953.03 (2061.36-4050.11)	2264.01 (1576.64-3137.59)	-0.84 (-0.87 to -0.82)	<0.001
Niue	2.45 (0.94-5.43)	1.98 (0.72-4.42)	-0.69 (-0.7 to -0.67)	<0.001	0 (0-0)	0 (0-0)	2.72 (2.47 to 2.97)	<0.001	168.18 (88.04-277.24)	137.18 (73.13-228.14)	-0.66 (-0.67 to -0.64)	<0.001	771.45 (467.6-1171.31)	618.72 (371.86-940.47)	-0.71 (-0.73 to -0.7)	<0.001
North Macedonia	1.87 (0.72-3.89)	1.48 (0.56-3.16)	-0.77 (-0.87 to -0.67)	<0.001	0 (0-0)	0 (0-0)	-0.37 (-0.76 to 0.02)	0.065	197.77 (119.3-308.23)	156.92 (93.57-243.22)	-0.74 (-0.8 to -0.69)	<0.001	595.04 (361.36-929.3)	470.97 (285.27-724.99)	-0.75 (-0.81 to -0.7)	<0.001
Northern Mariana Islands	2.24 (0.8-5.05)	1.87 (0.68-4.11)	-0.57 (-0.62 to -0.52)	<0.001	0 (0-0)	0 (0-0)	1.26 (-0.15 to 2.7)	0.08	151.75 (79.93-253.36)	128.54 (68.1-210.52)	-0.53 (-0.55 to -0.52)	<0.001	700.08 (420.71-1082.39)	583.72 (347.59-884.29)	-0.58 (-0.6 to -0.57)	<0.001
Norway	7.72 (3.54-15.73)	7.07 (3.22-14.41)	-0.26 (-0.34 to -0.18)	<0.001	0 (0-0)	0 (0-0)	-1.39 (-4.1 to 1.4)	0.326	405.86 (243.3-606.85)	380.72 (227.26-565.79)	-0.22 (-0.27 to -0.17)	<0.001	2441 (1675.24-3343.7)	2237.02 (1530.99-3057.51)	-0.26 (-0.33 to -0.19)	<0.001
Oman	9.59 (4.04-20.13)	6.77 (2.85-14)	-1.09 (-1.2 to -0.98)	<0.001	0 (0-0)	0 (0-0)	-3.03 (-3.47 to -2.59)	<0.001	541.05 (316.44-842.56)	382.95 (221.09-603.57)	-1.1 (-1.13 to -1.06)	<0.001	3049.21 (1873.27-4543.15)	2157.5 (1319.43-3187.57)	-1.09 (-1.15 to -1.03)	<0.001
Pakistan	20.86 (9.8-43.33)	13.15 (6.09-27.1)	-1.48 (-1.51 to -1.44)	<0.001	0 (0-0)	0 (0-0)	0.7 (0.51 to 0.9)	<0.001	966.87 (595.97-1446.85)	604.5 (365.47-905.42)	-1.51 (-1.53 to -1.48)	<0.001	6627.59 (4723.74-8975.54)	4171.28 (2963.11-5627.9)	-1.48 (-1.5 to -1.45)	<0.001
Palau	2.12 (0.79-4.71)	1.78 (0.63-4.03)	-0.57 (-0.68 to -0.47)	<0.001	0 (0-0)	0 (0-0)	-0.01 (-0.2 to 0.19)	0.927	144.8 (76.37-240.72)	122.75 (65.56-202.81)	-0.53 (-0.58 to -0.48)	<0.001	669.06 (400-1018.04)	560.31 (335.11-854.12)	-0.58 (-0.63 to -0.53)	<0.001
Palestine	10.35 (4.3-21.25)	8.06 (3.45-17.05)	-0.79 (-0.86 to -0.72)	<0.001	0 (0-0)	0 (0-0)	-4.15 (-4.96 to -3.33)	<0.001	579.61 (335.98-908.45)	451.66 (263.98-714.84)	-0.8 (-0.85 to -0.76)	<0.001	3293.02 (2045.79-4878.39)	2577.22 (1575.64-3854.38)	-0.78 (-0.82 to -0.74)	<0.001
Panama	6.1 (2.48-13.25)	4.41 (1.72-9.72)	-1.05 (-1.12 to -0.99)	<0.001	0 (0-0.01)	0 (0-0)	-4.5 (-5.35 to -3.65)	<0.001	367.65 (193.3-606.59)	277.8 (147.32-456.76)	-0.9 (-0.94 to -0.86)	<0.001	1838.07 (1128.91-2783.5)	1368.25 (848-2060.22)	-0.95 (-0.98 to -0.93)	<0.001
Papua New Guinea	2.57 (0.95-5.55)	2.37 (0.89-5.49)	-0.24 (-0.28 to -0.21)	<0.001	0 (0-0)	0 (0-0)	1.86 (1.54 to 2.19)	<0.001	176.23 (93.7-294.82)	164.39 (88.12-274.58)	-0.21 (-0.25 to -0.17)	<0.001	809.24 (484.64-1243.52)	736.78 (440.99-1127.86)	-0.31 (-0.34 to -0.27)	<0.001
Paraguay	19.62 (8.5-42.51)	13.84 (5.89-29.97)	-1.11 (-1.15 to -1.07)	<0.001	0 (0-0.01)	0 (0-0)	-1.69 (-2.12 to -1.26)	<0.001	754.3 (426.79-1241.85)	541.22 (302.24-899.58)	-1.05 (-1.14 to -0.97)	<0.001	6118.78 (3922.64-8992.99)	4337.68 (2743.8-6375.14)	-1.1 (-1.13 to -1.06)	<0.001
Peru	11.26 (4.77-24.38)	8.06 (3.47-17.51)	-1.05 (-1.07 to -1.03)	<0.001	0.01 (0-0.02)	0 (0-0.01)	-2.42 (-4.14 to -0.67)	0.007	552.38 (301.9-906.2)	408.82 (219.07-665.99)	-0.95 (-1.01 to -0.88)	<0.001	3458.62 (2123.85-5187.17)	2499.32 (1529.87-3736.67)	-1.03 (-1.06 to -1.01)	<0.001
Philippines	2.53 (1.22-5.06)	2.21 (1.07-4.34)	-0.44 (-0.47 to -0.41)	<0.001	0 (0-0)	0 (0-0.01)	1.11 (0.76 to 1.45)	<0.001	165.49 (103.15-244.47)	141.33 (87.14-210.27)	-0.51 (-0.55 to -0.48)	<0.001	761.03 (526.23-1067.22)	645.44 (442.82-906.95)	-0.54 (-0.56 to -0.52)	<0.001
Poland	2.02 (0.89-4.16)	2.25 (1.01-4.56)	0.23 (-0.16 to 0.63)	0.248	0 (0-0)	0 (0-0)	-7.82 (-11.2 to -4.3)	<0.001	210.54 (137.68-300.57)	237.82 (162.4-320.5)	0.28 (-0.19 to 0.75)	0.249	639 (423.88-902.95)	711.86 (496.12-950.35)	0.24 (-0.2 to 0.67)	0.283
Portugal	4.36 (1.73-9.5)	3.72 (1.4-8.05)	-0.48 (-0.65 to -0.32)	<0.001	0 (0-0)	0 (0-0)	-3.16 (-4.66 to -1.64)	<0.001	224.43 (118.37-370.65)	189.27 (101.74-316.23)	-0.57 (-0.69 to -0.45)	<0.001	1361.81 (829.88-2065.35)	1171 (724.2-1776.01)	-0.48 (-0.57 to -0.4)	<0.001
Puerto Rico	9.64 (3.98-21.57)	6.19 (2.46-13.53)	-1.43 (-1.49 to -1.36)	<0.001	0 (0-0)	0 (0-0)	-3.6 (-4.69 to -2.5)	<0.001	465.7 (244.94-758.89)	307.1 (161.32-509.55)	-1.33 (-1.42 to -1.25)	<0.001	3028.41 (1857.68-4505.9)	1942.86 (1176.26-2906.52)	-1.42 (-1.44 to -1.4)	<0.001
Qatar	8.25 (3.56-17.16)	6.05 (2.53-12.48)	-0.99 (-1.06 to -0.92)	<0.001	0 (0-0)	0 (0-0)	-2.2 (-4.8 to 0.47)	0.106	468.25 (276.15-737.12)	344.06 (200.08-545.27)	-0.98 (-0.99 to -0.97)	<0.001	2613.34 (1619.24-3856.1)	1927.35 (1182.19-2899.81)	-0.97 (-0.99 to -0.95)	<0.001
Republic of Korea	1.02 (0.35-2.24)	0.84 (0.28-1.96)	-0.59 (-0.68 to -0.5)	<0.001	0 (0-0)	0 (0-0)	-2.63 (-3.35 to -1.91)	<0.001	68.05 (33.75-118.61)	56.56 (27.85-96.43)	-0.59 (-0.65 to -0.53)	<0.001	311.46 (179.81-491.77)	260.1 (147.8-406.17)	-0.58 (-0.61 to -0.55)	<0.001
Republic of Moldova	2.55 (1.07-5.34)	1.85 (0.76-4.04)	-1 (-1.17 to -0.84)	<0.001	0 (0-0.01)	0 (0-0)	-1.92 (-3.07 to -0.76)	0.001	201.6 (112.3-327.6)	151.58 (85.18-254.05)	-0.9 (-0.96 to -0.84)	<0.001	763.15 (465.1-1166.15)	560.34 (339.17-883.4)	-0.96 (-1.06 to -0.86)	<0.001
Romania	1.5 (0.57-3.19)	1.46 (0.55-3.12)	-0.08 (-0.16 to 0.01)	0.086	0 (0-0)	0 (0-0)	-7.07 (-8.38 to -5.73)	<0.001	155.04 (94.43-242.02)	152.3 (89.5-241.65)	-0.05 (-0.11 to 0.01)	0.091	470.02 (289.57-725.78)	457.69 (279.43-713.42)	-0.08 (-0.12 to -0.03)	<0.001
Russian Federation	2.18 (1.02-4.36)	2.13 (0.99-4.18)	-0.02 (-0.21 to 0.17)	0.824	0 (0-0)	0 (0-0)	1.5 (0.42 to 2.6)	0.007	174.29 (110.66-253.56)	175.2 (112.49-251.72)	0.04 (-0.04 to 0.12)	0.344	669.73 (463.75-921.67)	645.51 (447.57-889.26)	-0.08 (-0.19 to 0.04)	0.19
Rwanda	7.43 (3.18-15.66)	5.43 (2.3-12.07)	-0.99 (-1.05 to -0.93)	<0.001	0.02 (0-0.06)	0.01 (0-0.02)	-2.48 (-2.77 to -2.19)	<0.001	372.67 (196.75-621.28)	286.34 (150.95-472.19)	-0.84 (-0.87 to -0.81)	<0.001	2110.56 (1290.1-3154.67)	1608.37 (973.72-2442.86)	-0.87 (-0.9 to -0.85)	<0.001
Saint Kitts and Nevis	10.02 (4.23-21.53)	6.86 (2.77-14.51)	-1.21 (-1.27 to -1.16)	<0.001	0.01 (0-0.01)	0 (0-0)	-4.58 (-4.77 to -4.38)	<0.001	473.27 (252.38-772.39)	335.22 (174.32-568.52)	-1.09 (-1.15 to -1.02)	<0.001	3087 (1904.52-4558.41)	2141.03 (1290.65-3232.33)	-1.15 (-1.19 to -1.11)	<0.001
Saint Lucia	10.33 (4.2-22.34)	6.11 (2.4-13.78)	-1.67 (-1.74 to -1.59)	<0.001	0 (0-0)	0 (0-0)	-4.01 (-4.94 to -3.07)	<0.001	497.51 (262.11-820.15)	303.29 (156.29-504.08)	-1.56 (-1.64 to -1.49)	<0.001	3266.77 (2012.92-4839.62)	1926.59 (1166.86-2884.48)	-1.68 (-1.71 to -1.64)	<0.001
Saint Vincent and the Grenadines	10.54 (4.31-22.95)	7.45 (3.09-16.51)	-1.11 (-1.14 to -1.07)	<0.001	0 (0-0)	0 (0-0)	4.98 (2.15 to 7.89)	<0.001	506.05 (265.98-833.29)	359.73 (183.98-604.96)	-1.09 (-1.19 to -0.98)	<0.001	3314.32 (2029.89-4971.3)	2316.37 (1398.04-3475.7)	-1.15 (-1.17 to -1.13)	<0.001
Samoa	2.08 (0.76-4.67)	1.89 (0.71-4.24)	-0.3 (-0.39 to -0.21)	<0.001	0 (0-0)	0 (0-0)	2.35 (2.22 to 2.49)	<0.001	140.82 (76.36-235.02)	129.25 (69.71-214.47)	-0.26 (-0.31 to -0.21)	<0.001	652.14 (398.44-998.82)	585.84 (355.43-892.06)	-0.35 (-0.4 to -0.3)	<0.001
San Marino	5.68 (2.31-12.51)	5.73 (2.32-12.54)	0.03 (-0.04 to 0.09)	0.444	0 (0-0)	0 (0-0)	-2.79 (-3 to -2.58)	<0.001	290.65 (155.83-481.09)	301.92 (157.18-500.25)	0.12 (0.02 to 0.21)	0.013	1791.41 (1089.67-2733.28)	1804.39 (1105.94-2726.85)	0.03 (0.01 to 0.05)	0.01
Sao Tome and Principe	9.01 (3.66-19.97)	6.12 (2.46-13.19)	-1.25 (-1.28 to -1.22)	<0.001	0 (0-0)	0 (0-0)	-0.62 (-0.9 to -0.35)	<0.001	512.32 (271.28-846.64)	351.49 (187.05-585.84)	-1.21 (-1.23 to -1.19)	<0.001	2840.2 (1753.06-4237.51)	1925.94 (1192.58-2888.86)	-1.25 (-1.27 to -1.22)	<0.001
Saudi Arabia	9.06 (3.8-19.02)	5.38 (2.27-11.23)	-1.67 (-1.74 to -1.6)	<0.001	0 (0-0)	0 (0-0)	-0.99 (-1.37 to -0.62)	<0.001	513.46 (301.55-793.79)	306.29 (177.1-486.51)	-1.65 (-1.68 to -1.62)	<0.001	2881.1 (1799.07-4199.19)	1706.15 (1031.14-2531.92)	-1.67 (-1.71 to -1.63)	<0.001
Senegal	8.97 (3.69-19.26)	6.97 (2.76-15.58)	-0.81 (-0.87 to -0.75)	<0.001	0 (0-0)	0 (0-0)	1.59 (1.33 to 1.85)	<0.001	513.83 (276.83-839.69)	400.32 (213.37-666.27)	-0.8 (-0.81 to -0.78)	<0.001	2850.19 (1775.24-4196.64)	2208.03 (1355.79-3327.74)	-0.8 (-0.82 to -0.78)	<0.001
Serbia	1.61 (0.63-3.56)	1.28 (0.49-2.76)	-0.75 (-0.96 to -0.53)	<0.001	0 (0-0)	0 (0-0)	-0.19 (-2.35 to 2.02)	0.864	167.58 (100.52-267.32)	133.06 (77.73-203.61)	-0.74 (-0.83 to -0.65)	<0.001	505.96 (305.5-789.36)	401.48 (241.12-616.22)	-0.75 (-0.86 to -0.63)	<0.001
Seychelles	2.19 (0.79-4.83)	1.93 (0.71-4.23)	-0.42 (-0.48 to -0.35)	<0.001	0 (0-0)	0 (0-0)	0.14 (-0.71 to 0.99)	0.75	148.6 (77.56-247.14)	133.99 (70.96-220.29)	-0.34 (-0.39 to -0.29)	<0.001	685.83 (410.6-1055.81)	605.71 (368.69-920.06)	-0.41 (-0.45 to -0.36)	<0.001
Sierra Leone	8.7 (3.48-18.78)	6.91 (2.78-15.26)	-0.74 (-0.79 to -0.68)	<0.001	0 (0-0)	0 (0-0)	2.55 (2.22 to 2.89)	<0.001	498.8 (268.48-829.08)	393.99 (206.2-657.34)	-0.75 (-0.79 to -0.71)	<0.001	2761.96 (1704.42-4186.66)	2181.57 (1336.46-3300.94)	-0.75 (-0.79 to -0.71)	<0.001
Singapore	1.01 (0.33-2.34)	0.83 (0.26-2)	-0.63 (-0.77 to -0.49)	<0.001	0 (0-0)	0 (0-0)	-5.6 (-6.43 to -4.77)	<0.001	67.69 (32.27-115.42)	55.76 (27.32-96.39)	-0.62 (-0.68 to -0.55)	<0.001	309.84 (176.56-484.41)	258.36 (146.54-408.11)	-0.59 (-0.64 to -0.54)	<0.001
Slovakia	2.11 (0.86-4.52)	1.75 (0.67-3.77)	-0.6 (-0.81 to -0.4)	<0.001	0 (0-0)	0 (0-0)	-1.75 (-2.44 to -1.06)	<0.001	223.92 (132.79-353.01)	184.65 (108.72-293.81)	-0.61 (-0.8 to -0.41)	<0.001	671.24 (409.43-1045.1)	551.8 (329.63-868.2)	-0.55 (-0.75 to -0.36)	<0.001
Slovenia	1.94 (0.77-4.1)	1.9 (0.75-3.9)	-0.07 (-0.2 to 0.06)	0.31	0 (0-0)	0 (0-0)	-6.5 (-9.57 to -3.33)	<0.001	204.86 (125.06-317.25)	202.42 (124.18-309.47)	-0.03 (-0.09 to 0.02)	0.269	616.01 (380.43-943.49)	604.26 (371.45-924.64)	-0.06 (-0.12 to 0.01)	0.095
Solomon Islands	2.92 (1.11-6.42)	2.38 (0.86-5.3)	-0.63 (-0.75 to -0.52)	<0.001	0 (0-0)	0 (0-0)	2.67 (2.44 to 2.9)	<0.001	199.71 (105.26-330.06)	164.89 (87.82-271.72)	-0.61 (-0.68 to -0.53)	<0.001	913.32 (551.28-1399.18)	739.61 (447.33-1121.39)	-0.68 (-0.74 to -0.61)	<0.001
Somalia	7.54 (3.2-15.98)	6.51 (2.78-13.66)	-0.47 (-0.51 to -0.43)	<0.001	0.01 (0-0.05)	0.01 (0-0.04)	-0.95 (-1.06 to -0.85)	<0.001	387.23 (202.6-639.6)	337.47 (172.9-571.81)	-0.45 (-0.46 to -0.43)	<0.001	2190.01 (1339.36-3324.54)	1910.05 (1138.06-2913.14)	-0.44 (-0.47 to -0.42)	<0.001
South Africa	5.28 (2.59-10.47)	4.14 (1.97-8.23)	-0.78 (-0.83 to -0.73)	<0.001	0.01 (0-0.01)	0 (0-0.01)	-1.35 (-2.33 to -0.36)	0.008	304.06 (187.13-448.06)	245.18 (150.42-365.69)	-0.69 (-0.7 to -0.67)	<0.001	1579.4 (1090.52-2182.68)	1272.31 (874.39-1766.23)	-0.69 (-0.71 to -0.68)	<0.001
South Sudan	6.73 (2.82-14.16)	6.07 (2.59-12.94)	-0.33 (-0.39 to -0.27)	<0.001	0.01 (0-0.03)	0.01 (0-0.03)	0.28 (-0.02 to 0.57)	0.064	358.03 (188.23-598.93)	319.48 (166.22-529.57)	-0.36 (-0.38 to -0.35)	<0.001	2023.8 (1237.5-3080.91)	1807.11 (1097.43-2706.19)	-0.36 (-0.43 to -0.29)	<0.001
Spain	5.24 (2.2-11.56)	5.28 (2.18-11.35)	0.04 (-0.04 to 0.12)	0.308	0 (0-0)	0 (0-0)	-4.27 (-4.99 to -3.55)	<0.001	266.79 (140.06-435.99)	278.34 (148-458.07)	0.16 (0.05 to 0.28)	0.006	1635.69 (993.21-2464.7)	1661.93 (1020.33-2525.31)	0.06 (-0.03 to 0.14)	0.199
Sri Lanka	2.05 (0.78-4.48)	1.79 (0.66-4.15)	-0.44 (-0.59 to -0.3)	<0.001	0 (0-0)	0 (0-0)	1.01 (0.16 to 1.87)	0.02	139.74 (75.4-227.14)	123.12 (64.85-205.68)	-0.42 (-0.49 to -0.34)	<0.001	642.88 (391.2-960.38)	562 (337-863.48)	-0.45 (-0.52 to -0.37)	<0.001
Sudan	10.09 (4.25-20.73)	8 (3.44-16.5)	-0.74 (-0.83 to -0.66)	<0.001	0 (0-0)	0 (0-0)	-1.57 (-1.77 to -1.36)	<0.001	566.37 (329.01-890.84)	449.37 (263.12-704.33)	-0.74 (-0.79 to -0.7)	<0.001	3203.85 (1962.69-4724.57)	2556.8 (1574.32-3806.05)	-0.72 (-0.78 to -0.66)	<0.001
Suriname	10.11 (4.25-22.06)	7.5 (3.06-16.24)	-0.93 (-1.03 to -0.84)	<0.001	0 (0-0.01)	0 (0-0)	-1.25 (-2.5 to 0.01)	0.053	481.53 (253.61-795.56)	366.27 (190.71-612.83)	-0.85 (-0.92 to -0.79)	<0.001	3144.58 (1924.98-4693.54)	2355 (1429.66-3547.72)	-0.92 (-0.96 to -0.89)	<0.001
Sweden	6.95 (3.09-14.55)	3.37 (1.43-7.03)	-2.33 (-2.57 to -2.09)	<0.001	0 (0-0)	0 (0-0)	2.82 (-0.66 to 6.43)	0.114	322.44 (183.27-505.2)	210.22 (124.94-315.52)	-1.41 (-1.62 to -1.2)	<0.001	2192.26 (1504.38-3035.71)	1067.33 (722.74-1490.54)	-2.32 (-2.44 to -2.21)	<0.001
Switzerland	6.14 (2.46-13.31)	6.03 (2.48-13.27)	-0.07 (-0.25 to 0.12)	0.47	0 (0-0)	0 (0-0)	-4.47 (-5.98 to -2.94)	<0.001	309.71 (161.1-519.67)	316.41 (166.71-520.63)	0.04 (-0.24 to 0.31)	0.782	1920.33 (1171.24-2972.57)	1902.02 (1155.23-2899.88)	-0.05 (-0.16 to 0.07)	0.454
Syrian Arab Republic	9.74 (4.11-20.82)	6.88 (2.87-14.5)	-1.11 (-1.17 to -1.06)	<0.001	0 (0-0)	0 (0-0)	-2.02 (-2.5 to -1.54)	<0.001	548.01 (320.97-856.01)	389.49 (229.55-619.89)	-1.09 (-1.11 to -1.06)	<0.001	3095.9 (1915.11-4660.68)	2196.85 (1362.98-3315.07)	-1.1 (-1.12 to -1.08)	<0.001
Taiwan (Province of China)	1.94 (0.74-4.33)	1.44 (0.54-3.27)	-0.93 (-1.13 to -0.72)	<0.001	0 (0-0)	0 (0-0)	-1.16 (-5.14 to 2.99)	0.578	132.18 (70.78-219.03)	101.97 (55.23-169.95)	-0.86 (-0.93 to -0.78)	<0.001	590.86 (356.98-898.66)	440.46 (266.16-675.38)	-0.95 (-0.99 to -0.91)	<0.001
Tajikistan	1.86 (0.71-4)	1.36 (0.52-2.95)	-0.99 (-1.12 to -0.86)	<0.001	0 (0-0)	0 (0-0)	-0.14 (-0.82 to 0.55)	0.69	188.53 (108.61-308.65)	136.95 (78.77-225.18)	-1 (-1.08 to -0.92)	<0.001	586.48 (343.89-925.23)	431.07 (256.82-688.84)	-0.96 (-1.04 to -0.88)	<0.001
Thailand	2.07 (0.77-4.53)	1.59 (0.57-3.6)	-0.88 (-1 to -0.77)	<0.001	0 (0-0)	0 (0-0)	-1.19 (-2.13 to -0.24)	0.014	135.9 (73.7-225.28)	104.3 (56.36-172.55)	-0.86 (-0.88 to -0.84)	<0.001	629.33 (381.04-964.52)	483.47 (290.48-734.3)	-0.88 (-0.93 to -0.84)	<0.001
Timor-Leste	2.89 (1.14-6.32)	2.33 (0.88-5.22)	-0.7 (-0.76 to -0.64)	<0.001	0 (0-0)	0 (0-0.01)	2.43 (1.96 to 2.9)	<0.001	196.67 (104.43-323.28)	156.1 (81.83-260.88)	-0.76 (-0.86 to -0.65)	<0.001	897.07 (549.18-1374.1)	702.91 (425.75-1073.25)	-0.79 (-0.86 to -0.72)	<0.001
Togo	8.9 (3.49-19.22)	6.63 (2.58-14.51)	-0.94 (-0.98 to -0.89)	<0.001	0 (0-0)	0 (0-0)	1.15 (1 to 1.29)	<0.001	510.17 (272.1-850)	379.93 (202.21-629.08)	-0.93 (-0.99 to -0.87)	<0.001	2825.57 (1767.95-4257.51)	2096.05 (1283.5-3163.21)	-0.95 (-0.99 to -0.91)	<0.001
Tokelau	2.89 (1.07-6.57)	2.43 (0.94-5.38)	-0.55 (-0.58 to -0.53)	<0.001	0 (0-0)	0 (0-0)	2.44 (1.31 to 3.58)	<0.001	197.78 (104.71-325.58)	169.3 (91.81-282.61)	-0.51 (-0.54 to -0.47)	<0.001	904.38 (547-1382.07)	757.86 (461.18-1159.71)	-0.58 (-0.59 to -0.56)	<0.001
Tonga	2.37 (0.9-5.21)	2.08 (0.75-4.68)	-0.44 (-0.49 to -0.38)	<0.001	0 (0-0)	0 (0-0)	1.04 (0.8 to 1.29)	<0.001	161.94 (88.05-267.6)	143.95 (75.22-240.11)	-0.38 (-0.39 to -0.37)	<0.001	741.64 (449.71-1121.94)	650.93 (391.43-995.75)	-0.42 (-0.47 to -0.37)	<0.001
Trinidad and Tobago	9.01 (3.76-19.7)	6.35 (2.58-13.79)	-1.12 (-1.16 to -1.08)	<0.001	0 (0-0)	0 (0-0)	-1.61 (-2.5 to -0.72)	<0.001	434.71 (228.27-718.25)	312.52 (164.35-519.86)	-1.03 (-1.11 to -0.95)	<0.001	2811.44 (1711.59-4184.7)	1988.38 (1209.06-3003.42)	-1.1 (-1.13 to -1.08)	<0.001
Tunisia	8.17 (3.41-17.64)	6.45 (2.64-13.77)	-0.73 (-0.79 to -0.67)	<0.001	0 (0-0)	0 (0-0)	-1.47 (-1.65 to -1.29)	<0.001	462.2 (268.96-715.58)	366.74 (212.67-575.55)	-0.73 (-0.77 to -0.69)	<0.001	2589.95 (1595.24-3828.64)	2059.27 (1265.12-3032.54)	-0.73 (-0.75 to -0.7)	<0.001
Turkey	7.65 (3.33-15.76)	6.05 (2.54-12.72)	-0.74 (-0.8 to -0.67)	<0.001	0 (0-0.01)	0 (0-0)	-5.37 (-6.83 to -3.89)	<0.001	431.03 (254.94-671.56)	341.18 (196.78-541.8)	-0.72 (-0.77 to -0.67)	<0.001	2390.28 (1487.39-3538.36)	1909.71 (1172.78-2850.18)	-0.71 (-0.74 to -0.69)	<0.001
Turkmenistan	1.77 (0.73-3.72)	1.42 (0.52-3.08)	-0.7 (-0.91 to -0.49)	<0.001	0 (0-0)	0 (0-0)	-0.6 (-1.46 to 0.27)	0.176	178.7 (106.27-275.38)	142.11 (81.98-226.08)	-0.72 (-0.9 to -0.54)	<0.001	558.52 (335.81-852.91)	446.23 (268.41-696.56)	-0.7 (-0.86 to -0.55)	<0.001
Tuvalu	2.37 (0.87-5.43)	1.9 (0.72-4.33)	-0.72 (-0.84 to -0.61)	<0.001	0 (0-0)	0 (0-0)	0.05 (-0.14 to 0.24)	0.608	160.5 (86.4-263.46)	130.73 (69.61-216.1)	-0.66 (-0.73 to -0.58)	<0.001	739.21 (446.63-1129.34)	592.35 (355.36-900.08)	-0.72 (-0.79 to -0.65)	<0.001
Uganda	7.27 (3.04-15.26)	6.08 (2.62-12.95)	-0.58 (-0.65 to -0.51)	<0.001	0.01 (0-0.02)	0.01 (0-0.02)	0 (-0.36 to 0.36)	0.985	393.85 (207.7-650.19)	327.79 (168.48-543.42)	-0.59 (-0.63 to -0.55)	<0.001	2239.1 (1362.69-3412.01)	1847.34 (1112.51-2757.38)	-0.62 (-0.68 to -0.57)	<0.001
Ukraine	2.24 (0.91-4.58)	1.85 (0.77-3.74)	-0.57 (-0.72 to -0.42)	<0.001	0 (0-0)	0 (0-0)	0.35 (-0.71 to 1.43)	0.52	181.98 (114.65-266.59)	154.32 (97.55-219.43)	-0.51 (-0.59 to -0.44)	<0.001	697.51 (479.45-970.72)	572.36 (393.06-795.61)	-0.6 (-0.7 to -0.5)	<0.001
United Arab Emirates	8.08 (3.45-17.44)	5.2 (2.17-11.1)	-1.38 (-1.46 to -1.31)	<0.001	0 (0-0)	0 (0-0)	-1.54 (-2.85 to -0.21)	0.024	463.15 (273.66-721.62)	300.7 (171.88-466.93)	-1.35 (-1.42 to -1.28)	<0.001	2578.5 (1600.3-3824.76)	1665.98 (1032.8-2455.15)	-1.38 (-1.43 to -1.34)	<0.001
United Kingdom	6.46 (2.95-13.3)	7.71 (3.58-15.9)	0.56 (0.5 to 0.62)	<0.001	0 (0-0)	0 (0-0)	-4.53 (-6.3 to -2.72)	<0.001	335.22 (197.07-513.04)	374.93 (232.46-550.95)	0.34 (0.29 to 0.39)	<0.001	2018.3 (1356.48-2826.99)	2435.84 (1702.69-3287.75)	0.59 (0.53 to 0.65)	<0.001
United Republic of Tanzania	7.02 (2.94-15.22)	5.8 (2.31-12.87)	-0.59 (-0.64 to -0.54)	<0.001	0.01 (0-0.02)	0 (0-0.01)	-1.7 (-1.88 to -1.51)	<0.001	376.11 (196.93-628.11)	314.77 (164.52-522.31)	-0.57 (-0.59 to -0.55)	<0.001	2135.42 (1301.56-3225.96)	1775.24 (1074.98-2689.31)	-0.59 (-0.61 to -0.57)	<0.001
United States of America	2.98 (1.38-6.07)	1.97 (0.89-3.97)	-0.95 (-0.98 to -0.91)	<0.001	0 (0-0)	0 (0-0)	-0.38 (-1.6 to 0.87)	0.552	222.23 (140.4-327.16)	180.24 (117.25-255.03)	-0.9 (-1 to -0.79)	<0.001	933.91 (640.22-1303.3)	617.93 (428.46-846.21)	-0.94 (-0.97 to -0.92)	<0.001
United States Virgin Islands	10.39 (4.18-22.34)	7.71 (3.14-16.39)	-1.27 (-1.45 to -1.09)	<0.001	0 (0-0)	0 (0-0)	-0.85 (-1.62 to -0.08)	0.03	499.07 (261.4-822.42)	376.52 (198.14-629.2)	-0.62 (-1.04 to -0.2)	0.004	3270.66 (2003.11-4909.52)	2428.89 (1482.14-3640.57)	-1.25 (-1.41 to -1.09)	<0.001
Uruguay	4.83 (1.97-10.57)	4.26 (1.67-9.44)	-0.4 (-0.47 to -0.34)	<0.001	0 (0-0)	0 (0-0)	-0.61 (-3.07 to 1.9)	0.629	299.61 (163.63-490.59)	264.86 (140.66-438.46)	-0.4 (-0.42 to -0.38)	<0.001	1519.88 (941.7-2304.2)	1339.37 (822.13-2041.58)	-0.41 (-0.44 to -0.37)	<0.001
Uzbekistan	1.75 (0.66-3.81)	1.34 (0.52-2.9)	-0.83 (-1 to -0.66)	<0.001	0 (0-0)	0 (0-0)	0.13 (-1.85 to 2.15)	0.896	177.71 (103.08-281.26)	135.44 (77.43-216.99)	-0.85 (-0.95 to -0.75)	<0.001	554.89 (331.91-866.56)	426.67 (251.36-666.02)	-0.82 (-0.91 to -0.72)	<0.001
Vanuatu	2.67 (1.01-5.95)	2.16 (0.79-4.9)	-0.67 (-0.81 to -0.54)	<0.001	0 (0-0)	0 (0-0)	1.89 (1.54 to 2.25)	<0.001	183.32 (98.93-306.63)	149.98 (79.9-250.51)	-0.66 (-0.75 to -0.56)	<0.001	835.64 (507.15-1275.39)	674.12 (404.86-1032.74)	-0.69 (-0.78 to -0.6)	<0.001
Venezuela (Bolivarian Republic of)	6.73 (2.88-14.04)	4.34 (1.66-9.22)	-1.4 (-1.46 to -1.34)	<0.001	0.01 (0-0.02)	0 (0-0.01)	-3.9 (-4.92 to -2.86)	<0.001	387.27 (203.96-640.73)	266.94 (139.02-436.58)	-1.17 (-1.26 to -1.08)	<0.001	1932.89 (1193.14-2932.49)	1315.75 (802.39-1977.71)	-1.23 (-1.25 to -1.21)	<0.001
Viet Nam	2.26 (0.83-5.11)	1.74 (0.62-3.84)	-0.85 (-0.92 to -0.79)	<0.001	0 (0-0)	0 (0-0)	0.47 (0.3 to 0.64)	<0.001	153.39 (80.97-251.27)	118.3 (62.22-196.46)	-0.84 (-0.92 to -0.75)	<0.001	704.13 (432.87-1065.62)	541.54 (321.93-828.07)	-0.85 (-0.91 to -0.79)	<0.001
Yemen	10.56 (4.46-21.83)	8.4 (3.58-17.75)	-0.72 (-0.79 to -0.65)	<0.001	0 (0-0)	0 (0-0)	0.05 (-0.55 to 0.64)	0.878	597.38 (353.31-917.83)	470.96 (274.03-744.45)	-0.76 (-0.81 to -0.71)	<0.001	3401.8 (2110.64-4992.51)	2696.94 (1668-4012.7)	-0.74 (-0.78 to -0.69)	<0.001
Zambia	7.28 (3.14-15.43)	5.73 (2.35-12.32)	-0.77 (-0.82 to -0.72)	<0.001	0.01 (0-0.03)	0.01 (0-0.02)	-1.73 (-1.97 to -1.48)	<0.001	381.05 (200.39-632.04)	308.41 (160.09-514.34)	-0.68 (-0.7 to -0.66)	<0.001	2162.77 (1301.92-3252.08)	1735.88 (1057.31-2642.08)	-0.71 (-0.73 to -0.7)	<0.001
Zimbabwe	5.99 (2.48-13.02)	5.06 (2.04-11.11)	-0.53 (-0.59 to -0.47)	<0.001	0 (0-0.01)	0 (0-0.01)	1.45 (0.82 to 2.08)	<0.001	354.42 (188.58-579.74)	298.36 (159.09-493.85)	-0.54 (-0.58 to -0.5)	<0.001	1850.47 (1137.25-2797.47)	1551.32 (951.28-2346.84)	-0.56 (-0.58 to -0.53)	<0.001
Abbreviations: ASDR age-standardized DALYs rate; ASMR age-standardized mortality rate；ASIR age-standardized incidence rate；ASPR age-standardized prevalence rate; CI confidence interval；AAPC, average annual percentage change.
