# Supplementary material for: Rising global burden of common gynecological diseases in women of childbearing age from 1990 to 2021: an update from the Global Burden of Disease Study 2021
Source: Reprod Health. 2025 Apr 21;22:57. doi: 10.1186/s12978-025-02013-1 (PMC12010537; doi:10.1186/s12978-025-02013-1)
Supplement: Supplementary file 12 — Additional file 12. [file 12978_2025_2013_MOESM12_ESM.xlsx]

## Sheet: Sheet1
Table S10. Burden of cervical cancer among women of childbearing age in 2021 and their average percentage changes from 1990 to 2021 at the global, regional and national levels.
Characteristics	ASDR (per 100,000 population)				ASMR (per 100,000 population)				ASIR (per 100,000 population)				ASPR (per 100,000 population)
	1990	2021	AAPC (95% CI)	P-value	1990	2021	AAPC (95% CI)	P-value	1990	2021	AAPC (95% CI)	P-value	1990	2021	AAPC (95% CI)	P-value
Global	299.09 (270.89-330.61)	206.68 (185.28-230.25)	-1.2 (-1.33 to -1.08)	<0.001	5.91 (5.36-6.54)	4.02 (3.61-4.47)	-1.26 (-1.38 to -1.13)	<0.001	17.21 (15.92-18.6)	15.21 (13.77-16.76)	-0.4 (-0.49 to -0.31)	<0.001	101.54 (94.62-108.7)	101.49 (92.14-111.81)	-0.01 (-0.11 to 0.09)	0.855
Age group (years)
15-19	20.28 (17.49-23.23)	15.81 (13.25-19.27)	-0.87 (-1.13 to -0.61)	<0.001	0.27 (0.24-0.31)	0.21 (0.18-0.26)	-0.89 (-1.15 to -0.63)	<0.001	0.93 (0.81-1.04)	0.92 (0.79-1.12)	-0.1 (-0.28 to 0.09)	0.313	5.85 (5.16-6.53)	6.28 (5.42-7.57)	0.15 (-0.04 to 0.34)	0.125
20-24	50.13 (44.03-58.12)	43.55 (37.39-51.41)	-0.43 (-0.68 to -0.18)	0.001	0.72 (0.64-0.84)	0.62 (0.54-0.74)	-0.45 (-0.7 to -0.21)	<0.001	2.59 (2.33-2.92)	2.75 (2.4-3.19)	0.21 (-0.04 to 0.45)	0.096	16.55 (14.95-18.55)	18.73 (16.47-21.51)	0.4 (0.18 to 0.62)	<0.001
25-29	115.77 (102.73-129.21)	91.29 (80.46-101.69)	-0.75 (-0.94 to -0.55)	<0.001	1.78 (1.58-1.99)	1.4 (1.23-1.56)	-0.77 (-0.96 to -0.58)	<0.001	7.94 (7.3-8.59)	7.58 (6.81-8.32)	-0.12 (-0.38 to 0.14)	0.356	55.94 (51.74-60.25)	55.79 (50.59-60.92)	0.02 (-0.24 to 0.28)	0.864
30-34	244.53 (220.9-271.28)	173.48 (153.87-195.42)	-1.2 (-1.41 to -0.99)	<0.001	4.08 (3.71-4.56)	2.86 (2.54-3.22)	-1.24 (-1.46 to -1.01)	<0.001	18.03 (16.83-19.46)	16.12 (14.55-17.79)	-0.41 (-0.69 to -0.13)	0.004	127.37 (119.34-136.55)	120.46 (109.39-132.53)	-0.21 (-0.42 to 0.01)	0.059
35-39	425.46 (383.58-466.83)	293.67 (264.29-325.56)	-1.17 (-1.3 to -1.05)	<0.001	7.81 (7.06-8.57)	5.33 (4.8-5.95)	-1.21 (-1.34 to -1.08)	<0.001	27.28 (25.29-29.22)	24.13 (21.8-26.46)	-0.39 (-0.53 to -0.25)	<0.001	176.91 (165.08-189.17)	171.1 (155.58-187.83)	-0.09 (-0.22 to 0.04)	0.177
40-44	663.66 (601.22-732.64)	454.9 (412.22-502.66)	-1.23 (-1.38 to -1.09)	<0.001	13.53 (12.24-14.93)	9.19 (8.33-10.19)	-1.24 (-1.38 to -1.11)	<0.001	36.19 (33.35-39.07)	31.75 (29.04-34.82)	-0.42 (-0.61 to -0.24)	<0.001	201.48 (187.58-214.66)	204.85 (187.53-223.16)	0.06 (-0.11 to 0.23)	0.52
45-49	832.6 (763.08-917.68)	543.09 (488.42-602.13)	-1.39 (-1.61 to -1.17)	<0.001	19 (17.36-21.01)	12.27 (11.1-13.59)	-1.42 (-1.63 to -1.2)	<0.001	40.41 (37.52-43.88)	34.15 (30.96-37.6)	-0.52 (-0.76 to -0.27)	<0.001	189.42 (177.17-201.88)	198.07 (178.97-220.62)	0.18 (0.03 to 0.34)	0.022
Socio-demographic index
High SDI	144.17 (138.27-150.69)	75.66 (71.89-79.82)	-2.08 (-2.2 to -1.96)	<0.001	2.71 (2.61-2.81)	1.41 (1.35-1.47)	-2.11 (-2.2 to -2.01)	<0.001	18.88 (18.16-19.65)	11.74 (11.11-12.38)	-1.51 (-1.67 to -1.36)	<0.001	139.6 (134.03-145.56)	92.08 (87-97.14)	-1.32 (-1.49 to -1.15)	<0.001
High-middle SDI	191.33 (171.68-212.78)	134.37 (116.78-153.69)	-1.13 (-1.35 to -0.9)	<0.001	3.76 (3.38-4.17)	2.59 (2.25-2.96)	-1.19 (-1.42 to -0.96)	<0.001	12.27 (11.12-13.55)	13.76 (11.74-15.99)	0.38 (0.1 to 0.65)	0.007	78.84 (71.5-86.95)	103.47 (87.9-120.59)	0.91 (0.66 to 1.15)	<0.001
Middle SDI	292.07 (263.61-322.81)	182.76 (164.35-203)	-1.5 (-1.66 to -1.35)	<0.001	5.8 (5.25-6.4)	3.57 (3.22-3.96)	-1.55 (-1.7 to -1.4)	<0.001	15.91 (14.42-17.55)	14.98 (13.34-16.82)	-0.16 (-0.36 to 0.03)	0.093	90.86 (82.06-100.42)	103.42 (91.48-116.96)	0.46 (0.2 to 0.72)	<0.001
Low-middle SDI	444.94 (379.02-516.98)	268.36 (232.81-310.31)	-1.65 (-1.85 to -1.45)	<0.001	8.92 (7.62-10.35)	5.29 (4.6-6.09)	-1.71 (-1.9 to -1.52)	<0.001	19.62 (16.73-22.58)	16 (13.86-18.42)	-0.7 (-0.92 to -0.49)	<0.001	97.74 (82.94-112.77)	95.99 (83.11-110.6)	-0.02 (-0.19 to 0.15)	0.811
Low SDI	699.78 (577.12-858.94)	429.84 (348.76-529.04)	-1.56 (-1.71 to -1.42)	<0.001	14.05 (11.61-17.2)	8.51 (6.92-10.47)	-1.61 (-1.75 to -1.46)	<0.001	27.65 (22.63-33.87)	20.89 (16.9-25.6)	-0.91 (-1.03 to -0.78)	<0.001	125.69 (102.22-154.26)	112.11 (90.41-138.25)	-0.37 (-0.54 to -0.2)	<0.001
Region
Andean Latin America	547.01 (442.8-669.19)	324.51 (235.4-437.54)	-1.68 (-2.83 to -0.52)	0.005	10.95 (8.9-13.34)	6.42 (4.67-8.67)	-1.72 (-2.87 to -0.56)	0.004	27.41 (21.88-33.9)	25.91 (18.3-35.69)	-0.18 (-1.32 to 0.97)	0.759	156.62 (121.33-199.26)	184.34 (130.04-255.77)	0.54 (-0.38 to 1.48)	0.25
Australasia	170.5 (142.72-202.23)	60.17 (48.11-74.82)	-3.33 (-3.98 to -2.66)	<0.001	3.21 (2.69-3.8)	1.1 (0.89-1.36)	-3.41 (-4.07 to -2.74)	<0.001	18.42 (14.83-22.84)	9.9 (7.45-12.96)	-1.94 (-2.69 to -1.18)	<0.001	139.21 (111.92-172.5)	79.67 (59.59-104.73)	-1.74 (-2.49 to -0.99)	<0.001
Caribbean	547.99 (446.92-680.6)	452.82 (331.6-610.25)	-0.54 (-0.84 to -0.24)	<0.001	10.69 (8.71-13.26)	8.75 (6.45-11.75)	-0.63 (-0.96 to -0.3)	<0.001	30.47 (25.54-36.68)	29.04 (22.07-37.53)	-0.15 (-0.56 to 0.27)	0.482	182.77 (153.14-220.29)	187 (142.87-238.82)	0.06 (-0.52 to 0.64)	0.846
Central Asia	274.35 (250.43-299.67)	181.34 (152.8-213.89)	-1.24 (-1.65 to -0.83)	<0.001	5.4 (4.94-5.9)	3.61 (3.05-4.25)	-1.21 (-1.61 to -0.8)	<0.001	17.3 (15.65-19.12)	14.05 (11.8-16.6)	-0.53 (-0.99 to -0.07)	0.024	108.22 (96.35-121.11)	93.3 (77.79-111.46)	-0.32 (-0.83 to 0.2)	0.225
Central Europe	332.04 (305.37-359.74)	141.09 (123.1-159.82)	-2.88 (-3.25 to -2.52)	<0.001	6.48 (5.97-7.01)	2.75 (2.4-3.12)	-2.89 (-3.26 to -2.52)	<0.001	23.7 (21.47-26.24)	15.14 (13-17.43)	-1.51 (-1.85 to -1.17)	<0.001	155.34 (138.49-174.25)	111.57 (95.15-129.46)	-1.13 (-1.45 to -0.8)	<0.001
Central Latin America	514.53 (488.59-540.86)	289.64 (243.7-337.61)	-1.78 (-2.01 to -1.56)	<0.001	10.16 (9.66-10.68)	5.56 (4.67-6.47)	-1.88 (-2.1 to -1.66)	<0.001	36.77 (34.58-39.15)	30.57 (25.53-36.03)	-0.46 (-0.93 to 0.01)	0.054	213.62 (198.05-229.78)	211.23 (176.49-248.94)	0.11 (-0.38 to 0.59)	0.669
Central Sub-Saharan Africa	756.67 (498.38-1119.2)	627.81 (387.06-958.95)	-0.61 (-0.77 to -0.44)	<0.001	15.19 (10.05-22.38)	12.53 (7.76-19.12)	-0.63 (-0.8 to -0.46)	<0.001	29.93 (19.45-44.33)	29.91 (18.31-45.57)	-0.02 (-0.11 to 0.08)	0.744	138.73 (87.75-210.19)	161.96 (96.27-251.32)	0.44 (0.31 to 0.58)	<0.001
East Asia	192.27 (151.72-242.47)	119.11 (86.18-156.8)	-1.5 (-1.88 to -1.11)	<0.001	3.81 (3-4.79)	2.3 (1.67-3.04)	-1.57 (-1.94 to -1.19)	<0.001	10.5 (8.28-13.2)	12.78 (9.22-16.85)	0.7 (0.43 to 0.97)	<0.001	60.47 (47.61-76.12)	96.73 (69.87-127.25)	1.61 (1.34 to 1.87)	<0.001
Eastern Europe	189.79 (175.75-205.91)	217.27 (191.66-243.97)	0.49 (-0.36 to 1.34)	0.26	3.73 (3.46-4.05)	4.18 (3.68-4.69)	0.43 (-0.41 to 1.27)	0.316	12.7 (11.73-13.87)	20.23 (17.79-22.61)	1.53 (0.68 to 2.38)	<0.001	86.25 (79.15-94.72)	152.59 (134.41-170.39)	1.9 (1.07 to 2.74)	<0.001
Eastern Sub-Saharan Africa	928.55 (747.87-1157.06)	568.54 (435.93-755.88)	-1.58 (-1.69 to -1.47)	<0.001	18.7 (15.09-23.32)	11.35 (8.72-15.04)	-1.61 (-1.72 to -1.49)	<0.001	36.31 (29.25-45.19)	27.33 (21.04-36.38)	-0.92 (-1.04 to -0.81)	<0.001	162.94 (129.31-205.15)	145.13 (111.26-194.12)	-0.37 (-0.5 to -0.25)	<0.001
High-income Asia Pacific	106.65 (92.97-123.67)	83.61 (76.21-93.84)	-0.82 (-1.47 to -0.17)	0.013	2.05 (1.78-2.36)	1.57 (1.44-1.75)	-0.88 (-1.52 to -0.24)	0.007	10.44 (9.06-12)	12.78 (10.82-15.09)	0.64 (0.16 to 1.11)	0.009	79.58 (69.01-91.61)	103.5 (87.03-122.46)	0.83 (0.37 to 1.29)	<0.001
High-income North America	132.74 (126.64-139.29)	88.88 (83.41-94.84)	-1.29 (-1.5 to -1.08)	<0.001	2.39 (2.31-2.48)	1.62 (1.54-1.72)	-1.25 (-1.46 to -1.05)	<0.001	25.59 (24.31-26.91)	15.51 (14.41-16.72)	-1.6 (-1.85 to -1.34)	<0.001	193.04 (183.06-203.21)	121.17 (112.33-130.91)	-1.49 (-1.73 to -1.24)	<0.001
North Africa and Middle East	114.82 (93-143.61)	62.94 (49.8-78.63)	-1.89 (-2.03 to -1.75)	<0.001	2.28 (1.85-2.85)	1.24 (0.98-1.55)	-1.92 (-2.04 to -1.79)	<0.001	5.28 (4.27-6.58)	4.13 (3.3-5.1)	-0.77 (-0.83 to -0.72)	<0.001	28.53 (22.84-35.76)	26.74 (21.33-33.05)	-0.18 (-0.29 to -0.08)	0.001
Oceania	591.24 (388.62-907.1)	439.32 (296.74-701.51)	-0.97 (-1.06 to -0.88)	<0.001	11.79 (7.8-18.07)	8.71 (5.9-13.89)	-0.98 (-1.06 to -0.89)	<0.001	31.16 (20.6-46.91)	24.4 (16.3-38.71)	-0.82 (-0.98 to -0.65)	<0.001	168.99 (109.51-256.25)	139.15 (93.01-217.24)	-0.65 (-0.82 to -0.48)	<0.001
South Asia	467.85 (387.39-556.69)	224.39 (187.89-268.15)	-2.38 (-2.65 to -2.11)	<0.001	9.47 (7.86-11.25)	4.44 (3.73-5.29)	-2.44 (-2.68 to -2.2)	<0.001	19.81 (16.45-23.53)	13.19 (11.05-15.73)	-1.3 (-1.43 to -1.17)	<0.001	95.44 (78.2-113.92)	78.38 (65.32-94.38)	-0.65 (-0.78 to -0.51)	<0.001
Southeast Asia	320.19 (263.55-381.47)	197.21 (162.22-238.92)	-1.51 (-1.62 to -1.4)	<0.001	6.34 (5.24-7.54)	3.89 (3.2-4.7)	-1.52 (-1.63 to -1.41)	<0.001	16.05 (13.2-19.14)	13.22 (10.76-16.13)	-0.59 (-0.73 to -0.45)	<0.001	91.9 (75.52-110.77)	87.42 (70.88-107.35)	-0.13 (-0.38 to 0.12)	0.322
Southern Latin America	435.35 (370.96-505.62)	306.21 (254.13-368.37)	-1.24 (-1.81 to -0.67)	<0.001	8.44 (7.21-9.77)	5.82 (4.84-6.99)	-1.3 (-1.86 to -0.73)	<0.001	27.48 (22.87-32.72)	27.48 (22.22-33.85)	-0.05 (-0.59 to 0.49)	0.856	178.38 (145.22-216.5)	199.29 (159.13-246.88)	0.31 (-0.24 to 0.86)	0.266
Southern Sub-Saharan Africa	615.55 (488.92-768.43)	725.28 (588.75-872.79)	0.54 (-0.62 to 1.71)	0.365	12.14 (9.68-15.13)	14.47 (11.79-17.37)	0.56 (-0.55 to 1.69)	0.323	31.61 (24.87-39.57)	41.43 (33.39-49.96)	0.87 (-0.33 to 2.08)	0.155	176.11 (137.26-222.12)	236.5 (188.17-289.21)	0.96 (-0.31 to 2.24)	0.138
Tropical Latin America	358.05 (334.79-383.69)	285.73 (264.42-309.07)	-0.78 (-0.96 to -0.6)	<0.001	7.12 (6.67-7.62)	5.47 (5.08-5.9)	-0.9 (-1.09 to -0.71)	<0.001	20.37 (18.85-22.01)	23.01 (21.1-25.14)	0.36 (0.18 to 0.55)	<0.001	119.85 (109.43-130.78)	159.07 (144.98-174.78)	0.88 (0.71 to 1.05)	<0.001
Western Europe	132.19 (123.66-142)	61.49 (56.69-66.85)	-2.5 (-2.85 to -2.14)	<0.001	2.48 (2.32-2.66)	1.14 (1.06-1.23)	-2.54 (-2.88 to -2.19)	<0.001	16.46 (15.35-17.67)	9.74 (8.91-10.66)	-1.74 (-2.01 to -1.47)	<0.001	122.72 (113.78-131.86)	77.67 (70.96-85.02)	-1.54 (-1.84 to -1.24)	<0.001
Western Sub-Saharan Africa	519.32 (406.14-652.97)	383.22 (283.79-486.95)	-1 (-1.08 to -0.91)	<0.001	10.23 (8.02-12.84)	7.48 (5.55-9.5)	-1.03 (-1.11 to -0.94)	<0.001	21.63 (16.76-27.27)	19.43 (14.19-24.86)	-0.38 (-0.49 to -0.26)	<0.001	104.28 (79.77-133.37)	105.65 (76.67-136.63)	0.03 (-0.1 to 0.16)	0.633
Nation
Afghanistan	383.16 (168.53-669.4)	281.29 (125.59-478.4)	-0.95 (-1.09 to -0.81)	<0.001	7.59 (3.29-13.23)	5.59 (2.47-9.49)	-0.95 (-1.08 to -0.81)	<0.001	13.63 (5.86-24.41)	12.11 (5.48-20.73)	-0.36 (-0.52 to -0.19)	<0.001	61.23 (26.64-112.78)	63.39 (28-111.71)	0.12 (0 to 0.24)	0.057
Albania	130.71 (88.25-184.07)	75.17 (45.69-117.67)	-1.89 (-2.48 to -1.31)	<0.001	2.53 (1.72-3.56)	1.43 (0.87-2.24)	-1.95 (-2.54 to -1.36)	<0.001	9.02 (5.97-13)	8.8 (5.25-14.09)	-0.19 (-1.12 to 0.75)	0.692	58.97 (37.93-87.06)	66.28 (39.05-106.99)	0.29 (-0.36 to 0.95)	0.382
Algeria	238.45 (147.89-370.57)	107.58 (62.14-168.84)	-2.55 (-2.64 to -2.47)	<0.001	4.67 (2.91-7.2)	2.09 (1.22-3.26)	-2.58 (-2.67 to -2.5)	<0.001	11.63 (7.08-18.06)	7.8 (4.49-12.48)	-1.3 (-1.39 to -1.21)	<0.001	65.97 (38.3-104.62)	53.21 (30.05-85.79)	-0.7 (-0.8 to -0.59)	<0.001
American Samoa	258.81 (162.42-393.32)	296.72 (185.27-451.69)	0.51 (0.3 to 0.72)	<0.001	5.19 (3.28-7.84)	5.9 (3.7-8.92)	0.48 (0.27 to 0.7)	<0.001	16.56 (10.05-26.08)	21.09 (12.78-33.09)	0.85 (0.63 to 1.07)	<0.001	101.96 (59.97-163.55)	136.86 (80.88-219.33)	1.02 (0.8 to 1.24)	<0.001
Andorra	63.61 (33.73-106.1)	33.98 (18.53-57.01)	-2.1 (-2.2 to -2)	<0.001	1.21 (0.64-2.01)	0.63 (0.35-1.06)	-2.18 (-2.28 to -2.08)	<0.001	7.12 (3.74-12.04)	5.2 (2.73-8.93)	-1.09 (-1.34 to -0.84)	<0.001	53.98 (28.17-91.52)	41.24 (21.47-71)	-0.97 (-1.14 to -0.79)	<0.001
Angola	821.47 (476.61-1344.1)	600.24 (333.8-996.33)	-0.95 (-1.5 to -0.38)	0.001	16.46 (9.63-26.9)	11.88 (6.64-19.61)	-0.99 (-1.54 to -0.43)	0.001	31.55 (17.98-51.61)	29.43 (16.27-50.8)	-0.17 (-0.73 to 0.41)	0.57	142.26 (76.49-237.04)	163.51 (86.68-285.18)	0.51 (-0.1 to 1.12)	0.102
Antigua and Barbuda	368.09 (307.76-436.42)	211.78 (178.85-249.48)	-1.24 (-1.53 to -0.95)	<0.001	7.11 (5.94-8.45)	4.13 (3.49-4.86)	-1.19 (-1.51 to -0.88)	<0.001	25.8 (20.58-31.95)	18.84 (15-23.35)	-0.9 (-1.3 to -0.5)	<0.001	174.66 (134.45-220.34)	136.46 (106.64-171.31)	-0.71 (-1.13 to -0.29)	0.001
Argentina	427.38 (340.75-525.74)	348.72 (274.42-437.78)	-0.76 (-1.44 to -0.08)	0.028	8.21 (6.56-10.07)	6.65 (5.25-8.31)	-0.78 (-1.44 to -0.11)	0.023	26.66 (20.55-33.98)	29.62 (22.3-38.49)	0.24 (-0.44 to 0.92)	0.489	173.62 (128.69-227.57)	211.39 (156.03-278.2)	0.53 (-0.15 to 1.22)	0.127
Armenia	300.14 (281.12-320.43)	96.64 (81.94-112.31)	-3.94 (-4.51 to -3.37)	<0.001	5.91 (5.54-6.29)	1.92 (1.63-2.23)	-3.92 (-4.51 to -3.33)	<0.001	21.12 (18.29-24.52)	9.05 (7.23-11.15)	-2.78 (-3.72 to -1.84)	<0.001	137.99 (112.3-166.22)	63.71 (49.45-80.22)	-2.53 (-3.51 to -1.55)	<0.001
Australia	161.4 (129.42-197.91)	60.4 (46.28-77.54)	-3.02 (-3.76 to -2.27)	<0.001	3.01 (2.42-3.7)	1.1 (0.85-1.4)	-3.22 (-3.95 to -2.49)	<0.001	18.63 (14.51-23.71)	10.59 (7.66-14.25)	-1.67 (-2.79 to -0.53)	0.004	142.54 (110.82-181.9)	85.72 (61.78-115.26)	-1.47 (-2.57 to -0.36)	0.009
Austria	160.86 (127.57-198.49)	48.29 (36.68-62.07)	-3.83 (-4.98 to -2.67)	<0.001	3.12 (2.46-3.83)	0.91 (0.7-1.17)	-3.91 (-5.06 to -2.74)	<0.001	15.34 (11.67-19.79)	6.4 (4.64-8.57)	-3.01 (-3.65 to -2.36)	<0.001	114.28 (85.85-149.2)	50.79 (36.55-68.39)	-2.79 (-3.41 to -2.17)	<0.001
Azerbaijan	212.97 (171.06-260.1)	98.43 (72.19-126.55)	-2.47 (-2.97 to -1.96)	<0.001	4.19 (3.38-5.11)	1.94 (1.42-2.49)	-2.39 (-3 to -1.79)	<0.001	12.67 (9.82-16.01)	7.81 (5.56-10.53)	-1.66 (-2.27 to -1.05)	<0.001	77.07 (57-101.63)	52.53 (36.6-71.76)	-1.21 (-1.7 to -0.71)	<0.001
Bahamas	509.11 (424.8-601.11)	374.83 (268.74-505.35)	-0.91 (-1.72 to -0.09)	0.029	9.9 (8.25-11.65)	7.23 (5.22-9.74)	-0.92 (-1.81 to -0.02)	0.046	32.63 (25.95-40.38)	29.99 (20.96-41.27)	-0.25 (-0.81 to 0.32)	0.398	210.58 (160.74-268.23)	209.89 (144.11-294.69)	0.02 (-0.51 to 0.55)	0.946
Bahrain	75.01 (46.6-116.16)	39.48 (24.2-60.6)	-2.01 (-3.15 to -0.86)	0.001	1.5 (0.94-2.3)	0.77 (0.47-1.17)	-2.11 (-3.28 to -0.93)	0.001	3.95 (2.4-6.17)	3.4 (2.02-5.34)	-0.44 (-1.72 to 0.84)	0.497	23.13 (13.73-36.71)	24.57 (14.5-39.03)	0.21 (-0.97 to 1.4)	0.733
Bangladesh	523 (282.6-831.36)	198.03 (107.28-329.92)	-2.97 (-3.52 to -2.41)	<0.001	10.62 (5.79-16.79)	3.9 (2.12-6.44)	-3.09 (-3.63 to -2.55)	<0.001	21.52 (11.86-34.22)	12.52 (6.81-20.95)	-1.61 (-2.21 to -1)	<0.001	98.8 (51.95-163.28)	78.41 (41.44-132.65)	-0.61 (-1.22 to 0)	0.05
Barbados	500.35 (426.38-585.76)	316.9 (231.98-426.29)	-1.39 (-1.99 to -0.79)	<0.001	9.77 (8.34-11.43)	6.11 (4.47-8.2)	-1.38 (-2.11 to -0.65)	<0.001	35.41 (28.73-43.23)	28.99 (20.56-40.39)	-0.52 (-1.07 to 0.03)	0.062	237.88 (185.17-297.8)	213.07 (148.53-298.03)	-0.12 (-0.76 to 0.51)	0.699
Belarus	221.39 (173.56-279.83)	171.51 (118.99-238.14)	-0.85 (-2.68 to 1.02)	0.373	4.32 (3.4-5.45)	3.34 (2.32-4.62)	-0.84 (-2.7 to 1.05)	0.379	15.24 (11.41-19.87)	16.17 (10.62-23.11)	0.15 (-1.43 to 1.75)	0.856	104.46 (76.41-139.89)	121.92 (79.47-175.18)	0.46 (-1.12 to 2.06)	0.572
Belgium	123.76 (96.67-157.06)	60.56 (45.54-77.98)	-2.34 (-2.51 to -2.18)	<0.001	2.37 (1.86-3)	1.14 (0.87-1.46)	-2.39 (-2.56 to -2.22)	<0.001	12.61 (9.39-16.76)	8.53 (6.16-11.41)	-1.32 (-1.49 to -1.14)	<0.001	95.42 (70.2-127.93)	68.11 (48.8-91.89)	-1.14 (-1.31 to -0.96)	<0.001
Belize	557.66 (473.37-649.98)	509.27 (410.57-618.24)	-0.33 (-2.1 to 1.48)	0.722	11.01 (9.36-12.82)	9.97 (8.05-12.12)	-0.36 (-2.14 to 1.46)	0.698	33.22 (26.98-40.46)	37.53 (29.08-47.44)	0.49 (-0.95 to 1.96)	0.507	206.62 (160.04-260.56)	254.61 (191.19-331.25)	0.69 (-0.75 to 2.15)	0.351
Benin	491.21 (301.23-772.44)	383.17 (217.94-626.68)	-0.77 (-0.94 to -0.6)	<0.001	9.76 (6.05-15.22)	7.5 (4.31-12.15)	-0.82 (-0.99 to -0.65)	<0.001	20.24 (12.18-31.96)	19.16 (10.7-32.02)	-0.15 (-0.34 to 0.04)	0.129	97.33 (55.73-160.37)	105.8 (57.46-182.71)	0.29 (0.13 to 0.45)	<0.001
Bermuda	188.89 (141.73-245.98)	84.03 (59.32-116.76)	-2.62 (-3.24 to -2)	<0.001	3.65 (2.74-4.74)	1.58 (1.11-2.18)	-2.72 (-3.33 to -2.11)	<0.001	15.76 (11.33-21.35)	11.63 (7.8-16.63)	-1.03 (-1.77 to -0.28)	0.007	113.01 (80.24-155.66)	92.45 (61.67-133.14)	-0.71 (-1.41 to 0)	0.05
Bhutan	487.81 (247.59-812.14)	217.68 (120.95-362.81)	-2.58 (-2.76 to -2.4)	<0.001	9.93 (5.08-16.45)	4.33 (2.43-7.14)	-2.66 (-2.84 to -2.48)	<0.001	20.11 (10.12-33.45)	13.15 (7.12-22.53)	-1.37 (-1.56 to -1.18)	<0.001	93.04 (44.5-162.54)	80.91 (42.4-142.72)	-0.45 (-0.66 to -0.25)	<0.001
Bolivia (Plurinational State of)	854.69 (520.27-1246.08)	438.55 (262.06-708.07)	-2.14 (-2.27 to -2.01)	<0.001	17.16 (10.49-24.88)	8.79 (5.26-14.12)	-2.14 (-2.27 to -2.02)	<0.001	37.17 (22.62-55.73)	26.53 (15.45-42.71)	-1.07 (-1.23 to -0.91)	<0.001	190.1 (110.86-292.21)	168.93 (96.04-275.45)	-0.37 (-0.47 to -0.28)	<0.001
Bosnia and Herzegovina	165.9 (126.76-213.18)	121.08 (77.74-169.27)	-1.13 (-2.08 to -0.16)	0.022	3.27 (2.51-4.19)	2.35 (1.52-3.29)	-1.19 (-2.16 to -0.2)	0.019	12.37 (9.15-16.38)	13.84 (8.6-20.06)	0.24 (-0.52 to 1)	0.535	82.13 (59.23-111.36)	102.3 (62.82-149.19)	0.58 (-0.15 to 1.32)	0.119
Botswana	555.62 (298.91-962.42)	381.55 (211.75-682.63)	-1.35 (-3.33 to 0.67)	0.189	11.33 (6.15-19.55)	7.66 (4.29-13.66)	-1.4 (-3.39 to 0.63)	0.175	24.75 (13.05-42.85)	20.73 (11.1-37.21)	-0.73 (-2.79 to 1.38)	0.497	122.93 (63.45-217.65)	116.26 (61.29-208.74)	-0.31 (-2.34 to 1.76)	0.765
Brazil	352.82 (329.64-378.98)	281.19 (259.75-304.83)	-0.79 (-0.98 to -0.6)	<0.001	7.02 (6.56-7.53)	5.38 (4.99-5.82)	-0.92 (-1.11 to -0.72)	<0.001	20.04 (18.52-21.69)	22.68 (20.77-24.83)	0.36 (0.17 to 0.56)	<0.001	117.72 (107.3-128.93)	156.84 (142.72-172.8)	0.89 (0.71 to 1.06)	<0.001
Brunei Darussalam	388.42 (249.49-578.08)	210.7 (137.95-308.61)	-2 (-2.46 to -1.54)	<0.001	7.71 (4.96-11.46)	4.17 (2.74-6.09)	-2 (-2.51 to -1.49)	<0.001	24.21 (15.29-36.29)	16.71 (10.63-25.06)	-1.26 (-1.81 to -0.7)	<0.001	160.3 (98.71-243.93)	119.72 (75.41-183.61)	-1.01 (-1.54 to -0.48)	<0.001
Bulgaria	326 (259.42-407.75)	245.95 (185.19-318.67)	-1.01 (-1.9 to -0.11)	0.028	6.28 (5.02-7.85)	4.78 (3.62-6.16)	-0.96 (-1.88 to -0.03)	0.043	25.65 (19.55-33.03)	25.1 (17.8-34.21)	-0.21 (-1.02 to 0.6)	0.608	179.46 (135.4-234.09)	184.29 (129.32-253.72)	-0.12 (-1.01 to 0.78)	0.799
Burkina Faso	655.78 (393.88-1051.03)	467.88 (265.04-769.94)	-1.08 (-1.37 to -0.8)	<0.001	12.91 (7.83-20.52)	9.11 (5.21-14.84)	-1.12 (-1.4 to -0.84)	<0.001	27.44 (16.19-44.89)	22.41 (12.55-36.77)	-0.67 (-0.96 to -0.37)	<0.001	137.27 (77.51-230.04)	124.88 (67.52-211.06)	-0.32 (-0.67 to 0.03)	0.074
Burundi	1163.66 (680.37-1862.65)	640.44 (372.09-1052.24)	-1.99 (-2.43 to -1.54)	<0.001	23.45 (13.74-37.38)	12.78 (7.47-20.86)	-2.02 (-2.48 to -1.56)	<0.001	44.36 (25.78-70.75)	28.28 (16.36-45.81)	-1.51 (-1.97 to -1.05)	<0.001	195.3 (108.31-323.29)	142.87 (79.3-240.49)	-1.04 (-1.21 to -0.86)	<0.001
Cabo Verde	423.59 (260.28-648.02)	196.61 (117.42-314.02)	-2.45 (-2.72 to -2.18)	<0.001	8.16 (5.04-12.42)	3.87 (2.32-6.14)	-2.38 (-2.59 to -2.18)	<0.001	22.37 (13.48-35.42)	13.71 (7.92-22)	-1.58 (-1.94 to -1.23)	<0.001	132.3 (77.63-212.01)	91.4 (51.67-150.52)	-1.2 (-1.56 to -0.84)	<0.001
Cambodia	450.7 (268.83-703.23)	256.26 (150.61-424)	-1.8 (-1.9 to -1.71)	<0.001	8.95 (5.37-13.92)	5.1 (3.03-8.37)	-1.78 (-1.85 to -1.7)	<0.001	18.62 (11.03-29)	14.53 (8.34-24.05)	-0.78 (-0.85 to -0.71)	<0.001	96.83 (54.92-156.57)	92.19 (51.87-154.81)	-0.14 (-0.21 to -0.06)	0.001
Cameroon	648.1 (399.8-994.05)	493.93 (261.9-815.23)	-0.88 (-0.99 to -0.78)	<0.001	12.75 (7.91-19.41)	9.63 (5.12-15.82)	-0.91 (-1.02 to -0.81)	<0.001	28.03 (17.14-43.55)	25.66 (13.5-43.13)	-0.29 (-0.46 to -0.11)	0.002	142.14 (83.78-226.85)	144.9 (73.51-250.49)	0.05 (-0.13 to 0.23)	0.565
Canada	89.73 (71.08-112.05)	80.01 (59.89-103.51)	-0.22 (-0.52 to 0.08)	0.143	1.62 (1.29-2.02)	1.39 (1.06-1.77)	-0.38 (-0.7 to -0.06)	0.02	15.04 (11.29-19.56)	18.3 (13.07-24.62)	0.63 (0.16 to 1.11)	0.009	121.72 (91.25-158.98)	151.69 (108.07-204.36)	0.72 (0.25 to 1.2)	0.003
Central African Republic	1054.99 (628.97-1654.69)	903.32 (489.84-1523.63)	-0.57 (-0.75 to -0.38)	<0.001	21.44 (12.81-33.59)	18.22 (9.91-30.8)	-0.6 (-0.78 to -0.42)	<0.001	38.52 (22.49-60.17)	35.19 (19.01-58.47)	-0.34 (-0.55 to -0.13)	0.001	162.55 (90.6-262.04)	159.34 (82.31-272.64)	-0.23 (-0.32 to -0.13)	<0.001
Chad	519.45 (312.43-818.67)	552.57 (318.59-897.42)	0.22 (0.01 to 0.43)	0.038	10.36 (6.27-16.22)	10.93 (6.37-17.7)	0.2 (0 to 0.4)	0.054	20.77 (12.25-33.04)	24.45 (13.73-40.63)	0.55 (0.31 to 0.78)	<0.001	97.2 (55.02-158.94)	122.88 (65.87-208.62)	0.89 (0.81 to 0.97)	<0.001
Chile	474.52 (384-579.25)	202.99 (156.87-253.76)	-2.71 (-3.32 to -2.11)	<0.001	9.37 (7.59-11.39)	3.81 (2.97-4.74)	-2.91 (-3.54 to -2.28)	<0.001	30.19 (23.57-38.07)	22.13 (16.27-28.98)	-1.1 (-1.71 to -0.49)	<0.001	192.95 (144.6-248.21)	168.3 (122.12-222.81)	-0.54 (-1.07 to -0.01)	0.048
China	190.17 (148.05-241.53)	117.43 (83.47-156.94)	-1.5 (-1.89 to -1.11)	<0.001	3.77 (2.94-4.77)	2.27 (1.61-3.04)	-1.6 (-2 to -1.21)	<0.001	10.25 (7.92-13.03)	12.75 (9.04-16.96)	0.77 (0.49 to 1.06)	<0.001	58.34 (44.79-74.29)	96.65 (68.76-128.45)	1.73 (1.45 to 2.01)	<0.001
Colombia	380.29 (306.89-464.08)	258.44 (188.11-346.4)	-1.06 (-1.8 to -0.32)	0.005	7.5 (6.05-9.17)	4.88 (3.58-6.51)	-1.2 (-1.95 to -0.44)	0.002	28.27 (21.68-35.99)	32.28 (22.49-44.57)	0.7 (-0.22 to 1.62)	0.136	168.9 (123.94-223.6)	234.61 (161.66-325.92)	1.24 (0.3 to 2.18)	0.009
Comoros	1069.13 (555.74-1738.45)	667.04 (368.85-1088.01)	-1.63 (-2.96 to -0.27)	0.019	21.48 (11.36-34.74)	13.29 (7.37-21.57)	-1.65 (-2.9 to -0.38)	0.011	43.99 (22.71-70.98)	32.87 (18.26-53.39)	-1.13 (-1.62 to -0.64)	<0.001	210.63 (103.9-350.51)	179.29 (96.42-300.29)	-0.75 (-1.29 to -0.21)	0.007
Congo	1031.57 (582.34-1636.8)	815.09 (413.71-1370.16)	-0.76 (-1.66 to 0.15)	0.101	21 (11.88-33.31)	16.29 (8.26-27.35)	-0.82 (-1.71 to 0.07)	0.07	41.39 (22.86-66.57)	41.75 (21.1-72.03)	0.19 (-0.52 to 0.91)	0.602	191.31 (101.98-321.16)	234.17 (115.25-406.46)	0.84 (0.11 to 1.56)	0.023
Cook Islands	154.4 (91.03-239.48)	83.13 (49.01-135.6)	-1.99 (-2.1 to -1.88)	<0.001	3.07 (1.83-4.75)	1.63 (0.96-2.65)	-2.05 (-2.18 to -1.92)	<0.001	11.13 (6.36-17.78)	8.56 (4.9-13.94)	-0.85 (-0.99 to -0.7)	<0.001	72.95 (41.06-118.84)	63 (35.84-104.07)	-0.48 (-0.63 to -0.32)	<0.001
Costa Rica	311.93 (247.88-383.09)	206.39 (153.08-266.78)	-1.49 (-1.85 to -1.13)	<0.001	6.01 (4.77-7.37)	3.9 (2.9-5.04)	-1.55 (-1.92 to -1.18)	<0.001	31.28 (23.71-40.31)	27.79 (19.93-37.8)	-0.57 (-0.88 to -0.26)	<0.001	212.35 (156.54-281.13)	205.41 (144.03-281.8)	-0.29 (-0.61 to 0.03)	0.072
Coted'Ivoire	272.21 (165.62-430.1)	229.78 (125.95-380.88)	-0.5 (-1.01 to 0.01)	0.056	5.47 (3.34-8.59)	4.56 (2.51-7.54)	-0.54 (-1.04 to -0.04)	0.034	11.52 (6.78-18.5)	11.85 (6.55-19.51)	0.11 (-0.35 to 0.56)	0.647	55.71 (31.58-92.1)	65.59 (34.66-112.41)	0.5 (0.09 to 0.9)	0.016
Croatia	171.42 (133.91-214.81)	80.52 (59.31-103.96)	-2.54 (-4.46 to -0.59)	0.011	3.3 (2.58-4.13)	1.53 (1.13-1.96)	-2.59 (-4.33 to -0.82)	0.004	18.64 (13.87-24.38)	12.32 (8.79-16.77)	-1.43 (-3.36 to 0.54)	0.154	142.75 (105.23-187.87)	99.11 (70.4-135.24)	-1.26 (-3.19 to 0.7)	0.204
Cuba	349.04 (274.06-440.89)	213.39 (155.23-285.64)	-1.34 (-1.79 to -0.88)	<0.001	6.76 (5.3-8.5)	4.11 (3.02-5.45)	-1.37 (-1.8 to -0.94)	<0.001	27.93 (20.98-36.2)	22.75 (15.97-31.31)	-0.42 (-0.95 to 0.11)	0.124	195.57 (142.4-258.94)	172.44 (119.98-238.01)	-0.18 (-0.74 to 0.38)	0.523
Cyprus	92.79 (58.65-140.62)	42.38 (26.74-63.13)	-2.41 (-3.69 to -1.11)	<0.001	1.81 (1.15-2.72)	0.8 (0.51-1.19)	-2.52 (-3.78 to -1.24)	<0.001	7.75 (4.71-11.86)	6.01 (3.63-9.17)	-0.68 (-1.88 to 0.53)	0.268	56.28 (33.86-86.78)	48.17 (28.92-74.06)	-0.36 (-1.57 to 0.87)	0.566
Czechia	257.04 (209.33-313.07)	79.17 (59.31-103.83)	-3.99 (-4.55 to -3.44)	<0.001	5.01 (4.09-6.09)	1.51 (1.14-1.99)	-4 (-4.45 to -3.54)	<0.001	19.41 (15.15-24.54)	9.08 (6.44-12.41)	-2.74 (-3.13 to -2.35)	<0.001	135.41 (103.03-175.03)	70.24 (49.65-96.45)	-2.47 (-2.88 to -2.05)	<0.001
Democratic People's Republic of Korea	241.85 (139.48-400.5)	249.31 (137.49-412.2)	0.12 (0.06 to 0.17)	<0.001	4.8 (2.78-7.93)	4.95 (2.74-8.14)	0.12 (0.07 to 0.17)	<0.001	13.57 (7.6-22.98)	17.6 (9.45-29.49)	0.87 (0.76 to 0.97)	<0.001	83.93 (45.23-144.4)	119.74 (63.31-203.97)	1.18 (1.06 to 1.29)	<0.001
Democratic Republic of the Congo	700.24 (408.36-1116.8)	609.58 (333.68-1013.8)	-0.47 (-0.54 to -0.39)	<0.001	14.03 (8.24-22.26)	12.19 (6.69-20.26)	-0.46 (-0.54 to -0.39)	<0.001	28.12 (16.16-45.46)	28.81 (15.41-47.81)	0.09 (-0.05 to 0.22)	0.22	132.52 (72.36-221.37)	155.12 (80.65-265.09)	0.49 (0.28 to 0.69)	<0.001
Denmark	207.74 (165.48-256.56)	65.53 (50.12-84.65)	-3.64 (-4.43 to -2.83)	<0.001	4.02 (3.21-4.96)	1.22 (0.94-1.57)	-3.75 (-4.37 to -3.13)	<0.001	19.58 (14.93-25.2)	9.42 (6.83-12.64)	-2.27 (-3.2 to -1.34)	<0.001	146.25 (110.74-188.92)	75.52 (54.68-101.9)	-2.04 (-2.95 to -1.13)	<0.001
Djibouti	712.4 (396.75-1173.71)	544.34 (281.26-960.9)	-0.82 (-1.03 to -0.61)	<0.001	14.56 (8.19-23.81)	11.03 (5.7-19.35)	-0.86 (-1.05 to -0.66)	<0.001	29.94 (16.66-49.53)	27.3 (14.15-47.39)	-0.28 (-0.49 to -0.06)	0.013	142.03 (74-244.15)	148.15 (73.25-263.73)	0.17 (-0.12 to 0.47)	0.253
Dominica	493.55 (346.27-682.4)	406.01 (255.66-608.9)	-0.64 (-0.83 to -0.45)	<0.001	9.84 (6.95-13.54)	7.93 (5.01-11.85)	-0.71 (-0.89 to -0.53)	<0.001	29.07 (19.86-40.83)	28.41 (17.54-43.24)	-0.09 (-0.35 to 0.16)	0.483	178.76 (118.74-255.48)	189.68 (113.81-293.68)	0.16 (-0.13 to 0.45)	0.281
Dominican Republic	378.98 (269.42-516.38)	324.05 (197.55-489.61)	-0.53 (-1.09 to 0.03)	0.065	7.41 (5.27-10.07)	6.3 (3.85-9.48)	-0.54 (-1.09 to 0.01)	0.053	20.36 (14.12-28.47)	22.92 (13.52-35.16)	0.42 (-0.17 to 1.01)	0.166	119.86 (79.1-172.59)	154.79 (91.27-240.86)	0.86 (0.15 to 1.57)	0.017
Ecuador	455.79 (363.85-553.25)	284.75 (193.56-399.58)	-1.45 (-2.23 to -0.66)	<0.001	9.15 (7.34-11.05)	5.61 (3.82-7.84)	-1.5 (-2.27 to -0.72)	<0.001	23.77 (18.52-29.86)	22.23 (14.91-32.04)	-0.09 (-0.85 to 0.68)	0.822	138.64 (102.15-180.61)	156.03 (101.77-227.7)	0.24 (-0.78 to 1.27)	0.644
Egypt	43.17 (27.36-65.22)	38.87 (23.62-59.44)	-0.27 (-0.81 to 0.27)	0.324	0.85 (0.54-1.29)	0.77 (0.47-1.17)	-0.3 (-0.83 to 0.24)	0.279	1.89 (1.18-2.87)	2.46 (1.47-3.87)	0.92 (0.36 to 1.48)	0.001	9.83 (5.86-15.4)	15.69 (9.08-25.44)	1.56 (0.74 to 2.39)	<0.001
El Salvador	551.01 (441.37-677.31)	416.97 (282.27-574.23)	-0.98 (-2.33 to 0.38)	0.157	10.96 (8.79-13.44)	8.09 (5.49-11.13)	-1.05 (-2.39 to 0.3)	0.127	36.04 (27.62-46.15)	44.48 (29.64-63.74)	0.67 (-0.69 to 2.05)	0.338	197.74 (142.8-263.75)	308.51 (203.39-449.92)	1.4 (0.07 to 2.74)	0.039
Equatorial Guinea	866.17 (478.75-1444.31)	533.1 (257.44-975.45)	-1.46 (-2.22 to -0.69)	<0.001	17.54 (9.73-29.13)	10.54 (5.11-19.2)	-1.53 (-2.46 to -0.59)	0.001	32.61 (18.07-54.89)	32.08 (15.1-59.18)	0.04 (-0.91 to 1)	0.93	145.68 (76.91-252.34)	199.17 (92.05-374.44)	1.06 (0.25 to 1.88)	0.01
Eritrea	1328.97 (741.83-2029.9)	923.39 (509.35-1532.83)	-1.21 (-1.39 to -1.03)	<0.001	27.46 (15.35-41.71)	18.83 (10.44-31.04)	-1.25 (-1.43 to -1.07)	<0.001	50.1 (28.05-77.18)	40.82 (22.25-69.04)	-0.7 (-0.89 to -0.5)	<0.001	208.52 (113.08-332.83)	197.61 (103.08-347.53)	-0.2 (-0.32 to -0.07)	0.003
Estonia	271.84 (214.24-337.71)	111.59 (81.17-147.1)	-2.96 (-3.51 to -2.4)	<0.001	5.23 (4.14-6.5)	2.14 (1.56-2.8)	-3.12 (-3.65 to -2.59)	<0.001	23.57 (17.72-30.73)	14.5 (10.23-19.88)	-1.78 (-2.02 to -1.54)	<0.001	170.92 (126.53-224.62)	114.37 (80.27-158.44)	-1.14 (-1.9 to -0.38)	0.004
Eswatini	559.01 (316.66-934.11)	839.05 (379.78-1537.69)	1.23 (0.78 to 1.69)	<0.001	11.39 (6.47-18.87)	17.06 (7.74-31.08)	1.23 (0.78 to 1.68)	<0.001	24.96 (14.08-40.85)	41.94 (18.53-78.45)	1.63 (1.23 to 2.03)	<0.001	124.35 (68.16-210.33)	217.04 (95.36-415.05)	1.82 (1.51 to 2.13)	<0.001
Ethiopia	1071.01 (753.81-1632.81)	386.71 (259.77-606.35)	-3.23 (-3.4 to -3.07)	<0.001	21.73 (15.36-33.06)	7.7 (5.19-12.04)	-3.29 (-3.46 to -3.11)	<0.001	38.89 (27.24-59.94)	19.11 (12.54-30.06)	-2.27 (-2.56 to -1.98)	<0.001	159.17 (105.2-244.15)	104 (65.98-164.71)	-1.35 (-1.57 to -1.13)	<0.001
Fiji	808.86 (504.86-1208.01)	594.77 (339.62-923.95)	-1 (-1.28 to -0.71)	<0.001	16.15 (10.12-24.04)	11.78 (6.74-18.26)	-1.01 (-1.31 to -0.71)	<0.001	46.67 (28.85-71.4)	37.71 (21.52-59.74)	-0.71 (-1.17 to -0.25)	0.003	272.2 (163.34-422.66)	234.7 (129.56-382.72)	-0.48 (-0.79 to -0.17)	0.002
Finland	67.19 (52.08-85.6)	39.84 (29.21-51.77)	-1.71 (-2.35 to -1.07)	<0.001	1.26 (0.98-1.61)	0.74 (0.54-0.95)	-1.76 (-2.42 to -1.09)	<0.001	7.15 (5.32-9.56)	6.32 (4.39-8.67)	-0.39 (-0.94 to 0.16)	0.168	54.87 (40.58-73.78)	51.17 (35.53-70.34)	-0.21 (-0.75 to 0.34)	0.46
France	118.93 (95.68-147.28)	59.18 (44.88-75.7)	-2.29 (-2.86 to -1.72)	<0.001	2.28 (1.84-2.82)	1.11 (0.85-1.43)	-2.34 (-3.05 to -1.62)	<0.001	11.46 (8.79-14.95)	8.61 (6.22-11.53)	-0.94 (-1.45 to -0.42)	<0.001	86 (65.02-113.43)	69.09 (49.82-93.08)	-0.74 (-1.26 to -0.22)	0.005
Gabon	635.56 (379.45-1011.42)	493.29 (271.7-845.25)	-0.8 (-1.08 to -0.51)	<0.001	12.81 (7.69-20.32)	9.86 (5.44-16.83)	-0.82 (-1.11 to -0.53)	<0.001	27.61 (16.05-43.85)	28.06 (14.85-49.02)	0.19 (-0.09 to 0.47)	0.184	139.41 (78.7-227.15)	168.03 (86.82-297.75)	0.67 (0.4 to 0.94)	<0.001
Gambia	438.45 (246.3-707.47)	478.11 (264.7-796.3)	0.35 (-0.85 to 1.56)	0.57	8.56 (4.87-13.71)	9.3 (5.22-15.43)	0.33 (-0.85 to 1.53)	0.58	19.62 (10.98-32.12)	25.19 (13.52-41.94)	0.8 (-0.35 to 1.96)	0.176	103.73 (54.97-175.1)	143.76 (74.36-243.25)	1.07 (-0.42 to 2.59)	0.16
Georgia	291.11 (257.09-328)	176.92 (149.49-206.11)	-1.31 (-2.67 to 0.06)	0.06	5.72 (5.07-6.43)	3.52 (2.99-4.09)	-1.31 (-2.76 to 0.16)	0.081	21.62 (17.98-25.78)	14.78 (11.88-18.16)	-1.13 (-2.83 to 0.61)	0.202	145.24 (116.66-177.05)	100.88 (78.57-127.25)	-1.09 (-2.75 to 0.6)	0.204
Germany	163.23 (131.85-200.21)	72.27 (55.18-91.98)	-2.66 (-3.2 to -2.12)	<0.001	3.13 (2.53-3.83)	1.36 (1.04-1.73)	-2.72 (-3.29 to -2.15)	<0.001	15.24 (11.71-19.54)	10.23 (7.44-13.62)	-1.29 (-1.64 to -0.95)	<0.001	113.24 (86.31-146.36)	81.86 (59.07-109.95)	-1.07 (-1.41 to -0.74)	<0.001
Ghana	655.39 (397.26-1030.62)	445.31 (249.26-713.2)	-1.24 (-1.39 to -1.09)	<0.001	12.76 (7.78-19.97)	8.71 (4.89-13.87)	-1.22 (-1.38 to -1.07)	<0.001	29.34 (17.46-46.8)	24.36 (13.46-39.58)	-0.63 (-0.86 to -0.39)	<0.001	157.09 (89.87-257.37)	145.08 (79.01-238.51)	-0.22 (-0.42 to -0.01)	0.035
Greece	112.66 (97.04-130.53)	63.72 (53.85-74.76)	-1.85 (-2.19 to -1.51)	<0.001	2.12 (1.83-2.46)	1.22 (1.04-1.44)	-1.8 (-2.15 to -1.45)	<0.001	12.69 (10.22-15.66)	8.33 (6.58-10.41)	-1.46 (-1.91 to -1.01)	<0.001	98.56 (78.18-122.78)	65.84 (51.69-82.5)	-1.4 (-2.46 to -0.34)	0.01
Greenland	686.08 (449.46-995.42)	279.13 (161.74-449.5)	-2.76 (-2.98 to -2.54)	<0.001	13.08 (8.61-18.87)	5.26 (3.09-8.45)	-2.79 (-3.01 to -2.57)	<0.001	46.98 (29.58-70.14)	29.27 (16.08-47.95)	-1.38 (-1.68 to -1.09)	<0.001	311.68 (193.15-472.54)	217.88 (118.58-357.54)	-1.01 (-1.32 to -0.71)	<0.001
Grenada	747.34 (561.04-961.33)	479.05 (345.32-659.8)	-1.24 (-1.57 to -0.91)	<0.001	14.46 (10.92-18.56)	9.24 (6.7-12.65)	-1.24 (-1.57 to -0.92)	<0.001	43.7 (31.92-58.05)	37.06 (25.64-51.74)	-0.36 (-0.73 to 0)	0.052	273.09 (193.06-373.78)	257.08 (176.88-363.03)	-0.04 (-0.38 to 0.31)	0.841
Guam	148.31 (108.66-201)	148.15 (108.09-196.17)	0.12 (-0.7 to 0.95)	0.773	2.94 (2.15-3.96)	2.95 (2.16-3.89)	0.13 (-0.7 to 0.96)	0.759	12.07 (8.5-16.57)	13.04 (9.12-18.04)	0.39 (-0.71 to 1.51)	0.488	83.71 (57.97-117.45)	92.21 (63.43-129.27)	0.43 (-0.74 to 1.62)	0.475
Guatemala	450.26 (384.78-519.91)	378.17 (299.27-467.99)	-0.78 (-1.45 to -0.1)	0.024	8.79 (7.53-10.13)	7.5 (5.95-9.28)	-0.54 (-1.92 to 0.86)	0.446	25.43 (20.81-30.53)	30.91 (23.18-39.9)	0.48 (-0.02 to 0.99)	0.061	128.85 (100.37-164.02)	190.21 (138.16-252.15)	1.12 (0.45 to 1.81)	0.001
Guinea	1019.78 (622.64-1549.84)	839.95 (473-1373.25)	-0.66 (-0.78 to -0.54)	<0.001	20.34 (12.5-30.77)	16.53 (9.39-26.82)	-0.71 (-0.83 to -0.59)	<0.001	40.88 (24.29-62.82)	38.95 (21.98-63.73)	-0.18 (-0.37 to 0.01)	0.058	188.2 (107.68-298.78)	199.94 (108.07-333.54)	0.17 (-0.04 to 0.39)	0.115
Guinea-Bissau	1042.02 (599.78-1664.86)	890.77 (496.65-1423.29)	-0.49 (-0.61 to -0.37)	<0.001	20.59 (11.86-32.86)	17.6 (9.85-28.06)	-0.49 (-0.62 to -0.36)	<0.001	39.6 (22.81-63.35)	39.46 (21.82-63.83)	0 (-0.12 to 0.13)	0.982	177.43 (99.92-288.17)	197.05 (104.44-328.17)	0.37 (0.27 to 0.47)	<0.001
Guyana	698 (521.45-934.38)	506.34 (321.39-758.55)	-0.84 (-1.26 to -0.41)	<0.001	13.93 (10.46-18.56)	9.88 (6.29-14.77)	-0.86 (-1.28 to -0.44)	<0.001	33.34 (24.12-44.73)	30.46 (18.57-46.57)	-0.06 (-0.49 to 0.37)	0.775	179.55 (124.17-253.34)	189.36 (111.33-296.47)	0.38 (0.08 to 0.68)	0.012
Haiti	1499.54 (939.29-2263.51)	873.97 (496.87-1388.92)	-1.66 (-1.89 to -1.44)	<0.001	29.49 (18.52-44.3)	17.09 (9.75-27.02)	-1.69 (-1.9 to -1.47)	<0.001	59.68 (36.24-90.71)	41.5 (23.51-66.43)	-1.08 (-1.33 to -0.83)	<0.001	276.13 (162.27-427.65)	221.65 (120.1-364.63)	-0.64 (-1.06 to -0.22)	0.003
Honduras	548.25 (357.56-802.84)	371.94 (183.93-605.55)	-1.24 (-1.65 to -0.82)	<0.001	10.77 (7.07-15.68)	7.46 (3.71-12.08)	-1.14 (-1.54 to -0.73)	<0.001	32.45 (20.89-48.86)	27.84 (13.68-46.27)	-0.44 (-0.86 to -0.01)	0.044	168.84 (103.76-260.92)	164.08 (78.64-279.5)	-0.04 (-0.47 to 0.39)	0.859
Hungary	290.88 (225.07-365.81)	124.12 (91.21-162.95)	-2.91 (-3.23 to -2.59)	<0.001	5.62 (4.37-7.05)	2.36 (1.73-3.08)	-2.91 (-3.22 to -2.6)	<0.001	24.58 (18.26-32.21)	16.39 (11.53-22.8)	-1.23 (-2.22 to -0.24)	0.015	171.82 (124.57-228.94)	125.23 (87.41-175.17)	-0.94 (-1.96 to 0.08)	0.071
Iceland	115.63 (88.75-147.36)	50.64 (36.9-65.94)	-2.6 (-3.5 to -1.69)	<0.001	2.21 (1.7-2.81)	0.94 (0.68-1.22)	-2.69 (-3.21 to -2.17)	<0.001	13.27 (9.68-17.61)	8.17 (5.76-11.13)	-1.58 (-2 to -1.16)	<0.001	103.13 (74.46-137.92)	66.24 (46.48-90.68)	-1.41 (-1.85 to -0.96)	<0.001
India	497.94 (409.9-593.31)	238.37 (195.22-290.99)	-2.4 (-2.74 to -2.07)	<0.001	10.09 (8.32-12)	4.74 (3.89-5.77)	-2.46 (-2.75 to -2.17)	<0.001	21.16 (17.39-25.06)	14.06 (11.55-17.1)	-1.39 (-1.84 to -0.93)	<0.001	102.57 (83.33-122.45)	83.87 (68.9-102.21)	-0.68 (-0.85 to -0.51)	<0.001
Indonesia	299.28 (221.54-394.27)	201.93 (144.15-277.48)	-1.25 (-1.35 to -1.15)	<0.001	5.92 (4.41-7.79)	4.02 (2.87-5.5)	-1.23 (-1.33 to -1.13)	<0.001	13.98 (10.2-18.5)	11.97 (8.49-16.58)	-0.5 (-0.68 to -0.33)	<0.001	76.86 (55.5-102.14)	75.39 (53.5-103.77)	-0.03 (-0.14 to 0.08)	0.617
Iran (Islamic Republic of)	65.17 (52.9-83.12)	27.89 (23.36-33.02)	-2.79 (-2.95 to -2.63)	<0.001	1.28 (1.04-1.63)	0.54 (0.45-0.64)	-2.84 (-2.98 to -2.7)	<0.001	3.02 (2.38-3.95)	1.95 (1.55-2.44)	-1.53 (-1.87 to -1.19)	<0.001	17.64 (13.06-23.81)	13.71 (10.41-17.41)	-0.87 (-1.18 to -0.56)	<0.001
Iraq	68.19 (41.46-108.07)	41.39 (24.23-66.64)	-1.63 (-1.75 to -1.51)	<0.001	1.38 (0.85-2.17)	0.83 (0.49-1.33)	-1.66 (-1.77 to -1.55)	<0.001	3.24 (1.89-5.28)	2.85 (1.63-4.75)	-0.46 (-0.66 to -0.26)	<0.001	17.51 (9.75-29.52)	18.71 (10.46-31.9)	0.17 (-0.04 to 0.38)	0.105
Ireland	125.35 (97.12-159.47)	60.45 (45.58-78.96)	-1.92 (-3.46 to -0.35)	0.017	2.4 (1.87-3.05)	1.13 (0.85-1.46)	-2.1 (-3.53 to -0.63)	0.005	12.28 (9.12-16.23)	9.24 (6.63-12.69)	-0.45 (-2.21 to 1.34)	0.619	92.66 (67.65-124.11)	74.7 (53.42-102.14)	-0.26 (-1.95 to 1.45)	0.762
Israel	86.1 (66.47-112.08)	37.71 (28.41-49.04)	-2.6 (-3.6 to -1.59)	<0.001	1.65 (1.28-2.14)	0.71 (0.54-0.92)	-2.66 (-3.7 to -1.6)	<0.001	7.73 (5.73-10.39)	4.96 (3.55-6.73)	-1.38 (-2.31 to -0.44)	0.004	57.08 (41.92-77.02)	39.38 (27.84-53.72)	-1.14 (-2.1 to -0.16)	0.022
Italy	44.71 (41.04-48.69)	50.36 (45.82-55.66)	0.65 (-0.56 to 1.87)	0.295	0.86 (0.79-0.93)	0.94 (0.86-1.03)	0.56 (-0.63 to 1.76)	0.358	4.81 (4.02-5.68)	7.96 (6.57-9.65)	1.55 (0.34 to 2.77)	0.012	35.4 (29.1-42.62)	63.23 (51.95-76.94)	1.81 (0.63 to 3.01)	0.003
Jamaica	498.03 (397.11-620.76)	399.82 (260.3-582)	-0.46 (-1.54 to 0.64)	0.412	9.89 (7.9-12.33)	7.75 (5.08-11.28)	-0.51 (-1.58 to 0.57)	0.352	33.77 (25.9-43.5)	33.5 (21.27-50.23)	0.17 (-0.92 to 1.26)	0.765	222.09 (162.58-293.68)	239.2 (150.21-363.3)	0.41 (-0.67 to 1.49)	0.461
Japan	75.91 (72.57-79.54)	93.36 (88.47-98.35)	0.65 (0.15 to 1.15)	0.011	1.45 (1.39-1.51)	1.75 (1.68-1.83)	0.59 (0.09 to 1.1)	0.02	8.97 (7.88-10.22)	14.4 (11.97-17.06)	1.45 (0.88 to 2.03)	<0.001	71 (62.31-81.01)	116.77 (96.21-138.85)	1.53 (0.96 to 2.11)	<0.001
Jordan	99.97 (61.36-157.43)	31.47 (18.88-49.33)	-3.64 (-4.12 to -3.17)	<0.001	1.98 (1.22-3.09)	0.62 (0.38-0.96)	-3.66 (-4.13 to -3.19)	<0.001	5.25 (3.11-8.42)	2.54 (1.47-4.11)	-2.26 (-2.85 to -1.68)	<0.001	31.04 (17.68-51.28)	17.83 (10.12-29.3)	-1.73 (-2.48 to -0.97)	<0.001
Kazakhstan	286.62 (253.24-326.06)	219.24 (185.36-254.28)	-0.76 (-1.31 to -0.2)	0.007	5.63 (4.96-6.39)	4.31 (3.64-5.02)	-0.74 (-1.29 to -0.19)	0.009	18.63 (15.51-22.09)	19.6 (15.74-24.12)	0.35 (-0.25 to 0.95)	0.255	118.21 (93.95-146.45)	137.36 (107.76-171.58)	0.58 (-0.12 to 1.29)	0.105
Kenya	311.44 (211.35-498.43)	300.02 (204.35-427.86)	-0.1 (-0.33 to 0.14)	0.405	6.26 (4.25-10.01)	6.05 (4.12-8.59)	-0.09 (-0.32 to 0.14)	0.435	13.96 (9.5-21.65)	15.66 (10.6-22.32)	0.39 (0.1 to 0.68)	0.009	69.8 (47.04-108.36)	89.57 (60.53-129.06)	0.84 (0.51 to 1.16)	<0.001
Kiribati	1438.58 (907.51-2149.65)	1226.33 (707.57-1988.32)	-0.53 (-0.63 to -0.42)	<0.001	28.78 (18.18-42.9)	24.5 (14.16-39.6)	-0.53 (-0.65 to -0.41)	<0.001	62.92 (39.01-95.53)	59.62 (34.3-97.66)	-0.18 (-0.31 to -0.05)	0.006	305.46 (181.67-477.04)	315.69 (176.12-523.22)	0.11 (0.02 to 0.2)	0.015
Kuwait	102.47 (78.07-133.76)	17.49 (12.45-24.21)	-5.51 (-7.49 to -3.49)	<0.001	2.01 (1.54-2.62)	0.34 (0.24-0.47)	-5.64 (-7.09 to -4.18)	<0.001	7.32 (5.34-9.84)	1.78 (1.22-2.53)	-4.46 (-6.05 to -2.85)	<0.001	49.89 (35.73-67.77)	13.39 (9.14-19.2)	-4.13 (-5.75 to -2.48)	<0.001
Kyrgyzstan	397.19 (306.29-498.99)	227.64 (166.34-296.11)	-1.8 (-2.61 to -0.99)	<0.001	7.85 (6.06-9.81)	4.5 (3.29-5.85)	-1.8 (-2.61 to -0.97)	<0.001	23.95 (18.11-31.21)	18.18 (12.77-24.96)	-0.9 (-1.74 to -0.04)	0.04	146.11 (105.83-196.48)	122.53 (84.66-170.98)	-0.58 (-1.48 to 0.32)	0.204
Lao People's Democratic Republic	540.66 (303.13-869)	248.43 (142.23-404.51)	-2.48 (-2.6 to -2.36)	<0.001	10.88 (6.12-17.45)	4.92 (2.84-7.96)	-2.53 (-2.65 to -2.41)	<0.001	21.06 (11.57-34.03)	12.95 (7.27-21.25)	-1.58 (-1.7 to -1.47)	<0.001	97.16 (52.22-160.62)	75.31 (41.04-127.34)	-0.82 (-0.94 to -0.71)	<0.001
Latvia	215 (167.39-270.39)	114.58 (81.96-154.84)	-1.99 (-3.23 to -0.74)	0.002	4.22 (3.29-5.3)	2.26 (1.62-3.05)	-1.97 (-3.22 to -0.71)	0.002	12.7 (9.56-16.39)	8.68 (6.13-12.03)	-1.18 (-2.42 to 0.07)	0.065	81.69 (59.65-109.01)	61.62 (42.63-86.56)	-0.85 (-2.21 to 0.53)	0.226
Lebanon	130.26 (76.33-206.04)	39.63 (24.32-61.52)	-3.78 (-4.33 to -3.24)	<0.001	2.55 (1.5-4.03)	0.77 (0.47-1.18)	-3.83 (-4.25 to -3.41)	<0.001	7.25 (4.24-11.49)	3.55 (2.12-5.64)	-2.29 (-2.67 to -1.9)	<0.001	44.88 (25.43-73.25)	26.06 (15.43-41.43)	-1.74 (-2.09 to -1.38)	<0.001
Lesotho	375.39 (201.86-640.91)	995.66 (488.89-1747.83)	3.19 (2.61 to 3.78)	<0.001	7.7 (4.16-13.09)	20.38 (10.07-35.76)	3.15 (2.49 to 3.81)	<0.001	16.1 (8.56-27.96)	44.69 (21.73-79.36)	3.33 (2.7 to 3.97)	<0.001	77.43 (39.79-136.24)	213.51 (101.62-392.45)	3.34 (2.49 to 4.19)	<0.001
Liberia	491.99 (285.24-797.4)	510.4 (281.41-835.59)	0.16 (-0.14 to 0.45)	0.299	9.72 (5.67-15.63)	9.95 (5.55-16.2)	0.11 (-0.19 to 0.41)	0.488	19.99 (11.28-32.92)	26.95 (14.46-44.33)	1.02 (0.65 to 1.38)	<0.001	94.61 (51.16-159.75)	153.65 (79.67-260.14)	1.63 (1.29 to 1.97)	<0.001
Libya	204.44 (119.11-347.74)	170.45 (96.95-271.07)	-0.5 (-0.99 to -0.01)	0.045	4 (2.34-6.8)	3.32 (1.9-5.25)	-0.53 (-0.97 to -0.09)	0.017	10.9 (6.24-18.41)	11.86 (6.58-19.65)	0.3 (-0.4 to 0.99)	0.402	65.58 (36.88-113.87)	80.57 (43.49-135.44)	0.79 (0.37 to 1.21)	<0.001
Lithuania	244.71 (193.39-303.59)	141.89 (103.49-188.9)	-1.83 (-2.85 to -0.81)	<0.001	4.72 (3.74-5.86)	2.75 (2.01-3.64)	-1.82 (-2.79 to -0.84)	<0.001	23.12 (17.2-30.05)	16.74 (11.75-22.97)	-1.23 (-2.29 to -0.17)	0.023	161.99 (117.55-212.86)	123.61 (85.62-172.41)	-0.93 (-2.01 to 0.15)	0.092
Luxembourg	113.31 (96.57-132.01)	32.4 (26.71-38.93)	-4.24 (-4.71 to -3.76)	<0.001	2.17 (1.85-2.53)	0.61 (0.5-0.72)	-4.31 (-4.73 to -3.89)	<0.001	10.82 (8.71-13.33)	4.73 (3.66-6.05)	-2.99 (-3.78 to -2.2)	<0.001	80.84 (63.87-100.95)	37.98 (29.26-48.74)	-2.76 (-3.5 to -2)	<0.001
Madagascar	993.33 (591.34-1477.91)	696.28 (380.9-1132.43)	-1.17 (-1.48 to -0.87)	<0.001	19.84 (11.88-29.33)	13.86 (7.6-22.49)	-1.18 (-1.49 to -0.87)	<0.001	40.6 (24.08-60.92)	32.86 (17.7-53.69)	-0.72 (-1.03 to -0.41)	<0.001	192.14 (108.27-298.71)	172.97 (89.55-289.17)	-0.41 (-0.52 to -0.3)	<0.001
Malawi	912.75 (557.29-1395.34)	859.25 (483.02-1397.82)	-0.16 (-0.33 to 0.02)	0.078	17.83 (10.96-27.01)	16.81 (9.55-27.14)	-0.15 (-0.32 to 0.02)	0.081	36.8 (22.03-57.37)	42.04 (23.58-69.57)	0.46 (0.1 to 0.82)	0.013	175.14 (101.35-283.23)	229.42 (122.78-381.43)	0.96 (0.57 to 1.35)	<0.001
Malaysia	259.68 (164.84-378.79)	190.6 (119.7-279.88)	-0.99 (-1.63 to -0.34)	0.003	5.22 (3.33-7.56)	3.81 (2.41-5.57)	-1 (-1.65 to -0.34)	0.003	14.38 (9.15-21.38)	14.76 (9.13-22.24)	0.1 (-0.55 to 0.76)	0.758	87.89 (54.06-133.06)	104.11 (63.44-159.11)	0.53 (-0.15 to 1.21)	0.129
Maldives	336.02 (156.19-547.15)	55.17 (33.89-83.77)	-5.79 (-6.01 to -5.57)	<0.001	6.79 (3.14-11.03)	1.07 (0.66-1.63)	-5.91 (-6.13 to -5.69)	<0.001	16.5 (7.47-26.82)	4.84 (2.85-7.62)	-3.99 (-4.19 to -3.78)	<0.001	93.48 (42.31-152.94)	35.73 (20.73-56.17)	-3.16 (-3.32 to -3.01)	<0.001
Mali	776.04 (481.78-1165.76)	510.39 (295.11-816.59)	-1.35 (-1.55 to -1.16)	<0.001	15.23 (9.53-22.81)	9.9 (5.77-15.75)	-1.39 (-1.58 to -1.2)	<0.001	31.69 (19.57-47.69)	24.94 (14.25-40.75)	-0.78 (-0.99 to -0.58)	<0.001	151.12 (89.44-237.24)	135.41 (74.85-225.02)	-0.36 (-0.55 to -0.18)	<0.001
Malta	87.48 (65.73-112.34)	44.53 (32.73-59.25)	-2.18 (-3.42 to -0.93)	0.001	1.68 (1.27-2.15)	0.84 (0.62-1.11)	-2.04 (-3.23 to -0.85)	0.001	8.24 (5.97-11.1)	6.14 (4.3-8.5)	-0.98 (-2.46 to 0.52)	0.198	61.83 (44.36-84.04)	48.87 (34.07-67.69)	-0.79 (-2.3 to 0.73)	0.307
Marshall Islands	633.92 (382.9-970.66)	634.42 (321.2-1055.51)	-0.01 (-0.05 to 0.03)	0.512	12.7 (7.68-19.35)	12.61 (6.45-20.96)	-0.03 (-0.09 to 0.02)	0.216	31.39 (18.33-48.55)	35.2 (17.46-59.46)	0.35 (0.27 to 0.43)	<0.001	165.63 (94.19-267.94)	201.94 (96.69-348.18)	0.62 (0.52 to 0.73)	<0.001
Mauritania	499.18 (299.54-779.13)	368.79 (205.02-613.75)	-1.01 (-1.24 to -0.77)	<0.001	9.98 (6.02-15.49)	7.32 (4.09-12.12)	-1.03 (-1.26 to -0.8)	<0.001	20.98 (12.34-33.56)	21.69 (11.98-36.52)	0.08 (-0.27 to 0.44)	0.651	101.41 (57.02-166.41)	131.1 (70.21-224.83)	0.82 (0.46 to 1.18)	<0.001
Mauritius	240.19 (201.72-282.27)	159.27 (130.02-189.34)	-1.63 (-2.87 to -0.37)	0.011	4.76 (4-5.59)	3.12 (2.54-3.71)	-1.68 (-2.95 to -0.4)	0.01	15 (12.12-18.44)	12.71 (9.94-15.86)	-0.86 (-2.15 to 0.43)	0.191	99.56 (77.88-126)	90.92 (69.9-115.31)	-0.37 (-1.66 to 0.92)	0.571
Mexico	549.22 (526.25-572.08)	227.57 (186.42-271.03)	-2.78 (-3.06 to -2.51)	<0.001	10.88 (10.43-11.31)	4.36 (3.57-5.2)	-2.9 (-3.17 to -2.63)	<0.001	38.88 (36.97-40.8)	23.67 (19.37-28.19)	-1.52 (-1.81 to -1.23)	<0.001	223.15 (209.94-237.28)	161.88 (131.95-192.49)	-0.9 (-1.19 to -0.6)	<0.001
Micronesia (Federated States of)	672.83 (388-1072.69)	519.34 (298.74-843.44)	-0.83 (-0.89 to -0.78)	<0.001	13.49 (7.81-21.47)	10.36 (5.99-16.74)	-0.84 (-0.91 to -0.76)	<0.001	32.86 (18.43-52.62)	30.67 (17.03-50.55)	-0.23 (-0.28 to -0.17)	<0.001	169.03 (91.32-278.32)	180.66 (97.38-305.27)	0.21 (0.15 to 0.26)	<0.001
Monaco	115.59 (69.41-180.91)	89.86 (50.25-149.49)	-0.84 (-0.91 to -0.77)	<0.001	2.18 (1.31-3.42)	1.64 (0.92-2.71)	-0.95 (-1.03 to -0.88)	<0.001	13.54 (7.95-21.59)	13.78 (7.36-23.37)	0.05 (-0.01 to 0.11)	0.078	105.61 (61.34-169.28)	111.06 (59.23-188.83)	0.15 (0.07 to 0.23)	<0.001
Mongolia	380.88 (240.45-575.85)	241.35 (159.92-347.66)	-1.61 (-2.79 to -0.42)	0.008	7.64 (4.84-11.53)	4.79 (3.2-6.89)	-1.64 (-2.97 to -0.3)	0.017	18.08 (11.22-27.97)	16.64 (10.73-24.94)	-0.43 (-1.82 to 0.99)	0.553	92 (54.64-146.92)	103.83 (65.14-158.62)	0.24 (-1.1 to 1.61)	0.723
Montenegro	184.45 (135.09-250.28)	117.37 (83.55-159.86)	-1.37 (-1.9 to -0.84)	<0.001	3.56 (2.6-4.82)	2.22 (1.59-3.02)	-1.43 (-1.92 to -0.93)	<0.001	19.42 (13.67-27.04)	15.74 (10.78-22.29)	-0.58 (-1.17 to 0.02)	0.059	144.63 (100.67-203.68)	120.72 (82.11-171.26)	-0.45 (-1.01 to 0.12)	0.12
Morocco	200.11 (120.6-311.95)	151.5 (85.83-252.38)	-0.9 (-1.09 to -0.7)	<0.001	4.03 (2.44-6.27)	3.08 (1.76-5.08)	-0.86 (-1.06 to -0.67)	<0.001	8.64 (5.14-13.63)	8.86 (4.88-15.26)	0.08 (-0.12 to 0.27)	0.456	43.52 (24.79-70.79)	53.93 (28.72-94.08)	0.7 (0.51 to 0.88)	<0.001
Mozambique	960.08 (572.74-1535.33)	885.04 (461.26-1601.3)	-0.25 (-0.44 to -0.06)	0.008	19.27 (11.6-30.67)	17.73 (9.27-31.96)	-0.24 (-0.53 to 0.05)	0.103	37.72 (22.21-60.11)	39.72 (20.6-72.67)	0.18 (-0.01 to 0.38)	0.065	174.22 (98.82-287.21)	198.09 (98.55-368.49)	0.44 (0.24 to 0.65)	<0.001
Myanmar	545.27 (302.21-870.51)	212.25 (122.52-346.83)	-3.03 (-3.18 to -2.88)	<0.001	10.7 (5.96-17.03)	4.18 (2.43-6.8)	-3.02 (-3.17 to -2.88)	<0.001	22.81 (12.62-36.74)	12.11 (6.67-20.13)	-2.03 (-2.16 to -1.9)	<0.001	115.35 (62.38-190.55)	75.26 (40.92-128.01)	-1.4 (-1.48 to -1.32)	<0.001
Namibia	319.93 (178.07-517.76)	393.52 (204.78-658.42)	0.68 (0.2 to 1.17)	0.006	6.37 (3.59-10.27)	7.82 (4.11-12.94)	0.68 (0.2 to 1.16)	0.005	14.21 (7.85-22.9)	22.37 (11.55-39.08)	1.48 (1 to 1.96)	<0.001	72.14 (38.77-118.22)	131.81 (66.56-233.65)	1.98 (1.31 to 2.65)	<0.001
Nauru	821.71 (476.11-1290.76)	720.31 (367.83-1194.79)	-0.44 (-0.56 to -0.33)	<0.001	16.4 (9.53-25.69)	14.29 (7.36-23.59)	-0.46 (-0.58 to -0.35)	<0.001	43.48 (24.24-69.2)	43.47 (22.32-72.56)	-0.03 (-0.16 to 0.11)	0.699	240.44 (129.95-392.4)	262.36 (130.12-445.32)	0.25 (0.07 to 0.44)	0.008
Nepal	496.6 (269.51-796.62)	244.76 (141.49-388.56)	-2.26 (-2.4 to -2.11)	<0.001	10.07 (5.5-16.1)	4.88 (2.83-7.68)	-2.31 (-2.44 to -2.17)	<0.001	20.11 (11.2-32.63)	13.94 (7.8-22.72)	-1.17 (-1.34 to -1)	<0.001	92.08 (49.17-154.07)	83.08 (45.15-138.97)	-0.3 (-0.46 to -0.14)	<0.001
Netherlands	94.15 (74.45-116.73)	49.56 (37.42-64.03)	-2.05 (-2.25 to -1.84)	<0.001	1.76 (1.39-2.16)	0.91 (0.69-1.17)	-2.09 (-2.7 to -1.48)	<0.001	10.67 (8.02-13.85)	7.93 (5.71-10.81)	-0.88 (-1.07 to -0.7)	<0.001	83.34 (62.82-108.55)	64.65 (46.37-88.29)	-0.73 (-0.92 to -0.54)	<0.001
New Zealand	217.24 (179.16-261.84)	59 (47.48-72.57)	-3.92 (-4.28 to -3.55)	<0.001	4.2 (3.46-5.06)	1.12 (0.9-1.37)	-3.98 (-4.35 to -3.62)	<0.001	17.39 (13.75-21.9)	6.32 (4.9-8.03)	-3.01 (-3.39 to -2.63)	<0.001	122.75 (95.04-156.87)	48.04 (36.89-61.81)	-2.81 (-3.21 to -2.41)	<0.001
Nicaragua	675.52 (498.62-887.2)	307.58 (206.73-443.38)	-2.48 (-2.64 to -2.33)	<0.001	13.27 (9.84-17.37)	5.95 (4.04-8.49)	-2.54 (-2.69 to -2.38)	<0.001	47.45 (33.73-64.8)	31.06 (20.37-46.08)	-1.25 (-1.42 to -1.08)	<0.001	276.52 (188.17-391.74)	213.83 (136.67-321.86)	-0.7 (-0.87 to -0.53)	<0.001
Niger	592.65 (348.08-956.96)	452.24 (252.71-781.63)	-0.88 (-1.08 to -0.67)	<0.001	11.71 (6.94-18.73)	8.9 (5.02-15.22)	-0.89 (-1.1 to -0.69)	<0.001	23.22 (13.48-38.01)	20.65 (11.42-35.6)	-0.4 (-0.61 to -0.18)	<0.001	108.36 (60.08-181.44)	106.36 (55.98-188.44)	-0.07 (-0.34 to 0.2)	0.629
Nigeria	415.76 (277.81-603.25)	288.96 (166-453.54)	-1.2 (-1.33 to -1.08)	<0.001	8.15 (5.49-11.77)	5.62 (3.27-8.76)	-1.23 (-1.35 to -1.1)	<0.001	17.09 (11.14-25.28)	14.96 (8.34-24.25)	-0.47 (-0.62 to -0.31)	<0.001	78.53 (48.13-118.62)	78.22 (41.83-130.01)	-0.04 (-0.2 to 0.12)	0.613
Niue	368.07 (209.09-600.01)	321.95 (193.27-505.8)	-0.36 (-0.91 to 0.2)	0.204	7.35 (4.19-11.92)	6.15 (3.7-9.65)	-0.48 (-0.77 to -0.18)	0.002	22.87 (12.92-37.45)	25.42 (14.81-40.79)	0.4 (-0.09 to 0.89)	0.114	140.22 (78.51-236.16)	174.34 (101.08-284.28)	0.77 (0.17 to 1.37)	0.012
North Macedonia	247.36 (188.51-321.8)	129.16 (87.03-181.65)	-2.1 (-2.67 to -1.53)	<0.001	4.82 (3.68-6.24)	2.5 (1.7-3.51)	-2.12 (-2.67 to -1.56)	<0.001	18.19 (13.3-24.64)	14.35 (9.39-20.82)	-0.78 (-1.39 to -0.18)	0.012	120.6 (86.52-166.99)	105.5 (68.01-154.28)	-0.45 (-1.07 to 0.17)	0.157
Northern Mariana Islands	555.77 (326.92-858.78)	370.42 (238.47-544.62)	-1.27 (-1.59 to -0.95)	<0.001	11.07 (6.55-16.99)	7.31 (4.72-10.72)	-1.33 (-1.74 to -0.92)	<0.001	43.16 (24.89-69.51)	31.97 (20.14-47.93)	-0.93 (-1.24 to -0.62)	<0.001	286.93 (161.04-466.3)	225.08 (139.62-340.52)	-0.77 (-0.98 to -0.56)	<0.001
Norway	155.12 (142.04-169.33)	69.09 (61.33-77.9)	-2.44 (-3.09 to -1.78)	<0.001	2.96 (2.72-3.23)	1.28 (1.14-1.43)	-2.53 (-3.19 to -1.86)	<0.001	15.05 (12.82-17.73)	10.35 (8.38-12.6)	-1.16 (-2.27 to -0.05)	0.041	112.86 (95.12-133.66)	83.44 (67.37-101.83)	-0.95 (-2.2 to 0.33)	0.145
Oman	101.26 (55.4-178.94)	31.75 (18.81-50.06)	-3.38 (-3.75 to -3.01)	<0.001	2 (1.09-3.5)	0.61 (0.36-0.95)	-3.82 (-4.05 to -3.6)	<0.001	5.37 (2.93-9.47)	2.74 (1.6-4.43)	-1.88 (-2.27 to -1.49)	<0.001	32.01 (16.79-57.08)	19.91 (11.39-32.41)	-1.43 (-2 to -0.86)	<0.001
Pakistan	146.69 (100.87-206.77)	144.63 (91.68-214.82)	0 (-0.11 to 0.1)	0.93	2.87 (2-4)	2.77 (1.77-4.1)	-0.07 (-0.17 to 0.02)	0.143	6.29 (4.23-8.92)	7.57 (4.69-11.49)	0.6 (0.44 to 0.76)	<0.001	29.08 (18.63-42.95)	39.83 (23.74-61.49)	1.04 (0.92 to 1.15)	<0.001
Palau	944.42 (567.15-1488.94)	661.23 (410.38-1021.14)	-1.16 (-1.33 to -1)	<0.001	18.78 (11.31-29.49)	12.81 (7.96-19.73)	-1.25 (-1.47 to -1.02)	<0.001	60.31 (35.64-97.19)	50.78 (30.52-80.23)	-0.59 (-0.75 to -0.42)	<0.001	376.48 (217.36-619.06)	347.08 (205.89-558.38)	-0.3 (-0.47 to -0.12)	0.001
Palestine	34.06 (19.2-56.87)	16.11 (9.83-24.41)	-2.47 (-2.84 to -2.1)	<0.001	0.68 (0.38-1.13)	0.32 (0.19-0.48)	-2.47 (-2.89 to -2.06)	<0.001	1.71 (0.95-2.93)	1.15 (0.69-1.78)	-1.34 (-1.85 to -0.82)	<0.001	9.91 (5.31-17.22)	7.86 (4.67-12.27)	-0.85 (-1.35 to -0.36)	0.001
Panama	613.67 (495.38-748.2)	284.95 (202.11-382.7)	-2.49 (-2.83 to -2.14)	<0.001	11.83 (9.59-14.33)	5.35 (3.81-7.17)	-2.53 (-2.87 to -2.2)	<0.001	52.95 (41.02-67.6)	35.92 (24.41-50.15)	-1.2 (-1.66 to -0.74)	<0.001	337.15 (249.75-444.17)	261.64 (177.01-367.81)	-0.76 (-1.25 to -0.27)	0.002
Papua New Guinea	557.58 (292.45-987.81)	407.67 (234.29-737.45)	-1.06 (-1.14 to -0.98)	<0.001	11.1 (5.87-19.65)	8.07 (4.65-14.69)	-1.07 (-1.14 to -0.99)	<0.001	28.42 (14.62-50.1)	22.03 (12.39-39.73)	-0.81 (-1.02 to -0.61)	<0.001	148.55 (72.96-267.71)	122.42 (67.04-220.74)	-0.66 (-0.93 to -0.4)	<0.001
Paraguay	584.81 (405.07-807.66)	455.49 (289.49-687.36)	-0.88 (-1.47 to -0.29)	0.003	11.52 (8-15.84)	8.89 (5.67-13.38)	-0.68 (-1.55 to 0.2)	0.129	34.92 (23.65-49.46)	35.56 (21.7-54.43)	0.05 (-0.43 to 0.53)	0.851	211.97 (139.51-306.36)	240.92 (143.31-375.01)	0.49 (-0.01 to 0.99)	0.053
Peru	499.65 (364.03-673.72)	308.92 (193.87-459.48)	-1.47 (-2.93 to 0)	0.05	9.97 (7.29-13.38)	6.08 (3.83-9.03)	-1.52 (-2.97 to -0.05)	0.043	26.26 (18.58-36)	27.48 (16.76-42.23)	0.22 (-1.18 to 1.63)	0.761	155.28 (105.47-220.4)	202.41 (123.31-312.75)	0.94 (-0.4 to 2.3)	0.17
Philippines	237.09 (199.03-282.81)	212.08 (157.92-275.75)	-0.28 (-0.59 to 0.03)	0.076	4.64 (3.9-5.55)	4.19 (3.13-5.44)	-0.25 (-0.55 to 0.06)	0.121	12.67 (10.26-15.67)	12.85 (9.34-17.16)	0.06 (-0.29 to 0.41)	0.728	69.3 (51.69-89.49)	75.41 (52.62-104.51)	0.32 (-0.02 to 0.65)	0.063
Poland	330.44 (314.87-347.2)	94.41 (81.09-106.99)	-4.07 (-4.55 to -3.58)	<0.001	6.59 (6.28-6.91)	1.87 (1.6-2.11)	-4.1 (-4.58 to -3.63)	<0.001	19.39 (16.97-21.98)	8.61 (6.99-10.39)	-2.66 (-3.12 to -2.19)	<0.001	109.01 (88.97-131.26)	57.62 (45.01-71.36)	-2.06 (-2.51 to -1.6)	<0.001
Portugal	194.16 (152.81-242.73)	87.69 (66.71-112.42)	-2.54 (-3.32 to -1.75)	<0.001	3.74 (2.96-4.66)	1.63 (1.24-2.08)	-2.66 (-3.44 to -1.87)	<0.001	16.88 (12.76-22.07)	12.61 (9.13-16.9)	-0.76 (-1.71 to 0.2)	0.12	122.81 (91.47-161.9)	100.97 (73-135.78)	-0.44 (-1.38 to 0.52)	0.37
Puerto Rico	149.5 (114.77-190.86)	109.46 (77.8-149.48)	-1.19 (-1.6 to -0.78)	<0.001	2.87 (2.21-3.65)	2.09 (1.5-2.84)	-1.22 (-1.63 to -0.81)	<0.001	12.26 (9.04-16.15)	13.09 (8.88-18.71)	0.15 (-0.27 to 0.58)	0.483	87.38 (62.82-116.45)	101.39 (68.32-144.8)	0.46 (0.04 to 0.88)	0.032
Qatar	67.12 (40.7-108.12)	22.44 (13.19-35.89)	-3.35 (-4.87 to -1.81)	<0.001	1.34 (0.82-2.14)	0.43 (0.26-0.68)	-3.48 (-4.97 to -1.97)	<0.001	3.89 (2.27-6.32)	2.28 (1.3-3.75)	-1.88 (-3.83 to 0.12)	0.066	24.06 (13.7-39.69)	17.08 (9.71-28.1)	-1.26 (-3.22 to 0.73)	0.214
Republic of Korea	202.08 (144.1-271.67)	66.88 (45.13-96.96)	-3.46 (-3.92 to -3)	<0.001	3.97 (2.84-5.3)	1.24 (0.84-1.8)	-3.64 (-4.02 to -3.25)	<0.001	14.8 (10.34-20.29)	10.21 (6.56-15.33)	-1.22 (-1.76 to -0.67)	<0.001	103.41 (70.65-144.97)	82.6 (52.92-124.09)	-0.74 (-1.29 to -0.2)	0.008
Republic of Moldova	322.78 (277.79-373.46)	212.32 (175.17-254.86)	-1.34 (-1.93 to -0.74)	<0.001	6.38 (5.5-7.39)	4.18 (3.46-5.01)	-1.35 (-1.95 to -0.74)	<0.001	19.45 (16-23.48)	16.57 (13-20.75)	-0.53 (-1.11 to 0.07)	0.081	124.48 (97.7-155.21)	118.33 (91.65-150.42)	-0.13 (-0.77 to 0.5)	0.678
Romania	520.45 (418.84-637.08)	269.81 (205.63-346)	-2.16 (-2.7 to -1.61)	<0.001	10.05 (8.1-12.34)	5.29 (4.03-6.77)	-2.11 (-2.64 to -1.58)	<0.001	35.39 (27.4-44.64)	27.34 (19.77-36.67)	-0.87 (-1.38 to -0.35)	0.001	233.72 (175.02-302)	202.98 (144.7-274.63)	-0.49 (-1.01 to 0.04)	0.068
Russian Federation	158.22 (151.01-165.54)	261.09 (227.46-293.39)	1.78 (0.76 to 2.82)	0.001	3.1 (2.97-3.24)	5.01 (4.36-5.63)	1.7 (0.8 to 2.61)	<0.001	10.77 (10.27-11.29)	24.92 (21.66-27.98)	2.88 (2.01 to 3.76)	<0.001	75.48 (71.83-79.35)	189.72 (164.81-213.46)	3.13 (2.3 to 3.96)	<0.001
Rwanda	1570.95 (955.97-2401.86)	567.26 (309.69-924.82)	-3.3 (-3.56 to -3.04)	<0.001	31.5 (19.23-48.07)	11.33 (6.22-18.39)	-3.31 (-3.58 to -3.04)	<0.001	58.97 (35.49-89.59)	28.26 (15.35-46.74)	-2.42 (-2.62 to -2.22)	<0.001	257.52 (151.57-400.49)	152.63 (80.48-257.22)	-1.84 (-2.35 to -1.33)	<0.001
Saint Kitts and Nevis	995.5 (835.41-1175.59)	254.12 (181.02-345.13)	-4.36 (-4.76 to -3.96)	<0.001	19.19 (16.11-22.62)	5.01 (3.58-6.8)	-4.3 (-4.66 to -3.94)	<0.001	53.83 (43.36-66.02)	19.47 (13.31-27.02)	-3.28 (-3.65 to -2.91)	<0.001	319.64 (242.61-406.53)	134.86 (90.37-190.09)	-2.72 (-3.13 to -2.31)	<0.001
Saint Lucia	740.37 (633.01-865.39)	374.89 (285.84-480.54)	-2.22 (-3.06 to -1.37)	<0.001	14.67 (12.53-17.09)	7.3 (5.57-9.34)	-2.28 (-3.1 to -1.46)	<0.001	43.43 (35.36-52.77)	29.93 (21.86-39.99)	-1.24 (-2.06 to -0.41)	0.003	265.8 (205.07-334.8)	209.69 (150.42-283.5)	-0.81 (-1.56 to -0.05)	0.037
Saint Vincent and the Grenadines	892.69 (756.84-1048.84)	639.4 (505.35-793.22)	-1.28 (-2.36 to -0.19)	0.022	17.47 (14.8-20.5)	12.53 (9.96-15.54)	-1.28 (-2.3 to -0.25)	0.015	53.13 (42.96-65.01)	46.14 (34.88-58.98)	-0.67 (-1.45 to 0.1)	0.089	330.8 (254.31-419.01)	309.02 (227.8-401.48)	-0.43 (-1.24 to 0.39)	0.307
Samoa	380.28 (226.7-602.66)	417.16 (230.17-688.42)	0.3 (0.22 to 0.38)	<0.001	7.47 (4.49-11.79)	8.14 (4.53-13.36)	0.27 (0.19 to 0.35)	<0.001	22.33 (12.83-35.84)	29.15 (15.74-48.14)	0.87 (0.83 to 0.92)	<0.001	134.02 (74.88-219.09)	191.65 (100.94-318.68)	1.17 (1.14 to 1.21)	<0.001
San Marino	44.56 (27.37-70.37)	23.16 (10.83-41.83)	-2.3 (-2.49 to -2.1)	<0.001	0.84 (0.52-1.32)	0.43 (0.2-0.78)	-2.36 (-2.55 to -2.17)	<0.001	5.42 (3.18-8.56)	3.48 (1.58-6.19)	-1.5 (-1.89 to -1.1)	<0.001	42.43 (24.7-67.35)	28.08 (12.71-49.9)	-1.39 (-1.81 to -0.97)	<0.001
Sao Tome and Principe	685.37 (383.41-1066.75)	575.98 (320.3-943.01)	-0.52 (-0.94 to -0.11)	0.014	13.51 (7.69-20.81)	11.38 (6.39-18.39)	-0.53 (-0.9 to -0.16)	0.005	31.49 (17.51-49.7)	34.37 (18.93-57.52)	0.35 (-0.11 to 0.81)	0.14	168.81 (88.6-274.73)	214.84 (114.57-368.95)	0.84 (0.33 to 1.35)	0.001
Saudi Arabia	46.92 (26.75-75.37)	24.89 (14.4-41.66)	-2.02 (-2.19 to -1.85)	<0.001	0.9 (0.51-1.44)	0.47 (0.27-0.79)	-2.09 (-2.25 to -1.92)	<0.001	4.13 (2.29-6.83)	4.05 (2.24-7.03)	-0.08 (-0.31 to 0.15)	0.487	24.26 (13.03-40.96)	28.02 (15.17-48.96)	0.47 (0.32 to 0.62)	<0.001
Senegal	553.37 (335.7-861.4)	446.33 (260.94-718.9)	-0.57 (-0.73 to -0.41)	<0.001	10.87 (6.66-16.86)	8.79 (5.17-14.12)	-0.57 (-0.73 to -0.42)	<0.001	23.73 (14.34-37.85)	23.24 (13.45-37.86)	-0.02 (-0.18 to 0.14)	0.836	122.46 (69.97-198.69)	134.3 (75.11-222.77)	0.33 (0.17 to 0.49)	<0.001
Serbia	369.95 (249.19-534.76)	182.92 (118.98-263.36)	-2.22 (-2.93 to -1.5)	<0.001	7.19 (4.84-10.38)	3.57 (2.33-5.12)	-2.2 (-2.92 to -1.48)	<0.001	28.53 (18.38-42.05)	20.35 (12.84-30.08)	-0.91 (-1.33 to -0.48)	<0.001	196.79 (123.84-291.39)	153.97 (95.87-228.61)	-0.56 (-0.98 to -0.15)	0.008
Seychelles	665.61 (447.19-930.67)	370.53 (243.94-529.97)	-1.54 (-1.84 to -1.24)	<0.001	13.07 (8.81-18.2)	7.13 (4.71-10.19)	-1.55 (-1.88 to -1.21)	<0.001	38.34 (25.31-54.91)	28.33 (18.16-42.02)	-0.67 (-0.94 to -0.4)	<0.001	245.04 (156.94-358.44)	200.95 (126.7-301.7)	-0.39 (-0.66 to -0.13)	0.004
Sierra Leone	418.58 (238.7-679.43)	510.94 (291.47-831.67)	0.64 (0.39 to 0.89)	<0.001	8.3 (4.77-13.36)	10 (5.74-16.14)	0.6 (0.35 to 0.84)	<0.001	17.47 (10.03-28.81)	25.25 (14.22-41.41)	1.19 (0.92 to 1.45)	<0.001	85.31 (47.17-145.22)	139.01 (75.19-233.21)	1.58 (1.3 to 1.86)	<0.001
Singapore	150.59 (116.82-189.66)	43.12 (32.33-55.61)	-3.67 (-4.5 to -2.83)	<0.001	2.93 (2.28-3.69)	0.82 (0.62-1.05)	-3.73 (-4.58 to -2.87)	<0.001	13.25 (9.9-17.51)	6.1 (4.37-8.23)	-2.3 (-3.66 to -0.93)	0.001	98.75 (72.53-130.86)	49.07 (34.97-66.39)	-2.06 (-3.4 to -0.71)	0.003
Slovakia	279.27 (192.62-390.51)	134.22 (86.36-197.34)	-2.06 (-2.2 to -1.91)	<0.001	5.45 (3.78-7.6)	2.58 (1.67-3.79)	-2.09 (-2.23 to -1.95)	<0.001	22.68 (15.14-32.13)	15.14 (9.32-23.11)	-0.99 (-1.26 to -0.72)	<0.001	160.87 (105.93-230.68)	115.71 (70.91-177.85)	-0.77 (-1.05 to -0.5)	<0.001
Slovenia	141.19 (108.75-181)	60 (42.09-83.48)	-2.81 (-3.86 to -1.76)	<0.001	2.46 (1.91-3.13)	0.96 (0.68-1.3)	-3.13 (-4.2 to -2.06)	<0.001	37.83 (27.51-50.88)	24.59 (16.51-34.34)	-1.48 (-2.41 to -0.54)	0.002	289.3 (208.72-393.42)	200.11 (133.29-278.47)	-1.24 (-2.35 to -0.12)	0.03
Solomon Islands	589.8 (241.72-1091.83)	607.39 (351.38-988.73)	0.02 (-0.31 to 0.35)	0.914	11.95 (4.95-22.06)	12.22 (7.1-19.85)	0 (-0.32 to 0.32)	0.989	27.68 (11.23-51.17)	32.18 (18.05-53.24)	0.43 (0.2 to 0.66)	<0.001	144.34 (56.45-273.74)	185.58 (100.52-315.6)	0.75 (0.48 to 1.02)	<0.001
Somalia	1236.24 (674.72-2085.29)	962.03 (544.32-1606.15)	-0.8 (-0.89 to -0.7)	<0.001	25.13 (13.73-42.33)	19.5 (11.08-32.53)	-0.81 (-0.9 to -0.72)	<0.001	46.29 (25.76-77.2)	38.4 (21.13-64.75)	-0.6 (-0.74 to -0.46)	<0.001	194.49 (103.1-333.55)	172.05 (91.51-295.5)	-0.38 (-0.45 to -0.31)	<0.001
South Africa	638.61 (500.2-810.65)	667.65 (538.72-799.8)	0.12 (-1.4 to 1.66)	0.882	12.5 (9.84-15.85)	13.28 (10.75-15.86)	0.14 (-1.58 to 1.89)	0.876	33.72 (26.04-42.89)	40.98 (32.58-49.96)	0.59 (-0.97 to 2.17)	0.46	191.67 (146.55-244.84)	241.46 (190.37-296.9)	0.72 (-0.86 to 2.32)	0.375
South Sudan	779.57 (429.48-1305.14)	750.2 (426.62-1246.61)	-0.08 (-0.38 to 0.22)	0.59	15.74 (8.73-26.16)	15.01 (8.59-24.9)	-0.11 (-0.4 to 0.18)	0.45	31.78 (17.68-52.01)	35.21 (19.53-58.59)	0.38 (0.08 to 0.69)	0.013	148.3 (78.57-252.71)	180.34 (97.37-304.56)	0.7 (0.37 to 1.02)	<0.001
Spain	106.88 (83.52-134.16)	51.12 (38.88-66.4)	-2.4 (-2.52 to -2.29)	<0.001	2 (1.57-2.51)	0.95 (0.72-1.22)	-2.42 (-2.53 to -2.31)	<0.001	12.48 (9.34-16.39)	8.4 (6.06-11.31)	-1.22 (-1.9 to -0.55)	<0.001	96.98 (72.39-127.72)	67.94 (49-91.46)	-1.09 (-1.78 to -0.4)	0.002
Sri Lanka	151.77 (95.96-226.04)	68.43 (34.96-114.29)	-2.34 (-2.8 to -1.88)	<0.001	2.98 (1.9-4.41)	1.34 (0.69-2.22)	-2.58 (-2.72 to -2.44)	<0.001	8.74 (5.47-13.26)	6.06 (3.04-10.19)	-1.07 (-1.85 to -0.27)	0.008	55.33 (33.79-85.11)	44.41 (22.01-75.53)	-0.58 (-1.39 to 0.22)	0.156
Sudan	136.16 (75.53-230.72)	75.79 (36.37-130.96)	-1.88 (-1.94 to -1.82)	<0.001	2.69 (1.5-4.53)	1.49 (0.72-2.56)	-1.9 (-1.97 to -1.84)	<0.001	5.47 (2.93-9.35)	4.17 (1.93-7.41)	-0.89 (-0.99 to -0.78)	<0.001	26.18 (13.6-45.28)	24.66 (11.01-44.96)	-0.19 (-0.26 to -0.12)	<0.001
Suriname	627.67 (415.24-865.54)	512 (323.99-759.88)	-0.56 (-1.59 to 0.48)	0.293	12.26 (8.17-16.86)	9.93 (6.29-14.66)	-0.61 (-1.81 to 0.6)	0.322	33.97 (22.07-48.06)	33.99 (20.97-51.23)	0.1 (-0.83 to 1.05)	0.826	199.71 (124.56-290.43)	222.24 (134.31-338.81)	0.45 (-0.42 to 1.33)	0.312
Sweden	102.36 (83.12-124.37)	52.92 (40.37-68.47)	-2.08 (-3.25 to -0.9)	0.001	1.92 (1.57-2.33)	0.97 (0.75-1.25)	-2.15 (-3.25 to -1.04)	<0.001	11.02 (8.7-13.88)	7.74 (5.71-10.38)	-1.11 (-2.43 to 0.23)	0.105	84.6 (66.21-107.38)	62.02 (45.57-82.83)	-0.97 (-2.3 to 0.38)	0.158
Switzerland	103.14 (78.72-132.77)	37.43 (28.18-48.81)	-3.17 (-3.79 to -2.55)	<0.001	1.92 (1.46-2.45)	0.69 (0.52-0.89)	-3.19 (-3.81 to -2.56)	<0.001	12.16 (8.9-16.19)	6.01 (4.25-8.23)	-2.23 (-2.87 to -1.58)	<0.001	95.15 (69.23-126.89)	48.79 (34.35-66.7)	-2.12 (-2.77 to -1.47)	<0.001
Syrian Arab Republic	68.62 (45.63-98.57)	32.59 (19.87-49.63)	-2.27 (-2.87 to -1.66)	<0.001	1.35 (0.9-1.93)	0.64 (0.39-0.97)	-2.4 (-2.72 to -2.07)	<0.001	3.36 (2.18-4.92)	2.45 (1.45-3.85)	-0.98 (-1.36 to -0.59)	<0.001	19.15 (12.14-28.95)	16.8 (9.84-26.66)	-0.38 (-0.85 to 0.1)	0.119
Taiwan (Province of China)	250.77 (203.26-305.59)	79.77 (59.67-104.27)	-3.62 (-4.33 to -2.9)	<0.001	4.96 (4.02-6.02)	1.5 (1.13-1.95)	-3.78 (-4.51 to -3.05)	<0.001	20.72 (16.17-26.2)	9.95 (7.06-13.47)	-2.33 (-3.06 to -1.6)	<0.001	150.62 (115.8-191.74)	78.82 (55.57-107.37)	-2.06 (-2.78 to -1.34)	<0.001
Tajikistan	210.68 (144.83-295.23)	92.98 (53.76-149.22)	-2.56 (-2.93 to -2.2)	<0.001	4.18 (2.89-5.86)	1.83 (1.07-2.91)	-2.64 (-2.93 to -2.35)	<0.001	11.62 (7.75-16.67)	5.98 (3.34-9.72)	-2.07 (-2.42 to -1.72)	<0.001	67.74 (43.67-99.75)	36.9 (20.01-61.77)	-1.89 (-2.22 to -1.56)	<0.001
Thailand	396.1 (277.67-557.45)	239.19 (148.58-366.28)	-1.62 (-2.27 to -0.96)	<0.001	7.94 (5.61-11.13)	4.56 (2.85-7)	-1.65 (-2.25 to -1.06)	<0.001	23.95 (16.42-34.29)	22.73 (13.67-35.89)	-0.02 (-0.63 to 0.58)	0.939	151.73 (100.2-220.7)	169.37 (101.43-268.44)	0.5 (-0.09 to 1.1)	0.096
Timor-Leste	269.32 (145.47-465.96)	189.93 (109.12-311.03)	-1.11 (-1.61 to -0.61)	<0.001	5.38 (2.93-9.22)	3.79 (2.2-6.17)	-1.11 (-1.59 to -0.63)	<0.001	11.4 (6.1-19.92)	10.07 (5.73-16.78)	-0.39 (-1.12 to 0.34)	0.291	57.07 (29.23-100.32)	59.23 (32.55-101.63)	0.1 (-0.43 to 0.63)	0.715
Togo	605.5 (376.78-912.15)	506.15 (282.37-816.21)	-0.6 (-0.71 to -0.48)	<0.001	11.88 (7.46-17.78)	9.9 (5.54-15.81)	-0.61 (-0.72 to -0.49)	<0.001	26.44 (16.32-40.58)	26.15 (14.49-42.98)	-0.05 (-0.29 to 0.18)	0.665	135.43 (80.01-213.57)	148.45 (79.81-248.6)	0.29 (0.09 to 0.49)	0.004
Tokelau	565.72 (313.65-928.15)	430.77 (253.81-677.65)	-0.79 (-0.9 to -0.68)	<0.001	11.28 (6.28-18.42)	8.25 (4.87-12.98)	-0.95 (-1.08 to -0.81)	<0.001	31.09 (16.92-51.48)	32.57 (18.67-52.46)	0.18 (-0.12 to 0.49)	0.245	176.46 (92.91-297.58)	219.88 (123.54-357.36)	0.74 (0.37 to 1.11)	<0.001
Tonga	600.88 (385.75-903.39)	441.05 (259.69-707.46)	-1.01 (-1.08 to -0.93)	<0.001	12.03 (7.75-18.04)	8.77 (5.18-14.03)	-1.03 (-1.11 to -0.94)	<0.001	37.36 (23.58-55.58)	31.57 (18.29-51.77)	-0.57 (-0.68 to -0.45)	<0.001	224.81 (137.56-344.47)	205.8 (115.94-340.46)	-0.31 (-0.42 to -0.21)	<0.001
Trinidad and Tobago	464.54 (396.97-543.61)	389.11 (269.59-531.19)	-0.36 (-1.02 to 0.31)	0.293	9.22 (7.9-10.78)	7.53 (5.23-10.31)	-0.44 (-1.12 to 0.25)	0.214	27.59 (22.49-33.52)	31.32 (21.19-44.51)	0.71 (0.09 to 1.32)	0.024	169.65 (131.48-213.05)	219.16 (145.51-313.01)	1.12 (0.07 to 2.18)	0.037
Tunisia	122.04 (73.26-188.66)	70.59 (39.94-115.14)	-1.86 (-2.08 to -1.63)	<0.001	2.37 (1.43-3.64)	1.37 (0.78-2.21)	-1.88 (-2.11 to -1.65)	<0.001	6.76 (3.99-10.58)	5.73 (3.15-9.54)	-0.54 (-0.89 to -0.19)	0.002	41.79 (24.11-66.17)	40.6 (21.94-67.56)	-0.06 (-0.32 to 0.2)	0.633
Turkey	121.09 (73.53-186.47)	38.74 (24.05-59.08)	-3.62 (-3.97 to -3.27)	<0.001	2.4 (1.47-3.67)	0.76 (0.48-1.16)	-3.56 (-3.9 to -3.22)	<0.001	5.74 (3.46-8.98)	3.15 (1.91-4.96)	-1.91 (-2.26 to -1.55)	<0.001	31.86 (18.5-51.24)	22.52 (13.39-35.89)	-1.11 (-1.47 to -0.75)	<0.001
Turkmenistan	288.51 (250.2-329.96)	234.57 (169.44-322.94)	-0.62 (-1.96 to 0.74)	0.37	5.68 (4.93-6.49)	4.63 (3.33-6.37)	-0.62 (-1.99 to 0.76)	0.377	16.64 (13.83-19.95)	17.06 (12.14-23.78)	0.16 (-1.14 to 1.48)	0.807	99.88 (78.33-125.16)	110.05 (75.51-156.34)	0.42 (-0.87 to 1.72)	0.529
Tuvalu	756.17 (454.36-1176.33)	482.86 (274.78-779.86)	-1.41 (-1.53 to -1.3)	<0.001	15.13 (9.12-23.48)	9.62 (5.49-15.48)	-1.42 (-1.54 to -1.31)	<0.001	36.64 (21.64-57.55)	29.75 (16.86-48.6)	-0.66 (-0.79 to -0.54)	<0.001	192.37 (109.08-310.16)	183.48 (102.25-305.31)	-0.14 (-0.26 to -0.02)	0.02
Uganda	673.52 (406.04-1061.24)	587.72 (341.95-919.19)	-0.45 (-0.75 to -0.16)	0.003	13.49 (8.2-21.1)	11.62 (6.81-18.11)	-0.49 (-0.78 to -0.2)	0.001	28.36 (16.69-44.83)	29.82 (16.91-47.84)	0.11 (-0.17 to 0.4)	0.432	133.29 (74.36-219.78)	162.07 (88.46-267.19)	0.56 (0.28 to 0.84)	<0.001
Ukraine	252.8 (200.63-315.45)	92.36 (49.64-151.79)	-3.87 (-4.41 to -3.33)	<0.001	4.99 (3.98-6.21)	1.8 (0.97-2.96)	-3.88 (-4.42 to -3.34)	<0.001	15.96 (12.36-20.35)	6.54 (3.48-10.96)	-2.96 (-4.19 to -1.72)	<0.001	102.09 (76.66-134.04)	44.27 (23.25-74.89)	-2.9 (-4.16 to -1.63)	<0.001
United Arab Emirates	179.03 (99.95-298.35)	69.89 (42-110.06)	-2.95 (-3.46 to -2.44)	<0.001	3.63 (2.03-6.03)	1.34 (0.81-2.09)	-2.95 (-3.57 to -2.32)	<0.001	8.65 (4.92-14.23)	5.08 (2.97-8.09)	-1.66 (-2.31 to -1.02)	<0.001	47.43 (25.6-80.37)	34.37 (19.66-55.58)	-1.14 (-1.85 to -0.43)	0.002
United Kingdom	217.54 (208.1-228.27)	76.27 (72-81.33)	-3.21 (-3.57 to -2.86)	<0.001	3.88 (3.76-4)	1.36 (1.3-1.43)	-3.23 (-3.53 to -2.92)	<0.001	43.87 (40.65-47.4)	14.79 (13.26-16.54)	-3.5 (-3.7 to -3.3)	<0.001	322.29 (297.54-349.64)	115.83 (103.3-129.92)	-3.34 (-3.56 to -3.11)	<0.001
United Republic of Tanzania	815.74 (502.95-1253.97)	524.29 (302.62-823.9)	-1.4 (-1.58 to -1.23)	<0.001	16.35 (10.14-24.99)	10.46 (6.09-16.34)	-1.42 (-1.59 to -1.24)	<0.001	34.88 (21.49-55.01)	26.53 (15.33-42.86)	-0.88 (-1.05 to -0.71)	<0.001	171.95 (100.91-277.72)	146.58 (80.85-243.29)	-0.51 (-0.66 to -0.37)	<0.001
United States of America	137.41 (131.1-143.91)	89.91 (84.6-96.02)	-2.25 (-2.67 to -1.82)	<0.001	2.48 (2.4-2.56)	1.65 (1.56-1.74)	-2.37 (-2.84 to -1.9)	<0.001	26.76 (25.46-28.1)	15.2 (14.18-16.3)	-1.12 (-1.39 to -0.85)	<0.001	200.95 (191.02-211.5)	117.71 (109.45-126.4)	-0.81 (-1.08 to -0.53)	<0.001
United States Virgin Islands	365.61 (234.35-537.48)	169.86 (97.12-272.82)	-1.36 (-1.56 to -1.17)	<0.001	7.15 (4.58-10.49)	3.22 (1.86-5.15)	-1.31 (-1.49 to -1.12)	<0.001	25.53 (15.91-38.53)	15.41 (8.54-25.53)	-1.84 (-2.04 to -1.64)	<0.001	170 (104.14-259.85)	112.47 (61.94-187.37)	-1.74 (-1.95 to -1.54)	<0.001
Uruguay	378.1 (298.61-469.61)	295.96 (229.04-375.3)	-0.9 (-1.24 to -0.57)	<0.001	7.34 (5.82-9.09)	5.62 (4.35-7.12)	-0.95 (-1.32 to -0.58)	<0.001	26 (19.85-33.64)	27.75 (20.53-36.61)	0.32 (-0.14 to 0.78)	0.178	174.77 (129.15-230.03)	204.67 (148.88-272.22)	0.63 (0.17 to 1.09)	0.007
Uzbekistan	247.84 (189.81-310.45)	194.92 (140.13-258.61)	-0.61 (-1.73 to 0.52)	0.288	4.85 (3.73-6.09)	3.92 (2.83-5.2)	-0.51 (-1.7 to 0.69)	0.401	15.18 (11.36-19.51)	13.9 (9.73-19.09)	-0.16 (-1.14 to 0.83)	0.751	94.24 (68.19-126.09)	89.08 (60.83-126.07)	-0.04 (-1.04 to 0.97)	0.939
Vanuatu	464.03 (241.9-818.64)	427.45 (259.18-661.1)	-0.35 (-0.69 to 0)	0.047	9.33 (4.89-16.42)	8.55 (5.2-13.22)	-0.36 (-0.71 to -0.02)	0.039	23.48 (12.29-40.97)	23.07 (13.57-36.36)	-0.13 (-0.49 to 0.24)	0.5	125.09 (63.67-225.5)	129.78 (73.38-209.78)	0.01 (-0.32 to 0.34)	0.938
Venezuela (Bolivarian Republic of)	604.96 (530.55-682.89)	556.96 (377.89-758.64)	-0.11 (-0.63 to 0.41)	0.687	11.89 (10.44-13.44)	10.61 (7.21-14.44)	-0.21 (-0.73 to 0.31)	0.425	45.04 (37.2-53.77)	58.31 (38.28-83.11)	0.96 (0.5 to 1.42)	<0.001	270.22 (212.35-338.65)	406.91 (265.08-585.38)	1.3 (0.89 to 1.7)	<0.001
Viet Nam	274.07 (167.16-438.64)	154.98 (93.26-243.01)	-1.84 (-1.99 to -1.68)	<0.001	5.38 (3.3-8.6)	3.06 (1.85-4.76)	-1.81 (-1.95 to -1.67)	<0.001	14.77 (8.66-23.54)	12.59 (7.3-20.45)	-0.53 (-0.66 to -0.4)	<0.001	90.85 (52.27-146.62)	90.81 (52.42-149.2)	-0.01 (-0.11 to 0.08)	0.761
Yemen	120.59 (60.69-228.06)	78.53 (41.46-133.11)	-1.32 (-1.81 to -0.83)	<0.001	2.46 (1.25-4.6)	1.59 (0.84-2.67)	-1.35 (-1.81 to -0.89)	<0.001	4.81 (2.37-9.24)	3.86 (2.02-6.76)	-0.69 (-1.1 to -0.28)	0.001	22.23 (10.38-43.93)	21.15 (10.59-38.09)	-0.12 (-0.48 to 0.25)	0.537
Zambia	1225.53 (784.96-1807.4)	801.27 (436.47-1579.51)	-1.39 (-1.57 to -1.22)	<0.001	24.44 (15.74-35.88)	15.97 (8.75-31.15)	-1.39 (-1.57 to -1.22)	<0.001	49.36 (30.88-74.38)	39.78 (21.25-80.78)	-0.72 (-0.91 to -0.53)	<0.001	230.93 (139.35-362.54)	216.22 (112.35-438.75)	-0.22 (-0.5 to 0.06)	0.121
Zimbabwe	617.18 (392.81-911.74)	1070.82 (613.37-1718.14)	1.79 (1.02 to 2.57)	<0.001	12.45 (7.96-18.29)	21.56 (12.39-34.6)	1.79 (1.05 to 2.54)	<0.001	29.25 (18.23-43.55)	50.14 (28.27-82.16)	1.74 (0.83 to 2.65)	<0.001	152.2 (91.08-233.14)	256.27 (138.88-428.56)	1.63 (0.58 to 2.69)	0.002
Abbreviations: ASDR age-standardized DALYs rate; ASMR age-standardized mortality rate；ASIR age-standardized incidence rate；ASPR age-standardized prevalence rate; CI confidence interval；AAPC, average annual percentage change.
