# Supplementary material for: Rising global burden of common gynecological diseases in women of childbearing age from 1990 to 2021: an update from the Global Burden of Disease Study 2021
Source: Reprod Health. 2025 Apr 21;22:57. doi: 10.1186/s12978-025-02013-1 (PMC12010537; doi:10.1186/s12978-025-02013-1)
Supplement: Supplementary file 13 — Additional file 13. [file 12978_2025_2013_MOESM13_ESM.xlsx]

## Sheet: Sheet1
Table S11. Burden of uterine cancer among women of childbearing age in 2021 and their average percentage changes from 1990 to 2021 at the global, regional and national levels.
Characteristics	ASDR (per 100,000 population)				ASMR (per 100,000 population)				ASIR (per 100,000 population)				ASPR (per 100,000 population)
	1990	2021	AAPC (95% CI)	P-value	1990	2021	AAPC (95% CI)	P-value	1990	2021	AAPC (95% CI)	P-value	1990	2021	AAPC (95% CI)	P-value
Global	25.37 (18.86-29.75)	18.29 (15.09-20.88)	-1.02 (-1.23 to -0.82)	<0.001	0.5 (0.37-0.58)	0.35 (0.29-0.4)	-1.12 (-1.32 to -0.92)	<0.001	2.47 (2.04-2.75)	2.87 (2.44-3.23)	0.54 (0.31 to 0.78)	<0.001	19.68 (16.44-21.8)	23.59 (20.11-26.54)	0.64 (0.35 to 0.92)	<0.001
Age group (years)
15-19	NA	NA	NA	NA	NA	NA	NA	NA	NA	NA	NA	NA	NA	NA	NA	NA
20-24	4.44 (2.52-5.63)	2.93 (2.23-3.54)	-1.33 (-1.55 to -1.11)	<0.001	0.06 (0.04-0.08)	0.04 (0.03-0.05)	-1.38 (-1.6 to -1.17)	<0.001	0.23 (0.15-0.28)	0.23 (0.18-0.27)	0.09 (-0.06 to 0.25)	0.245	1.79 (1.17-2.18)	1.93 (1.48-2.27)	0.23 (0.11 to 0.35)	<0.001
25-29	8.5 (5.46-10.34)	6.04 (4.68-7.21)	-1.1 (-1.3 to -0.89)	<0.001	0.13 (0.08-0.16)	0.09 (0.07-0.11)	-1.16 (-1.36 to -0.95)	<0.001	0.55 (0.4-0.64)	0.6 (0.47-0.7)	0.27 (0.01 to 0.53)	0.039	4.44 (3.26-5.15)	4.97 (3.91-5.8)	0.36 (0.11 to 0.62)	0.006
30-34	15.68 (10.63-18.93)	11.23 (8.92-13.38)	-1 (-1.26 to -0.74)	<0.001	0.26 (0.18-0.32)	0.18 (0.15-0.22)	-1.09 (-1.36 to -0.82)	<0.001	1.22 (0.94-1.4)	1.41 (1.14-1.65)	0.51 (0.13 to 0.9)	0.009	9.88 (7.7-11.29)	11.67 (9.48-13.65)	0.57 (0.2 to 0.94)	0.003
35-39	31.43 (22.19-38.06)	20.6 (16.8-23.69)	-1.4 (-1.55 to -1.25)	<0.001	0.57 (0.4-0.68)	0.36 (0.29-0.41)	-1.48 (-1.68 to -1.27)	<0.001	2.9 (2.3-3.32)	3.23 (2.69-3.68)	0.34 (0.09 to 0.58)	0.008	23.39 (18.76-26.62)	26.82 (22.4-30.51)	0.44 (0.19 to 0.69)	0.001
40-44	54.08 (40.74-63.02)	38.17 (31.77-43.31)	-1.11 (-1.32 to -0.91)	<0.001	1.07 (0.8-1.25)	0.73 (0.62-0.83)	-1.23 (-1.48 to -0.99)	<0.001	5.29 (4.39-5.89)	6.05 (5.23-6.76)	0.44 (0.25 to 0.64)	<0.001	41.94 (35.19-46.41)	49.65 (43.01-55.4)	0.54 (0.25 to 0.82)	<0.001
45-49	89.75 (71.24-102.3)	68.75 (57.78-77.1)	-0.78 (-1.13 to -0.43)	<0.001	1.97 (1.56-2.24)	1.45 (1.21-1.62)	-0.9 (-1.24 to -0.56)	<0.001	9.98 (8.6-10.86)	11.99 (10.34-13.4)	0.71 (0.19 to 1.22)	0.007	79.21 (68.78-85.82)	98.09 (84.76-109.37)	0.82 (0.29 to 1.35)	0.003
Socio-demographic index
High SDI	17.37 (16.08-18.55)	18.52 (17.33-19.9)	0.21 (-0.14 to 0.55)	0.245	0.33 (0.31-0.35)	0.33 (0.32-0.35)	0.04 (-0.32 to 0.4)	0.838	3.19 (3.04-3.34)	5.18 (4.91-5.45)	1.54 (0.99 to 2.09)	<0.001	26.69 (25.45-27.95)	43.91 (41.61-46.23)	1.58 (1.04 to 2.13)	<0.001
High-middle SDI	37.29 (30.14-43.73)	22.83 (19.11-27.2)	-1.52 (-1.76 to -1.27)	<0.001	0.73 (0.59-0.85)	0.42 (0.36-0.51)	-1.68 (-1.93 to -1.43)	<0.001	4.13 (3.56-4.61)	4.71 (3.98-5.58)	0.5 (0.12 to 0.89)	0.011	33.33 (28.89-37.08)	39.18 (33.13-46.36)	0.6 (0.22 to 0.99)	0.002
Middle SDI	30.76 (18.68-39.41)	18.78 (14.05-22.48)	-1.59 (-1.8 to -1.38)	<0.001	0.61 (0.38-0.79)	0.36 (0.27-0.43)	-1.69 (-1.91 to -1.47)	<0.001	2.1 (1.36-2.61)	2.44 (1.83-2.95)	0.48 (0.34 to 0.63)	<0.001	15.8 (10.36-19.56)	19.59 (14.7-23.64)	0.73 (0.59 to 0.86)	<0.001
Low-middle SDI	15.36 (11.18-18.88)	15.39 (12.27-19.33)	-0.01 (-0.06 to 0.05)	0.823	0.31 (0.23-0.38)	0.3 (0.24-0.38)	-0.05 (-0.11 to 0.01)	0.08	0.97 (0.7-1.19)	1.35 (1.09-1.66)	1.06 (0.97 to 1.16)	<0.001	7.48 (5.39-9.17)	10.8 (8.69-13.23)	1.16 (1.05 to 1.27)	<0.001
Low SDI	14.92 (10.54-18.65)	14.13 (10.42-19.15)	-0.17 (-0.24 to -0.1)	<0.001	0.3 (0.22-0.38)	0.28 (0.21-0.38)	-0.21 (-0.28 to -0.15)	<0.001	0.76 (0.54-0.95)	0.94 (0.7-1.27)	0.68 (0.58 to 0.78)	<0.001	5.65 (4.01-7.07)	7.28 (5.38-9.81)	0.82 (0.7 to 0.94)	<0.001
Region
Andean Latin America	45.15 (34.66-57.65)	29.61 (20.69-40.47)	-1.36 (-2.61 to -0.09)	0.036	0.92 (0.7-1.17)	0.59 (0.41-0.8)	-1.44 (-2.69 to -0.17)	0.027	2.96 (2.25-3.84)	3.45 (2.4-4.88)	0.42 (-0.47 to 1.31)	0.36	22.72 (17.2-29.33)	27.76 (19.33-39.31)	0.58 (-0.31 to 1.47)	0.201
Australasia	11.45 (9.53-13.69)	12.6 (10.23-15.44)	0.3 (-0.61 to 1.23)	0.515	0.22 (0.18-0.26)	0.23 (0.19-0.28)	0.14 (-0.83 to 1.13)	0.774	2.29 (1.85-2.83)	3.59 (2.82-4.52)	1.56 (0.66 to 2.47)	0.001	18.82 (15.16-23.26)	30.03 (23.55-37.75)	1.63 (0.73 to 2.53)	<0.001
Caribbean	54.34 (44.72-66.02)	62.39 (47.26-81.73)	0.61 (0.1 to 1.12)	0.018	1.07 (0.89-1.3)	1.23 (0.93-1.6)	0.59 (0.1 to 1.09)	0.02	4.68 (3.89-5.58)	5.93 (4.72-7.32)	0.85 (0.38 to 1.33)	<0.001	35.4 (29.45-42.12)	45.02 (35.97-55.55)	0.86 (0.38 to 1.35)	0.001
Central Asia	46.47 (43.16-50.02)	29.35 (24.16-35.43)	-1.55 (-2.68 to -0.41)	0.008	0.92 (0.85-0.98)	0.57 (0.47-0.68)	-1.61 (-2.77 to -0.44)	0.007	4.1 (3.77-4.45)	3.49 (2.9-4.14)	-0.54 (-1.39 to 0.33)	0.223	32.77 (30.16-35.54)	28.5 (23.72-33.79)	-0.5 (-1.29 to 0.29)	0.217
Central Europe	37.85 (34.75-41.57)	26.64 (23.29-30.23)	-1.24 (-1.86 to -0.61)	<0.001	0.75 (0.69-0.82)	0.5 (0.44-0.57)	-1.41 (-2.02 to -0.79)	<0.001	4.46 (4.07-4.9)	5.44 (4.74-6.2)	0.57 (-0.16 to 1.31)	0.124	36.18 (33.03-39.72)	45.41 (39.63-51.79)	0.67 (-0.06 to 1.4)	0.074
Central Latin America	18.23 (16.99-19.66)	21.44 (18.05-25.23)	0.9 (0.69 to 1.1)	<0.001	0.37 (0.34-0.4)	0.42 (0.36-0.5)	0.83 (0.62 to 1.04)	<0.001	1.35 (1.26-1.46)	2.42 (2.04-2.83)	2.23 (1.71 to 2.75)	<0.001	10.28 (9.55-11.12)	19.24 (16.26-22.51)	2.38 (1.86 to 2.9)	<0.001
Central Sub-Saharan Africa	15.24 (9.55-23.43)	14.49 (8.16-23.68)	-0.16 (-0.25 to -0.07)	0.001	0.31 (0.2-0.48)	0.3 (0.17-0.48)	-0.18 (-0.27 to -0.09)	<0.001	0.76 (0.47-1.16)	0.93 (0.53-1.52)	0.63 (0.55 to 0.72)	<0.001	5.64 (3.48-8.66)	7.18 (4.06-11.7)	0.75 (0.61 to 0.9)	<0.001
East Asia	42.56 (23.27-57.57)	21.12 (14.4-29.37)	-2.19 (-2.46 to -1.93)	<0.001	0.85 (0.47-1.14)	0.4 (0.27-0.55)	-2.38 (-2.66 to -2.1)	<0.001	2.89 (1.66-3.87)	3.57 (2.44-4.99)	0.77 (0.6 to 0.95)	<0.001	21.59 (12.4-28.96)	28.87 (19.66-40.32)	0.97 (0.83 to 1.11)	<0.001
Eastern Europe	52.36 (49.31-55.78)	43.81 (37.75-50.99)	-0.38 (-1.36 to 0.61)	0.45	1.01 (0.96-1.07)	0.81 (0.7-0.95)	-0.49 (-1.38 to 0.4)	0.281	7.9 (7.5-8.35)	9.73 (8.52-11.06)	0.82 (-0.16 to 1.81)	0.101	65.34 (62.07-69)	81.37 (71.28-92.44)	0.86 (-0.12 to 1.84)	0.084
Eastern Sub-Saharan Africa	18.15 (11.65-23.48)	15.8 (10.57-24.58)	-0.44 (-0.51 to -0.36)	<0.001	0.37 (0.24-0.48)	0.32 (0.21-0.49)	-0.48 (-0.56 to -0.4)	<0.001	0.9 (0.58-1.16)	1.03 (0.69-1.59)	0.44 (0.35 to 0.53)	<0.001	6.63 (4.31-8.57)	8 (5.35-12.32)	0.6 (0.49 to 0.71)	<0.001
High-income Asia Pacific	17.35 (13.87-20.63)	19.36 (17.59-21.33)	0.46 (-0.28 to 1.21)	0.225	0.34 (0.27-0.4)	0.36 (0.33-0.39)	0.26 (-0.54 to 1.07)	0.522	2.03 (1.7-2.37)	4.48 (3.89-5.16)	2.63 (1.89 to 3.37)	<0.001	16.84 (14.17-19.59)	38.04 (32.96-43.83)	2.7 (1.97 to 3.44)	<0.001
High-income North America	15.55 (14.66-16.54)	24.02 (22.35-25.97)	1.42 (0.87 to 1.97)	<0.001	0.28 (0.27-0.3)	0.42 (0.4-0.44)	1.27 (0.68 to 1.86)	<0.001	4.07 (3.9-4.25)	7.79 (7.35-8.27)	2.13 (1.56 to 2.7)	<0.001	34.54 (33.08-36.07)	66.42 (62.64-70.54)	2.14 (1.57 to 2.72)	<0.001
North Africa and Middle East	14.11 (9.52-19.05)	11.93 (8.91-14.87)	-0.49 (-0.7 to -0.28)	<0.001	0.28 (0.19-0.38)	0.23 (0.17-0.28)	-0.64 (-0.84 to -0.45)	<0.001	1.31 (0.87-1.77)	2.08 (1.52-2.57)	1.53 (1.41 to 1.65)	<0.001	10.66 (7.11-14.42)	17.5 (12.77-21.6)	1.65 (1.56 to 1.73)	<0.001
Oceania	33.53 (18.36-53.57)	38.47 (19.4-69.7)	0.47 (0.42 to 0.52)	<0.001	0.68 (0.37-1.08)	0.77 (0.39-1.4)	0.41 (0.27 to 0.55)	<0.001	2.59 (1.48-4.06)	3.05 (1.57-5.36)	0.53 (0.39 to 0.67)	<0.001	20.52 (11.72-31.99)	24.33 (12.52-42.68)	0.56 (0.42 to 0.7)	<0.001
South Asia	10.37 (7.63-13.05)	10.68 (8.08-15.08)	0.13 (-0.01 to 0.27)	0.063	0.21 (0.15-0.26)	0.21 (0.16-0.3)	0.02 (-0.11 to 0.16)	0.725	0.58 (0.42-0.72)	0.88 (0.68-1.22)	1.38 (1.22 to 1.54)	<0.001	4.36 (3.21-5.45)	6.95 (5.4-9.63)	1.52 (1.37 to 1.67)	<0.001
Southeast Asia	26.88 (15.97-35.02)	26.63 (16.31-34.48)	-0.02 (-0.09 to 0.06)	0.66	0.53 (0.32-0.69)	0.52 (0.32-0.68)	-0.06 (-0.13 to 0.02)	0.155	2.12 (1.33-2.7)	2.92 (1.82-3.76)	1.02 (0.86 to 1.18)	<0.001	16.96 (10.7-21.62)	23.93 (14.92-30.82)	1.12 (0.97 to 1.27)	<0.001
Southern Latin America	26.29 (21.56-31.53)	12.71 (10.28-15.71)	-2.15 (-2.59 to -1.71)	<0.001	0.52 (0.42-0.62)	0.24 (0.2-0.3)	-2.35 (-2.83 to -1.88)	<0.001	2.42 (1.97-2.96)	1.81 (1.45-2.26)	-0.82 (-1.3 to -0.35)	0.001	19.51 (15.84-23.89)	14.93 (11.95-18.7)	-0.74 (-1.22 to -0.26)	0.002
Southern Sub-Saharan Africa	15.67 (11.98-20.01)	18.81 (13.89-25.55)	0.59 (-0.18 to 1.36)	0.133	0.31 (0.24-0.4)	0.38 (0.28-0.51)	0.66 (-0.12 to 1.44)	0.098	1.1 (0.84-1.4)	1.49 (1.13-1.98)	1.07 (-0.13 to 2.3)	0.082	8.49 (6.51-10.81)	11.44 (8.7-15.22)	1.04 (-0.07 to 2.16)	0.066
Tropical Latin America	18.35 (16.88-19.92)	17.38 (15.91-18.99)	-0.3 (-0.66 to 0.07)	0.114	0.37 (0.35-0.41)	0.34 (0.32-0.37)	-0.41 (-0.78 to -0.03)	0.033	1.4 (1.29-1.54)	1.95 (1.76-2.14)	1 (0.61 to 1.39)	<0.001	10.94 (10.01-12)	15.68 (14.16-17.24)	1.07 (0.64 to 1.49)	<0.001
Western Europe	14.65 (13.42-15.98)	12.74 (11.62-14.07)	-0.51 (-0.84 to -0.17)	0.003	0.28 (0.26-0.3)	0.22 (0.21-0.24)	-0.72 (-1.04 to -0.4)	<0.001	3.05 (2.8-3.33)	4 (3.69-4.34)	0.83 (0.42 to 1.25)	<0.001	25.58 (23.5-27.9)	34.03 (31.37-36.93)	0.88 (0.47 to 1.3)	<0.001
Western Sub-Saharan Africa	8.9 (6.79-11.72)	8.78 (6.25-12.44)	-0.07 (-0.16 to 0.03)	0.187	0.18 (0.14-0.24)	0.18 (0.13-0.25)	-0.11 (-0.21 to -0.01)	0.038	0.48 (0.36-0.63)	0.61 (0.43-0.85)	0.74 (0.59 to 0.89)	<0.001	3.6 (2.72-4.76)	4.7 (3.36-6.62)	0.84 (0.69 to 1)	<0.001
Nation
Afghanistan	23.22 (7.17-51.45)	31.11 (12.16-61.79)	1.02 (0.96 to 1.08)	<0.001	0.47 (0.15-1.04)	0.62 (0.24-1.23)	0.97 (0.91 to 1.04)	<0.001	1.32 (0.41-2.9)	2.46 (0.96-5.01)	2.03 (1.82 to 2.24)	<0.001	10.27 (3.15-22.41)	19.74 (7.72-40.16)	2.18 (1.9 to 2.46)	<0.001
Albania	22.99 (14.27-34.43)	16.4 (9.3-26.55)	-1.23 (-1.76 to -0.69)	<0.001	0.45 (0.28-0.68)	0.31 (0.18-0.51)	-1.37 (-1.91 to -0.83)	<0.001	2.09 (1.28-3.22)	3 (1.69-4.88)	1.08 (0.49 to 1.68)	<0.001	16.8 (10.3-25.81)	25.09 (14.15-40.67)	1.21 (0.61 to 1.81)	<0.001
Algeria	4.66 (2.75-7.5)	4.34 (2.42-7.18)	-0.22 (-0.32 to -0.12)	<0.001	0.09 (0.05-0.15)	0.08 (0.05-0.14)	-0.36 (-0.43 to -0.3)	<0.001	0.46 (0.26-0.74)	0.77 (0.41-1.27)	1.69 (1.57 to 1.81)	<0.001	3.73 (2.15-6.02)	6.45 (3.48-10.68)	1.77 (1.65 to 1.9)	<0.001
American Samoa	38.9 (20.79-65.32)	63.21 (25.61-134.58)	1.61 (1.5 to 1.72)	<0.001	0.78 (0.42-1.31)	1.26 (0.51-2.66)	1.57 (1.46 to 1.68)	<0.001	3.98 (2.09-6.78)	7.02 (2.8-14.84)	1.91 (1.53 to 2.29)	<0.001	32.41 (17.04-55.32)	57.12 (22.8-120.75)	1.9 (1.66 to 2.14)	<0.001
Andorra	11.31 (5.98-18.91)	7.98 (3.95-13.31)	-1.33 (-1.6 to -1.07)	<0.001	0.21 (0.11-0.35)	0.14 (0.07-0.24)	-1.49 (-1.73 to -1.26)	<0.001	2.66 (1.39-4.49)	2.51 (1.27-4.33)	-0.25 (-0.54 to 0.05)	0.104	22.39 (11.72-37.78)	21.22 (10.77-36.63)	-0.22 (-0.5 to 0.05)	0.114
Angola	15.68 (8.52-26.46)	14.22 (6.65-25.78)	-0.25 (-0.85 to 0.34)	0.406	0.32 (0.18-0.54)	0.29 (0.13-0.52)	-0.31 (-0.88 to 0.26)	0.287	0.75 (0.4-1.27)	0.93 (0.44-1.67)	0.75 (0.29 to 1.22)	0.001	5.49 (2.93-9.34)	7.17 (3.36-13)	0.9 (0.43 to 1.37)	<0.001
Antigua and Barbuda	37.35 (31.86-43.81)	41.33 (35.56-48.14)	0.44 (-0.43 to 1.31)	0.326	0.73 (0.62-0.85)	0.81 (0.7-0.95)	0.74 (-0.13 to 1.62)	0.095	3.52 (2.89-4.23)	4.77 (3.92-5.74)	1.64 (0.97 to 2.3)	<0.001	27.1 (22.17-32.57)	36.95 (30.4-44.6)	1.56 (0.81 to 2.32)	<0.001
Argentina	31.29 (24.56-39.39)	13.83 (10.46-18.02)	-2.48 (-3.03 to -1.93)	<0.001	0.61 (0.48-0.77)	0.26 (0.2-0.34)	-2.6 (-3.14 to -2.06)	<0.001	2.82 (2.17-3.6)	1.81 (1.33-2.41)	-1.28 (-1.82 to -0.73)	<0.001	22.71 (17.53-29.04)	14.9 (10.98-19.78)	-1.23 (-1.78 to -0.68)	<0.001
Armenia	53.26 (49.52-57.1)	27.82 (23-33.47)	-1.77 (-2.59 to -0.96)	<0.001	1.05 (0.98-1.12)	0.54 (0.45-0.65)	-2.39 (-3.59 to -1.18)	<0.001	5.29 (4.61-6)	4.44 (3.52-5.49)	-0.98 (-2.01 to 0.06)	0.063	42.62 (37.24-48.3)	36.72 (29.2-45.55)	-0.9 (-1.93 to 0.15)	0.093
Australia	9.91 (7.68-12.56)	11.37 (8.72-14.6)	0.52 (-0.27 to 1.32)	0.199	0.18 (0.15-0.23)	0.2 (0.16-0.26)	0.37 (-0.38 to 1.11)	0.336	2.25 (1.71-2.86)	3.58 (2.7-4.67)	1.59 (0.93 to 2.25)	<0.001	18.45 (14.09-23.55)	29.9 (22.56-39.09)	1.65 (1 to 2.31)	<0.001
Austria	20.28 (15.79-25.68)	12.06 (9.09-15.55)	-1.69 (-2.55 to -0.82)	<0.001	0.38 (0.3-0.47)	0.21 (0.16-0.26)	-1.95 (-2.83 to -1.08)	<0.001	4.51 (3.41-5.88)	4.09 (3.02-5.33)	-0.43 (-0.93 to 0.07)	0.092	38.11 (28.83-49.74)	35.02 (25.88-45.65)	-0.39 (-0.88 to 0.11)	0.125
Azerbaijan	39.97 (30-51.92)	22.28 (15.62-36.72)	-1.85 (-2.18 to -1.52)	<0.001	0.79 (0.6-1.04)	0.43 (0.31-0.71)	-1.9 (-2.22 to -1.57)	<0.001	3.16 (2.34-4.19)	2.71 (1.86-4.52)	-0.41 (-0.8 to -0.03)	0.034	25.04 (18.55-33.2)	22.23 (15.26-36.99)	-0.31 (-0.69 to 0.08)	0.116
Bahamas	64.16 (54.41-74.71)	80.8 (58.28-108.26)	0.9 (-0.53 to 2.35)	0.219	1.26 (1.07-1.46)	1.57 (1.14-2.1)	0.88 (-0.64 to 2.43)	0.256	5.42 (4.44-6.51)	7.78 (5.56-10.65)	1.29 (0.3 to 2.3)	0.011	40.94 (33.49-49.29)	59.15 (42.17-80.78)	1.31 (0.34 to 2.3)	0.008
Bahrain	14.29 (8.28-22.76)	16.11 (8.91-27.31)	0.34 (-0.62 to 1.31)	0.487	0.28 (0.17-0.45)	0.29 (0.16-0.5)	0.09 (-0.91 to 1.1)	0.862	1.66 (0.96-2.64)	3.65 (1.95-6.29)	2.56 (1.42 to 3.71)	<0.001	13.71 (7.95-21.8)	30.91 (16.52-53.26)	2.64 (1.5 to 3.79)	<0.001
Bangladesh	10.05 (5.13-16.93)	6.44 (2.79-15.43)	-1.32 (-1.56 to -1.07)	<0.001	0.2 (0.1-0.34)	0.13 (0.06-0.3)	-1.42 (-1.65 to -1.18)	<0.001	0.53 (0.27-0.9)	0.6 (0.26-1.46)	0.48 (0.22 to 0.74)	<0.001	4.01 (2-6.8)	4.82 (2.13-11.76)	0.71 (0.45 to 0.97)	<0.001
Barbados	58.01 (50.22-66.67)	65.62 (48.64-87.28)	0.62 (-0.16 to 1.4)	0.119	1.14 (0.98-1.3)	1.27 (0.94-1.68)	0.6 (-0.2 to 1.4)	0.143	5.67 (4.73-6.76)	7.68 (5.56-10.47)	1.18 (0.61 to 1.76)	<0.001	43.65 (36.36-52.05)	59.85 (43.22-81.62)	1.21 (0.65 to 1.77)	<0.001
Belarus	25.6 (20.18-32.37)	30.19 (20.7-42.13)	0.67 (-0.17 to 1.53)	0.12	0.5 (0.39-0.63)	0.55 (0.38-0.76)	0.31 (-0.41 to 1.04)	0.397	4.09 (3.11-5.33)	7.99 (5.4-11.29)	2.24 (1.17 to 3.32)	<0.001	33.71 (25.61-43.96)	67.06 (45.25-94.73)	2.3 (1.24 to 3.38)	<0.001
Belgium	18.24 (14.03-23.39)	13.53 (10.22-17.43)	-1.2 (-1.65 to -0.74)	<0.001	0.34 (0.27-0.44)	0.24 (0.19-0.31)	-1.35 (-1.81 to -0.89)	<0.001	3.84 (2.85-5.01)	3.95 (2.94-5.21)	-0.05 (-0.52 to 0.42)	0.825	32.17 (23.85-41.91)	33.46 (24.97-44.14)	-0.02 (-0.49 to 0.45)	0.934
Belize	44.11 (36.44-62.71)	57.19 (46.35-69.09)	0.7 (-0.62 to 2.02)	0.3	0.88 (0.73-1.24)	1.13 (0.91-1.36)	0.66 (-0.66 to 1.98)	0.328	3.46 (2.78-4.9)	5.11 (4.05-6.34)	1.29 (0.1 to 2.49)	0.033	25.98 (20.84-36.8)	38.45 (30.42-47.81)	1.32 (0.15 to 2.5)	0.027
Benin	10.34 (5.73-16.38)	10.19 (5.56-17.2)	-0.04 (-0.21 to 0.13)	0.635	0.21 (0.12-0.34)	0.21 (0.11-0.35)	-0.1 (-0.28 to 0.08)	0.264	0.55 (0.31-0.89)	0.68 (0.36-1.16)	0.69 (0.5 to 0.87)	<0.001	4.12 (2.3-6.67)	5.27 (2.83-9.06)	0.79 (0.61 to 0.98)	<0.001
Bermuda	37.72 (28.54-49.53)	32.64 (23.09-44.2)	-0.58 (-1.57 to 0.41)	0.25	0.73 (0.55-0.95)	0.61 (0.43-0.82)	-0.7 (-1.67 to 0.28)	0.159	4.56 (3.3-6.09)	6.46 (4.47-9.01)	1.06 (0.33 to 1.79)	0.004	35.94 (26.01-48.03)	52.28 (36.21-73.02)	1.14 (0.41 to 1.88)	0.002
Bhutan	8.95 (4.33-15.91)	7.5 (3.28-17.42)	-0.61 (-0.75 to -0.47)	<0.001	0.18 (0.09-0.32)	0.15 (0.07-0.34)	-0.68 (-0.82 to -0.55)	<0.001	0.48 (0.23-0.86)	0.66 (0.29-1.62)	1 (0.83 to 1.17)	<0.001	3.61 (1.73-6.52)	5.34 (2.36-12.97)	1.21 (1.04 to 1.38)	<0.001
Bolivia (Plurinational State of)	47.65 (26.27-79.31)	37.74 (20.23-62.96)	-0.77 (-0.85 to -0.69)	<0.001	0.98 (0.54-1.62)	0.76 (0.41-1.26)	-0.81 (-0.89 to -0.72)	<0.001	2.52 (1.33-4.17)	3.06 (1.61-5.31)	0.65 (0.54 to 0.76)	<0.001	18.64 (9.81-31.11)	24.01 (12.57-41.62)	0.83 (0.72 to 0.95)	<0.001
Bosnia and Herzegovina	19.46 (14.43-26.91)	17 (10.15-24.06)	-0.55 (-1.35 to 0.27)	0.187	0.39 (0.29-0.53)	0.32 (0.2-0.45)	-0.69 (-1.52 to 0.14)	0.104	2.04 (1.47-2.83)	3.13 (1.87-4.55)	1.18 (0.65 to 1.7)	<0.001	16.48 (11.85-22.83)	26.12 (15.6-37.9)	1.28 (0.72 to 1.84)	<0.001
Botswana	13.18 (6.1-24.91)	12.79 (5.77-26.28)	-0.22 (-1.77 to 1.36)	0.782	0.27 (0.13-0.51)	0.26 (0.12-0.53)	-0.28 (-1.85 to 1.31)	0.726	0.8 (0.38-1.54)	0.99 (0.44-2.02)	0.6 (-0.76 to 1.98)	0.389	6.11 (2.89-11.76)	7.63 (3.41-15.55)	0.64 (-0.74 to 2.03)	0.365
Brazil	18.16 (16.67-19.73)	17.26 (15.77-18.9)	-0.29 (-0.67 to 0.09)	0.134	0.37 (0.34-0.4)	0.34 (0.31-0.37)	-0.41 (-0.8 to -0.01)	0.042	1.39 (1.27-1.52)	1.94 (1.75-2.13)	0.97 (0.54 to 1.42)	<0.001	10.81 (9.89-11.84)	15.59 (14.05-17.21)	1.08 (0.64 to 1.52)	<0.001
Brunei Darussalam	32.26 (17.97-52.42)	29.18 (17.79-45.45)	-0.4 (-0.8 to -0.01)	0.043	0.65 (0.36-1.06)	0.58 (0.36-0.91)	-0.42 (-0.85 to 0.01)	0.058	2.09 (1.14-3.45)	3 (1.8-4.67)	1.09 (0.71 to 1.47)	<0.001	16.64 (9.07-27.52)	24.54 (14.71-38.31)	1.18 (0.8 to 1.56)	<0.001
Bulgaria	63.88 (50.8-79.11)	65.52 (49.89-83.71)	-0.17 (-2.28 to 1.99)	0.879	1.25 (1-1.54)	1.25 (0.96-1.59)	-0.14 (-2.5 to 2.28)	0.91	8.1 (6.2-10.34)	11.16 (8.24-14.63)	0.77 (-1.37 to 2.96)	0.482	65.53 (50.27-83.6)	91.7 (67.57-120.48)	0.83 (-1.32 to 3.02)	0.453
Burkina Faso	11.41 (6.02-19.96)	10.16 (5.35-17.86)	-0.39 (-0.68 to -0.1)	0.008	0.23 (0.12-0.4)	0.2 (0.11-0.36)	-0.42 (-0.71 to -0.12)	0.006	0.61 (0.32-1.07)	0.63 (0.33-1.11)	0.1 (-0.26 to 0.45)	0.6	4.55 (2.43-8.04)	4.89 (2.58-8.65)	0.21 (-0.16 to 0.57)	0.27
Burundi	21.31 (10.05-38.76)	14.62 (7.27-27.37)	-1.25 (-1.54 to -0.96)	<0.001	0.43 (0.21-0.79)	0.29 (0.15-0.55)	-1.29 (-1.59 to -1)	<0.001	1.01 (0.48-1.84)	0.83 (0.41-1.56)	-0.65 (-0.91 to -0.38)	<0.001	7.34 (3.54-13.43)	6.34 (3.1-11.98)	-0.51 (-0.68 to -0.35)	<0.001
Cabo Verde	13.9 (7.57-23.98)	9.56 (4.76-20.62)	-1.2 (-1.37 to -1.04)	<0.001	0.27 (0.15-0.47)	0.19 (0.1-0.4)	-1.21 (-1.36 to -1.05)	<0.001	0.99 (0.53-1.71)	1.03 (0.5-2.21)	0.12 (-0.1 to 0.34)	0.289	7.8 (4.16-13.55)	8.39 (4.04-18)	0.2 (-0.03 to 0.43)	0.084
Cambodia	34.87 (14.33-63.91)	33.94 (17.28-60.43)	-0.07 (-0.2 to 0.05)	0.251	0.7 (0.29-1.29)	0.67 (0.34-1.19)	-0.1 (-0.2 to 0)	0.045	2.1 (0.88-3.83)	3.12 (1.6-5.56)	1.3 (1.23 to 1.37)	<0.001	16.52 (6.91-30.08)	25.4 (13.04-45.31)	1.42 (1.35 to 1.49)	<0.001
Cameroon	14.63 (8.14-24.12)	12.8 (6.55-21.93)	-0.44 (-0.58 to -0.3)	<0.001	0.3 (0.17-0.49)	0.26 (0.13-0.44)	-0.49 (-0.62 to -0.35)	<0.001	0.81 (0.45-1.36)	0.89 (0.44-1.54)	0.22 (-0.06 to 0.51)	0.117	6.18 (3.4-10.35)	6.88 (3.44-11.94)	0.34 (0.12 to 0.56)	0.002
Canada	16.25 (12.94-20.28)	15.8 (11.85-20.49)	-0.06 (-1 to 0.9)	0.905	0.31 (0.25-0.38)	0.29 (0.22-0.37)	-0.2 (-1.13 to 0.73)	0.67	3.18 (2.43-4.08)	4.24 (3.09-5.64)	1.07 (0.47 to 1.67)	<0.001	26.87 (20.52-34.5)	36.1 (26.29-47.98)	1.1 (0.5 to 1.7)	<0.001
Central African Republic	18.52 (9.88-30.88)	16.78 (8.21-30.24)	-0.29 (-0.5 to -0.08)	0.007	0.39 (0.21-0.64)	0.35 (0.17-0.62)	-0.31 (-0.52 to -0.11)	0.003	0.83 (0.44-1.39)	0.8 (0.39-1.45)	-0.12 (-0.32 to 0.09)	0.268	5.98 (3.19-9.98)	5.9 (2.84-10.64)	-0.11 (-0.23 to 0.02)	0.104
Chad	9.15 (5.02-15.19)	10.44 (5.43-18.51)	0.47 (0.26 to 0.67)	<0.001	0.19 (0.1-0.31)	0.21 (0.11-0.37)	0.47 (0.24 to 0.69)	<0.001	0.46 (0.25-0.79)	0.59 (0.3-1.05)	0.82 (0.66 to 0.97)	<0.001	3.44 (1.87-5.88)	4.46 (2.31-7.97)	0.86 (0.72 to 1)	<0.001
Chile	14.88 (11.41-19.11)	9.11 (6.92-11.7)	-1.44 (-1.86 to -1.02)	<0.001	0.29 (0.22-0.37)	0.17 (0.13-0.22)	-1.68 (-2.13 to -1.23)	<0.001	1.44 (1.09-1.9)	1.65 (1.22-2.19)	0.46 (0.02 to 0.91)	0.042	11.65 (8.79-15.29)	13.79 (10.15-18.24)	0.57 (0.12 to 1.02)	0.012
China	43.3 (23.5-58.73)	20.87 (13.99-29.5)	-2.28 (-2.56 to -2.01)	<0.001	0.86 (0.47-1.16)	0.39 (0.27-0.55)	-2.47 (-2.76 to -2.18)	<0.001	2.9 (1.64-3.9)	3.52 (2.36-5.01)	0.71 (0.53 to 0.89)	<0.001	21.54 (12.22-29.09)	28.36 (18.95-40.33)	0.91 (0.78 to 1.05)	<0.001
Colombia	17.09 (13.35-21.35)	14.77 (10.63-19.96)	0.02 (-1.33 to 1.4)	0.974	0.34 (0.27-0.43)	0.29 (0.21-0.38)	-0.1 (-1.49 to 1.32)	0.89	1.35 (1.03-1.72)	2.06 (1.43-2.86)	1.72 (0.53 to 2.91)	0.004	10.38 (7.92-13.29)	16.64 (11.55-23.13)	1.66 (0.22 to 3.12)	0.024
Comoros	24.6 (11.32-43.15)	21.29 (11.46-37.11)	-0.58 (-1.76 to 0.62)	0.343	0.5 (0.23-0.87)	0.42 (0.23-0.74)	-0.61 (-1.73 to 0.52)	0.289	1.29 (0.57-2.33)	1.41 (0.74-2.47)	0.08 (-0.31 to 0.46)	0.697	9.77 (4.31-17.61)	11 (5.81-19.35)	0.18 (-0.21 to 0.57)	0.366
Congo	22.85 (11.48-37.93)	23.59 (12-41.99)	0.12 (-0.7 to 0.94)	0.778	0.47 (0.24-0.79)	0.48 (0.25-0.85)	0.06 (-0.74 to 0.87)	0.882	1.18 (0.59-2.03)	1.67 (0.83-3.07)	1.25 (0.63 to 1.87)	<0.001	8.75 (4.37-15)	12.89 (6.4-23.77)	1.39 (0.78 to 2.01)	<0.001
Cook Islands	18.65 (9.68-30.9)	15.22 (8.61-25.6)	-0.67 (-0.95 to -0.39)	<0.001	0.37 (0.2-0.61)	0.29 (0.16-0.49)	-0.84 (-1.03 to -0.65)	<0.001	2.25 (1.16-3.81)	2.79 (1.54-4.73)	0.67 (0.36 to 0.97)	<0.001	18.47 (9.53-31.26)	23.34 (12.88-39.45)	0.72 (0.41 to 1.03)	<0.001
Costa Rica	16.96 (13-21.3)	23.91 (17.56-31.4)	1.36 (0.45 to 2.27)	0.003	0.34 (0.26-0.42)	0.46 (0.34-0.61)	1.26 (0.33 to 2.2)	0.008	1.91 (1.44-2.47)	3.73 (2.68-5.01)	2.42 (1.56 to 3.3)	<0.001	15.18 (11.45-19.54)	30.3 (21.75-40.71)	2.5 (1.64 to 3.37)	<0.001
Coted'Ivoire	8.17 (4.57-13.65)	9.46 (4.88-16.57)	0.44 (-0.04 to 0.92)	0.074	0.16 (0.09-0.27)	0.19 (0.1-0.33)	0.38 (-0.09 to 0.86)	0.109	0.45 (0.25-0.76)	0.67 (0.34-1.17)	1.24 (0.89 to 1.6)	<0.001	3.39 (1.86-5.76)	5.19 (2.64-9.08)	1.39 (1.03 to 1.74)	<0.001
Croatia	27.84 (21.78-35.32)	23.72 (17.33-31.14)	-0.58 (-4.28 to 3.25)	0.762	0.52 (0.41-0.65)	0.41 (0.3-0.52)	-0.86 (-4.43 to 2.85)	0.645	6.18 (4.68-8.1)	8.45 (6.07-11.28)	0.95 (-2.89 to 4.95)	0.633	52.3 (39.59-68.64)	72.39 (52.01-96.66)	0.99 (-2.85 to 4.99)	0.617
Cuba	60.98 (47.42-76.82)	62.56 (46.12-83.45)	0.12 (-0.97 to 1.21)	0.835	1.18 (0.92-1.48)	1.21 (0.89-1.6)	0.09 (-0.99 to 1.18)	0.874	6.96 (5.25-8.97)	9.04 (6.43-12.31)	0.84 (-0.02 to 1.71)	0.056	54.23 (40.91-70.08)	71.46 (50.74-97.06)	0.88 (0.03 to 1.74)	0.043
Cyprus	15.77 (9.08-25.25)	10.2 (5.83-18.19)	-1.44 (-2.52 to -0.34)	0.01	0.31 (0.18-0.49)	0.18 (0.11-0.33)	-1.74 (-3.11 to -0.34)	0.015	2.65 (1.49-4.28)	3.08 (1.75-5.54)	0.63 (-0.43 to 1.71)	0.244	22.12 (12.45-35.78)	26.19 (14.93-47.11)	0.7 (-0.36 to 1.77)	0.199
Czechia	39.21 (31.77-47.32)	28.25 (21.47-36.19)	-0.93 (-1.38 to -0.48)	<0.001	0.77 (0.63-0.93)	0.51 (0.39-0.64)	-1.07 (-1.37 to -0.78)	<0.001	5.77 (4.54-7.2)	7.22 (5.38-9.48)	0.89 (-0.08 to 1.86)	0.072	47.95 (37.74-59.78)	61.28 (45.69-80.48)	0.96 (-0.01 to 1.93)	0.052
Democratic People's Republic of Korea	33.27 (17.14-58.27)	36.31 (18.15-65.13)	0.29 (0.22 to 0.36)	<0.001	0.65 (0.33-1.15)	0.7 (0.35-1.26)	0.25 (0.16 to 0.34)	<0.001	3.33 (1.72-5.83)	4.79 (2.37-8.5)	1.2 (1.1 to 1.31)	<0.001	27.21 (14.08-47.74)	39.61 (19.54-70.31)	1.24 (1.13 to 1.34)	<0.001
Democratic Republic of the Congo	14.32 (7.94-23.56)	13.6 (6.16-24.85)	-0.13 (-0.28 to 0.01)	0.07	0.29 (0.16-0.48)	0.28 (0.13-0.51)	-0.14 (-0.29 to 0.01)	0.065	0.73 (0.39-1.22)	0.86 (0.39-1.57)	0.52 (0.39 to 0.64)	<0.001	5.41 (2.91-9.11)	6.63 (3.03-12.13)	0.67 (0.54 to 0.8)	<0.001
Denmark	20.73 (16.23-25.95)	12.64 (9.55-16.37)	-1.46 (-2 to -0.91)	<0.001	0.39 (0.31-0.49)	0.22 (0.17-0.29)	-1.69 (-2.25 to -1.12)	<0.001	4.21 (3.21-5.42)	3.91 (2.88-5.21)	-0.07 (-0.75 to 0.61)	0.83	35.29 (26.97-45.46)	33.36 (24.53-44.41)	-0.02 (-0.7 to 0.66)	0.951
Djibouti	17.75 (8.44-35.22)	17.3 (7.79-35.74)	-0.05 (-0.23 to 0.13)	0.593	0.36 (0.17-0.72)	0.35 (0.16-0.72)	-0.09 (-0.26 to 0.08)	0.291	0.99 (0.47-2)	1.22 (0.54-2.58)	0.55 (0.47 to 0.64)	<0.001	7.54 (3.55-15.22)	9.45 (4.24-20.07)	0.61 (0.51 to 0.71)	<0.001
Dominica	33.8 (21.51-50.5)	44.98 (26.25-72.8)	0.9 (0.72 to 1.08)	<0.001	0.68 (0.44-1)	0.89 (0.52-1.44)	0.85 (0.64 to 1.06)	<0.001	2.66 (1.68-4.06)	3.71 (2.1-6.1)	1 (0.77 to 1.23)	<0.001	19.83 (12.56-30.24)	27.68 (15.59-45.37)	1.02 (0.78 to 1.27)	<0.001
Dominican Republic	51.31 (32.37-76.5)	60.42 (33.71-95.52)	0.54 (0.01 to 1.07)	0.045	1.02 (0.65-1.51)	1.19 (0.67-1.88)	0.51 (-0.01 to 1.04)	0.053	3.44 (2.17-5.25)	5.04 (2.82-8.04)	1.25 (0.68 to 1.83)	<0.001	25.25 (15.93-38.74)	37.84 (21.17-60.29)	1.28 (0.91 to 1.66)	<0.001
Ecuador	58.06 (45.58-72.52)	33.04 (22.45-47.46)	-1.72 (-2.96 to -0.47)	0.007	1.18 (0.92-1.47)	0.65 (0.44-0.94)	-1.81 (-3.06 to -0.55)	0.005	3.95 (3.04-5.05)	3.69 (2.43-5.41)	-0.1 (-1.36 to 1.18)	0.876	30.52 (23.37-38.96)	29.63 (19.49-43.38)	0.03 (-1.23 to 1.3)	0.962
Egypt	12.96 (7.01-20.93)	10.49 (5.87-17.4)	-0.73 (-1.04 to -0.41)	<0.001	0.26 (0.14-0.42)	0.2 (0.11-0.34)	-0.84 (-1.14 to -0.53)	<0.001	1.06 (0.57-1.74)	1.54 (0.86-2.56)	1.15 (0.6 to 1.71)	<0.001	8.62 (4.6-14.11)	12.79 (7.17-21.35)	1.26 (0.72 to 1.81)	<0.001
El Salvador	21.41 (15.78-28.08)	21.51 (14.57-30.57)	-0.13 (-1.05 to 0.81)	0.787	0.44 (0.32-0.58)	0.43 (0.29-0.6)	-0.15 (-1.21 to 0.92)	0.778	1.46 (1.06-1.95)	2.57 (1.69-3.74)	1.88 (1.08 to 2.68)	<0.001	10.95 (7.96-14.65)	20.51 (13.53-29.93)	2.11 (1.29 to 2.93)	<0.001
Equatorial Guinea	16.57 (8.49-28.48)	16.51 (7.54-30.28)	0.03 (-0.58 to 0.64)	0.934	0.34 (0.18-0.59)	0.33 (0.15-0.6)	-0.09 (-0.72 to 0.54)	0.777	0.77 (0.39-1.33)	1.45 (0.64-2.71)	2.13 (1.45 to 2.82)	<0.001	5.69 (2.88-9.84)	11.42 (5.07-21.25)	2.35 (1.68 to 3.03)	<0.001
Eritrea	25.33 (12.76-43.73)	22.69 (11.36-42.61)	-0.39 (-0.49 to -0.28)	<0.001	0.52 (0.26-0.9)	0.46 (0.23-0.87)	-0.43 (-0.53 to -0.33)	<0.001	1.21 (0.59-2.1)	1.32 (0.67-2.47)	0.25 (0.09 to 0.42)	0.003	8.73 (4.28-15.15)	10.04 (5.12-18.76)	0.43 (0.24 to 0.62)	<0.001
Estonia	33.7 (26.14-42.69)	21.21 (15.16-27.58)	-1.34 (-2.01 to -0.68)	<0.001	0.64 (0.5-0.81)	0.37 (0.27-0.48)	-1.62 (-2.29 to -0.94)	<0.001	6.04 (4.56-7.83)	6.66 (4.76-9.02)	0.45 (-1 to 1.92)	0.543	50.49 (38.05-65.5)	56.72 (40.57-76.72)	0.52 (-0.93 to 1.99)	0.484
Eswatini	14.97 (8.19-25.05)	20.24 (8.54-37.81)	0.95 (0.71 to 1.19)	<0.001	0.31 (0.17-0.52)	0.41 (0.18-0.77)	0.93 (0.7 to 1.17)	<0.001	0.91 (0.5-1.54)	1.43 (0.58-2.72)	1.34 (1.01 to 1.68)	<0.001	6.96 (3.82-11.78)	10.76 (4.37-20.48)	1.34 (1.01 to 1.67)	<0.001
Ethiopia	17.59 (9.1-27.52)	10.49 (6.02-20.05)	-1.65 (-1.81 to -1.48)	<0.001	0.36 (0.19-0.56)	0.21 (0.12-0.4)	-1.72 (-1.9 to -1.53)	<0.001	0.77 (0.41-1.22)	0.71 (0.41-1.35)	-0.28 (-0.47 to -0.08)	0.006	5.53 (2.91-8.71)	5.55 (3.16-10.66)	0.01 (-0.2 to 0.23)	0.899
Fiji	41.64 (22.37-67.97)	49.14 (27.14-84.84)	0.54 (0.22 to 0.86)	0.001	0.84 (0.45-1.36)	0.98 (0.54-1.7)	0.53 (0.19 to 0.87)	0.002	3.54 (1.86-5.9)	4.56 (2.47-7.88)	0.78 (0.4 to 1.17)	<0.001	28.44 (14.97-47.5)	36.85 (19.95-63.85)	0.8 (0.42 to 1.19)	<0.001
Finland	20.89 (16.27-26.74)	14.17 (10.55-18.9)	-1.12 (-1.3 to -0.94)	<0.001	0.39 (0.31-0.5)	0.25 (0.19-0.33)	-1.34 (-1.52 to -1.17)	<0.001	4.11 (3.12-5.33)	4.12 (3-5.5)	0.13 (-0.4 to 0.66)	0.625	34.59 (26.23-44.77)	35.12 (25.57-46.88)	0.17 (-0.36 to 0.71)	0.522
France	18.33 (14.33-22.96)	13.05 (9.72-17.05)	-1.16 (-1.58 to -0.74)	<0.001	0.35 (0.27-0.43)	0.23 (0.17-0.3)	-1.41 (-1.96 to -0.86)	<0.001	3.56 (2.73-4.56)	3.94 (2.88-5.25)	0.33 (-0.51 to 1.18)	0.438	29.84 (22.9-38.19)	33.44 (24.45-44.52)	0.38 (-0.47 to 1.24)	0.382
Gabon	17.08 (9.09-28.48)	17.4 (8.62-29.89)	0.14 (-0.1 to 0.37)	0.259	0.35 (0.19-0.58)	0.35 (0.17-0.6)	0.09 (-0.15 to 0.33)	0.446	0.98 (0.52-1.65)	1.43 (0.71-2.54)	1.27 (1.04 to 1.49)	<0.001	7.49 (3.92-12.62)	11.31 (5.6-20.04)	1.37 (1.15 to 1.58)	<0.001
Gambia	9.24 (4.9-15.74)	12.63 (6.54-22.08)	1.03 (-0.01 to 2.09)	0.052	0.19 (0.1-0.32)	0.25 (0.13-0.44)	1 (-0.03 to 2.04)	0.057	0.54 (0.28-0.93)	0.9 (0.46-1.57)	1.7 (0.64 to 2.78)	0.002	4.15 (2.18-7.13)	7.01 (3.61-12.24)	1.74 (0.67 to 2.81)	0.001
Georgia	83.76 (74.59-94.18)	51.63 (44.12-59.19)	-1.89 (-5.2 to 1.53)	0.275	1.64 (1.46-1.84)	1 (0.86-1.14)	-1.88 (-5.15 to 1.49)	0.271	8.96 (7.63-10.54)	6.83 (5.62-8.15)	-1.06 (-2.84 to 0.75)	0.249	72.58 (61.69-85.39)	56.26 (46.26-67.16)	-1.01 (-2.78 to 0.8)	0.273
Germany	14.76 (11.65-18.48)	10.57 (8.04-13.69)	-0.87 (-1.36 to -0.38)	0.001	0.28 (0.22-0.34)	0.19 (0.15-0.24)	-1.06 (-1.57 to -0.54)	<0.001	3.13 (2.38-3.99)	3.17 (2.37-4.18)	0.26 (-0.66 to 1.18)	0.585	26.09 (19.87-33.3)	26.69 (19.96-35.23)	0.3 (-0.62 to 1.22)	0.529
Ghana	14.61 (7.54-26.57)	15.26 (7.65-28.02)	0.11 (-0.01 to 0.22)	0.069	0.29 (0.15-0.53)	0.3 (0.15-0.55)	0.1 (-0.02 to 0.21)	0.094	0.83 (0.42-1.51)	1.14 (0.56-2.09)	0.98 (0.85 to 1.11)	<0.001	6.38 (3.23-11.58)	8.95 (4.39-16.48)	1.1 (0.95 to 1.25)	<0.001
Greece	13.6 (11.68-15.79)	15.73 (13.56-18.28)	0.45 (-0.45 to 1.36)	0.325	0.25 (0.22-0.28)	0.29 (0.25-0.33)	0.45 (-0.57 to 1.48)	0.387	3.14 (2.61-3.74)	4.3 (3.57-5.16)	0.91 (-0.08 to 1.9)	0.071	26.51 (21.98-31.6)	36.4 (30.17-43.61)	0.92 (-0.07 to 1.91)	0.068
Greenland	11.56 (6.93-17.65)	7.52 (4.07-13.66)	-1.3 (-1.64 to -0.95)	<0.001	0.23 (0.14-0.35)	0.15 (0.08-0.27)	-1.24 (-1.56 to -0.93)	<0.001	1.02 (0.61-1.57)	0.98 (0.52-1.79)	-0.06 (-0.47 to 0.35)	0.771	8.18 (4.89-12.55)	8.06 (4.23-14.76)	0.03 (-0.38 to 0.43)	0.89
Grenada	58.31 (42.01-77.12)	57.57 (38.99-79.72)	0 (-0.15 to 0.15)	0.965	1.14 (0.83-1.51)	1.13 (0.76-1.55)	-0.04 (-0.22 to 0.13)	0.631	4.24 (3.04-5.7)	5.31 (3.56-7.51)	0.72 (0.43 to 1.01)	<0.001	31.73 (22.76-42.76)	40.2 (27.04-56.81)	0.8 (0.54 to 1.07)	<0.001
Guam	24.72 (17.34-35.22)	33.67 (23.06-45.23)	1.12 (-0.54 to 2.81)	0.188	0.48 (0.34-0.68)	0.66 (0.46-0.89)	1.14 (-0.77 to 3.09)	0.242	3.5 (2.4-4.94)	5.18 (3.49-7.14)	1.22 (-1 to 3.5)	0.284	29.07 (19.95-41.13)	42.81 (28.83-59.01)	1.21 (-0.98 to 3.45)	0.282
Guatemala	35.35 (31.14-39.95)	30.32 (24.68-36.9)	-0.75 (-1.26 to -0.25)	0.003	0.71 (0.63-0.81)	0.61 (0.49-0.74)	-0.81 (-1.3 to -0.31)	0.001	1.95 (1.66-2.27)	2.62 (2.07-3.29)	1.05 (0.13 to 1.99)	0.026	14.01 (11.94-16.44)	20.25 (15.99-25.52)	1.07 (0.27 to 1.89)	0.009
Guinea	12.7 (7.1-21.33)	14.21 (7.01-26.48)	0.33 (0.09 to 0.56)	0.006	0.26 (0.14-0.43)	0.28 (0.14-0.53)	0.28 (0.04 to 0.51)	0.022	0.64 (0.35-1.07)	0.84 (0.42-1.57)	0.87 (0.75 to 0.99)	<0.001	4.72 (2.57-7.94)	6.42 (3.2-12.02)	0.98 (0.81 to 1.16)	<0.001
Guinea-Bissau	18.24 (9.62-30.9)	17.61 (9.05-29.79)	-0.11 (-0.24 to 0.01)	0.081	0.37 (0.2-0.63)	0.36 (0.18-0.6)	-0.12 (-0.26 to 0.01)	0.073	0.84 (0.44-1.43)	0.99 (0.5-1.66)	0.54 (0.45 to 0.63)	<0.001	6.12 (3.22-10.37)	7.45 (3.77-12.55)	0.64 (0.51 to 0.77)	<0.001
Guyana	50.89 (37.09-69.31)	84.26 (53.66-124.24)	1.72 (0.83 to 2.62)	<0.001	1.03 (0.75-1.4)	1.67 (1.07-2.46)	1.71 (0.82 to 2.62)	<0.001	2.96 (2.13-3.99)	5.67 (3.59-8.42)	2.17 (1.66 to 2.68)	<0.001	21.06 (15.09-28.25)	40.91 (25.79-60.74)	2.22 (1.44 to 3.01)	<0.001
Haiti	76.63 (37-132.46)	69.21 (33.34-128.9)	-0.25 (-0.54 to 0.04)	0.097	1.54 (0.76-2.64)	1.39 (0.67-2.59)	-0.26 (-0.53 to 0.02)	0.071	3.41 (1.64-5.91)	3.46 (1.64-6.5)	0.23 (-0.06 to 0.52)	0.12	22.44 (10.72-38.98)	23.27 (11.02-43.83)	0.22 (0.11 to 0.33)	<0.001
Honduras	56.81 (34.71-88.27)	60.08 (30.61-107.87)	0.15 (-0.16 to 0.47)	0.337	1.14 (0.7-1.77)	1.22 (0.63-2.19)	0.21 (-0.1 to 0.52)	0.181	3.33 (1.94-5.16)	4.77 (2.36-8.41)	1.18 (0.88 to 1.48)	<0.001	24.34 (14.22-37.8)	36.42 (18.07-64.22)	1.32 (1.03 to 1.62)	<0.001
Hungary	46.06 (36.62-57.09)	26.91 (20.81-34.3)	-1.65 (-2.29 to -1.01)	<0.001	0.9 (0.72-1.12)	0.5 (0.39-0.62)	-1.81 (-2.62 to -0.99)	<0.001	5.49 (4.29-6.97)	5.72 (4.23-7.51)	0.02 (-0.49 to 0.53)	0.939	44.51 (34.78-56.53)	47.97 (35.45-62.91)	0.13 (-0.37 to 0.64)	0.605
Iceland	15.99 (12.25-20.35)	11.88 (8.68-15.74)	-0.99 (-1.81 to -0.17)	0.018	0.3 (0.23-0.37)	0.21 (0.15-0.27)	-1.21 (-1.98 to -0.43)	0.002	4 (2.99-5.19)	4 (2.89-5.38)	0.13 (-0.6 to 0.87)	0.722	33.72 (25.16-43.8)	34.06 (24.57-45.74)	0.17 (-0.56 to 0.9)	0.655
India	8.79 (5.79-11.27)	7.76 (5.99-10.49)	-0.44 (-0.69 to -0.19)	<0.001	0.18 (0.12-0.23)	0.15 (0.12-0.21)	-0.48 (-0.72 to -0.25)	<0.001	0.49 (0.33-0.62)	0.7 (0.54-0.94)	1.09 (0.84 to 1.34)	<0.001	3.76 (2.52-4.77)	5.61 (4.35-7.5)	1.24 (0.99 to 1.5)	<0.001
Indonesia	31.31 (15.31-44.94)	32.57 (16.69-48.77)	0.15 (0.08 to 0.21)	<0.001	0.62 (0.31-0.89)	0.64 (0.33-0.97)	0.12 (0.04 to 0.2)	0.002	2.3 (1.15-3.27)	3.24 (1.66-4.84)	1.12 (0.94 to 1.3)	<0.001	18.32 (9.17-26.12)	26.4 (13.57-39.4)	1.2 (1.02 to 1.38)	<0.001
Iran (Islamic Republic of)	8.35 (4.37-11.52)	8.41 (3.46-11.58)	-0.08 (-0.6 to 0.45)	0.774	0.16 (0.09-0.22)	0.15 (0.06-0.21)	-0.27 (-0.77 to 0.24)	0.297	0.96 (0.48-1.4)	1.78 (0.69-2.53)	1.84 (0.98 to 2.71)	<0.001	7.95 (3.94-11.64)	15.03 (5.87-21.41)	1.9 (1.02 to 2.78)	<0.001
Iraq	12.33 (6.29-24.68)	13.53 (7.37-22.21)	0.26 (-0.01 to 0.54)	0.061	0.25 (0.12-0.49)	0.26 (0.14-0.42)	0.13 (-0.15 to 0.41)	0.362	1.22 (0.6-2.48)	2.37 (1.27-4.01)	2.09 (1.65 to 2.53)	<0.001	9.98 (4.89-20.32)	19.87 (10.61-33.54)	2.21 (1.83 to 2.6)	<0.001
Ireland	13.48 (10.32-17.11)	10.9 (7.94-14.41)	-0.71 (-1.68 to 0.28)	0.159	0.26 (0.2-0.32)	0.19 (0.14-0.25)	-0.97 (-1.97 to 0.04)	0.061	2.68 (2-3.48)	3.5 (2.53-4.69)	0.87 (0.3 to 1.44)	0.003	22.49 (16.77-29.21)	29.75 (21.5-39.88)	0.92 (0.35 to 1.48)	0.001
Israel	11.57 (8.83-15.07)	8.39 (6.22-10.95)	-0.84 (-1.41 to -0.27)	0.004	0.22 (0.17-0.29)	0.15 (0.11-0.2)	-1.03 (-1.59 to -0.46)	<0.001	2.03 (1.51-2.7)	2.22 (1.61-2.91)	0.29 (-1.21 to 1.81)	0.71	16.93 (12.62-22.53)	18.77 (13.62-24.58)	0.33 (-1.17 to 1.86)	0.669
Italy	7.95 (7.24-8.7)	16.02 (14.26-17.97)	2.43 (1.25 to 3.63)	<0.001	0.14 (0.13-0.15)	0.27 (0.25-0.29)	2.17 (1.05 to 3.29)	<0.001	2.07 (1.76-2.42)	6.33 (5.52-7.1)	3.83 (2.34 to 5.34)	<0.001	17.58 (14.99-20.57)	54.44 (47.39-61.1)	3.88 (2.39 to 5.39)	<0.001
Jamaica	33.03 (25.15-42.49)	63.05 (41-94.92)	2.15 (0.57 to 3.75)	0.007	0.66 (0.5-0.85)	1.24 (0.81-1.86)	2.1 (0.58 to 3.63)	0.006	3.14 (2.33-4.11)	6.59 (4.17-9.9)	2.44 (0.89 to 4.01)	0.002	24.06 (17.77-31.51)	50.54 (31.94-75.87)	2.49 (0.98 to 4.03)	0.001
Japan	14.44 (13.81-15.12)	23.59 (22.26-25.07)	1.58 (0.68 to 2.49)	0.001	0.28 (0.27-0.29)	0.44 (0.42-0.45)	1.5 (0.79 to 2.21)	<0.001	2.01 (1.77-2.27)	5.53 (4.81-6.35)	3.36 (2.55 to 4.17)	<0.001	16.8 (14.81-18.99)	46.94 (40.78-53.97)	3.41 (2.6 to 4.22)	<0.001
Jordan	15.66 (8.83-25.75)	11.31 (6.16-20.16)	-1 (-1.64 to -0.35)	0.003	0.31 (0.17-0.51)	0.21 (0.12-0.38)	-1.17 (-1.8 to -0.54)	<0.001	1.77 (0.98-2.94)	2.37 (1.29-4.2)	0.99 (0.14 to 1.86)	0.023	14.59 (8.06-24.28)	20.06 (10.95-35.49)	1.07 (0.22 to 1.93)	0.013
Kazakhstan	48.68 (43.07-54.7)	30.93 (26.38-35.8)	-1.61 (-2.76 to -0.46)	0.006	0.96 (0.86-1.08)	0.59 (0.5-0.68)	-1.73 (-2.88 to -0.56)	0.004	4.34 (3.68-5.06)	4.39 (3.59-5.28)	-0.16 (-1.08 to 0.76)	0.732	34.64 (29.38-40.38)	36.17 (29.55-43.52)	-0.05 (-0.96 to 0.87)	0.919
Kenya	7.71 (4.93-13.48)	10.7 (6.61-18.61)	1.06 (0.94 to 1.18)	<0.001	0.16 (0.1-0.27)	0.21 (0.13-0.37)	1.05 (0.93 to 1.16)	<0.001	0.47 (0.3-0.82)	0.8 (0.5-1.38)	1.73 (1.45 to 2.01)	<0.001	3.61 (2.28-6.29)	6.32 (3.89-10.84)	1.84 (1.59 to 2.08)	<0.001
Kiribati	48.3 (16.79-86.07)	55.26 (17.94-107.65)	0.43 (0.4 to 0.47)	<0.001	0.98 (0.34-1.75)	1.12 (0.37-2.16)	0.42 (0.38 to 0.46)	<0.001	2.76 (0.99-5.02)	3.55 (1.19-6.9)	0.81 (0.74 to 0.88)	<0.001	21.33 (7.61-38.61)	27.78 (9.32-54.05)	0.86 (0.79 to 0.92)	<0.001
Kuwait	9.06 (6.88-11.75)	22.11 (16.04-30.06)	3.29 (1.62 to 5)	<0.001	0.17 (0.13-0.23)	0.39 (0.29-0.53)	2.65 (-0.45 to 5.85)	0.094	1.66 (1.23-2.21)	6.29 (4.46-8.63)	4.54 (1.37 to 7.82)	0.005	13.95 (10.28-18.55)	53.71 (38.02-73.66)	4.61 (1.43 to 7.89)	0.004
Kyrgyzstan	54.92 (41.87-70.37)	35.03 (25.2-46.8)	-1.35 (-1.87 to -0.83)	<0.001	1.09 (0.83-1.39)	0.67 (0.49-0.89)	-1.44 (-1.96 to -0.91)	<0.001	4.42 (3.34-5.74)	4.28 (3.05-5.89)	-0.21 (-0.73 to 0.31)	0.42	34.99 (26.33-45.42)	35.07 (24.93-48.28)	-0.09 (-0.62 to 0.43)	0.725
Lao People's Democratic Republic	39.46 (14.35-77.24)	33.21 (16.52-59.16)	-0.54 (-0.61 to -0.47)	<0.001	0.8 (0.3-1.57)	0.66 (0.33-1.17)	-0.62 (-0.69 to -0.55)	<0.001	2.19 (0.82-4.24)	2.67 (1.31-4.77)	0.65 (0.55 to 0.76)	<0.001	16.8 (6.25-32.55)	21.48 (10.56-38.45)	0.8 (0.7 to 0.91)	<0.001
Latvia	37.68 (28.83-47.9)	34.16 (24.76-45.88)	0.08 (-0.89 to 1.06)	0.869	0.72 (0.56-0.92)	0.63 (0.45-0.84)	-0.06 (-1.03 to 0.93)	0.912	6.63 (4.99-8.53)	8.71 (6.18-11.97)	1.29 (0.28 to 2.3)	0.012	55.09 (41.38-70.92)	73.35 (52.15-100.94)	1.33 (0.33 to 2.35)	0.009
Lebanon	16.53 (8.44-28.83)	10.3 (5.65-17.43)	-1.49 (-1.86 to -1.13)	<0.001	0.32 (0.17-0.57)	0.19 (0.1-0.32)	-1.71 (-2.07 to -1.36)	<0.001	2.01 (1.04-3.64)	2.47 (1.32-4.19)	0.68 (0.36 to 1)	<0.001	16.66 (8.6-30.11)	20.92 (11.21-35.58)	0.76 (0.45 to 1.08)	<0.001
Lesotho	8.84 (4.4-16.61)	20.85 (9.76-37.7)	2.73 (2.16 to 3.3)	<0.001	0.18 (0.09-0.34)	0.43 (0.2-0.78)	2.72 (2.16 to 3.29)	<0.001	0.51 (0.25-0.96)	1.26 (0.59-2.31)	2.81 (2.12 to 3.5)	<0.001	3.91 (1.92-7.34)	9.18 (4.29-16.82)	2.77 (1.96 to 3.58)	<0.001
Liberia	10.69 (5.99-18.37)	12.93 (6.66-23.12)	0.65 (0.37 to 0.94)	<0.001	0.22 (0.12-0.38)	0.26 (0.14-0.47)	0.55 (0.2 to 0.9)	0.002	0.55 (0.3-0.96)	0.92 (0.47-1.64)	1.68 (1.3 to 2.07)	<0.001	4.08 (2.24-7.16)	7.19 (3.66-12.78)	1.88 (1.56 to 2.21)	<0.001
Libya	14.18 (7.64-24.46)	18.02 (9.61-31.15)	0.77 (0.58 to 0.96)	<0.001	0.28 (0.15-0.48)	0.34 (0.19-0.59)	0.69 (0.49 to 0.88)	<0.001	1.61 (0.87-2.76)	3.03 (1.6-5.36)	2.06 (1.41 to 2.71)	<0.001	13.3 (7.21-22.69)	25.41 (13.4-44.95)	2.11 (1.42 to 2.8)	<0.001
Lithuania	36.46 (28.35-46.67)	35.02 (25.16-46.45)	-0.29 (-1.93 to 1.38)	0.732	0.71 (0.56-0.91)	0.66 (0.48-0.88)	-0.39 (-2.04 to 1.28)	0.644	5.8 (4.37-7.63)	7.69 (5.44-10.38)	0.79 (-0.48 to 2.08)	0.224	46.61 (35.13-61.08)	62.88 (44.39-84.62)	0.85 (-0.41 to 2.13)	0.186
Luxembourg	24 (20.78-27.66)	13.49 (11.3-16.27)	-1.93 (-2.93 to -0.92)	<0.001	0.46 (0.4-0.52)	0.24 (0.2-0.28)	-2.18 (-3.1 to -1.24)	<0.001	4.57 (3.76-5.55)	4.04 (3.27-4.97)	-0.45 (-1.61 to 0.72)	0.451	38.24 (31.44-46.38)	34.25 (27.75-42.21)	-0.4 (-1.57 to 0.78)	0.502
Madagascar	21.02 (11.64-33.95)	17.59 (9.68-31.44)	-0.58 (-0.71 to -0.46)	<0.001	0.42 (0.23-0.68)	0.35 (0.19-0.63)	-0.6 (-0.73 to -0.48)	<0.001	1.08 (0.59-1.77)	1.08 (0.58-1.94)	-0.01 (-0.33 to 0.32)	0.975	8.1 (4.4-13.3)	8.37 (4.49-14.95)	0.12 (-0.07 to 0.32)	0.215
Malawi	11.63 (6.8-19.2)	11.49 (5.77-20.92)	0.03 (-0.25 to 0.31)	0.816	0.23 (0.14-0.38)	0.23 (0.12-0.41)	0.02 (-0.27 to 0.3)	0.899	0.58 (0.34-0.96)	0.74 (0.36-1.32)	0.79 (0.46 to 1.13)	<0.001	4.3 (2.48-7.06)	5.69 (2.8-10.15)	0.93 (0.64 to 1.23)	<0.001
Malaysia	17.78 (10.49-27.8)	19.37 (11.73-30.69)	0.31 (-0.04 to 0.67)	0.084	0.36 (0.21-0.56)	0.38 (0.23-0.6)	0.23 (-0.12 to 0.59)	0.198	1.73 (1.03-2.72)	2.86 (1.69-4.53)	1.72 (1.32 to 2.12)	<0.001	14.14 (8.38-22.22)	23.76 (14.03-37.7)	1.77 (1.38 to 2.17)	<0.001
Maldives	13.38 (4.52-25.51)	5.45 (2.99-9.87)	-2.93 (-3.08 to -2.77)	<0.001	0.27 (0.09-0.52)	0.1 (0.06-0.19)	-3.12 (-3.28 to -2.97)	<0.001	1.08 (0.36-2.07)	0.92 (0.49-1.71)	-0.57 (-0.87 to -0.27)	<0.001	8.64 (2.86-16.61)	7.76 (4.11-14.34)	-0.42 (-0.72 to -0.12)	0.006
Mali	12.34 (6.8-20.83)	11.17 (5.78-20.71)	-0.33 (-0.52 to -0.15)	<0.001	0.25 (0.14-0.42)	0.22 (0.12-0.41)	-0.37 (-0.54 to -0.19)	<0.001	0.63 (0.34-1.05)	0.71 (0.36-1.29)	0.36 (0.22 to 0.5)	<0.001	4.7 (2.54-7.82)	5.48 (2.79-9.94)	0.48 (0.33 to 0.63)	<0.001
Malta	15.65 (11.86-20.08)	16.78 (12.47-22.08)	0.38 (-0.53 to 1.29)	0.417	0.3 (0.23-0.37)	0.31 (0.23-0.4)	0.24 (-0.95 to 1.43)	0.697	2.96 (2.2-3.9)	4.68 (3.39-6.23)	1.68 (0.5 to 2.86)	0.005	24.84 (18.44-32.75)	39.6 (28.72-52.69)	1.71 (0.53 to 2.9)	0.004
Marshall Islands	49.17 (26.56-86.1)	77.48 (28.55-179.45)	1.47 (1.44 to 1.5)	<0.001	1 (0.54-1.76)	1.56 (0.58-3.6)	1.44 (1.4 to 1.48)	<0.001	3.43 (1.83-6.11)	6 (2.15-13.67)	1.8 (1.74 to 1.87)	<0.001	26.94 (14.31-47.99)	47.45 (16.96-108.25)	1.82 (1.75 to 1.89)	<0.001
Mauritania	11.8 (6.39-19.99)	11.13 (5.55-19.4)	-0.22 (-0.61 to 0.17)	0.27	0.24 (0.13-0.41)	0.22 (0.11-0.39)	-0.3 (-0.64 to 0.05)	0.095	0.65 (0.34-1.11)	0.95 (0.48-1.66)	1.22 (0.99 to 1.45)	<0.001	4.86 (2.53-8.34)	7.56 (3.82-13.2)	1.41 (1.17 to 1.64)	<0.001
Mauritius	60.14 (52.12-68.62)	56.65 (47.26-65.46)	-0.15 (-2.5 to 2.26)	0.905	1.18 (1.03-1.34)	1.09 (0.91-1.25)	-0.22 (-2.62 to 2.23)	0.857	6.85 (5.71-8.15)	8.39 (6.78-10.12)	0.76 (-1.39 to 2.96)	0.491	56.58 (47.17-67.3)	69.85 (56.48-84.21)	0.79 (-1.34 to 2.96)	0.47
Mexico	13.15 (12.63-13.71)	19.61 (16.12-23.51)	2.14 (1.7 to 2.59)	<0.001	0.26 (0.25-0.28)	0.39 (0.32-0.46)	2.1 (1.66 to 2.54)	<0.001	0.98 (0.94-1.03)	2.24 (1.83-2.68)	3.46 (3.06 to 3.85)	<0.001	7.48 (7.17-7.85)	17.74 (14.52-21.23)	3.59 (3.2 to 3.99)	<0.001
Micronesia (Federated States of)	51.29 (23.05-95.77)	62.42 (28.39-124.04)	0.63 (0.6 to 0.67)	<0.001	1.05 (0.47-1.95)	1.26 (0.57-2.5)	0.6 (0.55 to 0.64)	<0.001	3.51 (1.56-6.51)	5.34 (2.45-10.46)	1.36 (1.29 to 1.42)	<0.001	27.4 (12.21-50.96)	42.54 (19.58-83.26)	1.42 (1.36 to 1.49)	<0.001
Monaco	7.49 (4.15-12.34)	9.01 (4.8-15.47)	0.61 (0.55 to 0.66)	<0.001	0.14 (0.08-0.22)	0.16 (0.08-0.27)	0.47 (0.4 to 0.54)	<0.001	1.83 (0.99-3.06)	2.68 (1.38-4.66)	1.25 (1.16 to 1.33)	<0.001	15.43 (8.31-25.79)	22.72 (11.67-39.51)	1.26 (1.18 to 1.35)	<0.001
Mongolia	33.29 (18.95-54.85)	25.93 (15.62-40.14)	-0.96 (-2 to 0.08)	0.071	0.67 (0.38-1.11)	0.51 (0.31-0.79)	-1.03 (-2.09 to 0.05)	0.061	1.95 (1.1-3.23)	2.61 (1.54-4.08)	0.75 (-0.55 to 2.07)	0.262	14.81 (8.37-24.31)	21.05 (12.44-32.96)	0.96 (-0.29 to 2.23)	0.134
Montenegro	28.74 (20.22-39.78)	22.06 (15.1-31.43)	-0.76 (-1.31 to -0.2)	0.008	0.55 (0.39-0.76)	0.41 (0.28-0.58)	-0.87 (-1.5 to -0.22)	0.008	4.67 (3.27-6.5)	4.8 (3.24-7)	0.18 (-0.4 to 0.78)	0.538	38.6 (27-53.68)	40.22 (27.16-58.67)	0.23 (-0.36 to 0.82)	0.444
Morocco	4.43 (2.56-6.98)	5.59 (2.91-10.05)	0.72 (0.57 to 0.87)	<0.001	0.09 (0.05-0.14)	0.11 (0.06-0.2)	0.68 (0.59 to 0.78)	<0.001	0.37 (0.21-0.59)	0.77 (0.39-1.39)	2.4 (2.25 to 2.55)	<0.001	2.97 (1.69-4.72)	6.39 (3.24-11.55)	2.5 (2.35 to 2.64)	<0.001
Mozambique	20.63 (9.65-39.63)	21.48 (9.53-43.93)	0.14 (-0.01 to 0.28)	0.065	0.42 (0.2-0.8)	0.43 (0.19-0.88)	0.12 (-0.11 to 0.35)	0.29	1 (0.46-1.96)	1.24 (0.54-2.47)	0.67 (0.48 to 0.87)	<0.001	7.5 (3.45-14.7)	9.3 (4.08-18.54)	0.69 (0.49 to 0.88)	<0.001
Myanmar	46.52 (18.99-85.52)	32.57 (16.93-56.87)	-1.17 (-1.32 to -1.02)	<0.001	0.92 (0.38-1.69)	0.64 (0.34-1.11)	-1.19 (-1.34 to -1.05)	<0.001	2.82 (1.16-5.2)	2.98 (1.5-5.27)	0.16 (0.05 to 0.27)	0.003	22.05 (8.98-40.66)	24.2 (12.25-42.82)	0.29 (0.17 to 0.42)	<0.001
Namibia	13.51 (7.83-22.92)	14.34 (7.06-25.58)	0.23 (-0.12 to 0.58)	0.193	0.28 (0.16-0.46)	0.29 (0.14-0.51)	0.2 (-0.15 to 0.54)	0.267	0.8 (0.46-1.36)	1.18 (0.57-2.16)	1.27 (0.89 to 1.66)	<0.001	6.13 (3.53-10.4)	9.22 (4.5-17)	1.35 (0.97 to 1.72)	<0.001
Nauru	60.64 (22.03-120.08)	72.72 (27.14-146.57)	0.58 (0.48 to 0.69)	<0.001	1.23 (0.45-2.42)	1.46 (0.55-2.93)	0.55 (0.47 to 0.62)	<0.001	4.65 (1.69-9.33)	6.37 (2.35-12.69)	0.99 (0.92 to 1.06)	<0.001	36.78 (13.36-73.98)	50.85 (18.74-101.32)	1.03 (0.96 to 1.11)	<0.001
Nepal	8.68 (3.89-16.55)	7.47 (3.34-16.77)	-0.47 (-0.62 to -0.32)	<0.001	0.17 (0.08-0.33)	0.15 (0.07-0.33)	-0.53 (-0.67 to -0.38)	<0.001	0.45 (0.2-0.86)	0.61 (0.27-1.39)	1.02 (0.84 to 1.2)	<0.001	3.36 (1.5-6.45)	4.86 (2.14-11.11)	1.22 (1.04 to 1.4)	<0.001
Netherlands	14.72 (11.53-18.61)	10.66 (8.01-13.83)	-0.97 (-1.54 to -0.4)	0.001	0.28 (0.22-0.35)	0.2 (0.15-0.26)	-1.06 (-1.66 to -0.45)	0.001	2.64 (2-3.41)	2.38 (1.76-3.16)	-0.33 (-0.95 to 0.29)	0.298	21.19 (16.04-27.35)	19.39 (14.28-25.67)	-0.29 (-0.9 to 0.32)	0.353
New Zealand	19.37 (15.68-23.79)	19.19 (15.45-23.44)	0.05 (-1.44 to 1.56)	0.947	0.39 (0.32-0.48)	0.37 (0.3-0.45)	-0.09 (-1.59 to 1.43)	0.905	2.53 (1.99-3.23)	3.69 (2.9-4.63)	1.07 (-0.44 to 2.6)	0.166	20.71 (16.26-26.52)	30.77 (24.19-38.71)	1.13 (-0.35 to 2.64)	0.136
Nicaragua	10.99 (7.04-16.53)	9.45 (5.53-15.4)	-0.71 (-1.13 to -0.3)	0.001	0.22 (0.14-0.33)	0.19 (0.11-0.3)	-0.78 (-1.2 to -0.37)	<0.001	0.8 (0.5-1.22)	1.04 (0.59-1.7)	0.68 (0.29 to 1.08)	0.001	6.1 (3.84-9.32)	8.3 (4.69-13.55)	0.77 (0.33 to 1.21)	0.001
Niger	9.89 (5.64-16.12)	8.09 (4.2-14.49)	-0.65 (-0.88 to -0.43)	<0.001	0.2 (0.12-0.33)	0.16 (0.09-0.29)	-0.67 (-0.91 to -0.43)	<0.001	0.48 (0.27-0.78)	0.48 (0.25-0.85)	-0.04 (-0.31 to 0.23)	0.772	3.57 (1.99-5.82)	3.64 (1.89-6.53)	0.05 (-0.19 to 0.29)	0.69
Nigeria	5.38 (3.42-8.21)	5.46 (3.26-9.22)	0.02 (-0.11 to 0.15)	0.728	0.11 (0.07-0.17)	0.11 (0.07-0.19)	-0.02 (-0.15 to 0.12)	0.807	0.29 (0.18-0.45)	0.39 (0.23-0.67)	0.99 (0.79 to 1.2)	<0.001	2.14 (1.36-3.33)	3.02 (1.74-5.17)	1.1 (0.93 to 1.27)	<0.001
Niue	38.23 (20.76-66.19)	53.63 (23.91-107.68)	1.21 (0.98 to 1.44)	<0.001	0.77 (0.42-1.33)	1.02 (0.46-2.04)	1.02 (0.78 to 1.26)	<0.001	3.7 (1.96-6.44)	6.26 (2.7-12.77)	1.8 (1.55 to 2.04)	<0.001	30.03 (15.91-52.33)	51.54 (22.21-105)	1.84 (1.6 to 2.08)	<0.001
North Macedonia	38.9 (28.1-52.66)	29.51 (18.85-43.46)	-0.94 (-1.4 to -0.48)	<0.001	0.77 (0.56-1.03)	0.57 (0.37-0.82)	-1.03 (-1.55 to -0.49)	<0.001	3.92 (2.81-5.38)	5.23 (3.32-7.83)	0.87 (0.35 to 1.39)	0.001	31.55 (22.61-43.24)	43.51 (27.7-65.18)	0.98 (0.46 to 1.5)	<0.001
Northern Mariana Islands	57.81 (29.27-103.98)	73.08 (44.35-112.95)	0.77 (0.29 to 1.25)	0.002	1.15 (0.58-2.04)	1.42 (0.86-2.19)	0.53 (-0.09 to 1.15)	0.094	7.8 (3.84-14.38)	10.75 (6.37-17.37)	0.99 (0.42 to 1.56)	0.001	64.08 (31.57-118.14)	89.16 (52.75-144.04)	1.01 (0.45 to 1.57)	<0.001
Norway	20.52 (18.59-22.55)	9.65 (8.53-11.02)	-2.18 (-3.12 to -1.23)	<0.001	0.39 (0.36-0.43)	0.17 (0.15-0.19)	-2.42 (-3.35 to -1.48)	<0.001	3.94 (3.34-4.59)	3.05 (2.52-3.67)	-0.74 (-1.72 to 0.25)	0.144	33.12 (28.08-38.51)	26.03 (21.56-31.29)	-0.68 (-1.67 to 0.31)	0.178
Oman	3.12 (1.54-5.82)	2.27 (1.11-4.32)	-1 (-1.36 to -0.63)	<0.001	0.06 (0.03-0.12)	0.04 (0.02-0.08)	-1.28 (-1.66 to -0.89)	<0.001	0.36 (0.18-0.68)	0.5 (0.24-0.96)	1.06 (0.29 to 1.83)	0.007	2.97 (1.45-5.61)	4.27 (2.05-8.1)	1.16 (0.67 to 1.66)	<0.001
Pakistan	25.07 (17.1-35.85)	34.55 (20.56-54.94)	1.06 (0.99 to 1.13)	<0.001	0.5 (0.34-0.72)	0.68 (0.41-1.08)	0.99 (0.93 to 1.06)	<0.001	1.38 (0.93-1.97)	2.38 (1.42-3.74)	1.79 (1.63 to 1.96)	<0.001	10.24 (6.95-14.64)	18.27 (10.9-28.74)	1.89 (1.73 to 2.06)	<0.001
Palau	6.33 (3.15-11.01)	6.45 (3.21-11.09)	0.04 (-0.13 to 0.22)	0.641	0.12 (0.06-0.21)	0.12 (0.06-0.21)	-0.08 (-0.31 to 0.14)	0.464	0.63 (0.32-1.13)	0.74 (0.38-1.29)	0.49 (0.25 to 0.72)	<0.001	5.15 (2.58-9.15)	6.11 (3.1-10.57)	0.53 (0.36 to 0.69)	<0.001
Palestine	31.66 (16.9-54.68)	26.45 (14.85-44.07)	-0.63 (-0.78 to -0.48)	<0.001	0.62 (0.34-1.07)	0.5 (0.28-0.82)	-0.84 (-1.26 to -0.42)	<0.001	3.33 (1.75-5.74)	4.57 (2.54-7.61)	0.97 (0.63 to 1.3)	<0.001	27.45 (14.46-47.32)	38.46 (21.34-64.18)	1.03 (0.71 to 1.35)	<0.001
Panama	20.13 (15.33-25.75)	26.15 (18.33-35.71)	1.1 (-0.21 to 2.43)	0.1	0.4 (0.3-0.51)	0.51 (0.35-0.69)	1.02 (-0.37 to 2.44)	0.152	1.83 (1.36-2.41)	3.55 (2.41-4.95)	2.21 (1.11 to 3.31)	<0.001	14.22 (10.59-18.72)	28.63 (19.47-39.88)	2.33 (1.23 to 3.43)	<0.001
Papua New Guinea	31.06 (13.02-57.51)	35.19 (14.85-73.44)	0.38 (0.31 to 0.44)	<0.001	0.63 (0.27-1.16)	0.71 (0.3-1.48)	0.36 (0.3 to 0.42)	<0.001	2.24 (0.92-4.11)	2.62 (1.11-5.38)	0.5 (0.29 to 0.7)	<0.001	17.57 (7.2-32.25)	20.81 (8.76-42.75)	0.48 (0.35 to 0.6)	<0.001
Paraguay	26.39 (16.21-39.22)	22.02 (12.2-36.6)	-0.63 (-1.2 to -0.05)	0.033	0.54 (0.33-0.79)	0.44 (0.24-0.73)	-0.68 (-1.38 to 0.03)	0.062	2.12 (1.3-3.22)	2.41 (1.34-4)	0.37 (-0.22 to 0.97)	0.216	16.66 (10.23-25.32)	19.31 (10.75-32.1)	0.44 (-0.14 to 1.03)	0.137
Peru	38.53 (24.59-58.1)	25.56 (14.24-40.97)	-1.07 (-1.7 to -0.45)	0.001	0.78 (0.5-1.18)	0.5 (0.28-0.79)	-1.16 (-1.82 to -0.49)	0.001	2.64 (1.65-4)	3.45 (1.93-5.68)	0.88 (-0.18 to 1.96)	0.103	20.35 (12.68-30.85)	28.01 (15.68-46.2)	1.07 (-0.01 to 2.15)	0.052
Philippines	32.61 (19.69-40.6)	34.49 (22.1-45.29)	0.23 (-0.01 to 0.47)	0.058	0.64 (0.39-0.79)	0.68 (0.43-0.89)	0.27 (0.02 to 0.52)	0.037	2.84 (1.69-3.64)	3.44 (2.21-4.59)	0.63 (0.36 to 0.91)	<0.001	22.71 (13.6-29.13)	27.73 (17.78-37.07)	0.65 (0.37 to 0.93)	<0.001
Poland	32.3 (30.45-34.18)	22.38 (19.09-25.7)	-1.25 (-2.29 to -0.19)	0.021	0.65 (0.61-0.69)	0.42 (0.36-0.48)	-1.44 (-2.5 to -0.38)	0.008	3.61 (3.18-4.1)	4.7 (3.87-5.62)	0.83 (-0.24 to 1.92)	0.128	29.17 (25.61-33.16)	39.26 (32.31-46.94)	0.95 (-0.12 to 2.03)	0.081
Portugal	25.7 (20.02-32.4)	14.12 (10.59-18.67)	-2.04 (-2.45 to -1.62)	<0.001	0.5 (0.39-0.62)	0.25 (0.19-0.32)	-2.36 (-2.8 to -1.92)	<0.001	4.23 (3.2-5.49)	4.31 (3.16-5.82)	0.32 (0.13 to 0.51)	0.002	35.29 (26.7-45.8)	36.71 (26.85-49.51)	0.31 (-0.06 to 0.67)	0.101
Puerto Rico	24.11 (18.37-30.9)	35.96 (25.92-48.42)	1.22 (-0.27 to 2.73)	0.108	0.46 (0.35-0.59)	0.68 (0.49-0.92)	1.2 (-0.3 to 2.72)	0.117	2.8 (2.07-3.66)	6.02 (4.21-8.35)	2.43 (1.03 to 3.85)	0.001	22.01 (16.31-28.72)	48.13 (33.59-66.74)	2.49 (1.11 to 3.89)	<0.001
Qatar	17.73 (9.3-30.67)	11.84 (6.15-23.54)	-1.47 (-2.41 to -0.51)	0.003	0.35 (0.18-0.6)	0.21 (0.11-0.41)	-1.68 (-2.56 to -0.79)	<0.001	2.38 (1.25-4.09)	3.29 (1.72-6.44)	0.89 (-0.29 to 2.09)	0.14	19.81 (10.39-34.12)	28.01 (14.67-54.82)	0.97 (-0.21 to 2.17)	0.109
Republic of Korea	27.07 (11.51-41.47)	11.01 (6.26-16.61)	-2.87 (-3.21 to -2.54)	<0.001	0.54 (0.23-0.84)	0.2 (0.12-0.3)	-3.17 (-3.45 to -2.9)	<0.001	2.12 (0.89-3.26)	2.47 (1.39-3.8)	0.61 (0.4 to 0.82)	<0.001	17.08 (7.21-26.28)	20.89 (11.74-32.15)	0.77 (0.56 to 0.98)	<0.001
Republic of Moldova	34.01 (29.84-38.78)	22.6 (18.83-26.8)	-1.62 (-3.85 to 0.65)	0.161	0.67 (0.59-0.76)	0.43 (0.36-0.51)	-1.77 (-4.03 to 0.53)	0.131	4.5 (3.78-5.35)	4.67 (3.76-5.81)	0.13 (-1.59 to 1.88)	0.881	36.58 (30.74-43.5)	38.82 (31.23-48.32)	0.21 (-1.51 to 1.96)	0.812
Romania	40.74 (31.99-51.64)	26.05 (19.19-34.68)	-1.5 (-2.66 to -0.32)	0.013	0.81 (0.64-1.02)	0.5 (0.37-0.66)	-1.69 (-2.48 to -0.89)	<0.001	3.87 (2.96-4.99)	4.62 (3.28-6.26)	0.54 (0.12 to 0.95)	0.012	30.96 (23.76-39.94)	38.45 (27.29-52.05)	0.66 (0.25 to 1.08)	0.002
Russian Federation	63.06 (59.63-66.76)	45.84 (39.66-52.17)	-0.94 (-2.19 to 0.34)	0.148	1.21 (1.16-1.28)	0.84 (0.72-0.95)	-1.11 (-2.34 to 0.15)	0.083	9.89 (9.42-10.44)	11.09 (9.58-12.57)	0.49 (-0.67 to 1.66)	0.412	82.2 (78.33-86.7)	93.12 (80.5-105.58)	0.52 (-0.62 to 1.67)	0.37
Rwanda	29.76 (12.68-52.54)	15.76 (8.1-27.93)	-2.04 (-2.26 to -1.82)	<0.001	0.6 (0.26-1.06)	0.31 (0.16-0.56)	-2.08 (-2.3 to -1.86)	<0.001	1.35 (0.59-2.37)	1.06 (0.54-1.92)	-0.76 (-0.88 to -0.64)	<0.001	9.85 (4.29-17.3)	8.28 (4.22-14.96)	-0.73 (-1.26 to -0.19)	0.008
Saint Kitts and Nevis	80.48 (67.93-94.37)	43.63 (31.06-57.61)	-1.93 (-2.46 to -1.4)	<0.001	1.57 (1.33-1.84)	0.87 (0.62-1.15)	-1.92 (-2.44 to -1.4)	<0.001	5.22 (4.31-6.26)	4.21 (2.97-5.69)	-0.71 (-1.37 to -0.04)	0.038	38.16 (31.49-45.67)	32.04 (22.55-43.25)	-0.59 (-1.26 to 0.09)	0.087
Saint Lucia	54.27 (46.66-62.56)	53.91 (41.62-67.97)	-0.01 (-0.44 to 0.43)	0.979	1.08 (0.93-1.24)	1.06 (0.82-1.34)	-0.05 (-0.51 to 0.42)	0.848	4.15 (3.47-4.92)	5.3 (3.97-6.86)	0.78 (0.34 to 1.23)	<0.001	30.89 (25.81-36.59)	40.43 (30.24-52.47)	0.86 (0.43 to 1.3)	<0.001
Saint Vincent and the Grenadines	54.67 (40.18-72.53)	64.88 (41.42-91.4)	0.36 (-0.32 to 1.03)	0.3	1.08 (0.8-1.43)	1.29 (0.82-1.81)	0.47 (-0.3 to 1.25)	0.235	4.2 (3.01-5.7)	5.68 (3.57-8.11)	0.86 (0.18 to 1.56)	0.014	31.34 (22.48-42.43)	42.44 (26.61-60.76)	0.88 (0.17 to 1.59)	0.015
Samoa	31.66 (17.08-55.73)	41.69 (20.64-74.29)	0.89 (0.84 to 0.93)	<0.001	0.64 (0.35-1.12)	0.83 (0.41-1.48)	0.85 (0.8 to 0.89)	<0.001	2.79 (1.46-4.95)	4.46 (2.14-8.25)	1.52 (1.44 to 1.59)	<0.001	22.52 (11.78-39.9)	36.27 (17.43-67.11)	1.55 (1.47 to 1.62)	<0.001
San Marino	3.7 (2.09-5.97)	2.83 (1.29-5.19)	-1.07 (-1.21 to -0.93)	<0.001	0.07 (0.04-0.11)	0.05 (0.02-0.09)	-1.17 (-1.31 to -1.02)	<0.001	0.95 (0.54-1.57)	0.86 (0.39-1.57)	-0.36 (-0.75 to 0.03)	0.071	8.07 (4.58-13.26)	7.34 (3.3-13.32)	-0.34 (-0.74 to 0.05)	0.088
Sao Tome and Principe	11.31 (6.04-18.62)	14.43 (6.99-26.98)	0.77 (0.53 to 1.02)	<0.001	0.23 (0.12-0.38)	0.29 (0.14-0.53)	0.73 (0.51 to 0.95)	<0.001	0.68 (0.37-1.15)	1.24 (0.59-2.37)	1.91 (1.56 to 2.25)	<0.001	5.29 (2.86-8.85)	9.96 (4.71-18.93)	2.03 (1.55 to 2.51)	<0.001
Saudi Arabia	8.96 (4.79-15.25)	11.92 (6.42-20.26)	0.92 (0.73 to 1.11)	<0.001	0.18 (0.1-0.3)	0.22 (0.12-0.38)	0.72 (0.53 to 0.91)	<0.001	0.85 (0.46-1.45)	2.45 (1.32-4.22)	3.47 (3.26 to 3.69)	<0.001	6.95 (3.74-11.87)	20.56 (11.06-35.38)	3.56 (3.42 to 3.7)	<0.001
Senegal	12.31 (6.97-20.48)	12.59 (6.39-22.49)	0.04 (-0.12 to 0.2)	0.594	0.25 (0.14-0.41)	0.25 (0.13-0.45)	0.03 (-0.13 to 0.19)	0.73	0.68 (0.39-1.12)	0.89 (0.45-1.6)	0.7 (0.54 to 0.86)	<0.001	5.18 (2.95-8.58)	6.99 (3.55-12.6)	0.79 (0.63 to 0.95)	<0.001
Serbia	30.43 (18.52-47.75)	22 (12.71-34.94)	-1.01 (-1.53 to -0.49)	<0.001	0.6 (0.37-0.93)	0.42 (0.25-0.67)	-1.08 (-1.61 to -0.56)	<0.001	3.25 (1.96-5.18)	3.93 (2.23-6.32)	0.58 (-0.01 to 1.17)	0.052	26.16 (15.74-41.82)	32.42 (18.38-52.04)	0.66 (0.07 to 1.25)	0.029
Seychelles	38.76 (23.51-59.93)	31.69 (19.06-49.96)	-0.25 (-0.64 to 0.15)	0.217	0.76 (0.46-1.17)	0.6 (0.36-0.94)	-0.29 (-0.72 to 0.15)	0.199	3.85 (2.29-6.03)	4.26 (2.51-6.72)	0.66 (0.19 to 1.14)	0.006	31.61 (18.82-49.46)	35.37 (20.86-55.84)	0.7 (0.22 to 1.17)	0.004
Sierra Leone	7.84 (4.32-13.55)	10.2 (5.53-17.12)	0.84 (0.62 to 1.07)	<0.001	0.16 (0.09-0.27)	0.2 (0.11-0.34)	0.8 (0.58 to 1.02)	<0.001	0.42 (0.23-0.73)	0.66 (0.36-1.12)	1.48 (1.24 to 1.71)	<0.001	3.17 (1.73-5.48)	5.13 (2.77-8.67)	1.56 (1.33 to 1.79)	<0.001
Singapore	19.41 (15.04-24.75)	10.37 (7.74-13.48)	-1.77 (-1.89 to -1.65)	<0.001	0.38 (0.3-0.49)	0.2 (0.15-0.25)	-1.95 (-2.06 to -1.84)	<0.001	1.92 (1.44-2.51)	2.23 (1.63-2.94)	0.78 (-0.07 to 1.64)	0.072	15.83 (11.87-20.71)	18.87 (13.73-24.86)	0.87 (0.02 to 1.74)	0.045
Slovakia	50.52 (33.22-73.66)	31.4 (18.17-49.47)	-1.39 (-1.7 to -1.08)	<0.001	1.01 (0.67-1.47)	0.6 (0.35-0.94)	-1.54 (-1.84 to -1.24)	<0.001	5.26 (3.41-7.77)	5.48 (3.07-8.85)	0.15 (-0.43 to 0.73)	0.617	41.56 (26.87-61.63)	45.11 (25.23-72.73)	0.25 (-0.31 to 0.82)	0.382
Slovenia	29.96 (23.6-37.69)	19.09 (13.66-26.21)	-1.69 (-2.96 to -0.4)	0.01	0.58 (0.46-0.73)	0.34 (0.25-0.46)	-1.94 (-3.22 to -0.64)	0.004	4.87 (3.69-6.26)	5.49 (3.78-7.5)	0.17 (-1.04 to 1.4)	0.782	40.65 (30.78-52.27)	46.72 (32.14-63.89)	0.24 (-0.95 to 1.46)	0.692
Solomon Islands	34.41 (10.67-69.24)	54.61 (25.93-101.23)	1.43 (1.19 to 1.68)	<0.001	0.71 (0.22-1.43)	1.11 (0.53-2.06)	1.39 (1.15 to 1.64)	<0.001	2.27 (0.73-4.6)	4.07 (1.91-7.56)	1.92 (1.66 to 2.19)	<0.001	17.75 (5.66-35.82)	32.31 (15.16-60.2)	1.96 (1.72 to 2.2)	<0.001
Somalia	21.38 (9.37-40.97)	17.64 (8.02-33.31)	-0.61 (-0.69 to -0.54)	<0.001	0.44 (0.19-0.84)	0.36 (0.16-0.68)	-0.62 (-0.7 to -0.55)	<0.001	0.99 (0.45-1.89)	0.87 (0.41-1.64)	-0.4 (-0.55 to -0.25)	<0.001	7.18 (3.22-13.7)	6.47 (3.01-12.23)	-0.33 (-0.44 to -0.22)	<0.001
South Africa	15.49 (11.67-21.24)	13.93 (10.7-20.96)	-0.54 (-1.41 to 0.33)	0.22	0.31 (0.23-0.42)	0.28 (0.22-0.42)	-0.45 (-1.22 to 0.34)	0.265	1.12 (0.85-1.51)	1.28 (0.98-1.91)	0.52 (-0.59 to 1.64)	0.362	8.67 (6.58-11.74)	9.84 (7.53-14.77)	0.53 (-0.6 to 1.67)	0.359
South Sudan	18.25 (8.85-32.9)	18.25 (9.01-33.15)	0.04 (-0.24 to 0.32)	0.789	0.37 (0.18-0.67)	0.37 (0.18-0.66)	0 (-0.27 to 0.28)	0.986	0.96 (0.47-1.74)	1.13 (0.57-2.05)	0.59 (0.32 to 0.86)	<0.001	7.17 (3.49-13.04)	8.67 (4.31-15.7)	0.65 (0.37 to 0.93)	<0.001
Spain	19.52 (15.16-24.26)	12.29 (9.14-16.16)	-1.55 (-2.32 to -0.77)	<0.001	0.36 (0.29-0.45)	0.21 (0.16-0.28)	-1.78 (-2.57 to -0.99)	<0.001	4.11 (3.12-5.25)	4.12 (3.01-5.47)	-0.06 (-0.8 to 0.68)	0.872	34.61 (26.33-44.24)	35.2 (25.66-46.74)	-0.02 (-0.77 to 0.73)	0.956
Sri Lanka	18.41 (10.43-29.21)	11.99 (5.59-21.56)	-1.22 (-1.5 to -0.93)	<0.001	0.36 (0.21-0.57)	0.23 (0.1-0.4)	-1.3 (-1.58 to -1.02)	<0.001	1.84 (1.05-2.95)	2.06 (0.96-3.72)	0.52 (-0.02 to 1.05)	0.057	15.09 (8.6-24.23)	17.26 (8.03-31.23)	0.59 (0.06 to 1.13)	0.03
Sudan	9.81 (4.26-18.25)	11.98 (5.45-21.09)	0.65 (0.6 to 0.7)	<0.001	0.2 (0.09-0.36)	0.23 (0.11-0.41)	0.53 (0.49 to 0.57)	<0.001	0.7 (0.3-1.34)	1.4 (0.62-2.54)	2.26 (2.12 to 2.4)	<0.001	5.56 (2.36-10.65)	11.53 (5.11-20.95)	2.38 (2.24 to 2.51)	<0.001
Suriname	25.99 (16.45-38.66)	34.24 (19.66-57.35)	0.96 (-0.34 to 2.28)	0.147	0.52 (0.33-0.77)	0.67 (0.39-1.12)	0.93 (-0.26 to 2.14)	0.127	1.74 (1.09-2.62)	2.6 (1.49-4.29)	1.37 (0.25 to 2.5)	0.016	12.75 (8-19.12)	19.23 (10.97-31.88)	1.4 (0.17 to 2.64)	0.026
Sweden	10.88 (8.77-13.38)	6.78 (5.03-8.9)	-1.54 (-2.01 to -1.06)	<0.001	0.2 (0.16-0.24)	0.12 (0.09-0.15)	-1.73 (-2.2 to -1.27)	<0.001	2.82 (2.23-3.55)	2.36 (1.76-3.1)	-0.58 (-1.26 to 0.11)	0.099	23.98 (18.9-30.24)	20.26 (15.06-26.61)	-0.55 (-1.23 to 0.14)	0.116
Switzerland	16.41 (12.76-20.84)	10.8 (8.1-14.16)	-1.37 (-2.2 to -0.53)	0.001	0.3 (0.24-0.38)	0.19 (0.14-0.24)	-1.49 (-2.38 to -0.59)	0.001	4 (3.01-5.21)	3.54 (2.63-4.72)	-0.39 (-1.28 to 0.51)	0.394	33.73 (25.4-44.02)	30.16 (22.35-40.15)	-0.36 (-1.24 to 0.53)	0.427
Syrian Arab Republic	16.15 (9.45-24.26)	11.96 (7.21-18.67)	-0.95 (-1.26 to -0.63)	<0.001	0.32 (0.19-0.47)	0.22 (0.14-0.35)	-1.1 (-1.42 to -0.78)	<0.001	1.58 (0.94-2.41)	2.23 (1.33-3.56)	1.07 (0.74 to 1.4)	<0.001	12.96 (7.66-19.72)	18.74 (11.21-29.99)	1.15 (0.82 to 1.49)	<0.001
Taiwan (Province of China)	11.72 (9.16-14.75)	19.33 (14.54-25.63)	1.52 (0.07 to 2.99)	0.04	0.22 (0.17-0.27)	0.35 (0.26-0.45)	1.4 (-0.01 to 2.83)	0.051	2.09 (1.58-2.71)	5.41 (3.93-7.2)	3.02 (1.61 to 4.44)	<0.001	17.55 (13.28-22.77)	45.95 (33.4-61.28)	3.05 (1.65 to 4.48)	<0.001
Tajikistan	48.88 (30.89-71.6)	31.82 (14.9-65.29)	-1.35 (-1.71 to -0.99)	<0.001	0.97 (0.62-1.42)	0.62 (0.29-1.26)	-1.39 (-1.77 to -1)	<0.001	3.5 (2.19-5.22)	2.83 (1.32-5.76)	-0.71 (-1.02 to -0.39)	<0.001	27.45 (17.19-41.07)	22.8 (10.68-46.45)	-0.61 (-0.89 to -0.32)	<0.001
Thailand	16.63 (10.04-25.36)	19.54 (10.58-32.09)	0.6 (0.11 to 1.1)	0.017	0.33 (0.2-0.5)	0.36 (0.2-0.59)	0.36 (-0.16 to 0.87)	0.177	1.84 (1.09-2.85)	3.5 (1.87-5.93)	2.19 (1.93 to 2.46)	<0.001	15.12 (8.96-23.41)	29.3 (15.65-49.67)	2.26 (2 to 2.52)	<0.001
Timor-Leste	21.46 (9.3-40.55)	23.64 (11.87-43.04)	0.37 (-0.12 to 0.85)	0.139	0.43 (0.19-0.82)	0.47 (0.24-0.86)	0.33 (-0.13 to 0.79)	0.161	1.36 (0.6-2.55)	1.98 (0.97-3.58)	1.24 (0.55 to 1.94)	<0.001	10.7 (4.71-19.95)	15.95 (7.84-28.92)	1.33 (0.66 to 2.01)	<0.001
Togo	11.73 (6.67-19.29)	12 (6.33-20.31)	0.03 (-0.18 to 0.24)	0.792	0.24 (0.14-0.39)	0.24 (0.13-0.41)	0.01 (-0.2 to 0.22)	0.933	0.66 (0.37-1.09)	0.83 (0.43-1.45)	0.75 (0.54 to 0.96)	<0.001	5 (2.82-8.29)	6.48 (3.33-11.29)	0.84 (0.57 to 1.11)	<0.001
Tokelau	45.38 (23.36-79.98)	56.85 (27.67-100.7)	0.82 (0.64 to 1)	<0.001	0.92 (0.47-1.61)	1.09 (0.53-1.93)	0.6 (0.36 to 0.84)	<0.001	3.67 (1.84-6.5)	6.28 (3.03-11.19)	1.82 (1.52 to 2.12)	<0.001	29.24 (14.66-51.84)	51.35 (24.73-91.49)	1.91 (1.6 to 2.22)	<0.001
Tonga	31.4 (17.17-53.3)	35.58 (17.59-64.46)	0.39 (0.32 to 0.47)	<0.001	0.63 (0.35-1.06)	0.71 (0.35-1.28)	0.35 (0.21 to 0.49)	<0.001	3.06 (1.66-5.21)	4.01 (1.93-7.16)	0.86 (0.69 to 1.03)	<0.001	24.82 (13.45-42.26)	32.78 (15.78-58.66)	0.89 (0.73 to 1.04)	<0.001
Trinidad and Tobago	56.23 (48.63-64.26)	72.43 (49.32-100.09)	1.08 (0.08 to 2.09)	0.034	1.13 (0.98-1.29)	1.42 (0.96-1.97)	1.02 (0.04 to 2.02)	0.042	4.42 (3.68-5.23)	7.1 (4.79-9.91)	1.75 (0.11 to 3.42)	0.036	32.83 (27.31-38.88)	53.76 (36.27-75.12)	1.81 (0.17 to 3.48)	0.031
Tunisia	7.34 (4.15-11.88)	7.43 (3.75-12.66)	-0.02 (-0.09 to 0.05)	0.562	0.14 (0.08-0.23)	0.14 (0.07-0.23)	-0.18 (-0.25 to -0.11)	<0.001	0.87 (0.49-1.41)	1.54 (0.78-2.68)	1.86 (1.64 to 2.08)	<0.001	7.21 (4.05-11.7)	12.98 (6.6-22.6)	1.92 (1.64 to 2.2)	<0.001
Turkey	29.4 (15.53-47.63)	17.21 (9.85-27.37)	-1.73 (-2.07 to -1.39)	<0.001	0.58 (0.31-0.94)	0.32 (0.19-0.51)	-1.94 (-2.29 to -1.6)	<0.001	2.76 (1.45-4.53)	3.64 (2.09-5.83)	0.88 (0.53 to 1.24)	<0.001	22.66 (11.91-37.19)	30.85 (17.66-49.4)	0.99 (0.64 to 1.35)	<0.001
Turkmenistan	29.05 (25.84-32.34)	22.05 (16.36-29.8)	-0.99 (-2.77 to 0.82)	0.283	0.57 (0.51-0.64)	0.43 (0.32-0.58)	-1.05 (-2.79 to 0.72)	0.243	2.18 (1.86-2.56)	2.35 (1.69-3.24)	-0.08 (-1.34 to 1.2)	0.904	17.22 (14.66-20.19)	19.04 (13.68-26.28)	0.01 (-1.25 to 1.29)	0.984
Tuvalu	47.79 (23.48-85.19)	54.4 (25.42-99.55)	0.42 (0.33 to 0.51)	<0.001	0.98 (0.49-1.74)	1.09 (0.51-2.01)	0.37 (0.29 to 0.45)	<0.001	3.22 (1.55-5.77)	4.94 (2.35-9.1)	1.39 (1.27 to 1.51)	<0.001	25.23 (12.15-45.15)	39.84 (18.99-73.5)	1.48 (1.37 to 1.59)	<0.001
Uganda	17.77 (9.42-28.84)	24.41 (12.49-42.52)	1.02 (0.77 to 1.28)	<0.001	0.36 (0.19-0.58)	0.48 (0.25-0.84)	0.97 (0.72 to 1.22)	<0.001	0.97 (0.51-1.59)	1.66 (0.85-2.89)	1.64 (1.15 to 2.14)	<0.001	7.1 (3.75-11.67)	12.91 (6.62-22.52)	1.83 (1.44 to 2.21)	<0.001
Ukraine	32.04 (25.58-40.19)	43.07 (23.84-69.94)	0.77 (-1.82 to 3.42)	0.565	0.64 (0.51-0.8)	0.84 (0.46-1.37)	0.71 (-1.86 to 3.35)	0.59	3.83 (2.96-4.91)	6.3 (3.34-10.27)	1.75 (-0.83 to 4.39)	0.185	30.75 (23.77-39.43)	51.14 (27.12-83.36)	1.78 (-0.78 to 4.41)	0.175
United Arab Emirates	36.15 (16.93-62.87)	25.73 (14.6-44.88)	-0.87 (-1.44 to -0.3)	0.003	0.72 (0.34-1.25)	0.47 (0.27-0.83)	-1.15 (-1.66 to -0.65)	<0.001	3.74 (1.73-6.64)	4.33 (2.38-7.61)	0.49 (-0.39 to 1.39)	0.277	30.64 (14.16-54.48)	36.4 (19.98-63.93)	0.58 (-0.32 to 1.48)	0.206
United Kingdom	10.36 (9.85-10.92)	14.03 (13.16-14.94)	0.91 (0.05 to 1.78)	0.038	0.2 (0.19-0.21)	0.26 (0.25-0.27)	0.78 (-0.14 to 1.7)	0.096	2.03 (1.92-2.13)	3.67 (3.45-3.89)	1.94 (1.4 to 2.49)	<0.001	17.03 (16.14-17.92)	31.08 (29.28-32.95)	1.99 (1.47 to 2.51)	<0.001
United Republic of Tanzania	19.03 (9.79-34.36)	16.7 (9.09-29.45)	-0.41 (-0.56 to -0.26)	<0.001	0.38 (0.2-0.69)	0.33 (0.18-0.59)	-0.43 (-0.59 to -0.27)	<0.001	1.05 (0.54-1.9)	1.15 (0.62-2.01)	0.28 (0.16 to 0.41)	<0.001	7.96 (4.08-14.3)	9.01 (4.81-15.74)	0.39 (0.26 to 0.52)	<0.001
United States of America	15.47 (14.62-16.43)	24.98 (23.24-27.04)	-0.77 (-1.28 to -0.27)	0.003	0.28 (0.27-0.29)	0.44 (0.42-0.46)	-0.93 (-1.5 to -0.36)	0.001	4.17 (4.01-4.34)	8.21 (7.75-8.71)	-0.34 (-0.68 to 0)	0.05	35.4 (34.02-36.79)	69.99 (66.04-74.24)	-0.3 (-0.63 to 0.04)	0.086
United States Virgin Islands	46.54 (27.39-71.05)	35.58 (17.38-74.85)	1.56 (0.98 to 2.15)	<0.001	0.91 (0.54-1.39)	0.67 (0.33-1.4)	1.41 (0.79 to 2.04)	<0.001	4.45 (2.6-6.93)	3.93 (1.91-8.01)	2.21 (1.63 to 2.8)	<0.001	34.1 (19.89-53.27)	30.51 (14.87-62.41)	2.23 (1.64 to 2.81)	<0.001
Uruguay	22.58 (17.32-28.87)	17.23 (13.16-22.17)	-0.97 (-2.08 to 0.14)	0.088	0.44 (0.34-0.57)	0.33 (0.25-0.42)	-1.07 (-2.19 to 0.07)	0.066	2.37 (1.8-3.1)	2.59 (1.91-3.4)	0.21 (-0.95 to 1.39)	0.719	19.28 (14.64-25.19)	21.42 (15.76-28.17)	0.27 (-0.88 to 1.44)	0.644
Uzbekistan	32.23 (24.79-40.62)	28.13 (19.86-37.44)	-0.74 (-1.55 to 0.09)	0.079	0.63 (0.49-0.79)	0.55 (0.39-0.73)	-0.77 (-1.6 to 0.06)	0.069	2.61 (1.98-3.36)	3.02 (2.1-4.16)	0.39 (-0.27 to 1.05)	0.247	20.74 (15.78-26.68)	24.55 (17.08-33.79)	0.46 (-0.19 to 1.12)	0.167
Vanuatu	31.39 (14.07-59.74)	44.64 (20.87-79.11)	1.12 (0.85 to 1.4)	<0.001	0.64 (0.29-1.22)	0.91 (0.42-1.6)	1.1 (0.82 to 1.38)	<0.001	2.29 (1.04-4.33)	3.37 (1.62-5.94)	1.21 (0.9 to 1.52)	<0.001	18.02 (8.2-34.18)	26.76 (12.84-46.95)	1.23 (0.91 to 1.54)	<0.001
Venezuela (Bolivarian Republic of)	28.76 (25.12-32.38)	27.05 (17.75-37.97)	0.05 (-0.35 to 0.46)	0.796	0.59 (0.51-0.66)	0.53 (0.35-0.75)	-0.26 (-0.56 to 0.05)	0.096	2.27 (1.92-2.65)	3.02 (1.97-4.32)	1.21 (0.31 to 2.11)	0.008	17.43 (14.73-20.39)	24.1 (15.64-34.34)	1.34 (0.41 to 2.28)	0.005
Viet Nam	8.33 (4.67-13.56)	8.15 (4.43-13.49)	-0.06 (-0.16 to 0.03)	0.187	0.17 (0.09-0.27)	0.16 (0.09-0.26)	-0.14 (-0.19 to -0.09)	<0.001	0.77 (0.42-1.27)	1.27 (0.69-2.18)	1.66 (1.62 to 1.7)	<0.001	6.25 (3.46-10.37)	10.62 (5.77-18.24)	1.74 (1.59 to 1.89)	<0.001
Yemen	7.53 (3.32-13.75)	9.4 (4.89-16.36)	0.75 (0.35 to 1.15)	<0.001	0.15 (0.07-0.28)	0.19 (0.1-0.32)	0.67 (0.3 to 1.05)	<0.001	0.55 (0.25-1.03)	0.97 (0.49-1.74)	1.86 (1.35 to 2.38)	<0.001	4.35 (1.94-8.2)	7.91 (4.05-14.29)	1.96 (1.44 to 2.49)	<0.001
Zambia	26.63 (14.14-45.4)	27.01 (9.96-70.97)	0.04 (-0.11 to 0.19)	0.585	0.53 (0.28-0.91)	0.54 (0.2-1.4)	0.02 (-0.13 to 0.17)	0.791	1.34 (0.69-2.3)	1.8 (0.65-4.65)	0.97 (0.81 to 1.13)	<0.001	9.87 (5.07-17.09)	13.88 (5-35.96)	1.1 (0.9 to 1.3)	<0.001
Zimbabwe	18.69 (9.94-31.34)	43.33 (20.17-79.62)	2.7 (1.86 to 3.54)	<0.001	0.38 (0.2-0.64)	0.88 (0.41-1.61)	2.7 (1.87 to 3.53)	<0.001	1.23 (0.65-2.05)	2.69 (1.27-4.88)	2.59 (1.77 to 3.43)	<0.001	9.4 (4.97-15.66)	20.41 (9.56-37.04)	2.55 (1.66 to 3.45)	<0.001
Abbreviations: ASDR age-standardized DALYs rate; ASMR age-standardized mortality rate；ASIR age-standardized incidence rate；ASPR age-standardized prevalence rate; CI confidence interval；AAPC, average annual percentage change.
