# Supplementary material for: Rising global burden of common gynecological diseases in women of childbearing age from 1990 to 2021: an update from the Global Burden of Disease Study 2021
Source: Reprod Health. 2025 Apr 21;22:57. doi: 10.1186/s12978-025-02013-1 (PMC12010537; doi:10.1186/s12978-025-02013-1)
Supplement: Supplementary file 14 — Additional file 14. [file 12978_2025_2013_MOESM14_ESM.xlsx]

## Sheet: Sheet1
Table S12. Burden of ovarian cancer among women of childbearing age in 2021 and their average percentage changes from 1990 to 2021 at the global, regional and national levels.
Characteristics	ASDR (per 100,000 population)				ASMR (per 100,000 population)				ASIR (per 100,000 population)				ASPR (per 100,000 population)
	1990	2021	AAPC (95% CI)	P-value	1990	2021	AAPC (95% CI)	P-value	1990	2021	AAPC (95% CI)	P-value	1990	2021	AAPC (95% CI)	P-value
Global	68.36 (57.88-79.49)	64.04 (55.59-71.56)	-0.2 (-0.32 to -0.07)	0.002	1.35 (1.15-1.56)	1.24 (1.08-1.38)	-0.26 (-0.39 to -0.12)	<0.001	4 (3.4-4.64)	4.27 (3.69-4.78)	0.23 (0.13 to 0.33)	<0.001	23.12 (19.71-26.6)	26.14 (22.61-29.26)	0.42 (0.33 to 0.51)	<0.001
Age group (years)
15-19	14.21 (10.59-17.57)	16.24 (12.65-18.75)	0.45 (0.37 to 0.54)	<0.001	0.19 (0.14-0.23)	0.21 (0.17-0.25)	0.43 (0.34 to 0.52)	<0.001	1.16 (0.87-1.45)	1.52 (1.21-1.76)	0.9 (0.81 to 0.98)	<0.001	7.78 (5.91-9.69)	10.49 (8.35-12.12)	0.99 (0.9 to 1.08)	<0.001
20-24	18.84 (14.15-23.63)	22.39 (18.11-26.25)	0.59 (0.43 to 0.75)	<0.001	0.27 (0.2-0.34)	0.31 (0.25-0.37)	0.56 (0.4 to 0.72)	<0.001	1.6 (1.23-1.99)	2.2 (1.78-2.57)	1.04 (0.89 to 1.19)	<0.001	10.98 (8.48-13.56)	15.5 (12.55-18.06)	1.13 (0.98 to 1.28)	<0.001
25-29	25.23 (19.48-31.74)	28.31 (23.82-32.27)	0.43 (0.22 to 0.64)	<0.001	0.39 (0.3-0.49)	0.43 (0.36-0.49)	0.41 (0.2 to 0.62)	<0.001	2.01 (1.59-2.52)	2.58 (2.18-2.92)	0.85 (0.63 to 1.08)	<0.001	13.38 (10.65-16.61)	17.62 (14.94-19.91)	0.95 (0.71 to 1.18)	<0.001
30-34	40.9 (32.74-49.55)	41.84 (35.92-47.63)	0.08 (-0.15 to 0.3)	0.505	0.68 (0.55-0.83)	0.7 (0.59-0.79)	0.06 (-0.16 to 0.28)	0.592	2.73 (2.22-3.28)	3.15 (2.69-3.54)	0.45 (0.18 to 0.72)	0.001	17.32 (14.21-20.63)	20.57 (17.61-23.1)	0.55 (0.24 to 0.85)	<0.001
35-39	71.6 (59.51-84.72)	66.99 (58.48-74.26)	-0.2 (-0.29 to -0.12)	<0.001	1.31 (1.09-1.55)	1.22 (1.07-1.36)	-0.22 (-0.31 to -0.14)	<0.001	4.35 (3.66-5.08)	4.59 (4.03-5.1)	0.19 (0.1 to 0.28)	<0.001	26.32 (22.43-30.35)	28.95 (25.47-32.11)	0.31 (0.2 to 0.41)	<0.001
40-44	137.26 (119.07-157.68)	121.76 (108.67-135.46)	-0.42 (-0.6 to -0.24)	<0.001	2.77 (2.4-3.19)	2.45 (2.18-2.71)	-0.43 (-0.62 to -0.25)	<0.001	7.52 (6.59-8.55)	7.43 (6.64-8.25)	-0.06 (-0.22 to 0.1)	0.449	41.95 (37.2-46.94)	43.71 (39.04-48.56)	0.12 (-0.01 to 0.25)	0.081
45-49	234.96 (206.92-263.6)	205.51 (180.31-226.36)	-0.39 (-0.6 to -0.18)	<0.001	5.32 (4.69-5.96)	4.62 (4.07-5.09)	-0.4 (-0.62 to -0.18)	<0.001	11.76 (10.42-13.05)	11.27 (9.87-12.38)	-0.09 (-0.29 to 0.11)	0.377	59.5 (53.29-64.86)	60.81 (53.65-66.91)	0.13 (-0.09 to 0.34)	0.245
Socio-demographic index
High SDI	99.01 (93.84-103.11)	58.76 (55.23-62.18)	-1.69 (-1.76 to -1.62)	<0.001	1.97 (1.87-2.05)	1.15 (1.09-1.22)	-1.75 (-1.82 to -1.67)	<0.001	6.3 (5.96-6.6)	4.38 (4.12-4.63)	-1.13 (-1.21 to -1.06)	<0.001	39.56 (37.39-41.44)	29.44 (27.61-31.17)	-0.9 (-0.98 to -0.83)	<0.001
High-middle SDI	88.11 (73.36-100.65)	65.73 (56.31-75.92)	-0.89 (-1.16 to -0.62)	<0.001	1.75 (1.46-1.98)	1.29 (1.11-1.49)	-0.92 (-1.2 to -0.63)	<0.001	5.08 (4.24-5.81)	4.44 (3.79-5.16)	-0.38 (-0.63 to -0.14)	0.002	29.83 (25-34.01)	28.57 (24.33-33.31)	-0.12 (-0.34 to 0.1)	0.294
Middle SDI	54.99 (42.2-67.51)	64.93 (54.18-73.72)	0.54 (0.45 to 0.62)	<0.001	1.07 (0.83-1.31)	1.25 (1.05-1.42)	0.51 (0.38 to 0.63)	<0.001	3.21 (2.45-3.97)	4.62 (3.76-5.31)	1.19 (1.1 to 1.27)	<0.001	17.65 (13.33-21.88)	28.38 (23.14-32.64)	1.56 (1.46 to 1.65)	<0.001
Low-middle SDI	43.85 (33.9-60.64)	66.2 (54.2-80.13)	1.34 (1.25 to 1.43)	<0.001	0.86 (0.67-1.18)	1.28 (1.05-1.54)	1.28 (1.19 to 1.37)	<0.001	2.39 (1.81-3.39)	4.11 (3.35-4.97)	1.79 (1.71 to 1.87)	<0.001	12.24 (9.22-17.47)	23.41 (19.02-28.36)	2.15 (2.09 to 2.21)	<0.001
Low SDI	40.26 (25.26-61.78)	57.08 (41.21-71.17)	1.14 (1.01 to 1.26)	<0.001	0.8 (0.5-1.22)	1.11 (0.8-1.39)	1.09 (0.97 to 1.2)	<0.001	1.96 (1.22-2.99)	3.12 (2.25-3.9)	1.52 (1.43 to 1.61)	<0.001	9.4 (5.88-14.35)	16.7 (12-20.85)	1.88 (1.77 to 1.99)	<0.001
Region
Andean Latin America	47.4 (32.94-70.11)	78.83 (56.31-108.9)	1.65 (0.98 to 2.31)	<0.001	0.92 (0.64-1.35)	1.51 (1.08-2.09)	1.61 (0.95 to 2.27)	<0.001	2.5 (1.71-3.74)	5 (3.5-6.94)	2.26 (1.58 to 2.94)	<0.001	13.18 (8.94-19.68)	30.29 (21.09-42.09)	2.72 (2.05 to 3.4)	<0.001
Australasia	106.69 (87.94-123.43)	46.44 (37.98-56.29)	-2.59 (-3.45 to -1.73)	<0.001	2.1 (1.73-2.43)	0.9 (0.74-1.09)	-2.62 (-3.54 to -1.7)	<0.001	6.74 (5.47-7.99)	3.42 (2.74-4.22)	-2.13 (-3 to -1.25)	<0.001	44.16 (35.71-52.56)	23.6 (18.91-29.34)	-1.96 (-2.87 to -1.05)	<0.001
Caribbean	56.61 (47.25-75.49)	79.9 (62.16-110.35)	1.26 (0.84 to 1.69)	<0.001	1.11 (0.93-1.47)	1.56 (1.22-2.13)	1.26 (0.84 to 1.69)	<0.001	3.1 (2.57-3.99)	4.72 (3.68-6.39)	1.46 (1.11 to 1.81)	<0.001	17.05 (14.2-21.5)	27.34 (21.45-36.29)	1.69 (1.33 to 2.06)	<0.001
Central Asia	60.14 (53.48-67.68)	74.1 (62.88-86.02)	0.68 (0.16 to 1.21)	0.011	1.19 (1.06-1.35)	1.45 (1.23-1.68)	0.65 (0.03 to 1.27)	0.04	3.04 (2.68-3.47)	4.03 (3.4-4.7)	0.92 (0.39 to 1.45)	0.001	16.85 (14.83-19.27)	23.76 (20.07-27.78)	1.11 (0.44 to 1.79)	0.001
Central Europe	143.02 (134.32-151.36)	92.47 (82.91-102.29)	-1.47 (-1.87 to -1.06)	<0.001	2.86 (2.69-3.03)	1.84 (1.65-2.04)	-1.46 (-1.7 to -1.23)	<0.001	7.5 (6.96-8.06)	5.5 (4.87-6.16)	-1.03 (-1.42 to -0.63)	<0.001	42.84 (39.5-46.26)	34.53 (30.52-38.65)	-0.7 (-0.93 to -0.47)	<0.001
Central Latin America	69.42 (65.18-73.63)	103.45 (87.49-119.77)	1.43 (1.36 to 1.49)	<0.001	1.34 (1.26-1.42)	2.01 (1.7-2.32)	1.35 (1.1 to 1.61)	<0.001	3.82 (3.56-4.09)	6.44 (5.43-7.45)	1.75 (1.41 to 2.1)	<0.001	20.99 (19.57-22.56)	38.69 (32.63-44.78)	1.97 (1.57 to 2.37)	<0.001
Central Sub-Saharan Africa	29.37 (17.26-50.41)	45.11 (25.07-71.25)	1.35 (1.28 to 1.43)	<0.001	0.59 (0.35-1)	0.89 (0.5-1.41)	1.34 (1.27 to 1.41)	<0.001	1.4 (0.81-2.42)	2.37 (1.34-3.75)	1.66 (1.59 to 1.74)	<0.001	6.7 (3.89-11.58)	12.41 (7.05-19.74)	1.97 (1.88 to 2.05)	<0.001
East Asia	55.73 (34.13-75.61)	45.98 (33.1-62.19)	-0.62 (-0.97 to -0.27)	0.001	1.09 (0.68-1.47)	0.89 (0.64-1.21)	-0.62 (-0.99 to -0.25)	0.001	3.07 (1.87-4.14)	3.19 (2.31-4.28)	0.12 (-0.1 to 0.35)	0.284	17.2 (10.34-23.23)	20.74 (15.01-27.92)	0.54 (0.39 to 0.69)	<0.001
Eastern Europe	132.37 (121.76-145)	104.56 (90.11-122.33)	-0.75 (-1.39 to -0.11)	0.022	2.65 (2.43-2.89)	2.09 (1.8-2.45)	-0.74 (-1.38 to -0.1)	0.024	7.38 (6.78-8.08)	6.23 (5.38-7.27)	-0.51 (-1.08 to 0.06)	0.078	43.92 (40.37-47.99)	39.09 (33.75-45.45)	-0.46 (-0.98 to 0.05)	0.079
Eastern Sub-Saharan Africa	55.38 (31.5-83.25)	78.79 (51.39-103.54)	1.15 (1.08 to 1.21)	<0.001	1.09 (0.62-1.64)	1.53 (1-2.01)	1.11 (1.04 to 1.17)	<0.001	2.68 (1.53-4.01)	4.27 (2.76-5.65)	1.51 (1.44 to 1.58)	<0.001	12.93 (7.46-19.1)	22.92 (14.74-30.4)	1.87 (1.78 to 1.96)	<0.001
High-income Asia Pacific	87.9 (81.21-93.75)	64.77 (59.06-71.22)	-0.96 (-1.25 to -0.66)	<0.001	1.73 (1.61-1.84)	1.27 (1.16-1.39)	-0.98 (-1.26 to -0.69)	<0.001	4.72 (4.19-5.24)	4.63 (4.04-5.3)	-0.06 (-0.58 to 0.46)	0.809	27.92 (24.5-31.21)	31.01 (27.03-35.56)	0.34 (-0.21 to 0.9)	0.227
High-income North America	92.94 (89.35-96.42)	54.85 (51.75-58.16)	-1.69 (-1.95 to -1.42)	<0.001	1.85 (1.78-1.92)	1.08 (1.02-1.14)	-1.75 (-2 to -1.5)	<0.001	6.44 (6.16-6.71)	4.19 (3.94-4.48)	-1.34 (-1.63 to -1.04)	<0.001	41.79 (39.96-43.56)	28.18 (26.45-30.09)	-1.22 (-1.57 to -0.88)	<0.001
North Africa and Middle East	39.27 (28.81-60.85)	46.63 (36.37-55.95)	0.6 (0.52 to 0.67)	<0.001	0.77 (0.57-1.2)	0.91 (0.71-1.09)	0.54 (0.48 to 0.61)	<0.001	2.11 (1.54-3.3)	2.96 (2.28-3.57)	1.12 (1.05 to 1.19)	<0.001	11.46 (8.29-17.95)	18.11 (13.89-21.93)	1.51 (1.43 to 1.59)	<0.001
Oceania	27.07 (16.36-41.73)	37.57 (19.53-61.28)	1.11 (0.99 to 1.23)	<0.001	0.54 (0.32-0.82)	0.74 (0.39-1.2)	1.08 (0.97 to 1.2)	<0.001	1.92 (1.17-3)	2.92 (1.52-4.78)	1.45 (1.26 to 1.63)	<0.001	10.23 (6.35-15.91)	16.6 (8.69-27.22)	1.64 (1.46 to 1.83)	<0.001
South Asia	44.66 (32.76-60.36)	65.39 (50.42-81.67)	1.25 (1.08 to 1.43)	<0.001	0.88 (0.65-1.19)	1.27 (0.99-1.58)	1.18 (1 to 1.36)	<0.001	2.23 (1.63-3.02)	3.8 (2.89-4.75)	1.75 (1.58 to 1.92)	<0.001	11.11 (8.08-15.06)	21.29 (15.96-26.81)	2.19 (2.05 to 2.34)	<0.001
Southeast Asia	65.88 (47.42-99.88)	92.43 (64.69-122.98)	1.1 (1.05 to 1.15)	<0.001	1.27 (0.92-1.91)	1.75 (1.23-2.34)	1.04 (0.99 to 1.09)	<0.001	4.97 (3.54-7.57)	8.38 (5.82-11.15)	1.7 (1.61 to 1.8)	<0.001	27.8 (19.75-42.51)	52.31 (36.29-69.51)	2.06 (1.98 to 2.14)	<0.001
Southern Latin America	90.44 (73.39-111.45)	74.03 (61.71-87.53)	-0.59 (-1.14 to -0.03)	0.037	1.8 (1.46-2.21)	1.45 (1.2-1.71)	-0.65 (-1.03 to -0.26)	0.001	4.93 (3.93-6.13)	4.77 (3.93-5.75)	-0.05 (-0.66 to 0.57)	0.885	27.48 (21.81-34.31)	29.46 (24.23-35.63)	0.21 (-0.57 to 1)	0.597
Southern Sub-Saharan Africa	57.53 (44.67-79.92)	75.24 (56.92-96.45)	0.88 (0.48 to 1.27)	<0.001	1.11 (0.87-1.53)	1.47 (1.11-1.89)	0.94 (0.55 to 1.34)	<0.001	3.09 (2.37-4.29)	4.21 (3.17-5.42)	0.96 (0.6 to 1.31)	<0.001	16.43 (12.56-22.94)	22.67 (17.09-29.19)	1.07 (0.63 to 1.5)	<0.001
Tropical Latin America	68.24 (63.39-73.1)	74.84 (68.44-80.99)	0.03 (-0.06 to 0.12)	0.464	1.32 (1.23-1.41)	1.44 (1.32-1.55)	0 (-0.09 to 0.09)	0.932	3.75 (3.44-4.05)	4.7 (4.27-5.14)	0.62 (0.38 to 0.87)	<0.001	20.59 (18.91-22.37)	28.31 (25.67-31.08)	0.94 (0.68 to 1.2)	<0.001
Western Europe	101.78 (94.71-108.11)	52.46 (49.18-55.99)	-2.05 (-2.2 to -1.9)	<0.001	2.03 (1.88-2.15)	1.03 (0.97-1.1)	-2.11 (-2.26 to -1.96)	<0.001	7.09 (6.52-7.62)	4.26 (3.96-4.59)	-1.54 (-1.74 to -1.35)	<0.001	45.77 (42.16-49.19)	29.49 (27.32-31.77)	-1.33 (-1.53 to -1.13)	<0.001
Western Sub-Saharan Africa	21.17 (14.49-27.69)	31.81 (20.54-42.16)	1.29 (1.2 to 1.39)	<0.001	0.42 (0.29-0.54)	0.62 (0.4-0.82)	1.26 (1.16 to 1.35)	<0.001	1.05 (0.71-1.39)	1.76 (1.13-2.39)	1.63 (1.51 to 1.75)	<0.001	5.19 (3.5-6.9)	9.42 (5.99-12.84)	1.93 (1.81 to 2.05)	<0.001
Nation
Afghanistan	32.42 (12.81-98.57)	51.56 (22.67-132.56)	1.58 (1.52 to 1.65)	<0.001	0.64 (0.25-1.96)	1.01 (0.45-2.62)	1.54 (1.48 to 1.61)	<0.001	1.55 (0.6-4.62)	2.75 (1.19-7.02)	1.94 (1.87 to 2.01)	<0.001	7.5 (2.89-22.45)	14.67 (6.42-37.56)	2.27 (2.19 to 2.34)	<0.001
Albania	40.66 (26.6-58.74)	36.67 (21.54-58.37)	-0.5 (-0.7 to -0.3)	<0.001	0.8 (0.53-1.14)	0.72 (0.43-1.14)	-0.48 (-0.67 to -0.29)	<0.001	2.1 (1.32-3.06)	2.16 (1.25-3.47)	0.02 (-0.4 to 0.45)	0.918	11.98 (7.46-17.63)	13.7 (7.89-22)	0.27 (0.07 to 0.47)	0.008
Algeria	22.47 (13.81-34.99)	26.39 (15.85-41.93)	0.52 (0.42 to 0.62)	<0.001	0.44 (0.28-0.69)	0.52 (0.31-0.82)	0.5 (0.42 to 0.59)	<0.001	1.21 (0.72-1.92)	1.66 (0.97-2.67)	1.03 (0.92 to 1.14)	<0.001	6.55 (3.91-10.4)	10.1 (5.89-16.22)	1.41 (1.31 to 1.51)	<0.001
American Samoa	36.34 (20.05-60.31)	62.27 (28.71-110.62)	1.9 (1.78 to 2.01)	<0.001	0.72 (0.4-1.18)	1.22 (0.56-2.15)	1.79 (1.66 to 1.91)	<0.001	2.77 (1.48-4.65)	5.35 (2.42-9.74)	2.28 (2.17 to 2.39)	<0.001	15.81 (8.41-26.61)	32.52 (14.78-59.53)	2.47 (2.35 to 2.58)	<0.001
Andorra	32.23 (17.29-55.29)	21.25 (11.28-34.54)	-1.45 (-1.62 to -1.29)	<0.001	0.64 (0.34-1.1)	0.42 (0.22-0.68)	-1.48 (-1.64 to -1.32)	<0.001	2.18 (1.13-3.75)	1.61 (0.85-2.71)	-1.05 (-1.33 to -0.78)	<0.001	13.91 (7.17-23.94)	10.78 (5.71-18.09)	-0.9 (-1.18 to -0.62)	<0.001
Angola	27 (12.56-50.13)	46.88 (21.23-82.78)	1.81 (1.48 to 2.14)	<0.001	0.54 (0.25-0.99)	0.92 (0.42-1.62)	1.76 (1.44 to 2.09)	<0.001	1.27 (0.59-2.39)	2.5 (1.14-4.5)	2.22 (1.88 to 2.56)	<0.001	5.98 (2.73-11.41)	13.28 (6.04-23.93)	2.64 (2.28 to 2.99)	<0.001
Antigua and Barbuda	90.81 (72.74-110.49)	92.27 (75.07-110.19)	0.42 (-0.24 to 1.09)	0.216	1.75 (1.41-2.12)	1.81 (1.47-2.17)	0.75 (0.55 to 0.96)	<0.001	5.3 (4.12-6.68)	5.84 (4.63-7.19)	0.71 (0.13 to 1.3)	0.017	30.85 (23.82-39.13)	35.72 (28.04-44.19)	0.83 (0.17 to 1.48)	0.013
Argentina	104.53 (79.43-134.58)	77.17 (60.89-95.44)	-1 (-1.46 to -0.54)	<0.001	2.06 (1.57-2.65)	1.51 (1.19-1.87)	-1.02 (-1.48 to -0.56)	<0.001	5.71 (4.26-7.47)	4.87 (3.73-6.23)	-0.51 (-0.87 to -0.14)	0.006	31.93 (23.76-42.05)	29.65 (22.64-38.13)	-0.23 (-0.6 to 0.13)	0.205
Armenia	70.39 (53.84-93.77)	61.92 (48.99-75.65)	-0.36 (-0.97 to 0.26)	0.257	1.4 (1.09-1.85)	1.23 (0.97-1.5)	-0.38 (-0.98 to 0.22)	0.216	3.66 (2.71-4.97)	3.52 (2.77-4.43)	-0.01 (-0.65 to 0.62)	0.966	20.8 (15.19-28.57)	21.42 (16.79-26.96)	0.22 (-0.44 to 0.88)	0.515
Australia	108.19 (86.33-128.05)	45.67 (35.99-57.15)	-2.59 (-3.75 to -1.41)	<0.001	2.13 (1.7-2.52)	0.89 (0.71-1.11)	-2.62 (-3.91 to -1.3)	<0.001	6.72 (5.24-8.19)	3.34 (2.56-4.3)	-2.14 (-3.26 to -1.01)	<0.001	44.27 (34.53-54.21)	23.29 (17.86-30.08)	-1.89 (-2.96 to -0.82)	0.001
Austria	115.87 (95.01-137.78)	46.23 (36.21-57.79)	-2.92 (-3.66 to -2.18)	<0.001	2.33 (1.92-2.77)	0.9 (0.71-1.13)	-3.04 (-3.81 to -2.27)	<0.001	8.08 (6.42-10.05)	3.79 (2.87-4.9)	-2.55 (-3.1 to -1.98)	<0.001	52.02 (41.16-65.14)	26.28 (19.88-34.01)	-2.22 (-3.24 to -1.2)	<0.001
Azerbaijan	50.61 (32.19-76.34)	52.01 (30.84-80.35)	-0.07 (-0.6 to 0.46)	0.791	1 (0.64-1.51)	1.02 (0.61-1.58)	-0.08 (-0.59 to 0.43)	0.752	2.52 (1.57-3.85)	2.84 (1.63-4.51)	0.22 (-0.32 to 0.76)	0.426	13.77 (8.54-21.08)	16.72 (9.6-26.73)	0.45 (-0.09 to 1)	0.104
Bahamas	160.29 (124.34-202.98)	180.88 (130.35-243.78)	0.56 (-0.24 to 1.36)	0.172	3.12 (2.43-3.96)	3.5 (2.52-4.72)	0.58 (-0.28 to 1.44)	0.186	8.99 (6.78-11.56)	11.16 (7.88-15.45)	0.72 (-0.02 to 1.46)	0.056	50.47 (38.05-64.99)	66.55 (46.93-92.23)	0.91 (0.16 to 1.66)	0.017
Bahrain	79.93 (49.04-120.89)	82.15 (49.9-122.81)	0.08 (-0.46 to 0.63)	0.761	1.57 (0.97-2.36)	1.61 (0.97-2.38)	0.06 (-0.53 to 0.65)	0.848	4.52 (2.72-7.05)	5.5 (3.22-8.31)	0.72 (0.08 to 1.38)	0.029	25.61 (15.26-40.21)	35.04 (20.55-53.32)	1.1 (0.5 to 1.7)	<0.001
Bangladesh	39.05 (21.64-67.33)	56.13 (27.07-101.25)	1.22 (1.12 to 1.33)	<0.001	0.77 (0.43-1.33)	1.07 (0.53-1.92)	1.1 (1.01 to 1.2)	<0.001	1.92 (1.06-3.33)	3.4 (1.61-6.18)	1.92 (1.64 to 2.19)	<0.001	9.41 (5.13-16.41)	19.95 (9.32-36.28)	2.5 (2.25 to 2.76)	<0.001
Barbados	121.43 (97.3-147.26)	109.37 (79.7-146.72)	-0.18 (-0.7 to 0.35)	0.505	2.34 (1.88-2.83)	2.1 (1.53-2.83)	-0.16 (-0.7 to 0.39)	0.576	7.15 (5.6-8.86)	7.13 (5.05-9.78)	0.12 (-0.39 to 0.64)	0.639	41.75 (32.62-52.01)	44.45 (31.49-61.16)	0.3 (-0.2 to 0.81)	0.235
Belarus	80.07 (62.66-102.02)	88.66 (62.28-121.58)	0.44 (-0.55 to 1.44)	0.387	1.64 (1.28-2.08)	1.79 (1.25-2.46)	0.42 (-0.6 to 1.45)	0.417	3.97 (3.03-5.14)	4.91 (3.38-6.85)	0.79 (-0.19 to 1.78)	0.115	22.1 (16.77-28.73)	30.06 (20.63-42.27)	1.09 (0.12 to 2.07)	0.027
Belgium	119.23 (96.52-143.33)	54.35 (42.39-68.85)	-2.5 (-3.61 to -1.39)	<0.001	2.39 (1.95-2.86)	1.07 (0.84-1.37)	-2.67 (-3.02 to -2.32)	<0.001	7.77 (6.12-9.65)	4.05 (3.08-5.28)	-2.3 (-3.42 to -1.18)	<0.001	49.04 (38.58-61.15)	27.38 (20.67-35.78)	-2.09 (-3.19 to -0.97)	<0.001
Belize	38.86 (30.27-49.61)	50.58 (40.22-62.5)	0.87 (0.16 to 1.57)	0.016	0.77 (0.6-0.98)	0.98 (0.78-1.22)	0.81 (0.07 to 1.55)	0.031	2.11 (1.6-2.76)	3.03 (2.33-3.83)	1.16 (0.53 to 1.79)	<0.001	11.57 (8.71-15.19)	17.69 (13.62-22.43)	1.29 (0.69 to 1.88)	<0.001
Benin	17.21 (9.9-26.58)	25.6 (13.95-41.87)	1.3 (1.13 to 1.46)	<0.001	0.34 (0.2-0.52)	0.5 (0.27-0.8)	1.23 (1.06 to 1.4)	<0.001	0.85 (0.47-1.33)	1.4 (0.75-2.32)	1.64 (1.47 to 1.81)	<0.001	4.16 (2.31-6.63)	7.57 (4.04-12.66)	1.95 (1.77 to 2.13)	<0.001
Bermuda	134.91 (100.87-172.4)	105.52 (79.68-135.46)	-0.71 (-1.19 to -0.23)	0.004	2.61 (1.97-3.31)	2.03 (1.54-2.59)	-0.75 (-1.23 to -0.26)	0.003	8.33 (5.97-11.06)	7.75 (5.63-10.23)	-0.14 (-0.64 to 0.36)	0.587	50.65 (35.93-67.97)	51.82 (37.45-68.55)	0.16 (-0.14 to 0.47)	0.295
Bhutan	38.75 (20.17-68.79)	60.37 (30.46-112.74)	1.44 (1.26 to 1.62)	<0.001	0.77 (0.4-1.36)	1.17 (0.59-2.16)	1.36 (1.19 to 1.53)	<0.001	1.9 (0.97-3.44)	3.56 (1.73-6.75)	2.04 (1.85 to 2.23)	<0.001	9.26 (4.69-16.93)	20.47 (9.79-39.26)	2.58 (2.38 to 2.78)	<0.001
Bolivia (Plurinational State of)	43.27 (23.88-80)	80.64 (45.22-135.25)	2.04 (1.98 to 2.1)	<0.001	0.84 (0.47-1.55)	1.56 (0.88-2.59)	2.01 (1.95 to 2.06)	<0.001	2.15 (1.18-4.13)	4.65 (2.58-7.95)	2.53 (2.46 to 2.6)	<0.001	10.73 (5.88-20.62)	26.39 (14.49-45.18)	2.97 (2.89 to 3.06)	<0.001
Bosnia and Herzegovina	81.35 (59.74-106.23)	70.74 (43.61-100.67)	-0.6 (-0.87 to -0.32)	<0.001	1.63 (1.2-2.12)	1.42 (0.88-2.01)	-0.59 (-0.85 to -0.33)	<0.001	4.25 (3.05-5.66)	4.12 (2.56-5.93)	-0.21 (-0.47 to 0.04)	0.104	24.28 (17.38-32.59)	25.56 (15.89-37.04)	0.08 (-0.2 to 0.37)	0.565
Botswana	47.98 (23.4-83.74)	65.96 (27.07-116.89)	1.03 (0.48 to 1.58)	<0.001	0.93 (0.46-1.63)	1.27 (0.53-2.24)	1 (0.45 to 1.55)	<0.001	2.46 (1.17-4.37)	3.72 (1.53-6.54)	1.32 (0.87 to 1.77)	<0.001	12.65 (5.94-22.51)	20.41 (8.31-36.16)	1.54 (1.16 to 1.92)	<0.001
Brazil	68.83 (63.9-73.78)	75.41 (68.98-81.8)	0.02 (-0.07 to 0.11)	0.632	1.33 (1.24-1.43)	1.45 (1.33-1.57)	-0.01 (-0.1 to 0.08)	0.859	3.78 (3.47-4.09)	4.73 (4.3-5.19)	0.63 (0.37 to 0.89)	<0.001	20.76 (19.05-22.58)	28.55 (25.86-31.37)	0.94 (0.68 to 1.2)	<0.001
Brunei Darussalam	137.62 (82.37-223.97)	130.14 (85.02-192.84)	-0.21 (-0.48 to 0.05)	0.118	2.73 (1.63-4.43)	2.6 (1.72-3.85)	-0.18 (-0.47 to 0.12)	0.249	6.51 (3.86-10.72)	7.52 (4.79-11.22)	0.49 (0.13 to 0.85)	0.008	33.68 (19.73-55.89)	43.94 (27.76-65.91)	0.89 (0.58 to 1.2)	<0.001
Bulgaria	134.92 (108.21-165.37)	138.92 (104.53-182.54)	0.1 (-0.89 to 1.1)	0.846	2.67 (2.14-3.26)	2.77 (2.09-3.63)	0.16 (-1.03 to 1.38)	0.789	6.92 (5.43-8.63)	7.6 (5.53-10.17)	0.31 (-0.67 to 1.3)	0.537	39.61 (31-49.69)	45.43 (32.86-61.14)	0.43 (-0.54 to 1.41)	0.386
Burkina Faso	19.53 (9.73-31.8)	26.59 (14.53-44.91)	0.99 (0.66 to 1.31)	<0.001	0.38 (0.19-0.62)	0.51 (0.28-0.86)	0.94 (0.61 to 1.27)	<0.001	0.97 (0.48-1.59)	1.43 (0.78-2.4)	1.26 (1 to 1.51)	<0.001	4.82 (2.39-7.94)	7.75 (4.18-13.09)	1.52 (1.27 to 1.77)	<0.001
Burundi	64.41 (29.58-117.93)	70.09 (35.38-116.98)	0.26 (0.05 to 0.47)	0.015	1.26 (0.58-2.3)	1.36 (0.69-2.26)	0.24 (0.05 to 0.43)	0.013	3.09 (1.42-5.7)	3.68 (1.88-6.22)	0.57 (0.38 to 0.76)	<0.001	14.83 (6.68-27.44)	19.28 (9.83-32.62)	0.85 (0.67 to 1.03)	<0.001
Cabo Verde	10.76 (6.03-17.29)	28.42 (12.13-48.39)	3.23 (3.01 to 3.44)	<0.001	0.2 (0.11-0.32)	0.54 (0.23-0.91)	3.23 (3 to 3.46)	<0.001	0.6 (0.33-1)	1.81 (0.76-3.16)	3.64 (3.45 to 3.83)	<0.001	3.37 (1.84-5.58)	11.04 (4.6-19.44)	3.92 (3.72 to 4.12)	<0.001
Cambodia	57.71 (29.65-125.28)	125.44 (63.08-223.56)	2.58 (2.48 to 2.68)	<0.001	1.12 (0.58-2.4)	2.39 (1.21-4.26)	2.52 (2.4 to 2.65)	<0.001	3.99 (2.01-8.84)	10.74 (5.29-19.6)	3.28 (3.18 to 3.38)	<0.001	21.47 (10.65-48.11)	66.18 (32.6-121.71)	3.74 (3.64 to 3.84)	<0.001
Cameroon	23.94 (14.4-37.2)	34.98 (18.11-58.68)	1.22 (1.11 to 1.34)	<0.001	0.47 (0.28-0.72)	0.67 (0.35-1.12)	1.17 (1.06 to 1.29)	<0.001	1.2 (0.71-1.88)	1.94 (1-3.33)	1.55 (1.43 to 1.68)	<0.001	6.07 (3.57-9.61)	10.61 (5.43-18.32)	1.8 (1.65 to 1.95)	<0.001
Canada	79.28 (65.22-94.84)	53.83 (42.65-66.48)	-1.42 (-1.54 to -1.3)	<0.001	1.58 (1.29-1.88)	1.06 (0.84-1.3)	-1.47 (-1.59 to -1.36)	<0.001	5.17 (4.13-6.37)	4.04 (3.1-5.16)	-0.8 (-1.14 to -0.45)	<0.001	33.45 (26.55-41.21)	27.67 (21.19-35.34)	-0.59 (-0.94 to -0.24)	0.001
Central African Republic	30.68 (16.72-62.14)	39.23 (20.86-69.52)	0.78 (0.65 to 0.91)	<0.001	0.62 (0.34-1.26)	0.78 (0.42-1.38)	0.76 (0.64 to 0.89)	<0.001	1.4 (0.76-2.87)	1.89 (1-3.4)	0.94 (0.81 to 1.06)	<0.001	6.39 (3.42-13.06)	9.03 (4.76-16.35)	1.08 (0.93 to 1.23)	<0.001
Chad	14.16 (7.02-23.31)	20.61 (10.26-35.5)	1.23 (0.99 to 1.47)	<0.001	0.28 (0.14-0.46)	0.41 (0.2-0.69)	1.21 (0.98 to 1.43)	<0.001	0.68 (0.34-1.13)	1.06 (0.51-1.84)	1.44 (1.14 to 1.75)	<0.001	3.28 (1.6-5.48)	5.4 (2.6-9.5)	1.62 (1.47 to 1.77)	<0.001
Chile	54.73 (43.29-68.32)	63.27 (49.19-78.98)	0.52 (-0.54 to 1.58)	0.337	1.11 (0.88-1.38)	1.23 (0.96-1.54)	0.38 (-0.7 to 1.47)	0.489	2.94 (2.25-3.76)	4.31 (3.25-5.57)	1.15 (0.05 to 2.26)	0.041	16.08 (12.26-20.68)	27.62 (20.72-35.91)	1.7 (0.61 to 2.79)	0.002
China	55.78 (33.75-76.13)	45.14 (31.84-62.19)	-0.69 (-1.06 to -0.32)	<0.001	1.09 (0.67-1.48)	0.88 (0.62-1.21)	-0.69 (-1.08 to -0.31)	<0.001	3.01 (1.79-4.1)	3.03 (2.14-4.17)	-0.09 (-0.28 to 0.1)	0.358	16.75 (9.8-22.93)	19.64 (13.83-27.06)	0.46 (0.32 to 0.6)	<0.001
Colombia	83.99 (68.15-100.43)	95.03 (70.41-125.28)	0.44 (0.12 to 0.75)	0.006	1.64 (1.33-1.96)	1.83 (1.35-2.41)	0.38 (-0.11 to 0.86)	0.128	4.62 (3.63-5.69)	6.26 (4.51-8.4)	1.04 (0.66 to 1.43)	<0.001	25.53 (19.99-31.63)	39.2 (28.11-52.59)	1.36 (0.97 to 1.75)	<0.001
Comoros	71.41 (32.15-122.53)	105.74 (47.12-180.2)	1.14 (-0.41 to 2.71)	0.149	1.39 (0.65-2.38)	2.04 (0.92-3.45)	1.12 (-0.28 to 2.54)	0.117	3.54 (1.53-6.16)	5.83 (2.56-10.26)	1.45 (-0.33 to 3.26)	0.111	17.75 (7.41-31.22)	31.72 (13.9-56.24)	1.7 (-0.26 to 3.69)	0.089
Congo	38.75 (21.21-72.16)	65.12 (34.96-110.22)	1.85 (1.13 to 2.57)	<0.001	0.78 (0.43-1.44)	1.29 (0.69-2.17)	1.79 (1.1 to 2.5)	<0.001	1.85 (1-3.47)	3.51 (1.87-6.14)	2.25 (1.51 to 2.99)	<0.001	8.83 (4.73-16.63)	18.76 (10.05-32.86)	2.62 (2 to 3.24)	<0.001
Cook Islands	19.84 (11.44-32.75)	26.09 (14.42-43.27)	0.89 (0.64 to 1.14)	<0.001	0.39 (0.22-0.64)	0.51 (0.28-0.84)	0.84 (0.6 to 1.09)	<0.001	1.58 (0.88-2.68)	2.53 (1.35-4.27)	1.54 (1.28 to 1.8)	<0.001	9.34 (5.18-15.99)	16.62 (8.87-28.1)	1.88 (1.6 to 2.16)	<0.001
Costa Rica	39.4 (30.91-49.31)	77.24 (57.24-100.4)	2.07 (0.88 to 3.28)	0.001	0.77 (0.61-0.96)	1.49 (1.11-1.93)	2.02 (0.65 to 3.41)	0.004	2.31 (1.77-2.96)	5.18 (3.78-6.88)	2.52 (1.34 to 3.7)	<0.001	13.55 (10.32-17.41)	32.85 (23.94-43.84)	2.9 (1.8 to 4.01)	<0.001
Coted'Ivoire	33.94 (20.46-53.63)	49.86 (26.58-83.1)	1.24 (0.89 to 1.59)	<0.001	0.67 (0.41-1.05)	0.96 (0.51-1.59)	1.18 (0.84 to 1.52)	<0.001	1.69 (0.99-2.73)	2.78 (1.48-4.63)	1.6 (1.25 to 1.95)	<0.001	8.44 (4.87-13.69)	15.2 (8.08-25.63)	1.91 (1.58 to 2.25)	<0.001
Croatia	119.98 (95.87-146.34)	85.29 (65.45-107.26)	-1.12 (-3.34 to 1.16)	0.334	2.39 (1.91-2.9)	1.69 (1.3-2.12)	-1.11 (-3.25 to 1.07)	0.315	8.45 (6.61-10.64)	6.7 (4.95-8.67)	-0.98 (-3.18 to 1.26)	0.387	55.14 (42.95-69.45)	46.2 (34.05-60.14)	-0.8 (-3.02 to 1.48)	0.489
Cuba	42.46 (32.65-54.4)	70.32 (51.86-92.82)	1.76 (1.09 to 2.45)	<0.001	0.84 (0.64-1.07)	1.38 (1.02-1.81)	1.68 (0.98 to 2.38)	<0.001	2.5 (1.87-3.29)	4.66 (3.36-6.3)	2.17 (1.53 to 2.81)	<0.001	14.67 (10.89-19.37)	29.45 (21.04-39.84)	2.41 (1.76 to 3.05)	<0.001
Cyprus	65.63 (40.91-98.9)	47.01 (26.95-73.27)	-1.07 (-1.33 to -0.82)	<0.001	1.32 (0.83-1.97)	0.95 (0.54-1.48)	-0.94 (-1.82 to -0.05)	0.038	4.08 (2.51-6.26)	3.4 (1.92-5.41)	-0.49 (-0.75 to -0.23)	<0.001	24.99 (15.34-38.56)	22.89 (12.89-36.45)	-0.19 (-0.44 to 0.06)	0.144
Czechia	122.5 (100.19-145.45)	76.51 (58.96-97.17)	-1.49 (-2.39 to -0.59)	0.001	2.47 (2.03-2.93)	1.48 (1.14-1.87)	-1.69 (-2.59 to -0.78)	<0.001	7.44 (5.95-9.13)	5.62 (4.15-7.42)	-0.89 (-1.69 to -0.09)	0.03	45.05 (35.87-55.51)	37.74 (27.78-50.13)	-0.56 (-1.36 to 0.25)	0.175
Democratic People's Republic of Korea	52.99 (27.67-91.7)	65.43 (36.39-110.43)	0.69 (0.62 to 0.77)	<0.001	1.02 (0.54-1.77)	1.26 (0.69-2.12)	0.68 (0.59 to 0.76)	<0.001	4.31 (2.27-7.48)	6.35 (3.46-10.8)	1.27 (1.17 to 1.37)	<0.001	25.17 (13.04-43.91)	40.37 (21.97-69.05)	1.55 (1.48 to 1.63)	<0.001
Democratic Republic of the Congo	29.01 (15.27-51.54)	42.58 (21.24-72.63)	1.22 (1.07 to 1.37)	<0.001	0.58 (0.31-1.02)	0.85 (0.42-1.45)	1.22 (1.07 to 1.37)	<0.001	1.39 (0.72-2.56)	2.21 (1.11-3.85)	1.48 (1.32 to 1.64)	<0.001	6.69 (3.44-12.43)	11.55 (5.8-20.06)	1.74 (1.58 to 1.91)	<0.001
Denmark	102.17 (81.85-122.63)	41.18 (32.16-52.15)	-3.06 (-4.54 to -1.56)	<0.001	2.08 (1.66-2.5)	0.81 (0.64-1.03)	-3.17 (-4.71 to -1.6)	<0.001	5.38 (4.22-6.6)	2.85 (2.15-3.68)	-2.18 (-3.61 to -0.74)	0.003	30.91 (24.09-38.21)	18.73 (14.11-24.26)	-1.72 (-3.28 to -0.14)	0.033
Djibouti	59.17 (26.87-104.15)	78.56 (33.87-143.67)	1 (0.76 to 1.24)	<0.001	1.19 (0.55-2.08)	1.56 (0.68-2.83)	0.95 (0.73 to 1.16)	<0.001	2.88 (1.35-5.16)	4.22 (1.78-7.79)	1.3 (1.03 to 1.57)	<0.001	14.08 (6.48-25.32)	22.45 (9.24-41.57)	1.63 (1.27 to 1.99)	<0.001
Dominica	42.28 (25.12-66.41)	57.69 (35.19-89.81)	0.99 (0.82 to 1.15)	<0.001	0.83 (0.49-1.29)	1.12 (0.69-1.73)	0.97 (0.84 to 1.1)	<0.001	2.33 (1.34-3.71)	3.43 (2.03-5.44)	1.2 (1.03 to 1.38)	<0.001	12.9 (7.33-20.53)	19.94 (11.66-31.78)	1.36 (1.14 to 1.58)	<0.001
Dominican Republic	40.48 (26.03-62.35)	48.49 (29.83-75.64)	0.6 (0.42 to 0.78)	<0.001	0.78 (0.51-1.2)	0.94 (0.59-1.45)	0.62 (0.43 to 0.8)	<0.001	2.16 (1.36-3.35)	2.87 (1.72-4.54)	0.93 (0.72 to 1.14)	<0.001	11.6 (7.25-18.19)	16.69 (9.96-26.63)	1.12 (0.93 to 1.31)	<0.001
Ecuador	11.94 (9.32-15.15)	75.54 (52.49-104.8)	6.43 (5.07 to 7.82)	<0.001	0.23 (0.18-0.29)	1.44 (1-2.01)	6.4 (5.01 to 7.81)	<0.001	0.64 (0.49-0.83)	4.78 (3.23-6.76)	6.99 (5.6 to 8.39)	<0.001	3.43 (2.6-4.47)	28.8 (19.48-40.89)	7.41 (5.98 to 8.85)	<0.001
Egypt	20.88 (12.42-38.19)	38.34 (24.16-56.03)	1.96 (1.74 to 2.18)	<0.001	0.41 (0.24-0.75)	0.74 (0.47-1.08)	1.92 (1.73 to 2.12)	<0.001	1.11 (0.65-2.01)	2.37 (1.48-3.6)	2.48 (2.03 to 2.93)	<0.001	5.89 (3.44-10.56)	14.16 (8.79-21.56)	2.86 (2.45 to 3.29)	<0.001
El Salvador	51.64 (38.24-68.83)	88 (54.87-127.28)	1.75 (1.24 to 2.26)	<0.001	1.01 (0.75-1.34)	1.7 (1.06-2.45)	1.72 (1.24 to 2.21)	<0.001	2.73 (1.98-3.71)	5.55 (3.46-8.17)	2.35 (1.78 to 2.91)	<0.001	14.49 (10.4-19.7)	33.82 (20.98-50.06)	2.86 (2.51 to 3.21)	<0.001
Equatorial Guinea	28.72 (14-58.63)	60.76 (27.27-115.77)	2.5 (2.05 to 2.95)	<0.001	0.58 (0.28-1.18)	1.19 (0.54-2.26)	2.44 (1.96 to 2.93)	<0.001	1.34 (0.63-2.69)	3.46 (1.59-6.66)	3.14 (2.59 to 3.69)	<0.001	6.27 (2.94-12.66)	19.52 (8.83-37.67)	3.74 (3.25 to 4.24)	<0.001
Eritrea	59.75 (32.4-108.75)	90 (46.86-155.13)	1.29 (1.14 to 1.45)	<0.001	1.2 (0.65-2.19)	1.78 (0.93-3.04)	1.24 (1.12 to 1.35)	<0.001	2.78 (1.49-5.04)	4.65 (2.4-8.19)	1.63 (1.49 to 1.78)	<0.001	12.75 (6.79-23)	23.71 (12.17-41.96)	2 (1.74 to 2.26)	<0.001
Estonia	127.16 (100.1-160.12)	75.07 (55.93-97.41)	-1.89 (-2.31 to -1.46)	<0.001	2.54 (1.99-3.19)	1.48 (1.1-1.91)	-1.89 (-2.31 to -1.47)	<0.001	7.4 (5.68-9.52)	4.98 (3.63-6.64)	-1.44 (-1.9 to -0.97)	<0.001	44.69 (34.25-57.82)	32.92 (23.92-44.01)	-0.98 (-1.72 to -0.23)	0.011
Eswatini	59.7 (29.37-106.84)	86.33 (37.6-170.26)	1.21 (0.94 to 1.48)	<0.001	1.16 (0.57-2.07)	1.68 (0.74-3.29)	1.2 (0.93 to 1.48)	<0.001	3.07 (1.49-5.63)	4.7 (1.97-9.07)	1.39 (1.14 to 1.64)	<0.001	15.78 (7.65-29.17)	24.75 (10.27-48.14)	1.45 (1.15 to 1.76)	<0.001
Ethiopia	52.97 (24.05-111.02)	74.3 (35.94-112.12)	1.1 (0.99 to 1.21)	<0.001	1.06 (0.48-2.22)	1.46 (0.71-2.19)	1.04 (0.92 to 1.16)	<0.001	2.44 (1.1-5.08)	4.01 (1.96-6.14)	1.63 (1.51 to 1.74)	<0.001	11.06 (5.04-23.25)	21.48 (10.52-33.22)	2.18 (2.05 to 2.32)	<0.001
Fiji	35.72 (21.53-56.02)	39.03 (22.54-63.14)	0.29 (0.17 to 0.42)	<0.001	0.7 (0.43-1.1)	0.76 (0.44-1.23)	0.27 (0.13 to 0.4)	<0.001	2.63 (1.54-4.22)	3.2 (1.77-5.28)	0.63 (0.54 to 0.73)	<0.001	14.59 (8.48-23.48)	19.04 (10.5-31.35)	0.87 (0.77 to 0.98)	<0.001
Finland	92.58 (74.39-113.14)	50.37 (39.01-63.62)	-1.82 (-2.18 to -1.45)	<0.001	1.84 (1.48-2.24)	0.98 (0.76-1.23)	-1.89 (-2.29 to -1.49)	<0.001	6.57 (5.11-8.3)	4.41 (3.3-5.75)	-1.1 (-1.61 to -0.59)	<0.001	42.93 (33.22-54.43)	31.08 (23.19-40.57)	-0.86 (-1.29 to -0.43)	<0.001
France	97.01 (78.89-113.65)	43.92 (33.9-55.36)	-2.39 (-2.75 to -2.03)	<0.001	1.91 (1.56-2.24)	0.84 (0.65-1.06)	-2.45 (-2.94 to -1.97)	<0.001	7.16 (5.65-8.71)	4.04 (3.02-5.26)	-1.69 (-2.13 to -1.25)	<0.001	46.39 (36.58-56.81)	28.28 (21.08-36.93)	-1.44 (-1.94 to -0.94)	<0.001
Gabon	42.76 (25.04-69.63)	63.09 (32.46-109.13)	1.21 (1.02 to 1.4)	<0.001	0.85 (0.5-1.38)	1.24 (0.64-2.13)	1.23 (0.99 to 1.46)	<0.001	2.13 (1.23-3.53)	3.53 (1.8-6.23)	1.58 (1.38 to 1.78)	<0.001	10.65 (6.14-17.73)	19.59 (9.95-34.88)	1.97 (1.73 to 2.21)	<0.001
Gambia	15.36 (8.87-24.06)	27.3 (13.74-46.66)	1.89 (0.37 to 3.43)	0.015	0.3 (0.18-0.47)	0.53 (0.27-0.9)	1.83 (0.32 to 3.35)	0.017	0.77 (0.43-1.23)	1.52 (0.73-2.67)	2.16 (1.13 to 3.2)	<0.001	3.91 (2.16-6.29)	8.27 (3.89-14.59)	2.44 (0.86 to 4.04)	0.002
Georgia	35.68 (26.73-45.92)	134.85 (109.37-161.27)	4.55 (3.43 to 5.68)	<0.001	0.73 (0.55-0.94)	2.66 (2.16-3.18)	4.41 (3.13 to 5.7)	<0.001	1.83 (1.33-2.41)	7.46 (5.94-9.21)	4.82 (3.71 to 5.96)	<0.001	10.31 (7.43-13.57)	44.47 (35.16-55.34)	5.03 (3.83 to 6.25)	<0.001
Germany	107.15 (85.74-125.59)	54.83 (43.81-67.27)	-2.13 (-2.32 to -1.94)	<0.001	2.15 (1.7-2.52)	1.08 (0.87-1.33)	-2.16 (-2.35 to -1.98)	<0.001	7.04 (5.44-8.58)	3.89 (3.02-4.93)	-1.95 (-2.78 to -1.12)	<0.001	45.53 (35.29-55.35)	27 (20.94-34.26)	-1.77 (-2.6 to -0.94)	<0.001
Ghana	26.22 (15.34-40.97)	40.08 (20.48-67.26)	1.38 (1.26 to 1.5)	<0.001	0.51 (0.3-0.79)	0.77 (0.39-1.29)	1.37 (1.24 to 1.49)	<0.001	1.35 (0.78-2.13)	2.28 (1.17-3.86)	1.72 (1.56 to 1.89)	<0.001	7.04 (4.05-11.18)	12.89 (6.62-21.94)	1.98 (1.83 to 2.12)	<0.001
Greece	79.82 (68.44-91.65)	66.95 (56.59-78.18)	-0.85 (-1.01 to -0.68)	<0.001	1.57 (1.35-1.8)	1.35 (1.14-1.57)	-0.8 (-0.97 to -0.63)	<0.001	5.45 (4.49-6.55)	4.72 (3.87-5.73)	-0.51 (-0.88 to -0.13)	0.009	35.54 (29.02-42.9)	31.25 (25.53-38.1)	-0.44 (-0.79 to -0.08)	0.016
Greenland	173.05 (112.39-257.48)	138.38 (71.28-221.95)	-0.62 (-0.82 to -0.43)	<0.001	3.41 (2.24-5.03)	2.85 (1.45-4.56)	-0.45 (-0.65 to -0.25)	<0.001	9.49 (5.93-14.52)	8.28 (4.28-13.54)	-0.3 (-0.53 to -0.06)	0.013	52.67 (32.32-81.19)	48.46 (25.19-79.91)	-0.11 (-0.45 to 0.23)	0.514
Grenada	132.15 (93.74-183.74)	150.77 (117.12-192.81)	0.45 (-0.03 to 0.94)	0.067	2.52 (1.77-3.51)	2.9 (2.25-3.69)	0.5 (0.15 to 0.85)	0.005	7.39 (5.08-10.33)	9.29 (6.98-12.2)	0.69 (0.46 to 0.91)	<0.001	41.44 (28.55-57.99)	55.37 (41.45-73.05)	0.8 (0.56 to 1.04)	<0.001
Guam	40.92 (26.38-70.57)	82.18 (56.33-112.91)	2.67 (1.45 to 3.9)	<0.001	0.8 (0.52-1.38)	1.62 (1.12-2.22)	2.69 (0.37 to 5.06)	0.023	3.39 (2.12-6.04)	7.35 (4.98-10.25)	2.54 (1.02 to 4.08)	0.001	20.75 (12.93-36.83)	46.5 (31.34-65.47)	2.65 (1.09 to 4.24)	0.001
Guatemala	29.66 (25.02-34.67)	47.57 (37.74-59.09)	1.31 (0.56 to 2.05)	0.001	0.56 (0.47-0.66)	0.92 (0.73-1.14)	1.34 (-0.21 to 2.92)	0.09	1.54 (1.26-1.85)	2.78 (2.13-3.57)	1.71 (0.94 to 2.49)	<0.001	7.95 (6.47-9.64)	15.9 (12.15-20.48)	2.01 (1.24 to 2.79)	<0.001
Guinea	20.6 (12.15-32.26)	30.63 (14.3-52.18)	1.26 (1.03 to 1.5)	<0.001	0.41 (0.24-0.64)	0.59 (0.28-1.01)	1.21 (0.98 to 1.44)	<0.001	1 (0.57-1.58)	1.63 (0.76-2.78)	1.55 (1.34 to 1.76)	<0.001	4.79 (2.74-7.68)	8.46 (3.91-14.56)	1.83 (1.62 to 2.04)	<0.001
Guinea-Bissau	25.1 (14.61-42.14)	38.41 (20.94-63.54)	1.38 (1.3 to 1.47)	<0.001	0.49 (0.29-0.82)	0.74 (0.41-1.23)	1.35 (1.28 to 1.43)	<0.001	1.2 (0.68-2.03)	2.01 (1.08-3.41)	1.69 (1.61 to 1.77)	<0.001	5.69 (3.2-9.72)	10.34 (5.52-17.51)	1.95 (1.85 to 2.04)	<0.001
Guyana	111.43 (83.07-146.03)	161.55 (107.44-232.35)	1.26 (0.23 to 2.3)	0.016	2.17 (1.63-2.83)	3.16 (2.1-4.54)	1.29 (0.28 to 2.3)	0.012	5.7 (4.12-7.72)	9.05 (5.93-13.11)	1.54 (0.43 to 2.66)	0.007	29.41 (20.95-40.29)	49.81 (32.62-72.59)	1.74 (0.55 to 2.95)	0.004
Haiti	73.6 (37.22-186.64)	92.91 (49.96-193.3)	0.88 (0.5 to 1.25)	<0.001	1.45 (0.74-3.62)	1.83 (0.99-3.76)	0.81 (0.59 to 1.03)	<0.001	3.45 (1.7-8.8)	4.78 (2.48-10.1)	1.23 (0.86 to 1.61)	<0.001	16.07 (7.85-41.75)	24.06 (12.27-51.58)	1.49 (1.24 to 1.74)	<0.001
Honduras	98.97 (59.61-150.26)	135.7 (59.9-256.89)	1.02 (0.88 to 1.15)	<0.001	1.91 (1.16-2.89)	2.63 (1.19-4.91)	1.04 (0.91 to 1.18)	<0.001	5.11 (3.04-7.96)	7.71 (3.29-14.82)	1.32 (1.2 to 1.45)	<0.001	26.44 (15.5-41.47)	43.2 (18.09-83.76)	1.59 (1.46 to 1.71)	<0.001
Hungary	145.62 (119.22-175.58)	85.29 (66.16-107.57)	-1.78 (-2.42 to -1.14)	<0.001	2.89 (2.38-3.49)	1.7 (1.33-2.14)	-1.76 (-2.4 to -1.12)	<0.001	7.83 (6.25-9.68)	5.15 (3.87-6.64)	-1.4 (-2.08 to -0.72)	<0.001	46.1 (36.6-57.22)	32.87 (24.6-42.41)	-1.14 (-1.84 to -0.43)	0.002
Iceland	105.02 (82.55-131.24)	59.78 (45.74-76.6)	-1.66 (-2.39 to -0.91)	<0.001	2.11 (1.65-2.63)	1.19 (0.91-1.51)	-1.74 (-2.45 to -1.02)	<0.001	7.06 (5.4-9.06)	4.51 (3.33-5.92)	-1.23 (-1.96 to -0.49)	0.001	45.73 (34.84-58.81)	30.83 (22.69-40.47)	-1.03 (-1.95 to -0.11)	0.028
India	42.09 (29.85-58.36)	57.83 (45.37-71.37)	1.04 (0.76 to 1.32)	<0.001	0.83 (0.59-1.15)	1.13 (0.89-1.39)	0.98 (0.7 to 1.27)	<0.001	2.1 (1.48-2.93)	3.36 (2.61-4.17)	1.55 (1.28 to 1.82)	<0.001	10.56 (7.45-14.78)	18.99 (14.58-23.64)	1.96 (1.68 to 2.24)	<0.001
Indonesia	68.68 (43.34-133.34)	95.92 (58.18-155.32)	1.09 (1.03 to 1.15)	<0.001	1.32 (0.85-2.53)	1.82 (1.11-2.95)	1.04 (0.98 to 1.1)	<0.001	5.06 (3.13-10.1)	8.46 (5.11-13.72)	1.68 (1.55 to 1.81)	<0.001	28.05 (17.05-56.61)	52.36 (31.52-84.88)	2.04 (1.98 to 2.1)	<0.001
Iran (Islamic Republic of)	29.66 (17.46-43.69)	41.12 (22.75-51.29)	0.98 (0.87 to 1.09)	<0.001	0.57 (0.34-0.84)	0.78 (0.44-0.97)	0.95 (0.85 to 1.06)	<0.001	1.71 (0.97-2.55)	2.82 (1.48-3.68)	1.53 (1.37 to 1.69)	<0.001	9.84 (5.38-14.7)	17.98 (9.23-23.66)	1.87 (1.7 to 2.05)	<0.001
Iraq	46.51 (27.25-81.33)	60.44 (35.57-98.99)	0.84 (0.75 to 0.93)	<0.001	0.92 (0.54-1.62)	1.19 (0.7-1.94)	0.81 (0.75 to 0.87)	<0.001	2.5 (1.44-4.3)	3.79 (2.2-6.29)	1.34 (1.19 to 1.5)	<0.001	13.48 (7.79-23.28)	22.94 (13.17-38.14)	1.74 (1.65 to 1.83)	<0.001
Ireland	125.68 (100.19-153.19)	55.71 (42.52-70.67)	-2.66 (-3.75 to -1.56)	<0.001	2.54 (2.02-3.08)	1.11 (0.84-1.4)	-2.74 (-3.84 to -1.63)	<0.001	8.06 (6.23-10.17)	4.18 (3.11-5.47)	-2.12 (-3.28 to -0.96)	<0.001	50.54 (38.81-63.91)	28.55 (21.24-37.4)	-1.83 (-2.69 to -0.96)	<0.001
Israel	88.98 (71.38-109.01)	39.91 (30.93-50.95)	-2.36 (-3.66 to -1.04)	<0.001	1.79 (1.45-2.19)	0.79 (0.61-1.01)	-2.41 (-3.65 to -1.16)	<0.001	5.54 (4.31-7.01)	2.88 (2.16-3.78)	-2.01 (-3.64 to -0.36)	0.017	34.05 (26.3-43.3)	19.22 (14.43-25.24)	-1.75 (-3.42 to -0.06)	0.043
Italy	91.87 (85.34-98.24)	59.18 (54.5-64.02)	-1.53 (-1.96 to -1.09)	<0.001	1.82 (1.69-1.94)	1.16 (1.08-1.25)	-1.55 (-1.97 to -1.13)	<0.001	6.79 (5.89-7.8)	5.02 (4.3-5.86)	-0.89 (-1.14 to -0.65)	<0.001	43.86 (37.93-50.56)	34.74 (29.64-40.71)	-0.66 (-0.91 to -0.42)	<0.001
Jamaica	80.67 (56.68-110.24)	98.87 (63.9-145.32)	0.93 (-0.05 to 1.92)	0.063	1.58 (1.12-2.15)	1.94 (1.26-2.85)	0.94 (0 to 1.88)	0.05	4.58 (3.14-6.4)	6.09 (3.92-9.02)	1.16 (0.11 to 2.23)	0.03	26.1 (17.71-36.78)	36.59 (23.49-54.52)	1.31 (0.23 to 2.41)	0.018
Japan	94.78 (91.1-98.37)	68.95 (65.92-72.1)	-0.97 (-1.33 to -0.6)	<0.001	1.88 (1.81-1.95)	1.35 (1.29-1.41)	-1 (-1.36 to -0.64)	<0.001	5.17 (4.66-5.72)	4.94 (4.34-5.62)	-0.17 (-0.75 to 0.41)	0.563	31.02 (27.69-34.62)	33.16 (28.95-37.8)	0.24 (-0.05 to 0.52)	0.104
Jordan	40.35 (23.01-66.56)	45.55 (24.37-71.49)	0.36 (0.1 to 0.62)	0.006	0.8 (0.45-1.31)	0.89 (0.48-1.39)	0.34 (0.1 to 0.58)	0.006	2.24 (1.26-3.69)	2.99 (1.6-4.89)	0.88 (0.56 to 1.2)	<0.001	12.54 (6.98-20.56)	18.74 (9.97-30.58)	1.27 (0.97 to 1.57)	<0.001
Kazakhstan	97.42 (76.92-124.22)	95.49 (75.11-118.73)	-0.1 (-0.41 to 0.22)	0.539	1.92 (1.5-2.44)	1.89 (1.5-2.35)	-0.06 (-0.37 to 0.25)	0.684	5.03 (3.87-6.58)	5.32 (4.11-6.78)	0.17 (-0.29 to 0.64)	0.463	28.41 (21.8-37.22)	31.97 (24.61-40.9)	0.42 (-0.06 to 0.9)	0.089
Kenya	37.34 (15.07-54.88)	67.79 (38.45-99.13)	1.95 (1.78 to 2.12)	<0.001	0.74 (0.3-1.08)	1.33 (0.77-1.93)	1.92 (1.76 to 2.09)	<0.001	1.91 (0.77-2.85)	3.74 (2.07-5.53)	2.21 (2 to 2.41)	<0.001	9.65 (3.94-14.5)	20.61 (11.16-30.65)	2.48 (2.32 to 2.64)	<0.001
Kiribati	11.06 (5.86-17.83)	17.64 (7.86-30.33)	1.55 (1.38 to 1.72)	<0.001	0.22 (0.12-0.35)	0.34 (0.15-0.59)	1.51 (1.33 to 1.69)	<0.001	0.74 (0.38-1.2)	1.33 (0.58-2.33)	1.94 (1.77 to 2.12)	<0.001	3.77 (1.9-6.19)	7.41 (3.17-13.09)	2.23 (2.03 to 2.42)	<0.001
Kuwait	42.32 (32.85-54.01)	38.89 (28.64-53.01)	-0.4 (-1.21 to 0.42)	0.339	0.85 (0.66-1.09)	0.75 (0.55-1.03)	-0.52 (-1.32 to 0.29)	0.209	2.54 (1.92-3.31)	2.78 (1.97-3.84)	0.28 (-1.38 to 1.97)	0.743	15.12 (11.4-19.81)	18.38 (13.06-25.41)	0.64 (-1.08 to 2.38)	0.467
Kyrgyzstan	50.5 (37.97-65.88)	111.48 (81.68-146.96)	2.44 (1.14 to 3.75)	<0.001	1.01 (0.76-1.32)	2.17 (1.59-2.85)	2.54 (1.4 to 3.7)	<0.001	2.49 (1.84-3.27)	6.13 (4.38-8.28)	2.79 (1.42 to 4.19)	<0.001	13.49 (9.9-17.79)	36.44 (25.92-49.46)	3.25 (1.87 to 4.64)	<0.001
Lao People's Democratic Republic	58 (26.62-145.85)	108.95 (55.33-195.62)	2.06 (1.94 to 2.19)	<0.001	1.14 (0.53-2.83)	2.07 (1.07-3.68)	1.95 (1.81 to 2.09)	<0.001	3.8 (1.7-9.86)	9.08 (4.52-16.92)	2.89 (2.73 to 3.05)	<0.001	19.11 (8.39-50.61)	53.76 (26.5-101.51)	3.43 (3.27 to 3.58)	<0.001
Latvia	110.42 (87.29-139.02)	121.83 (91.95-159.99)	0.46 (-0.29 to 1.22)	0.228	2.27 (1.79-2.84)	2.5 (1.89-3.29)	0.45 (-0.32 to 1.22)	0.25	4.76 (3.67-6.07)	5.58 (4.11-7.45)	0.66 (-0.08 to 1.4)	0.079	24.36 (18.68-31.35)	30.9 (22.64-41.09)	0.86 (-0.59 to 2.33)	0.245
Lebanon	55.44 (32.11-100.46)	61.44 (33.71-95.32)	0.34 (0.05 to 0.63)	0.022	1.1 (0.64-1.98)	1.2 (0.67-1.86)	0.3 (-0.01 to 0.61)	0.056	3.12 (1.74-5.84)	4.14 (2.23-6.68)	0.93 (0.66 to 1.2)	<0.001	17.71 (9.82-33.18)	26.59 (14.21-43.21)	1.33 (1.07 to 1.6)	<0.001
Lesotho	37.99 (20.35-61.96)	71.42 (33.17-142.4)	2.05 (1.75 to 2.34)	<0.001	0.75 (0.4-1.21)	1.4 (0.65-2.81)	2.03 (1.82 to 2.24)	<0.001	1.9 (1-3.16)	3.72 (1.72-7.44)	2.16 (1.86 to 2.46)	<0.001	9.6 (5.02-16.15)	18.68 (8.68-37.26)	2.18 (1.83 to 2.53)	<0.001
Liberia	16.89 (9.3-27.89)	32.12 (17.15-54.59)	2.11 (1.85 to 2.38)	<0.001	0.33 (0.18-0.55)	0.62 (0.33-1.05)	2.05 (1.8 to 2.3)	<0.001	0.83 (0.45-1.4)	1.81 (0.95-3.08)	2.53 (2.23 to 2.84)	<0.001	4.09 (2.19-6.86)	9.95 (5.22-16.95)	2.97 (2.63 to 3.31)	<0.001
Libya	54.52 (30.4-89.68)	79.76 (46.77-130.74)	1.22 (1.12 to 1.32)	<0.001	1.09 (0.61-1.78)	1.59 (0.94-2.59)	1.21 (1.11 to 1.31)	<0.001	2.98 (1.64-4.96)	4.88 (2.79-8)	1.62 (1.42 to 1.82)	<0.001	16.48 (9-27.54)	29.45 (16.79-48.44)	1.91 (1.77 to 2.06)	<0.001
Lithuania	120.59 (96.36-149.49)	110.45 (81.27-144.71)	-0.2 (-1.27 to 0.87)	0.708	2.45 (1.96-3.01)	2.25 (1.66-2.94)	-0.23 (-1.3 to 0.86)	0.681	6.43 (5.02-8.11)	6.28 (4.57-8.34)	0 (-1.48 to 1.51)	0.995	36.81 (28.52-46.91)	37.9 (27.44-50.66)	0.22 (-1.25 to 1.72)	0.769
Luxembourg	116.79 (98.84-137.24)	51.42 (42.29-62.17)	-2.79 (-3.59 to -1.99)	<0.001	2.32 (1.96-2.72)	1.02 (0.84-1.22)	-2.83 (-3.62 to -2.04)	<0.001	7.58 (6.17-9.26)	3.86 (3.07-4.81)	-2.37 (-3.33 to -1.41)	<0.001	47.58 (38.68-58.37)	26.2 (20.85-32.61)	-2.1 (-3.17 to -1.02)	<0.001
Madagascar	59.3 (34.49-96.29)	76.62 (39.49-132.7)	0.82 (0.71 to 0.93)	<0.001	1.16 (0.68-1.87)	1.48 (0.77-2.57)	0.8 (0.68 to 0.91)	<0.001	2.94 (1.66-4.87)	4.12 (2.14-7.16)	1.08 (0.97 to 1.19)	<0.001	14.52 (8.14-24.29)	21.93 (11.38-38.33)	1.33 (1.22 to 1.45)	<0.001
Malawi	36.67 (21.73-59.16)	57.4 (22.27-103.46)	1.51 (1.4 to 1.61)	<0.001	0.71 (0.42-1.15)	1.11 (0.44-1.99)	1.48 (1.37 to 1.59)	<0.001	1.8 (1.05-2.94)	3.11 (1.2-5.7)	1.83 (1.73 to 1.94)	<0.001	8.78 (5.08-14.43)	16.66 (6.29-30.84)	2.11 (1.99 to 2.23)	<0.001
Malaysia	45.33 (26.71-80.25)	60.27 (36.38-99.87)	0.97 (0.76 to 1.19)	<0.001	0.9 (0.54-1.56)	1.18 (0.73-1.9)	0.95 (0.74 to 1.16)	<0.001	3.39 (1.92-6.33)	5.47 (3.17-9.66)	1.62 (1.44 to 1.8)	<0.001	19.3 (10.77-37)	34.98 (20.14-62.88)	1.94 (1.69 to 2.19)	<0.001
Maldives	61.19 (26.76-200.54)	80.7 (45.34-133.93)	0.77 (0.56 to 0.98)	<0.001	1.19 (0.52-3.93)	1.53 (0.86-2.56)	0.68 (0.46 to 0.9)	<0.001	4.54 (1.94-14.94)	7.96 (4.41-13.37)	1.69 (1.42 to 1.96)	<0.001	25.41 (10.82-83.28)	52.97 (29.33-89.09)	2.28 (2.02 to 2.54)	<0.001
Mali	13.08 (8.11-20.16)	16.48 (8.36-26.79)	0.74 (0.54 to 0.94)	<0.001	0.26 (0.16-0.4)	0.32 (0.16-0.52)	0.7 (0.51 to 0.88)	<0.001	0.64 (0.39-0.99)	0.89 (0.44-1.5)	1.08 (0.97 to 1.2)	<0.001	3.07 (1.85-4.82)	4.67 (2.34-7.95)	1.4 (1.33 to 1.48)	<0.001
Malta	98.89 (76.89-124.17)	81.64 (61.85-105.44)	-0.56 (-1.7 to 0.6)	0.342	1.96 (1.53-2.46)	1.64 (1.24-2.11)	-0.53 (-1.51 to 0.46)	0.293	6.4 (4.83-8.28)	5.85 (4.36-7.78)	-0.2 (-1.07 to 0.67)	0.65	40.42 (30.39-52.63)	39 (29.14-52.09)	0 (-0.91 to 0.92)	0.999
Marshall Islands	33.42 (19.32-59.96)	62.32 (27.88-123.04)	2.04 (1.88 to 2.19)	<0.001	0.66 (0.38-1.19)	1.22 (0.55-2.4)	2.01 (1.85 to 2.17)	<0.001	2.29 (1.3-4.14)	4.83 (2.12-9.79)	2.44 (2.27 to 2.61)	<0.001	12.01 (6.76-21.69)	27.41 (11.95-55.8)	2.7 (2.56 to 2.84)	<0.001
Mauritania	16.91 (9.73-26.81)	29.65 (14.26-50.35)	1.78 (1.58 to 1.98)	<0.001	0.33 (0.19-0.53)	0.58 (0.28-0.97)	1.74 (1.53 to 1.96)	<0.001	0.84 (0.48-1.35)	1.72 (0.83-2.95)	2.31 (2.11 to 2.51)	<0.001	4.17 (2.37-6.75)	9.78 (4.69-16.82)	2.77 (2.57 to 2.97)	<0.001
Mauritius	82.71 (69.91-98.26)	138.99 (113.9-165.36)	2 (0.64 to 3.37)	0.004	1.57 (1.33-1.86)	2.63 (2.16-3.12)	1.99 (0.58 to 3.42)	0.005	6.96 (5.61-8.54)	13.58 (10.68-16.89)	2.47 (1.2 to 3.74)	<0.001	42.75 (34.28-52.71)	89.11 (69.98-111.24)	2.69 (1.43 to 3.96)	<0.001
Mexico	78.61 (75.02-82.32)	116.91 (96.84-139.11)	1.33 (1.15 to 1.51)	<0.001	1.51 (1.45-1.59)	2.28 (1.89-2.72)	1.38 (1.2 to 1.56)	<0.001	4.32 (4.09-4.56)	7.2 (5.96-8.55)	1.73 (1.63 to 1.83)	<0.001	23.73 (22.42-25.07)	42.87 (35.5-50.92)	2 (1.9 to 2.09)	<0.001
Micronesia (Federated States of)	38.51 (20.59-71.16)	63.16 (27.77-118.84)	1.65 (1.56 to 1.74)	<0.001	0.76 (0.41-1.41)	1.24 (0.55-2.31)	1.62 (1.52 to 1.72)	<0.001	2.63 (1.36-5)	5.03 (2.19-9.45)	2.15 (2.05 to 2.26)	<0.001	13.66 (7.08-25.91)	29 (12.49-54.66)	2.48 (2.35 to 2.61)	<0.001
Monaco	94.43 (52.93-161.71)	71.76 (36.42-130.83)	-0.88 (-1.01 to -0.76)	<0.001	1.86 (1.05-3.18)	1.39 (0.71-2.51)	-0.94 (-1.06 to -0.83)	<0.001	6.55 (3.61-11.52)	5.56 (2.82-10.31)	-0.52 (-0.67 to -0.38)	<0.001	42.92 (23.58-75.45)	38.05 (19.28-70.76)	-0.38 (-0.56 to -0.2)	<0.001
Mongolia	84.71 (52.83-134.74)	87.99 (57.6-128.04)	0.04 (-0.37 to 0.46)	0.849	1.68 (1.05-2.67)	1.74 (1.15-2.51)	0.09 (-0.29 to 0.46)	0.653	3.92 (2.42-6.29)	4.58 (2.92-6.72)	0.48 (0.1 to 0.85)	0.012	19.6 (11.99-31.53)	25.74 (16.33-38.23)	0.86 (0.52 to 1.21)	<0.001
Montenegro	99.5 (69-139.22)	75.49 (49.8-108.12)	-0.72 (-1.37 to -0.06)	0.032	1.98 (1.37-2.77)	1.5 (1-2.15)	-0.72 (-1.37 to -0.06)	0.033	5.72 (3.88-8.09)	4.58 (2.97-6.76)	-0.51 (-1.2 to 0.19)	0.151	35.59 (23.92-50.5)	29.34 (19.02-43.32)	-0.41 (-1.12 to 0.31)	0.261
Morocco	27.67 (16.46-43.4)	45.46 (23.93-78.46)	1.62 (1.54 to 1.7)	<0.001	0.56 (0.33-0.87)	0.91 (0.48-1.55)	1.59 (1.52 to 1.65)	<0.001	1.42 (0.83-2.26)	2.67 (1.4-4.64)	2.07 (2 to 2.14)	<0.001	7.26 (4.23-11.74)	15.42 (7.99-27.13)	2.46 (2.38 to 2.54)	<0.001
Mozambique	61.34 (29.49-104.49)	86.76 (41.72-154.12)	1.14 (1.02 to 1.25)	<0.001	1.2 (0.58-2.04)	1.68 (0.81-2.99)	1.1 (0.99 to 1.22)	<0.001	2.97 (1.44-5.12)	4.57 (2.2-8.15)	1.41 (1.24 to 1.59)	<0.001	14.54 (6.96-25.22)	23.66 (11.32-42.36)	1.6 (1.43 to 1.77)	<0.001
Myanmar	83.33 (43.03-170.92)	103.9 (59.39-175.54)	0.71 (0.57 to 0.85)	<0.001	1.6 (0.83-3.23)	1.97 (1.12-3.31)	0.66 (0.53 to 0.78)	<0.001	5.85 (2.98-12.61)	9.02 (4.93-16)	1.41 (1.24 to 1.58)	<0.001	31.09 (15.68-68.39)	55.2 (29.89-98.33)	1.86 (1.66 to 2.06)	<0.001
Namibia	36.86 (22.14-59.63)	50.25 (25.38-89.97)	1 (0.85 to 1.15)	<0.001	0.73 (0.44-1.18)	0.99 (0.5-1.76)	0.98 (0.84 to 1.12)	<0.001	1.85 (1.08-3.01)	2.81 (1.4-5.13)	1.36 (1.21 to 1.52)	<0.001	9.27 (5.35-15.21)	15.48 (7.67-28.31)	1.69 (1.32 to 2.07)	<0.001
Nauru	42.91 (21.6-84.9)	63.95 (26.51-129.56)	1.29 (1.21 to 1.38)	<0.001	0.85 (0.43-1.66)	1.25 (0.52-2.51)	1.26 (1.17 to 1.35)	<0.001	3.04 (1.5-6.13)	5.14 (2.11-10.82)	1.73 (1.54 to 1.91)	<0.001	16.35 (7.99-33.44)	29.99 (12.19-63.03)	1.98 (1.83 to 2.13)	<0.001
Nepal	36.14 (18.16-65.2)	57.17 (30.43-105.44)	1.5 (1.4 to 1.6)	<0.001	0.72 (0.36-1.29)	1.11 (0.59-2.04)	1.43 (1.33 to 1.53)	<0.001	1.76 (0.86-3.24)	3.28 (1.71-6.1)	2.02 (1.91 to 2.13)	<0.001	8.54 (4.1-15.88)	18.53 (9.6-34.99)	2.54 (2.47 to 2.6)	<0.001
Netherlands	101.98 (82.97-119.07)	52.02 (40.76-65.2)	-2.21 (-2.5 to -1.93)	<0.001	2.05 (1.67-2.38)	1.02 (0.8-1.27)	-2.27 (-2.55 to -1.99)	<0.001	6.39 (5.07-7.72)	3.55 (2.72-4.55)	-1.87 (-2.18 to -1.56)	<0.001	40.18 (31.71-48.67)	23.48 (17.86-30.22)	-1.79 (-2.1 to -1.49)	<0.001
New Zealand	99.17 (81.32-121.23)	50.61 (40.42-63.68)	-2.29 (-3.09 to -1.48)	<0.001	1.95 (1.6-2.39)	0.99 (0.79-1.24)	-2.44 (-3.37 to -1.5)	<0.001	6.89 (5.46-8.64)	3.82 (2.97-4.88)	-1.99 (-2.73 to -1.24)	<0.001	43.65 (34.19-55.24)	25.21 (19.47-32.49)	-1.84 (-2.55 to -1.12)	<0.001
Nicaragua	35.81 (23.8-52.57)	50.61 (30.91-76.86)	1.09 (0.87 to 1.32)	<0.001	0.68 (0.46-1.01)	0.97 (0.6-1.47)	1.11 (0.88 to 1.33)	<0.001	1.96 (1.29-2.89)	3.16 (1.91-4.84)	1.52 (1.31 to 1.72)	<0.001	10.87 (7.1-16.02)	19.18 (11.6-29.66)	1.82 (1.62 to 2.02)	<0.001
Niger	14.03 (7.78-23.32)	17.57 (9.04-30.2)	0.7 (0.55 to 0.84)	<0.001	0.28 (0.15-0.45)	0.34 (0.18-0.58)	0.68 (0.47 to 0.88)	<0.001	0.68 (0.36-1.15)	0.93 (0.47-1.63)	0.99 (0.83 to 1.16)	<0.001	3.29 (1.74-5.67)	4.85 (2.45-8.56)	1.25 (1.06 to 1.44)	<0.001
Nigeria	21.35 (12.42-32.1)	32.14 (16.85-50.13)	1.3 (1.17 to 1.43)	<0.001	0.42 (0.25-0.63)	0.63 (0.33-0.97)	1.26 (1.13 to 1.39)	<0.001	1.06 (0.61-1.61)	1.79 (0.9-2.9)	1.69 (1.55 to 1.83)	<0.001	5.11 (2.92-7.78)	9.37 (4.64-15.22)	1.95 (1.83 to 2.08)	<0.001
Niue	39.91 (22.52-68.53)	74.7 (37.41-130.35)	2.05 (1.73 to 2.37)	<0.001	0.79 (0.44-1.35)	1.38 (0.69-2.41)	1.96 (1.84 to 2.09)	<0.001	3.02 (1.68-5.18)	7.17 (3.51-12.41)	2.97 (2.78 to 3.17)	<0.001	17.22 (9.55-29.73)	45.97 (22.51-79.54)	3.42 (3.19 to 3.66)	<0.001
North Macedonia	106.61 (77.47-144.63)	94.1 (60.9-135.08)	-0.44 (-0.72 to -0.15)	0.003	2.12 (1.55-2.88)	1.88 (1.22-2.69)	-0.45 (-0.75 to -0.14)	0.004	5.54 (3.93-7.61)	5.41 (3.4-7.91)	-0.12 (-0.57 to 0.34)	0.613	31.56 (22.44-43.33)	33.43 (20.89-49.19)	0.14 (-0.14 to 0.43)	0.319
Northern Mariana Islands	36.24 (18.81-68.62)	68.09 (42.37-102.62)	2.16 (1.8 to 2.52)	<0.001	0.72 (0.37-1.36)	1.32 (0.82-1.99)	1.91 (1.62 to 2.21)	<0.001	2.9 (1.47-5.68)	6.17 (3.79-9.46)	2.62 (1.85 to 3.39)	<0.001	17.09 (8.6-33.61)	39.25 (24.11-60.43)	2.85 (1.9 to 3.81)	<0.001
Norway	109.88 (100.76-119.47)	49.6 (45.03-54.57)	-2.58 (-2.88 to -2.29)	<0.001	2.21 (2.03-2.4)	0.98 (0.89-1.08)	-2.62 (-2.92 to -2.33)	<0.001	7.27 (6.29-8.4)	3.95 (3.33-4.64)	-1.98 (-2.28 to -1.68)	<0.001	46.26 (39.67-53.77)	27.07 (22.86-31.97)	-1.77 (-2.07 to -1.47)	<0.001
Oman	16.75 (6.73-29.34)	17.42 (9.5-28.75)	0.15 (-0.24 to 0.54)	0.448	0.34 (0.14-0.59)	0.34 (0.19-0.56)	0.1 (-0.26 to 0.46)	0.581	0.91 (0.36-1.67)	1.15 (0.62-1.94)	0.79 (0.4 to 1.18)	<0.001	5.05 (2-9.28)	7.27 (3.92-12.32)	1.23 (0.84 to 1.62)	<0.001
Pakistan	73.87 (47.3-104.1)	123.97 (68.42-196.53)	1.69 (1.61 to 1.76)	<0.001	1.44 (0.93-2.02)	2.36 (1.31-3.77)	1.61 (1.53 to 1.69)	<0.001	3.73 (2.35-5.41)	7.03 (3.81-11.25)	2.06 (1.97 to 2.16)	<0.001	18.03 (11.16-26.19)	37.26 (19.9-59.78)	2.36 (2.25 to 2.48)	<0.001
Palau	11.16 (5.99-18.53)	13.29 (7.23-21.6)	0.56 (0.5 to 0.61)	<0.001	0.21 (0.12-0.35)	0.25 (0.14-0.4)	0.5 (0.45 to 0.55)	<0.001	0.89 (0.46-1.51)	1.24 (0.64-2.08)	1.06 (0.95 to 1.17)	<0.001	5.23 (2.67-8.9)	7.88 (4.04-13.34)	1.32 (1.26 to 1.38)	<0.001
Palestine	38.06 (21.03-66.31)	47.52 (29.54-72)	0.75 (0.66 to 0.84)	<0.001	0.75 (0.42-1.29)	0.92 (0.58-1.39)	0.7 (0.6 to 0.81)	<0.001	2.11 (1.12-3.83)	3.04 (1.83-4.62)	1.24 (1.16 to 1.33)	<0.001	11.79 (6.22-21.53)	18.84 (11.32-28.75)	1.49 (1.36 to 1.62)	<0.001
Panama	45.59 (38.02-54.14)	81.46 (61.79-103.99)	1.99 (1.69 to 2.29)	<0.001	0.87 (0.72-1.03)	1.55 (1.17-1.98)	2.02 (1.72 to 2.32)	<0.001	2.67 (2.15-3.27)	5.39 (3.99-7.03)	2.5 (1.75 to 3.26)	<0.001	15.48 (12.4-19.08)	33.83 (24.94-44.26)	2.75 (2.02 to 3.48)	<0.001
Papua New Guinea	24.75 (10.68-45.22)	35.31 (15.39-64.25)	1.23 (0.98 to 1.48)	<0.001	0.49 (0.22-0.89)	0.69 (0.3-1.26)	1.19 (0.94 to 1.44)	<0.001	1.71 (0.72-3.19)	2.71 (1.18-4.98)	1.55 (1.28 to 1.82)	<0.001	8.86 (3.68-16.63)	15.16 (6.62-27.95)	1.81 (1.54 to 2.08)	<0.001
Paraguay	42.54 (27.89-64.22)	55.25 (32.61-88.53)	0.8 (0.62 to 0.99)	<0.001	0.82 (0.54-1.23)	1.07 (0.63-1.7)	0.83 (0.63 to 1.02)	<0.001	2.39 (1.53-3.59)	3.42 (1.98-5.53)	1.13 (0.96 to 1.3)	<0.001	13.39 (8.56-20.11)	20.42 (11.81-33.13)	1.33 (1.17 to 1.49)	<0.001
Peru	64.87 (41.36-99.31)	79.84 (49.32-125.71)	0.66 (0.16 to 1.17)	0.009	1.26 (0.8-1.92)	1.53 (0.95-2.41)	0.62 (0.12 to 1.12)	0.016	3.46 (2.17-5.38)	5.21 (3.13-8.24)	1.35 (0.87 to 1.82)	<0.001	18.39 (11.4-28.92)	32.24 (19.25-51.11)	1.85 (1.38 to 2.33)	<0.001
Philippines	99.23 (68.09-121.71)	137.56 (89.19-183.16)	1.08 (1 to 1.16)	<0.001	1.88 (1.3-2.29)	2.61 (1.7-3.46)	1.05 (0.95 to 1.15)	<0.001	7.86 (5.23-10.05)	12.24 (7.8-16.71)	1.43 (1.26 to 1.6)	<0.001	43.7 (28.86-56.12)	72.96 (45.93-99.88)	1.66 (1.57 to 1.74)	<0.001
Poland	187.17 (176.68-197.89)	101.19 (87.35-114.95)	-2.13 (-2.33 to -1.93)	<0.001	3.79 (3.57-4)	2.02 (1.74-2.29)	-2.16 (-2.36 to -1.96)	<0.001	9.27 (8.28-10.37)	5.8 (4.83-6.84)	-1.62 (-1.81 to -1.42)	<0.001	50.88 (44.96-57.21)	35.73 (29.49-42.29)	-1.25 (-1.44 to -1.05)	<0.001
Portugal	79.2 (63.61-97.84)	41.26 (32.22-52.09)	-1.86 (-2.34 to -1.38)	<0.001	1.57 (1.27-1.94)	0.83 (0.65-1.05)	-1.8 (-2.28 to -1.32)	<0.001	4.62 (3.57-5.87)	2.59 (1.96-3.36)	-1.62 (-2.14 to -1.08)	<0.001	27.22 (20.94-34.66)	16.48 (12.4-21.47)	-1.39 (-1.92 to -0.86)	<0.001
Puerto Rico	34.76 (26.31-45.2)	72.37 (53.42-96.8)	2.41 (1.62 to 3.2)	<0.001	0.67 (0.51-0.87)	1.41 (1.04-1.88)	2.43 (1.66 to 3.21)	<0.001	2.11 (1.56-2.8)	5.01 (3.55-6.86)	2.87 (2.08 to 3.66)	<0.001	12.67 (9.37-16.87)	32.52 (23.03-44.69)	3.14 (2.35 to 3.93)	<0.001
Qatar	73.59 (44.01-115.21)	53.47 (27.67-90.2)	-1.18 (-2.58 to 0.24)	0.102	1.44 (0.87-2.25)	1.03 (0.53-1.73)	-1.24 (-2.67 to 0.21)	0.094	4.28 (2.47-6.84)	3.83 (2-6.53)	-0.44 (-1.98 to 1.13)	0.581	24.79 (14.25-39.69)	25.22 (13.05-43.03)	-0.03 (-1.48 to 1.43)	0.963
Republic of Korea	60.69 (40.09-79.84)	56.65 (38.97-76.28)	-0.14 (-0.45 to 0.17)	0.379	1.16 (0.8-1.52)	1.11 (0.76-1.48)	-0.1 (-0.4 to 0.21)	0.532	3.12 (1.96-4.2)	4.04 (2.66-5.65)	0.96 (0.52 to 1.39)	<0.001	17.31 (10.45-23.48)	26.96 (17.62-37.81)	1.51 (1.27 to 1.75)	<0.001
Republic of Moldova	111.21 (94.01-131.46)	62.38 (49.96-76.38)	-2.26 (-3.02 to -1.51)	<0.001	2.27 (1.92-2.69)	1.28 (1.02-1.57)	-2.25 (-3.02 to -1.48)	<0.001	5.31 (4.38-6.44)	3.24 (2.55-4.05)	-1.97 (-2.71 to -1.23)	<0.001	28.29 (23.18-34.61)	18.75 (14.71-23.51)	-1.67 (-2.43 to -0.9)	<0.001
Romania	137.56 (112.75-162.7)	90.56 (68.76-114.58)	-1.4 (-2.02 to -0.77)	<0.001	2.71 (2.22-3.19)	1.81 (1.37-2.27)	-1.21 (-1.46 to -0.96)	<0.001	7.16 (5.76-8.75)	5.3 (3.92-6.88)	-0.98 (-1.59 to -0.37)	0.002	40.91 (32.72-50.29)	33.23 (24.4-43.24)	-0.76 (-1.42 to -0.1)	0.025
Russian Federation	145.23 (137.64-152.36)	104.28 (91.23-117.75)	-1.11 (-1.94 to -0.27)	0.009	2.9 (2.75-3.04)	2.08 (1.82-2.35)	-1.12 (-1.96 to -0.27)	0.01	8.27 (7.83-8.68)	6.42 (5.63-7.23)	-0.88 (-1.68 to -0.07)	0.034	49.65 (47.02-52.17)	40.78 (35.74-45.91)	-0.67 (-1.43 to 0.1)	0.088
Rwanda	81.82 (40.44-149.83)	97.41 (49.43-165.42)	0.57 (0.32 to 0.82)	<0.001	1.59 (0.79-2.92)	1.88 (0.97-3.17)	0.55 (0.31 to 0.78)	<0.001	3.93 (1.94-7.17)	5.38 (2.69-9.29)	1.03 (0.79 to 1.27)	<0.001	18.85 (9.23-34.46)	29.18 (14.32-50.8)	1.4 (1.14 to 1.66)	<0.001
Saint Kitts and Nevis	122.57 (76.93-176.42)	76.51 (53.97-103.5)	-1.7 (-2.21 to -1.19)	<0.001	2.38 (1.51-3.4)	1.5 (1.06-2.03)	-1.65 (-2.16 to -1.14)	<0.001	6.5 (3.93-9.64)	4.65 (3.2-6.41)	-1.27 (-1.79 to -0.74)	<0.001	34.57 (20.67-51.61)	27.58 (18.97-38.18)	-0.93 (-1.47 to -0.39)	0.001
Saint Lucia	124.26 (94.04-160.4)	131.04 (98.01-168.03)	0.33 (-0.44 to 1.11)	0.399	2.44 (1.85-3.16)	2.57 (1.93-3.3)	0.23 (-0.24 to 0.71)	0.335	6.74 (5.03-8.85)	8 (5.87-10.51)	0.67 (-0.05 to 1.4)	0.068	36.65 (27.31-48.39)	47.49 (34.78-62.59)	0.92 (0.23 to 1.62)	0.009
Saint Vincent and the Grenadines	120.23 (95.17-152.2)	145.53 (111.42-188.33)	0.48 (-0.27 to 1.24)	0.211	2.33 (1.84-2.94)	2.84 (2.19-3.66)	0.51 (-0.21 to 1.23)	0.164	6.66 (5.15-8.58)	8.72 (6.48-11.59)	0.72 (-0.06 to 1.5)	0.071	36.89 (28.37-47.91)	50.62 (37.32-67.9)	0.89 (0.12 to 1.67)	0.023
Samoa	42.54 (24.38-67.35)	58.77 (31.22-97.79)	1.08 (0.95 to 1.22)	<0.001	0.84 (0.49-1.32)	1.16 (0.62-1.92)	1.05 (0.93 to 1.18)	<0.001	3.09 (1.72-5.07)	4.9 (2.6-8.36)	1.53 (1.34 to 1.72)	<0.001	17.15 (9.45-28.24)	29.57 (15.64-50.95)	1.78 (1.61 to 1.95)	<0.001
San Marino	45.56 (28.61-70.54)	28.57 (14.02-49.5)	-1.66 (-2.07 to -1.26)	<0.001	0.9 (0.57-1.39)	0.56 (0.27-0.96)	-1.69 (-2.07 to -1.31)	<0.001	3.2 (1.97-5.01)	2.19 (1.06-3.85)	-1.31 (-1.57 to -1.05)	<0.001	21.04 (12.89-33.06)	14.99 (7.26-26.5)	-1.18 (-1.45 to -0.9)	<0.001
Sao Tome and Principe	33.6 (18.84-54.71)	59.72 (27.18-112.01)	1.71 (0.64 to 2.8)	0.002	0.66 (0.38-1.06)	1.14 (0.53-2.11)	1.64 (0.72 to 2.56)	<0.001	1.71 (0.94-2.83)	3.54 (1.55-6.84)	2.18 (0.85 to 3.53)	0.001	8.79 (4.66-14.87)	20.64 (8.8-40.27)	2.58 (1.09 to 4.08)	0.001
Saudi Arabia	32.32 (17.94-56.17)	47.4 (25.68-78.79)	1.23 (1.1 to 1.35)	<0.001	0.64 (0.36-1.12)	0.94 (0.51-1.56)	1.22 (1.12 to 1.32)	<0.001	1.71 (0.96-2.91)	3.04 (1.64-5.18)	1.85 (1.74 to 1.97)	<0.001	9.31 (5.18-15.94)	18.61 (10.04-31.82)	2.24 (2.14 to 2.35)	<0.001
Senegal	19.6 (11.18-30.94)	32.43 (16.14-54.4)	1.66 (1.5 to 1.82)	<0.001	0.38 (0.22-0.6)	0.62 (0.31-1.05)	1.63 (1.47 to 1.78)	<0.001	0.99 (0.56-1.59)	1.81 (0.89-3.09)	1.96 (1.8 to 2.13)	<0.001	5.06 (2.82-8.19)	10.1 (4.93-17.33)	2.21 (2.05 to 2.38)	<0.001
Serbia	108.46 (71.46-158.95)	89.65 (57.15-129.94)	-0.64 (-0.98 to -0.29)	<0.001	2.19 (1.45-3.19)	1.82 (1.17-2.62)	-0.59 (-0.95 to -0.23)	0.002	5.53 (3.56-8.26)	5.03 (3.13-7.51)	-0.32 (-0.72 to 0.09)	0.127	30.78 (19.61-46.48)	30.57 (18.88-45.7)	-0.06 (-0.49 to 0.38)	0.799
Seychelles	137.89 (87.81-203.02)	168.27 (105.47-256.29)	1.14 (0.97 to 1.32)	<0.001	2.61 (1.67-3.82)	3.12 (1.97-4.74)	1.13 (0.95 to 1.32)	<0.001	11.24 (7.03-16.97)	16.57 (10.16-25.85)	1.64 (1.45 to 1.83)	<0.001	67.45 (42.12-102.34)	108.77 (66.49-170.12)	1.82 (1.52 to 2.12)	<0.001
Sierra Leone	15.55 (7.29-26.17)	27.16 (14.5-45.31)	1.79 (1.58 to 2.01)	<0.001	0.31 (0.14-0.51)	0.53 (0.28-0.87)	1.74 (1.53 to 1.94)	<0.001	0.77 (0.36-1.32)	1.48 (0.78-2.53)	2.12 (1.9 to 2.35)	<0.001	3.8 (1.8-6.56)	7.98 (4.19-13.68)	2.39 (2.15 to 2.62)	<0.001
Singapore	94.71 (75.05-117.18)	55.51 (43.27-69.98)	-1.55 (-2.47 to -0.63)	0.001	1.87 (1.48-2.3)	1.08 (0.84-1.36)	-1.58 (-2.48 to -0.67)	0.001	4.92 (3.8-6.25)	4.02 (3.02-5.25)	-0.52 (-1.55 to 0.53)	0.33	27.99 (21.47-35.68)	26.92 (20.2-35.28)	-0.1 (-0.99 to 0.81)	0.832
Slovakia	129.65 (90.85-174.17)	90.72 (55.94-134.88)	-0.98 (-1.12 to -0.85)	<0.001	2.64 (1.86-3.52)	1.81 (1.12-2.69)	-1.03 (-1.18 to -0.89)	<0.001	6.65 (4.61-9.19)	5.42 (3.3-8.29)	-0.69 (-1.02 to -0.36)	<0.001	38.33 (26.34-53.49)	34.51 (20.86-53.02)	-0.42 (-0.78 to -0.05)	0.026
Slovenia	103.86 (82.13-126.92)	56.69 (41.48-75.94)	-2.06 (-2.84 to -1.28)	<0.001	2.11 (1.67-2.57)	1.12 (0.82-1.5)	-2.13 (-2.93 to -1.33)	<0.001	5.68 (4.37-7.14)	3.49 (2.47-4.74)	-1.71 (-2.37 to -1.05)	<0.001	32.69 (25.07-41.27)	22.2 (15.7-30.27)	-1.37 (-2.02 to -0.72)	<0.001
Solomon Islands	20.52 (5.88-39.67)	47.56 (23.01-86.63)	2.79 (2.44 to 3.14)	<0.001	0.41 (0.12-0.79)	0.94 (0.46-1.71)	2.74 (2.58 to 2.9)	<0.001	1.36 (0.39-2.74)	3.57 (1.7-6.46)	3.19 (2.99 to 3.4)	<0.001	7.07 (2-14.28)	20.31 (9.58-36.66)	3.5 (3.32 to 3.67)	<0.001
Somalia	47.41 (22.4-95.58)	54.38 (28.08-99.46)	0.47 (0.4 to 0.54)	<0.001	0.94 (0.44-1.9)	1.07 (0.55-1.97)	0.45 (0.39 to 0.51)	<0.001	2.23 (1.04-4.37)	2.68 (1.37-4.91)	0.62 (0.55 to 0.7)	<0.001	10.39 (4.84-20.46)	13.12 (6.73-24.02)	0.75 (0.63 to 0.88)	<0.001
South Africa	60.49 (45.64-87.74)	67.79 (51.15-86.41)	0.38 (-0.05 to 0.82)	0.081	1.16 (0.88-1.67)	1.33 (1.01-1.69)	0.47 (0.05 to 0.89)	0.028	3.29 (2.46-4.8)	3.87 (2.89-4.99)	0.52 (0.05 to 1)	0.03	17.7 (13.14-26)	21.07 (15.59-27.33)	0.58 (0.09 to 1.07)	0.019
South Sudan	51.97 (26.67-92.62)	63.08 (33.52-107.01)	0.67 (0.37 to 0.97)	<0.001	1.02 (0.53-1.81)	1.24 (0.66-2.08)	0.65 (0.37 to 0.93)	<0.001	2.54 (1.29-4.54)	3.34 (1.74-5.78)	0.95 (0.62 to 1.27)	<0.001	12.43 (6.21-22.28)	17.37 (8.97-30.2)	1.15 (0.8 to 1.49)	<0.001
Spain	84.08 (67.21-100.99)	47.56 (36.95-59.5)	-1.96 (-2.24 to -1.69)	<0.001	1.63 (1.31-1.95)	0.94 (0.73-1.18)	-1.89 (-2.17 to -1.62)	<0.001	6.91 (5.34-8.62)	4.03 (3.04-5.22)	-1.64 (-1.97 to -1.3)	<0.001	47.19 (36.4-58.91)	28.29 (21.27-36.7)	-1.76 (-2.03 to -1.48)	<0.001
Sri Lanka	52.25 (33.35-78.67)	56.15 (28.69-95.4)	0.33 (0.02 to 0.65)	0.035	0.99 (0.64-1.48)	1.05 (0.54-1.79)	0.33 (0.04 to 0.62)	0.025	4.3 (2.61-6.82)	5.75 (2.92-9.59)	1.06 (0.89 to 1.24)	<0.001	25.85 (15.46-41.19)	38.46 (19.56-64.71)	1.42 (1.25 to 1.6)	<0.001
Sudan	23.34 (7.35-51.26)	35.89 (17.33-66.09)	1.38 (1.3 to 1.47)	<0.001	0.46 (0.15-1.01)	0.69 (0.34-1.27)	1.33 (1.2 to 1.46)	<0.001	1.18 (0.37-2.66)	2.12 (0.97-3.9)	1.91 (1.79 to 2.03)	<0.001	5.92 (1.85-13.4)	12.2 (5.48-22.43)	2.34 (2.23 to 2.46)	<0.001
Suriname	104.82 (64.87-160.95)	117.92 (71.53-186.63)	0.43 (-0.25 to 1.11)	0.219	2.04 (1.28-3.12)	2.27 (1.38-3.56)	0.38 (-0.33 to 1.09)	0.292	5.56 (3.35-8.63)	6.94 (4.12-11.04)	0.84 (0.45 to 1.24)	<0.001	29.65 (17.51-46.4)	39.86 (23.52-63.9)	1.1 (0.73 to 1.46)	<0.001
Sweden	110.49 (93.27-130.29)	44.95 (34.94-56.64)	-2.97 (-4.09 to -1.82)	<0.001	2.22 (1.88-2.61)	0.88 (0.69-1.1)	-3.04 (-4.27 to -1.8)	<0.001	7.59 (6.27-9.12)	3.5 (2.64-4.51)	-2.56 (-3.59 to -1.52)	<0.001	48.94 (40.38-59.12)	23.84 (18-30.76)	-2.39 (-3.38 to -1.39)	<0.001
Switzerland	65.6 (52.89-79.66)	29.14 (22.15-37.71)	-2.58 (-2.91 to -2.25)	<0.001	1.27 (1.03-1.55)	0.57 (0.43-0.73)	-2.55 (-2.92 to -2.18)	<0.001	4.95 (3.86-6.29)	2.35 (1.73-3.12)	-2.37 (-2.66 to -2.09)	<0.001	33.14 (25.85-42.26)	16.29 (11.98-21.67)	-2.25 (-2.52 to -1.98)	<0.001
Syrian Arab Republic	30.31 (18.02-48.99)	34.33 (20.66-53.8)	0.41 (0.18 to 0.64)	<0.001	0.59 (0.35-0.96)	0.66 (0.4-1.04)	0.36 (0.12 to 0.6)	0.004	1.66 (0.97-2.72)	2.25 (1.34-3.56)	0.95 (0.71 to 1.2)	<0.001	9.14 (5.34-15.07)	13.99 (8.28-22.12)	1.36 (1.12 to 1.61)	<0.001
Taiwan (Province of China)	54.77 (43.15-66.55)	71.97 (55.54-92.47)	0.96 (0.24 to 1.68)	0.009	1.04 (0.82-1.26)	1.37 (1.06-1.76)	0.98 (0.23 to 1.73)	0.011	5.12 (3.94-6.47)	8.38 (6.19-11.09)	1.69 (0.8 to 2.58)	<0.001	33.22 (25.48-42.22)	58.74 (43.28-77.74)	1.95 (1.06 to 2.85)	<0.001
Tajikistan	33.36 (19.07-61)	36.48 (21.24-56.5)	0.32 (0.07 to 0.56)	0.011	0.66 (0.38-1.2)	0.71 (0.41-1.09)	0.25 (0.04 to 0.47)	0.022	1.63 (0.92-3.05)	1.89 (1.07-2.96)	0.48 (0.22 to 0.74)	<0.001	8.73 (4.88-16.47)	10.63 (6.01-16.79)	0.64 (0.36 to 0.92)	<0.001
Thailand	65.57 (41.64-98.57)	101.55 (51.32-157.81)	1.5 (1.34 to 1.66)	<0.001	1.27 (0.82-1.9)	1.9 (0.97-2.93)	1.38 (1.23 to 1.52)	<0.001	5.26 (3.3-8.06)	10.57 (5.21-16.68)	2.31 (2.2 to 2.41)	<0.001	31.02 (19.26-47.85)	70.95 (34.81-112.33)	2.73 (2.63 to 2.84)	<0.001
Timor-Leste	36.32 (16.74-72.14)	75.29 (39.74-126.04)	2.46 (1.87 to 3.05)	<0.001	0.71 (0.33-1.39)	1.44 (0.77-2.4)	2.39 (1.87 to 2.91)	<0.001	2.5 (1.13-5.25)	6.27 (3.28-10.9)	3.09 (2.36 to 3.84)	<0.001	13.18 (5.84-27.98)	37.39 (19.45-65.56)	3.47 (2.67 to 4.27)	<0.001
Togo	21.37 (12.43-33.6)	32.63 (16.32-56.43)	1.37 (1.13 to 1.6)	<0.001	0.42 (0.24-0.65)	0.63 (0.31-1.09)	1.34 (1.11 to 1.57)	<0.001	1.08 (0.61-1.76)	1.81 (0.89-3.12)	1.66 (1.41 to 1.91)	<0.001	5.52 (3.07-9)	9.93 (4.88-17.19)	1.91 (1.66 to 2.16)	<0.001
Tokelau	38.5 (21.05-66.37)	71.21 (36.09-121.02)	2.18 (2.01 to 2.36)	<0.001	0.76 (0.41-1.3)	1.32 (0.67-2.25)	1.95 (1.73 to 2.17)	<0.001	2.79 (1.49-4.85)	6.75 (3.38-11.54)	3.12 (2.9 to 3.35)	<0.001	15.27 (8.13-26.9)	42.95 (21.4-73.37)	3.62 (3.37 to 3.87)	<0.001
Tonga	24.68 (11.53-39.87)	37.86 (17.69-67.2)	1.42 (1.37 to 1.46)	<0.001	0.49 (0.23-0.78)	0.74 (0.35-1.31)	1.37 (1.33 to 1.42)	<0.001	1.85 (0.88-3.07)	3.24 (1.5-5.78)	1.83 (1.78 to 1.88)	<0.001	10.37 (4.92-17.32)	19.75 (9.12-35.42)	2.1 (2.02 to 2.18)	<0.001
Trinidad and Tobago	133.37 (107.47-164.82)	143.79 (98.37-195.15)	0.4 (0.13 to 0.68)	0.004	2.61 (2.1-3.24)	2.82 (1.92-3.82)	0.41 (0.14 to 0.69)	0.003	7.31 (5.74-9.23)	8.76 (5.93-12.3)	0.65 (-0.01 to 1.32)	0.052	40.11 (31.55-50.58)	51.79 (35.14-72.45)	0.89 (0.22 to 1.57)	0.009
Tunisia	36.66 (22.62-57.19)	47.76 (26.81-77.71)	0.84 (0.78 to 0.89)	<0.001	0.73 (0.45-1.13)	0.94 (0.53-1.52)	0.79 (0.75 to 0.84)	<0.001	2.05 (1.24-3.24)	3.11 (1.7-5.15)	1.36 (1.26 to 1.46)	<0.001	11.53 (6.95-18.23)	19.46 (10.59-32.32)	1.7 (1.59 to 1.81)	<0.001
Turkey	83.9 (47.3-154.97)	68.8 (42.09-99.63)	-0.63 (-0.86 to -0.4)	<0.001	1.65 (0.94-3.02)	1.34 (0.82-1.93)	-0.62 (-0.76 to -0.48)	<0.001	4.51 (2.47-8.37)	4.58 (2.76-6.85)	0.07 (-0.12 to 0.26)	0.467	24.47 (13.3-45.77)	29.15 (17.54-43.81)	0.59 (0.4 to 0.78)	<0.001
Turkmenistan	46.23 (38.93-53.91)	101.01 (72.6-141.13)	3.09 (-0.26 to 6.55)	0.071	0.9 (0.76-1.06)	1.95 (1.4-2.74)	3.02 (-0.37 to 6.52)	0.081	2.29 (1.88-2.75)	5.48 (3.85-7.72)	3.39 (0.14 to 6.74)	0.041	12.52 (10.28-15.08)	31.9 (22.39-44.94)	3.64 (0.42 to 6.96)	0.026
Tuvalu	30.76 (16.57-59.32)	53.4 (26.27-92.19)	1.82 (1.74 to 1.9)	<0.001	0.61 (0.33-1.18)	1.05 (0.52-1.8)	1.76 (1.68 to 1.84)	<0.001	2.08 (1.1-4.05)	4.31 (2.13-7.67)	2.38 (2.29 to 2.47)	<0.001	10.82 (5.72-21.12)	25.4 (12.51-45.49)	2.81 (2.71 to 2.92)	<0.001
Uganda	54.78 (30.61-88.84)	101.27 (52.37-166.61)	1.99 (1.77 to 2.2)	<0.001	1.08 (0.6-1.74)	1.94 (1.01-3.17)	1.91 (1.7 to 2.12)	<0.001	2.71 (1.49-4.46)	5.63 (2.85-9.57)	2.35 (2.14 to 2.57)	<0.001	13.09 (7.16-21.78)	30.58 (15.27-52.43)	2.74 (2.52 to 2.97)	<0.001
Ukraine	111.32 (80-153.6)	112.23 (60.15-181.14)	0.07 (-0.48 to 0.63)	0.797	2.22 (1.6-3.05)	2.24 (1.21-3.63)	0.1 (-0.46 to 0.66)	0.728	5.96 (4.15-8.34)	6.2 (3.29-10.25)	0.15 (-0.26 to 0.57)	0.479	35.1 (24.43-49.39)	37.67 (20.11-62.06)	0.26 (-0.14 to 0.67)	0.207
United Arab Emirates	107.02 (54.95-200.81)	103.53 (60.87-166.91)	0.09 (-0.12 to 0.29)	0.409	2.08 (1.06-3.93)	1.96 (1.15-3.17)	-0.05 (-0.22 to 0.12)	0.589	6.01 (3.04-11.24)	6.88 (3.93-11.31)	0.4 (-0.02 to 0.83)	0.061	33.63 (17.04-62.63)	42.76 (24.49-70.84)	0.77 (0.34 to 1.21)	<0.001
United Kingdom	125.64 (121.84-129.6)	61.82 (59.19-64.79)	-2.15 (-2.41 to -1.9)	<0.001	2.53 (2.46-2.6)	1.21 (1.16-1.26)	-2.27 (-2.53 to -2)	<0.001	8.61 (8.22-9.04)	5.49 (5.17-5.83)	-1.47 (-1.81 to -1.14)	<0.001	54.91 (52.19-57.77)	38.39 (36.1-40.82)	-1.21 (-1.57 to -0.84)	<0.001
United Republic of Tanzania	64.65 (36.26-105.86)	85.75 (46.78-140.66)	0.92 (0.86 to 0.98)	<0.001	1.26 (0.71-2.06)	1.66 (0.92-2.71)	0.9 (0.83 to 0.96)	<0.001	3.25 (1.81-5.43)	4.73 (2.5-7.97)	1.21 (1.15 to 1.27)	<0.001	16.41 (9.03-27.44)	25.71 (13.39-43.37)	1.46 (1.38 to 1.55)	<0.001
United States of America	94.44 (90.99-97.99)	54.96 (51.87-58.34)	0.57 (-0.06 to 1.21)	0.077	1.88 (1.82-1.95)	1.08 (1.02-1.14)	0.42 (-0.21 to 1.05)	0.195	6.58 (6.31-6.86)	4.21 (3.95-4.49)	1.06 (0.45 to 1.68)	0.001	42.71 (40.92-44.5)	28.24 (26.51-30.14)	1.35 (0.71 to 2)	<0.001
United States Virgin Islands	107.12 (63.64-177.01)	123.88 (67.69-204.02)	-1.72 (-1.98 to -1.46)	<0.001	2.09 (1.25-3.43)	2.35 (1.29-3.85)	-1.78 (-2.03 to -1.54)	<0.001	6.14 (3.6-10.31)	8.1 (4.29-13.72)	-1.39 (-1.73 to -1.05)	<0.001	35.14 (20.32-59.62)	50.34 (26.4-85.54)	-1.27 (-1.62 to -0.92)	<0.001
Uruguay	99.6 (74.68-128.98)	90.52 (69.83-115.74)	-0.4 (-0.53 to -0.27)	<0.001	1.96 (1.48-2.52)	1.77 (1.37-2.25)	-0.42 (-0.55 to -0.28)	<0.001	5.66 (4.17-7.44)	5.9 (4.42-7.76)	0.01 (-0.12 to 0.14)	0.845	32.64 (23.93-43.2)	36.9 (27.69-48.56)	0.36 (-0.41 to 1.14)	0.362
Uzbekistan	40.79 (28.87-55.29)	60.91 (45.7-79.95)	1.31 (0.49 to 2.13)	0.002	0.8 (0.57-1.09)	1.18 (0.89-1.55)	1.24 (0.58 to 1.9)	<0.001	2.05 (1.43-2.81)	3.28 (2.39-4.39)	1.4 (0.44 to 2.36)	0.004	11.37 (7.88-15.66)	19.19 (13.87-25.79)	1.73 (1.21 to 2.25)	<0.001
Vanuatu	17.2 (6.36-38.23)	32.56 (14.57-65.38)	2.04 (1.77 to 2.31)	<0.001	0.34 (0.13-0.76)	0.64 (0.29-1.28)	2 (1.74 to 2.27)	<0.001	1.19 (0.44-2.62)	2.5 (1.1-5.13)	2.38 (2.09 to 2.67)	<0.001	6.27 (2.32-13.91)	14.14 (6.21-29.08)	2.6 (2.3 to 2.9)	<0.001
Venezuela (Bolivarian Republic of)	29.89 (25.5-34.95)	94.5 (63.48-133.57)	3.75 (2.75 to 4.77)	<0.001	0.56 (0.48-0.65)	1.82 (1.23-2.57)	3.86 (2.8 to 4.93)	<0.001	1.72 (1.42-2.07)	5.91 (3.86-8.52)	4.12 (3.06 to 5.18)	<0.001	9.89 (8.09-11.94)	35.87 (23.29-51.79)	4.38 (3.23 to 5.54)	<0.001
Viet Nam	25.51 (14.78-39.69)	35.84 (19.9-60.07)	1.11 (1.05 to 1.16)	<0.001	0.5 (0.29-0.78)	0.7 (0.39-1.17)	1.09 (1.03 to 1.16)	<0.001	1.91 (1.08-3.05)	3.3 (1.79-5.65)	1.8 (1.69 to 1.91)	<0.001	10.94 (6.15-17.55)	21.39 (11.56-36.85)	2.22 (2.07 to 2.37)	<0.001
Yemen	14.86 (2.42-34.53)	27.3 (12.19-51.5)	2.04 (1.56 to 2.51)	<0.001	0.3 (0.05-0.7)	0.55 (0.25-1.03)	1.96 (1.51 to 2.4)	<0.001	0.72 (0.12-1.69)	1.49 (0.66-2.89)	2.45 (1.83 to 3.06)	<0.001	3.46 (0.57-8.23)	8.09 (3.54-15.77)	2.85 (2.21 to 3.51)	<0.001
Zambia	74.4 (39.56-122.23)	97.43 (48.99-170.39)	0.86 (0.78 to 0.94)	<0.001	1.45 (0.77-2.37)	1.88 (0.96-3.28)	0.84 (0.77 to 0.92)	<0.001	3.67 (1.91-6.13)	5.34 (2.66-9.36)	1.22 (1.12 to 1.32)	<0.001	18 (9.31-30.24)	28.83 (14.14-50.61)	1.54 (1.41 to 1.66)	<0.001
Zimbabwe	52.54 (31.96-79.03)	113.12 (59.84-189.55)	2.45 (1.72 to 3.19)	<0.001	1.04 (0.63-1.55)	2.21 (1.17-3.71)	2.42 (1.7 to 3.15)	<0.001	2.7 (1.64-4.14)	5.98 (3.22-10.06)	2.52 (1.69 to 3.35)	<0.001	13.8 (8.32-21.26)	30.97 (16.72-52.3)	2.58 (1.74 to 3.42)	<0.001
Abbreviations: ASDR age-standardized DALYs rate; ASMR age-standardized mortality rate；ASIR age-standardized incidence rate；ASPR age-standardized prevalence rate; CI confidence interval；AAPC, average annual percentage change.
