# Supplementary material for: Rising global burden of common gynecological diseases in women of childbearing age from 1990 to 2021: an update from the Global Burden of Disease Study 2021
Source: Reprod Health. 2025 Apr 21;22:57. doi: 10.1186/s12978-025-02013-1 (PMC12010537; doi:10.1186/s12978-025-02013-1)
Supplement: Supplementary file 15 — Additional file 15. [file 12978_2025_2013_MOESM15_ESM.xlsx]

## Sheet: Sheet1
Table S13. Burden of benign and in situ cervical and uterine neoplasms among women of childbearing age in 2021 and their average percentage changes from 1990 to 2021 at the global, regional and national levels.
Characteristics	ASIR (per 100,000 population)				ASPR (per 100,000 population)
	1990	2021	AAPC (95% CI)	P-value	1990	2021	AAPC (95% CI)	P-value
Global	22.25 (13.25-34.3)	24.81 (15.89-36.82)	0.34 (0.11 to 0.57)	0.004	64.35 (38.89-98.15)	68.54 (46.19-95.78)	0.15 (-0.12 to 0.42)	0.272
Age group (years)
15-19	3.97 (2.19-6.61)	2.89 (1.57-4.78)	-1.01 (-1.65 to -0.38)	0.002	52.18 (30.66-78.4)	4.97 (2.64-7.96)	-0.91 (-1.84 to 0.02)	0.056
20-24	11.45 (7.37-16.24)	12.63 (8.51-17.74)	0.3 (-0.24 to 0.85)	0.277	93.28 (54.3-146.43)	18.72 (12.43-26.25)	-0.24 (-0.74 to 0.26)	0.341
25-29	26.32 (15.27-42.13)	32 (19.96-49.54)	0.6 (0.29 to 0.91)	<0.001	107.47 (69.99-155.5)	58.36 (39.11-80.76)	0.34 (0.12 to 0.55)	0.002
30-34	35.56 (22.5-54.31)	40.34 (28.02-59)	0.36 (-0.01 to 0.73)	0.055	110.48 (64.54-169.38)	95.51 (62.02-135.91)	0.06 (-0.16 to 0.28)	0.587
35-39	33.93 (20.43-50.78)	38.11 (24.4-54.3)	0.33 (-0.08 to 0.74)	0.11	89.12 (55.03-140.1)	112.35 (81.02-149.16)	0.11 (-0.15 to 0.37)	0.423
40-44	29.56 (15.58-47.56)	31.7 (18.31-48.88)	0.19 (-0.19 to 0.57)	0.323	6.68 (3.44-11.09)	118.81 (76.43-168.21)	0.21 (-0.11 to 0.52)	0.193
45-49	19.09 (11.63-28.93)	20.32 (12.86-29.96)	0.18 (-0.07 to 0.44)	0.154	18.74 (11.28-28.61)	102.47 (71.31-146.69)	0.41 (0.26 to 0.55)	<0.001
Socio-demographic index
High SDI	69.86 (42.39-106.75)	122.43 (80.83-177.65)	1.8 (1.44 to 2.16)	<0.001	181.38 (112.92-273.63)	292.52 (204.1-399.31)	1.47 (0.81 to 2.12)	<0.001
High-middle SDI	18.13 (10.51-28.43)	15.71 (9.47-24.22)	-0.46 (-0.54 to -0.38)	<0.001	59.05 (34.21-91.69)	51.07 (32.12-74.55)	-0.46 (-0.52 to -0.41)	<0.001
Middle SDI	10.32 (5.7-16.47)	9.85 (5.72-15.44)	-0.15 (-0.16 to -0.15)	<0.001	32.1 (18.21-51.43)	32.05 (20-47.62)	-0.01 (-0.02 to 0.01)	0.228
Low-middle SDI	9.31 (5.28-14.61)	10.15 (5.71-16.18)	0.28 (0.25 to 0.3)	<0.001	29.48 (17.79-44.4)	33.69 (20.16-51.23)	0.43 (0.37 to 0.49)	<0.001
Low SDI	5.67 (3.14-9.1)	6.15 (3.45-9.91)	0.28 (0.24 to 0.31)	<0.001	14.86 (8.56-22.96)	17.72 (10.33-27.27)	0.58 (0.53 to 0.63)	<0.001
Region
Andean Latin America	11.87 (6.97-18.41)	12.85 (8.21-19.11)	0.26 (0.2 to 0.32)	<0.001	43.47 (26.98-64.37)	49.59 (34.6-69.36)	0.44 (0.34 to 0.54)	<0.001
Australasia	13.37 (7.54-21.28)	12.77 (7.29-20.21)	-0.15 (-0.18 to -0.11)	<0.001	23.53 (13.57-36.85)	22.34 (13.05-34.63)	-0.17 (-0.19 to -0.15)	<0.001
Caribbean	10.09 (5.62-16.11)	10.09 (5.62-16.11)	0 (0 to 0)	0.014	33.18 (19.26-52.32)	33.18 (19.26-52.32)	0 (0 to 0)	<0.001
Central Asia	12.87 (7.36-20.14)	13.11 (7.58-20.45)	0.06 (0.05 to 0.07)	<0.001	35.93 (21.24-56.23)	37.39 (22.88-57.08)	0.13 (0.11 to 0.15)	<0.001
Central Europe	51 (30.63-77.91)	85.52 (56.56-124.13)	1.67 (1.55 to 1.78)	<0.001	205.12 (128.55-296.95)	263.17 (187.12-352.13)	0.74 (0.4 to 1.08)	<0.001
Central Latin America	11.73 (6.71-18.45)	12.21 (7.34-18.74)	0.12 (0.09 to 0.16)	<0.001	38.89 (22.77-60.96)	42.1 (26.37-62.4)	0.26 (0.21 to 0.31)	<0.001
Central Sub-Saharan Africa	3.71 (1.93-6.2)	3.71 (1.93-6.2)	0 (0 to 0)	<0.001	7.38 (3.9-12.16)	7.38 (3.9-12.16)	0 (0 to 0)	<0.001
East Asia	15.09 (8.21-24.27)	13.69 (8.24-20.82)	-0.32 (-0.36 to -0.28)	<0.001	57.91 (33.28-91.8)	60.16 (41.19-82.94)	0.13 (0.09 to 0.16)	<0.001
Eastern Europe	36.18 (21.4-56.23)	36.18 (21.4-56.25)	0 (0 to 0)	0.985	127.58 (75.74-193.24)	127.29 (75.54-192.86)	-0.01 (-0.02 to 0)	0.004
Eastern Sub-Saharan Africa	2 (0.98-3.43)	2 (0.98-3.43)	0 (-0.03 to 0.02)	0.66	3.58 (1.82-6.11)	3.58 (1.82-6.11)	-0.01 (-0.02 to 0)	0.207
High-income Asia Pacific	111.57 (67.89-170.05)	130.93 (82.19-195.28)	0.52 (0.47 to 0.58)	<0.001	266.2 (157.65-417.13)	307.64 (192.65-458.82)	0.47 (0.43 to 0.5)	<0.001
High-income North America	119.04 (71.94-183.16)	264.11 (174.49-379.91)	2.56 (1.82 to 3.3)	<0.001	263.01 (157.51-405.85)	552.6 (379.68-764.56)	2.35 (1.36 to 3.35)	<0.001
North Africa and Middle East	4.39 (2.36-7.18)	4.22 (2.25-6.92)	-0.13 (-0.2 to -0.07)	<0.001	10.38 (5.83-16.54)	9.76 (5.48-15.61)	-0.22 (-0.38 to -0.05)	0.01
Oceania	8.64 (4.77-14.12)	8.64 (4.77-14.12)	0 (0 to 0)	0.001	26.64 (15.34-41.48)	26.64 (15.34-41.48)	0 (0 to 0)	<0.001
South Asia	10.89 (6.04-17.17)	13.43 (7.48-21.42)	0.68 (0.68 to 0.69)	<0.001	31.57 (18.24-49.2)	43.76 (25.78-67.8)	1.07 (1.06 to 1.08)	<0.001
Southeast Asia	2.88 (1.41-5.03)	2.83 (1.47-4.81)	-0.06 (-0.07 to -0.04)	<0.001	5.5 (2.78-9.53)	5.77 (3.11-9.5)	0.15 (0.13 to 0.16)	<0.001
Southern Latin America	19.75 (11.66-30.5)	22.19 (14.38-32.23)	0.39 (0.28 to 0.5)	<0.001	39.51 (23.83-60.37)	49.44 (35.34-66.71)	0.77 (0.64 to 0.89)	<0.001
Southern Sub-Saharan Africa	17.7 (9.91-28.4)	17.7 (9.91-28.4)	0 (-0.01 to 0)	0.656	68.49 (40.02-104.95)	68.49 (40.03-104.99)	0 (-0.01 to 0)	0.311
Tropical Latin America	10.95 (6.67-16.73)	12.4 (7.42-19.45)	0.41 (0.31 to 0.51)	<0.001	35.88 (24.1-50.3)	49.02 (31.64-70.07)	1.04 (0.82 to 1.25)	<0.001
Western Europe	5.38 (3.05-8.65)	5.98 (3.63-9.35)	0.31 (0.04 to 0.58)	0.023	13.97 (8.52-20.94)	15.63 (10.26-22.25)	0.3 (-0.11 to 0.72)	0.151
Western Sub-Saharan Africa	3.86 (2.03-6.41)	3.87 (2.03-6.43)	0.01 (0 to 0.01)	<0.001	7.49 (4.01-12.16)	7.49 (4.02-12.18)	0 (0 to 0)	<0.001
Nation
Afghanistan	3.77 (1.96-6.31)	3.77 (1.96-6.31)	0 (0 to 0)	<0.001	8.13 (4.41-13.39)	8.13 (4.41-13.39)	0 (0 to 0)	1
Albania	38.95 (23.28-60.61)	38.95 (23.28-60.61)	0 (0 to 0)	0.019	124.15 (75.26-187.64)	124.15 (75.26-187.64)	0 (0 to 0)	<0.001
Algeria	3.77 (1.96-6.31)	3.77 (1.96-6.31)	0 (0 to 0)	0.04	8.13 (4.41-13.39)	8.13 (4.41-13.39)	0 (0 to 0)	<0.001
American Samoa	8.64 (4.77-14.12)	8.64 (4.77-14.12)	0 (0 to 0)	<0.001	26.64 (15.34-41.48)	26.64 (15.34-41.48)	0 (0 to 0)	<0.001
Andorra	3.42 (1.8-5.76)	3.42 (1.8-5.76)	0 (0 to 0)	<0.001	6.21 (3.32-10.17)	6.21 (3.32-10.17)	0 (0 to 0)	0.002
Angola	3.71 (1.93-6.2)	3.71 (1.93-6.2)	0 (0 to 0)	<0.001	7.38 (3.9-12.16)	7.38 (3.9-12.16)	0 (0 to 0)	<0.001
Antigua and Barbuda	10.09 (5.62-16.11)	10.09 (5.62-16.11)	0 (0 to 0)	0.014	33.18 (19.26-52.32)	33.18 (19.26-52.32)	0 (0 to 0)	<0.001
Argentina	12.92 (7.49-20.08)	12.92 (7.49-20.08)	0.02 (-0.01 to 0.05)	0.246	20.9 (12.28-32.37)	20.9 (12.28-32.37)	0.02 (-0.03 to 0.08)	0.331
Armenia	8.77 (4.86-14)	12 (6.75-20.38)	1.02 (1.02 to 1.02)	<0.001	19.84 (11.39-31.58)	32.39 (18.05-60.37)	1.6 (1.6 to 1.6)	<0.001
Australia	13.4 (7.55-21.38)	13.4 (7.55-21.38)	0 (0 to 0)	1	23.55 (13.56-36.91)	23.55 (13.56-36.91)	0 (0 to 0)	0.001
Austria	23.6 (14.53-34.87)	20.79 (12.41-32.04)	-0.4 (-0.65 to -0.15)	0.002	107.16 (74.62-145.37)	88.22 (56.79-125.37)	-0.65 (-0.9 to -0.39)	<0.001
Azerbaijan	12.61 (7.19-19.8)	12.61 (7.19-19.8)	0 (0 to 0)	<0.001	34.24 (20.11-53.91)	34.24 (20.11-53.91)	0 (0 to 0)	<0.001
Bahamas	10.09 (5.62-16.11)	10.09 (5.62-16.11)	0 (0 to 0)	0.014	33.18 (19.26-52.32)	33.18 (19.26-52.32)	0 (0 to 0)	<0.001
Bahrain	3.77 (1.96-6.31)	3.77 (1.96-6.31)	0 (0 to 0)	<0.001	8.13 (4.41-13.39)	8.13 (4.41-13.39)	0 (0 to 0)	<0.001
Bangladesh	10.32 (5.67-16.75)	10.32 (5.67-16.75)	0 (0 to 0)	<0.001	34.22 (19.81-53.7)	34.22 (19.81-53.7)	0 (0 to 0)	1
Barbados	10.09 (5.62-16.11)	10.09 (5.62-16.11)	0 (0 to 0)	0.014	33.18 (19.26-52.32)	33.18 (19.26-52.32)	0 (0 to 0)	<0.001
Belarus	36.02 (21.51-55.56)	36.02 (21.51-55.56)	0 (0 to 0)	<0.001	140.44 (84.8-213.98)	140.44 (84.8-213.98)	0 (0 to 0)	<0.001
Belgium	2.04 (1-3.52)	2.04 (1-3.52)	0.02 (-0.41 to 0.47)	0.914	3.47 (1.74-5.98)	3.47 (1.74-5.98)	0.03 (-0.27 to 0.34)	0.845
Belize	10.09 (5.62-16.11)	10.09 (5.62-16.11)	0 (0 to 0)	0.014	33.18 (19.26-52.32)	33.18 (19.26-52.32)	0 (0 to 0)	1
Benin	3.71 (1.93-6.2)	3.71 (1.93-6.2)	0 (0 to 0)	<0.001	7.38 (3.9-12.16)	7.38 (3.9-12.16)	0 (0 to 0)	<0.001
Bermuda	10.09 (5.62-16.11)	10.09 (5.62-16.11)	0 (0 to 0)	0.014	33.18 (19.26-52.32)	33.18 (19.26-52.32)	0 (0 to 0)	<0.001
Bhutan	10.32 (5.67-16.75)	10.32 (5.67-16.75)	0 (0 to 0)	<0.001	34.22 (19.81-53.7)	34.22 (19.81-53.7)	0 (0 to 0)	2e+30
Bolivia (Plurinational State of)	12.68 (7.2-20.3)	12.68 (7.2-20.3)	0 (0 to 0)	<0.001	47.82 (28.37-73.68)	47.82 (28.37-73.68)	0 (0 to 0)	<0.001
Bosnia and Herzegovina	38.95 (23.28-60.61)	38.95 (23.28-60.61)	0 (0 to 0)	2e+30	124.15 (75.26-187.64)	124.15 (75.26-187.64)	0 (0 to 0)	<0.001
Botswana	16.52 (9.36-26.71)	16.52 (9.36-26.71)	-0.01 (-0.22 to 0.21)	0.957	70.93 (41.86-107.51)	70.93 (41.86-107.51)	0.05 (-0.23 to 0.33)	0.749
Brazil	10.94 (6.68-16.69)	12.43 (7.44-19.47)	0.42 (0.32 to 0.52)	<0.001	35.63 (24-49.94)	49.08 (31.75-70.07)	1.07 (0.85 to 1.29)	<0.001
Brunei Darussalam	125.32 (76.31-189.7)	125.32 (76.31-189.7)	0 (0 to 0)	<0.001	321.09 (192.11-499.76)	321.09 (192.11-499.76)	0 (0 to 0)	<0.001
Bulgaria	38.95 (23.28-60.61)	38.95 (23.28-60.61)	0 (0 to 0)	<0.001	124.15 (75.26-187.64)	124.15 (75.26-187.64)	0 (0 to 0)	0.136
Burkina Faso	3.71 (1.93-6.2)	3.71 (1.93-6.2)	0 (0 to 0)	<0.001	7.38 (3.9-12.16)	7.38 (3.9-12.16)	0 (0 to 0)	<0.001
Burundi	1.92 (0.93-3.38)	1.92 (0.93-3.38)	0 (0 to 0)	<0.001	3.48 (1.74-5.94)	3.48 (1.74-5.94)	0 (0 to 0)	<0.001
Cabo Verde	3.71 (1.93-6.2)	3.71 (1.93-6.2)	0 (0 to 0)	<0.001	7.38 (3.9-12.16)	7.38 (3.9-12.16)	0 (0 to 0)	<0.001
Cambodia	3.03 (1.5-5.16)	3.03 (1.5-5.16)	0 (0 to 0)	<0.001	6 (3.08-10.06)	6 (3.08-10.06)	0 (0 to 0)	0.085
Cameroon	3.71 (1.93-6.2)	3.71 (1.93-6.2)	0 (0 to 0)	<0.001	7.38 (3.9-12.16)	7.38 (3.9-12.16)	0 (0 to 0)	<0.001
Canada	208.48 (126.11-317.68)	208.48 (126.11-317.68)	0 (0 to 0)	<0.001	428.1 (255.8-655.78)	428.1 (255.8-655.78)	0 (0 to 0)	<0.001
Central African Republic	3.71 (1.93-6.2)	3.71 (1.93-6.2)	0 (0 to 0)	<0.001	7.38 (3.9-12.16)	7.38 (3.9-12.16)	0 (0 to 0)	<0.001
Chad	3.71 (1.93-6.2)	3.71 (1.93-6.2)	0 (0 to 0)	1	7.38 (3.9-12.16)	7.38 (3.9-12.16)	0 (0 to 0)	<0.001
Chile	34.72 (20.51-54.15)	45.14 (29.7-65.98)	0.85 (0.76 to 0.94)	<0.001	82.4 (48.18-128.4)	121.34 (89.13-159.84)	1.26 (1.14 to 1.37)	<0.001
China	13.69 (7.27-22.29)	11.57 (6.75-18.02)	-0.55 (-0.56 to -0.54)	<0.001	44.58 (23.73-74.91)	38.9 (24.3-56.37)	-0.45 (-0.46 to -0.43)	<0.001
Colombia	11.51 (6.69-18.02)	11.51 (6.69-18.02)	0 (0 to 0)	<0.001	41.46 (24.86-63.84)	41.46 (24.86-63.84)	0 (0 to 0)	<0.001
Comoros	1.92 (0.93-3.38)	1.92 (0.93-3.38)	0 (0 to 0)	<0.001	3.48 (1.74-5.94)	3.48 (1.74-5.94)	0 (0 to 0)	<0.001
Congo	3.71 (1.93-6.2)	3.71 (1.93-6.2)	0 (0 to 0)	0.378	7.38 (3.9-12.16)	7.38 (3.9-12.16)	0 (0 to 0)	<0.001
Cook Islands	8.64 (4.77-14.12)	8.64 (4.77-14.12)	0 (0 to 0)	<0.001	26.64 (15.34-41.48)	26.64 (15.34-41.48)	0 (0 to 0)	<0.001
Costa Rica	11.51 (6.69-18.02)	11.51 (6.69-18.02)	0 (0 to 0)	<0.001	41.46 (24.86-63.84)	41.46 (24.86-63.84)	0 (0 to 0)	0.046
Coted'Ivoire	3.71 (1.93-6.2)	3.71 (1.93-6.2)	0 (0 to 0)	0.017	7.38 (3.9-12.16)	7.38 (3.9-12.16)	0 (0 to 0)	<0.001
Croatia	39.14 (23.15-59.85)	49.18 (30.06-74.44)	0.67 (0.47 to 0.87)	<0.001	125.17 (75.03-192.66)	157.89 (106.32-219.56)	0.7 (0.38 to 1.02)	<0.001
Cuba	10.09 (5.62-16.11)	10.09 (5.62-16.11)	0 (0 to 0)	0.014	33.18 (19.26-52.32)	33.18 (19.26-52.32)	0 (0 to 0)	<0.001
Cyprus	1.07 (0.42-2.07)	1.07 (0.42-2.07)	0.01 (-0.97 to 1)	0.983	1.76 (0.73-3.34)	1.76 (0.73-3.34)	0.01 (-1.04 to 1.07)	0.983
Czechia	42.75 (25.64-65.43)	42.75 (25.64-65.43)	0.02 (-0.03 to 0.07)	0.357	142.91 (85.65-218.39)	142.91 (85.65-218.39)	-0.02 (-0.11 to 0.06)	0.598
Democratic People's Republic of Korea	31.94 (18.67-49.45)	31.94 (18.67-49.45)	0 (0 to 0)	<0.001	196.78 (122.91-286.78)	196.78 (122.91-286.78)	0 (0 to 0)	0.057
Democratic Republic of the Congo	3.71 (1.93-6.2)	3.71 (1.93-6.2)	0 (0 to 0)	<0.001	7.38 (3.9-12.16)	7.38 (3.9-12.16)	0 (0 to 0)	1
Denmark	1.52 (0.71-2.79)	1.52 (0.71-2.79)	-0.01 (-0.12 to 0.11)	0.915	2.52 (1.2-4.5)	2.52 (1.2-4.5)	0 (-0.12 to 0.12)	0.99
Djibouti	1.92 (0.93-3.38)	1.92 (0.93-3.38)	0 (0 to 0)	<0.001	3.48 (1.74-5.94)	3.48 (1.74-5.94)	0 (0 to 0)	<0.001
Dominica	10.09 (5.62-16.11)	10.09 (5.62-16.11)	0 (0 to 0)	0.014	33.18 (19.26-52.32)	33.18 (19.26-52.32)	0 (0 to 0)	1
Dominican Republic	10.09 (5.62-16.11)	10.09 (5.62-16.11)	0 (0 to 0)	0.014	33.18 (19.26-52.32)	33.18 (19.26-52.32)	0 (0 to 0)	<0.001
Ecuador	9.64 (5.99-14.39)	13.34 (9.07-19.69)	1.09 (0.87 to 1.31)	<0.001	31.31 (21.94-44.88)	54.5 (48.08-61.18)	1.87 (1.6 to 2.15)	<0.001
Egypt	3.77 (1.96-6.31)	3.77 (1.96-6.31)	0 (0 to 0)	<0.001	8.13 (4.41-13.39)	8.13 (4.41-13.39)	0 (0 to 0)	<0.001
El Salvador	11.51 (6.69-18.02)	11.51 (6.69-18.02)	0 (0 to 0)	<0.001	41.46 (24.86-63.84)	41.46 (24.86-63.84)	0 (0 to 0)	<0.001
Equatorial Guinea	3.71 (1.93-6.2)	3.71 (1.93-6.2)	0 (0 to 0)	<0.001	7.38 (3.9-12.16)	7.38 (3.9-12.16)	0 (0 to 0)	<0.001
Eritrea	1.92 (0.93-3.38)	1.92 (0.93-3.38)	0 (0 to 0)	<0.001	3.48 (1.74-5.94)	3.48 (1.74-5.94)	0 (0 to 0)	<0.001
Estonia	36.02 (21.51-55.56)	36.02 (21.51-55.56)	0 (0 to 0)	<0.001	140.44 (84.8-213.98)	140.44 (84.8-213.98)	0 (0 to 0)	<0.001
Eswatini	16.52 (9.36-26.71)	16.52 (9.36-26.71)	0 (0 to 0)	<0.001	70.93 (41.86-107.51)	70.93 (41.86-107.51)	0 (0 to 0)	0.004
Ethiopia	2.11 (1.01-3.6)	2.11 (1.01-3.6)	0 (0 to 0)	<0.001	3.76 (1.87-6.39)	3.76 (1.87-6.39)	0 (0 to 0)	0.023
Fiji	8.64 (4.77-14.12)	8.64 (4.77-14.12)	0 (0 to 0)	0.01	26.64 (15.34-41.48)	26.64 (15.34-41.48)	0 (0 to 0)	<0.001
Finland	3.39 (1.77-5.71)	3.39 (1.77-5.71)	0 (-0.11 to 0.11)	0.943	6.13 (3.31-10.06)	6.13 (3.31-10.06)	-0.07 (-0.2 to 0.06)	0.289
France	3.42 (1.8-5.76)	3.42 (1.8-5.76)	0 (0 to 0)	<0.001	6.21 (3.32-10.17)	6.21 (3.32-10.17)	0 (0 to 0)	0.001
Gabon	3.71 (1.93-6.2)	3.71 (1.93-6.2)	0 (0 to 0)	<0.001	7.38 (3.9-12.16)	7.38 (3.9-12.16)	0 (0 to 0)	1
Gambia	3.71 (1.93-6.2)	3.71 (1.93-6.2)	0 (0 to 0)	0.386	7.38 (3.9-12.16)	7.38 (3.9-12.16)	0 (0 to 0)	1
Georgia	17.88 (10.24-28.39)	28.5 (18.15-42.07)	1.52 (1.52 to 1.52)	<0.001	59.91 (35.32-91.55)	124.01 (90.08-162.31)	2.38 (2.36 to 2.39)	<0.001
Germany	1.61 (0.75-2.95)	1.61 (0.75-2.95)	0 (-0.15 to 0.14)	0.944	2.68 (1.28-4.77)	2.68 (1.28-4.77)	0 (-0.27 to 0.26)	0.975
Ghana	3.71 (1.93-6.2)	3.71 (1.93-6.2)	0 (0 to 0)	<0.001	7.38 (3.9-12.16)	7.38 (3.9-12.16)	0 (0 to 0)	<0.001
Greece	6.12 (3.35-10.06)	11.53 (6.37-21.04)	2.09 (1.98 to 2.2)	<0.001	13.19 (7.4-21)	34.06 (19-75.12)	3.14 (3 to 3.29)	<0.001
Greenland	208.48 (126.11-317.68)	208.48 (126.11-317.68)	0 (0 to 0)	<0.001	428.1 (255.8-655.78)	428.1 (255.8-655.78)	0 (0 to 0)	<0.001
Grenada	10.09 (5.62-16.11)	10.09 (5.62-16.11)	0 (0 to 0)	0.014	33.18 (19.26-52.32)	33.18 (19.26-52.32)	0 (0 to 0)	0.011
Guam	8.64 (4.77-14.12)	8.64 (4.77-14.12)	0 (0 to 0)	0.122	26.64 (15.34-41.48)	26.64 (15.34-41.48)	0 (0 to 0)	<0.001
Guatemala	11.51 (6.69-18.02)	11.51 (6.69-18.02)	0 (0 to 0)	<0.001	41.46 (24.86-63.84)	41.46 (24.86-63.84)	0 (0 to 0)	<0.001
Guinea	3.71 (1.93-6.2)	3.71 (1.93-6.2)	0 (0 to 0)	1	7.38 (3.9-12.16)	7.38 (3.9-12.16)	0 (0 to 0)	1
Guinea-Bissau	3.71 (1.93-6.2)	3.71 (1.93-6.2)	0 (0 to 0)	1	7.38 (3.9-12.16)	7.38 (3.9-12.16)	0 (0 to 0)	<0.001
Guyana	10.09 (5.62-16.11)	10.09 (5.62-16.11)	0 (0 to 0)	0.014	33.18 (19.26-52.32)	33.18 (19.26-52.32)	0 (0 to 0)	<0.001
Haiti	10.09 (5.62-16.11)	10.09 (5.62-16.11)	0 (0 to 0)	0.014	33.18 (19.26-52.32)	33.18 (19.26-52.32)	0 (0 to 0)	<0.001
Honduras	11.51 (6.69-18.02)	11.51 (6.69-18.02)	0 (0 to 0)	<0.001	41.46 (24.86-63.84)	41.46 (24.86-63.84)	0 (0 to 0)	1
Hungary	38.95 (23.28-60.61)	38.95 (23.28-60.61)	0 (0 to 0)	0.001	124.15 (75.26-187.64)	124.15 (75.26-187.64)	0 (0 to 0)	0.01
Iceland	1.06 (0.43-2.02)	1.06 (0.43-2.02)	-0.01 (-0.03 to 0.02)	0.678	1.75 (0.75-3.26)	1.75 (0.75-3.26)	-0.01 (-0.06 to 0.05)	0.831
India	10.89 (6-17.2)	14.11 (7.82-22.51)	0.84 (0.84 to 0.85)	<0.001	31.02 (17.86-48.52)	46.25 (26.97-72)	1.3 (1.3 to 1.31)	<0.001
Indonesia	2.27 (0.97-4.28)	1.31 (0.58-2.48)	-1.75 (-1.75 to -1.75)	<0.001	4.03 (1.69-7.81)	2.3 (1.05-4.23)	-1.8 (-1.8 to -1.79)	<0.001
Iran (Islamic Republic of)	3.66 (1.92-6.12)	3.66 (1.92-6.12)	-0.03 (-0.13 to 0.07)	0.593	6.99 (3.71-11.55)	6.99 (3.71-11.55)	-0.04 (-0.18 to 0.1)	0.547
Iraq	3.77 (1.96-6.31)	3.77 (1.96-6.31)	0 (0 to 0)	0.001	8.13 (4.41-13.39)	8.13 (4.41-13.39)	0 (0 to 0)	1
Ireland	3.42 (1.8-5.76)	3.42 (1.8-5.76)	0 (0 to 0)	0.015	6.21 (3.32-10.17)	6.21 (3.32-10.17)	0 (0 to 0)	<0.001
Israel	3.42 (1.8-5.76)	3.42 (1.8-5.76)	0 (0 to 0)	<0.001	6.21 (3.32-10.17)	6.21 (3.32-10.17)	0 (0 to 0)	<0.001
Italy	13.54 (7.64-21.46)	16.84 (10.6-25.3)	0.68 (0.58 to 0.78)	<0.001	40.2 (23.48-62.6)	51.26 (35.09-70.49)	0.74 (0.58 to 0.9)	<0.001
Jamaica	10.09 (5.62-16.11)	10.09 (5.62-16.11)	0 (0 to 0)	0.014	33.18 (19.26-52.32)	33.18 (19.26-52.32)	0 (0 to 0)	<0.001
Japan	103.44 (61.47-159.16)	134.02 (84.53-198.76)	0.86 (0.83 to 0.88)	<0.001	240.84 (139.03-382.75)	300.16 (190.9-438.21)	0.72 (0.7 to 0.75)	<0.001
Jordan	2.03 (0.99-3.51)	2.47 (1.26-4.08)	0.63 (0.63 to 0.63)	<0.001	3.69 (1.83-6.37)	4.8 (2.56-7.78)	0.86 (0.86 to 0.86)	<0.001
Kazakhstan	12.61 (7.19-19.8)	12.61 (7.19-19.8)	0 (0 to 0)	<0.001	34.24 (20.11-53.91)	34.24 (20.11-53.91)	0 (0 to 0)	<0.001
Kenya	2.11 (1.01-3.6)	2.11 (1.01-3.6)	-0.02 (-0.13 to 0.08)	0.658	3.76 (1.87-6.39)	3.76 (1.87-6.39)	-0.03 (-0.17 to 0.1)	0.65
Kiribati	8.64 (4.77-14.12)	8.64 (4.77-14.12)	0 (0 to 0)	0.066	26.64 (15.34-41.48)	26.64 (15.34-41.48)	0 (0 to 0)	<0.001
Kuwait	3.77 (1.96-6.31)	3.77 (1.96-6.31)	0 (0 to 0)	<0.001	8.13 (4.41-13.39)	8.13 (4.41-13.39)	0 (0 to 0)	<0.001
Kyrgyzstan	12.61 (7.19-19.8)	12.61 (7.19-19.8)	0 (0 to 0)	<0.001	34.24 (20.11-53.91)	34.24 (20.11-53.91)	0 (0 to 0)	<0.001
Lao People's Democratic Republic	3.03 (1.5-5.16)	3.03 (1.5-5.16)	0 (0 to 0)	<0.001	6 (3.08-10.06)	6 (3.08-10.06)	0 (0 to 0)	<0.001
Latvia	29.07 (17.43-45.09)	29.07 (17.43-45.09)	-0.07 (-0.27 to 0.13)	0.492	99.12 (59.88-151.66)	99.12 (59.88-151.66)	0 (-0.1 to 0.1)	0.996
Lebanon	3.77 (1.96-6.31)	3.77 (1.96-6.31)	0 (0 to 0)	0.001	8.13 (4.41-13.39)	8.13 (4.41-13.39)	0 (0 to 0)	<0.001
Lesotho	16.52 (9.36-26.71)	16.52 (9.36-26.71)	0 (0 to 0)	<0.001	70.93 (41.86-107.51)	70.93 (41.86-107.51)	0 (0 to 0)	0.222
Liberia	3.71 (1.93-6.2)	3.71 (1.93-6.2)	0 (0 to 0)	0.364	7.38 (3.9-12.16)	7.38 (3.9-12.16)	0 (0 to 0)	<0.001
Libya	3.77 (1.96-6.31)	3.77 (1.96-6.31)	0 (0 to 0)	<0.001	8.13 (4.41-13.39)	8.13 (4.41-13.39)	0 (0 to 0)	<0.001
Lithuania	45.01 (27.02-69)	45.01 (27.02-69)	-0.02 (-0.19 to 0.16)	0.864	204.08 (124.34-307.7)	204.08 (124.34-307.7)	-0.06 (-0.31 to 0.19)	0.634
Luxembourg	6.07 (3.31-9.89)	6.07 (3.31-9.89)	-0.05 (-0.35 to 0.25)	0.734	13.05 (7.28-20.79)	13.05 (7.28-20.79)	-0.06 (-0.62 to 0.49)	0.82
Madagascar	1.92 (0.93-3.38)	1.92 (0.93-3.38)	0 (0 to 0)	<0.001	3.48 (1.74-5.94)	3.48 (1.74-5.94)	0 (0 to 0)	<0.001
Malawi	1.92 (0.93-3.38)	1.92 (0.93-3.38)	0 (0 to 0)	<0.001	3.48 (1.74-5.94)	3.48 (1.74-5.94)	0 (0 to 0)	<0.001
Malaysia	3.03 (1.5-5.16)	3.03 (1.5-5.16)	0 (0 to 0)	0.003	6 (3.08-10.06)	6 (3.08-10.06)	0 (0 to 0)	2e+30
Maldives	3.03 (1.5-5.16)	3.03 (1.5-5.16)	0 (0 to 0)	<0.001	6 (3.08-10.06)	6 (3.08-10.06)	0 (0 to 0)	0.062
Mali	3.71 (1.93-6.2)	3.71 (1.93-6.2)	0 (0 to 0)	<0.001	7.38 (3.9-12.16)	7.38 (3.9-12.16)	0 (0 to 0)	<0.001
Malta	1.05 (0.41-2.02)	1.05 (0.41-2.02)	0.04 (-0.25 to 0.33)	0.78	1.73 (0.72-3.24)	1.73 (0.72-3.24)	0.05 (-0.3 to 0.4)	0.789
Marshall Islands	8.64 (4.77-14.12)	8.64 (4.77-14.12)	0 (0 to 0)	<0.001	26.64 (15.34-41.48)	26.64 (15.34-41.48)	0 (0 to 0)	2e+30
Mauritania	3.71 (1.93-6.2)	3.71 (1.93-6.2)	0 (0 to 0)	<0.001	7.38 (3.9-12.16)	7.38 (3.9-12.16)	0 (0 to 0)	<0.001
Mauritius	3.03 (1.5-5.16)	3.03 (1.5-5.16)	0 (0 to 0)	<0.001	6 (3.08-10.06)	6 (3.08-10.06)	0 (0 to 0)	0.001
Mexico	11.93 (6.65-19)	12.87 (7.86-19.58)	0.23 (0.15 to 0.31)	<0.001	36.45 (20.84-58.38)	42.74 (27.51-61.67)	0.52 (0.42 to 0.63)	<0.001
Micronesia (Federated States of)	8.64 (4.77-14.12)	8.64 (4.77-14.12)	0 (0 to 0)	<0.001	26.64 (15.34-41.48)	26.64 (15.34-41.48)	0 (0 to 0)	<0.001
Monaco	3.42 (1.8-5.76)	3.42 (1.8-5.76)	0 (0 to 0)	0.06	6.21 (3.32-10.17)	6.21 (3.32-10.17)	0 (0 to 0)	<0.001
Mongolia	12.61 (7.19-19.8)	12.61 (7.19-19.8)	0 (0 to 0)	<0.001	34.24 (20.11-53.91)	34.24 (20.11-53.91)	0 (0 to 0)	<0.001
Montenegro	38.95 (23.28-60.61)	38.95 (23.28-60.61)	0 (0 to 0)	<0.001	124.15 (75.26-187.64)	124.15 (75.26-187.64)	0 (0 to 0)	0.01
Morocco	3.77 (1.96-6.31)	3.77 (1.96-6.31)	0 (0 to 0)	<0.001	8.13 (4.41-13.39)	8.13 (4.41-13.39)	0 (0 to 0)	<0.001
Mozambique	1.92 (0.93-3.38)	1.92 (0.93-3.38)	0 (0 to 0)	<0.001	3.48 (1.74-5.94)	3.48 (1.74-5.94)	0 (0 to 0)	<0.001
Myanmar	3.03 (1.5-5.16)	3.03 (1.5-5.16)	0 (0 to 0)	0.033	6 (3.08-10.06)	6 (3.08-10.06)	0 (0 to 0)	<0.001
Namibia	16.52 (9.36-26.71)	16.52 (9.36-26.71)	0 (0 to 0)	<0.001	70.93 (41.86-107.51)	70.93 (41.86-107.51)	0 (0 to 0)	0.073
Nauru	8.64 (4.77-14.12)	8.64 (4.77-14.12)	0 (0 to 0)	<0.001	26.64 (15.34-41.48)	26.64 (15.34-41.48)	0 (0 to 0)	<0.001
Nepal	10.88 (6.07-17.58)	14.11 (7.94-23.03)	0.84 (0.81 to 0.88)	<0.001	36.87 (21.54-57.45)	55.48 (31.9-91.8)	1.33 (1.3 to 1.35)	<0.001
Netherlands	3.42 (1.8-5.76)	3.42 (1.8-5.76)	0 (0 to 0)	<0.001	6.21 (3.32-10.17)	6.21 (3.32-10.17)	0 (0 to 0)	<0.001
New Zealand	13.2 (7.36-21)	9.53 (5.74-14.55)	-1.06 (-1.22 to -0.9)	<0.001	23.44 (13-37.55)	16.15 (10.03-23.74)	-1.2 (-1.47 to -0.92)	<0.001
Nicaragua	11.51 (6.69-18.02)	11.51 (6.69-18.02)	0 (0 to 0)	<0.001	41.46 (24.86-63.84)	41.46 (24.86-63.84)	0 (0 to 0)	2e+30
Niger	3.71 (1.93-6.2)	3.71 (1.93-6.2)	0 (0 to 0)	1	7.38 (3.9-12.16)	7.38 (3.9-12.16)	0 (0 to 0)	<0.001
Nigeria	4.05 (2.14-6.72)	4.05 (2.14-6.72)	0 (0 to 0)	0.76	7.62 (4.09-12.39)	7.62 (4.09-12.39)	0 (0 to 0)	<0.001
Niue	8.64 (4.77-14.12)	8.64 (4.77-14.12)	0 (0 to 0)	<0.001	26.64 (15.34-41.48)	26.64 (15.34-41.48)	0 (0 to 0)	0.006
North Macedonia	38.95 (23.28-60.61)	38.95 (23.28-60.61)	0 (0 to 0)	<0.001	124.15 (75.26-187.64)	124.15 (75.26-187.64)	0 (0 to 0)	<0.001
Northern Mariana Islands	8.64 (4.77-14.12)	8.64 (4.77-14.12)	0 (0 to 0)	<0.001	26.64 (15.34-41.48)	26.64 (15.34-41.48)	0 (0 to 0)	<0.001
Norway	14.87 (8.41-23.66)	14.87 (8.41-23.67)	0.03 (0.03 to 0.03)	<0.001	45.49 (26.45-71.16)	45.48 (26.42-71.23)	0.04 (-0.02 to 0.09)	0.169
Oman	3.77 (1.96-6.31)	3.77 (1.96-6.31)	0 (0 to 0)	<0.001	8.13 (4.41-13.39)	8.13 (4.41-13.39)	0 (0 to 0)	<0.001
Pakistan	11.4 (6.32-18.09)	11.4 (6.32-18.09)	0 (0 to 0)	0.057	32.98 (18.91-51.96)	32.98 (18.91-51.96)	0 (0 to 0)	<0.001
Palau	8.64 (4.77-14.12)	8.64 (4.77-14.12)	0 (0 to 0)	<0.001	26.64 (15.34-41.48)	26.64 (15.34-41.48)	0 (0 to 0)	<0.001
Palestine	3.77 (1.96-6.31)	3.77 (1.96-6.31)	0 (0 to 0)	0.001	8.13 (4.41-13.39)	8.13 (4.41-13.39)	0 (0 to 0)	<0.001
Panama	11.51 (6.69-18.02)	11.51 (6.69-18.02)	0 (0 to 0)	<0.001	41.46 (24.86-63.84)	41.46 (24.86-63.84)	0 (0 to 0)	<0.001
Papua New Guinea	8.64 (4.77-14.12)	8.64 (4.77-14.12)	0 (0 to 0)	<0.001	26.64 (15.34-41.48)	26.64 (15.34-41.48)	0 (0 to 0)	<0.001
Paraguay	11.34 (6.38-18.45)	11.34 (6.38-18.45)	0 (0 to 0)	0.001	46.55 (27.01-72.05)	46.55 (27.01-72.05)	0 (0 to 0)	<0.001
Peru	12.68 (7.2-20.3)	12.68 (7.2-20.3)	0 (0 to 0)	0.001	47.82 (28.37-73.68)	47.82 (28.37-73.68)	0 (0 to 0)	<0.001
Philippines	4.22 (2.23-7.03)	6.45 (3.48-10.6)	1.38 (1.38 to 1.38)	<0.001	8.26 (4.41-13.63)	14.96 (8.45-24.23)	1.95 (1.94 to 1.95)	<0.001
Poland	85.96 (50.84-131.79)	175.32 (117.78-252.78)	2.32 (2.15 to 2.5)	<0.001	420.14 (263.11-603.42)	545.88 (402.24-713.19)	0.85 (0.73 to 0.97)	<0.001
Portugal	1.08 (0.43-2.05)	3.51 (1.64-11.03)	3.9 (3.8 to 4)	<0.001	1.77 (0.76-3.35)	6.69 (3.02-27.35)	4.4 (4.25 to 4.54)	<0.001
Puerto Rico	10.09 (5.62-16.11)	10.09 (5.62-16.11)	0 (0 to 0)	0.014	33.18 (19.26-52.32)	33.18 (19.26-52.32)	0 (0 to 0)	<0.001
Qatar	3.77 (1.96-6.31)	3.77 (1.96-6.31)	0 (0 to 0)	<0.001	8.13 (4.41-13.39)	8.13 (4.41-13.39)	0 (0 to 0)	<0.001
Republic of Korea	125.32 (76.31-189.7)	125.32 (76.31-189.7)	0 (0 to 0)	<0.001	321.09 (192.11-499.76)	321.09 (192.11-499.76)	0 (0 to 0)	2e+30
Republic of Moldova	36.02 (21.51-55.56)	36.02 (21.51-55.56)	0 (0 to 0)	<0.001	140.44 (84.8-213.98)	140.44 (84.8-213.98)	0 (0 to 0)	<0.001
Romania	25.81 (15.37-40.01)	25.81 (15.37-40.01)	0.03 (-0.03 to 0.09)	0.37	64.86 (38.6-101.03)	64.86 (38.6-101.03)	0.03 (-0.05 to 0.11)	0.422
Russian Federation	36.12 (21.3-56.26)	36.12 (21.3-56.26)	0 (0 to 0)	0.016	125.57 (74.07-190.83)	125.57 (74.07-190.83)	0 (0 to 0)	<0.001
Rwanda	1.92 (0.93-3.38)	1.92 (0.93-3.38)	0 (0 to 0)	<0.001	3.48 (1.74-5.94)	3.48 (1.74-5.94)	0 (0 to 0)	<0.001
Saint Kitts and Nevis	10.09 (5.62-16.11)	10.09 (5.62-16.11)	0 (0 to 0)	0.014	33.18 (19.26-52.32)	33.18 (19.26-52.32)	0 (0 to 0)	<0.001
Saint Lucia	10.09 (5.62-16.11)	10.09 (5.62-16.11)	0 (0 to 0)	0.014	33.18 (19.26-52.32)	33.18 (19.26-52.32)	0 (0 to 0)	<0.001
Saint Vincent and the Grenadines	10.09 (5.62-16.11)	10.09 (5.62-16.11)	0 (0 to 0)	0.014	33.18 (19.26-52.32)	33.18 (19.26-52.32)	0 (0 to 0)	<0.001
Samoa	8.64 (4.77-14.12)	8.64 (4.77-14.12)	0 (0 to 0)	<0.001	26.64 (15.34-41.48)	26.64 (15.34-41.48)	0 (0 to 0)	<0.001
San Marino	3.42 (1.8-5.76)	3.42 (1.8-5.76)	0 (0 to 0)	<0.001	6.21 (3.32-10.17)	6.21 (3.32-10.17)	0 (0 to 0)	0.014
Sao Tome and Principe	3.71 (1.93-6.2)	3.71 (1.93-6.2)	0 (0 to 0)	<0.001	7.38 (3.9-12.16)	7.38 (3.9-12.16)	0 (0 to 0)	<0.001
Saudi Arabia	3.77 (1.96-6.31)	3.77 (1.96-6.31)	0 (0 to 0)	0.001	8.13 (4.41-13.39)	8.13 (4.41-13.39)	0 (0 to 0)	<0.001
Senegal	3.71 (1.93-6.2)	3.71 (1.93-6.2)	0 (0 to 0)	<0.001	7.38 (3.9-12.16)	7.38 (3.9-12.16)	0 (0 to 0)	<0.001
Serbia	26.42 (15.44-40.93)	26.42 (15.44-40.93)	0.02 (-0.01 to 0.05)	0.198	67.13 (39.8-103.17)	67.13 (39.8-103.17)	0.03 (-0.06 to 0.12)	0.498
Seychelles	3.03 (1.5-5.16)	3.03 (1.5-5.16)	0 (0 to 0)	<0.001	6 (3.08-10.06)	6 (3.08-10.06)	0 (0 to 0)	<0.001
Sierra Leone	3.71 (1.93-6.2)	3.71 (1.93-6.2)	0 (0 to 0)	<0.001	7.38 (3.9-12.16)	7.38 (3.9-12.16)	0 (0 to 0)	<0.001
Singapore	125.32 (76.31-189.7)	125.32 (76.31-189.7)	0 (0 to 0)	<0.001	321.09 (192.11-499.76)	321.09 (192.11-499.76)	0 (0 to 0)	<0.001
Slovakia	39.98 (23.63-61.42)	39.98 (23.63-61.42)	-0.04 (-0.56 to 0.48)	0.879	129.55 (77.62-196.88)	129.55 (77.62-196.88)	-0.03 (-0.39 to 0.33)	0.867
Slovenia	41.33 (24.57-63.22)	41.33 (24.57-63.22)	0.03 (-0.25 to 0.32)	0.816	135.82 (81.85-206.6)	135.82 (81.85-206.6)	0.06 (-0.11 to 0.23)	0.478
Solomon Islands	8.64 (4.77-14.12)	8.64 (4.77-14.12)	0 (0 to 0)	0.001	26.64 (15.34-41.48)	26.64 (15.34-41.48)	0 (0 to 0)	<0.001
Somalia	1.92 (0.93-3.38)	1.92 (0.93-3.38)	0 (0 to 0)	<0.001	3.48 (1.74-5.94)	3.48 (1.74-5.94)	0 (0 to 0)	<0.001
South Africa	18.12 (10.08-29.2)	18.12 (10.08-29.2)	0 (0 to 0)	1	67.65 (39.32-104.68)	67.65 (39.32-104.68)	0 (0 to 0)	<0.001
South Sudan	1.92 (0.93-3.38)	1.92 (0.93-3.38)	0 (0 to 0)	<0.001	3.48 (1.74-5.94)	3.48 (1.74-5.94)	0 (0 to 0)	<0.001
Spain	1.06 (0.41-2.08)	1.98 (0.94-4.03)	2.05 (2.04 to 2.05)	<0.001	1.74 (0.73-3.36)	3.29 (1.61-7.01)	2.08 (2.08 to 2.08)	<0.001
Sri Lanka	3.03 (1.5-5.16)	3.03 (1.5-5.16)	0 (0 to 0)	<0.001	6 (3.08-10.06)	6 (3.08-10.06)	0 (0 to 0)	0.072
Sudan	3.77 (1.96-6.31)	3.77 (1.96-6.31)	0 (0 to 0)	<0.001	8.13 (4.41-13.39)	8.13 (4.41-13.39)	0 (0 to 0)	<0.001
Suriname	10.09 (5.62-16.11)	10.09 (5.62-16.11)	0 (0 to 0)	0.014	33.18 (19.26-52.32)	33.18 (19.26-52.32)	0 (0 to 0)	<0.001
Sweden	8.99 (4.95-14.47)	9.16 (5.05-14.75)	0.05 (-0.07 to 0.16)	0.441	20.74 (11.61-32.99)	20.5 (11.52-32.3)	-0.06 (-0.21 to 0.08)	0.378
Switzerland	7.58 (4.24-12.43)	7.58 (4.24-12.43)	0 (-0.35 to 0.35)	0.999	18.1 (10.23-28.6)	18.1 (10.23-28.6)	-0.03 (-0.3 to 0.25)	0.856
Syrian Arab Republic	3.77 (1.96-6.31)	3.77 (1.96-6.31)	0 (0 to 0)	<0.001	8.13 (4.41-13.39)	8.13 (4.41-13.39)	0 (0 to 0)	<0.001
Taiwan (Province of China)	74.83 (44.36-116.6)	114.25 (74.84-163.23)	1.39 (1.39 to 1.39)	<0.001	633.19 (413.41-896.83)	1099.22 (795.04-1465.44)	1.82 (1.81 to 1.82)	<0.001
Tajikistan	12.61 (7.19-19.8)	12.61 (7.19-19.8)	0 (0 to 0)	<0.001	34.24 (20.11-53.91)	34.24 (20.11-53.91)	0 (0 to 0)	<0.001
Thailand	3.03 (1.5-5.16)	3.03 (1.5-5.16)	0 (0 to 0)	<0.001	6 (3.08-10.06)	6 (3.08-10.06)	0 (0 to 0)	0.002
Timor-Leste	3.03 (1.5-5.16)	3.03 (1.5-5.16)	0 (0 to 0)	<0.001	6 (3.08-10.06)	6 (3.08-10.06)	0 (0 to 0)	2e+30
Togo	3.71 (1.93-6.2)	3.71 (1.93-6.2)	0 (0 to 0)	0.002	7.38 (3.9-12.16)	7.38 (3.9-12.16)	0 (0 to 0)	<0.001
Tokelau	8.64 (4.77-14.12)	8.64 (4.77-14.12)	0 (0 to 0)	0.14	26.64 (15.34-41.48)	26.64 (15.34-41.48)	0 (0 to 0)	<0.001
Tonga	8.64 (4.77-14.12)	8.64 (4.77-14.12)	0 (0 to 0)	<0.001	26.64 (15.34-41.48)	26.64 (15.34-41.48)	0 (0 to 0)	<0.001
Trinidad and Tobago	10.09 (5.62-16.11)	10.09 (5.62-16.11)	0 (0 to 0)	0.014	33.18 (19.26-52.32)	33.18 (19.26-52.32)	0 (0 to 0)	<0.001
Tunisia	3.77 (1.96-6.31)	3.77 (1.96-6.31)	0 (0 to 0)	<0.001	8.13 (4.41-13.39)	8.13 (4.41-13.39)	0 (0 to 0)	<0.001
Turkey	7.25 (3.98-11.75)	7.25 (3.98-11.75)	0.02 (-0.01 to 0.05)	0.248	21.09 (11.93-33.34)	21.09 (11.93-33.34)	-0.02 (-0.09 to 0.06)	0.675
Turkmenistan	12.61 (7.19-19.8)	12.61 (7.19-19.8)	0 (0 to 0)	0.014	34.24 (20.11-53.91)	34.24 (20.11-53.91)	0 (0 to 0)	<0.001
Tuvalu	8.64 (4.77-14.12)	8.64 (4.77-14.12)	0 (0 to 0)	0.023	26.64 (15.34-41.48)	26.64 (15.34-41.48)	0 (0 to 0)	<0.001
Uganda	1.92 (0.93-3.38)	1.92 (0.93-3.38)	0 (0 to 0)	<0.001	3.48 (1.74-5.94)	3.48 (1.74-5.94)	0 (0 to 0)	<0.001
Ukraine	36.12 (21.3-56.26)	36.12 (21.3-56.26)	0 (0 to 0)	<0.001	125.57 (74.07-190.83)	125.57 (74.07-190.83)	0 (0 to 0)	<0.001
United Arab Emirates	3.77 (1.96-6.31)	3.77 (1.96-6.31)	0 (0 to 0)	0.064	8.13 (4.41-13.39)	8.13 (4.41-13.39)	0 (0 to 0)	<0.001
United Kingdom	6.04 (3.15-10.07)	5.93 (3.57-9.34)	-0.1 (-0.34 to 0.15)	0.451	12.46 (6.5-20.77)	11.64 (7.29-17.1)	-0.26 (-0.65 to 0.13)	0.187
United Republic of Tanzania	1.92 (0.93-3.38)	1.92 (0.93-3.38)	0 (0 to 0)	<0.001	3.48 (1.74-5.94)	3.48 (1.74-5.94)	0 (0 to 0)	<0.001
United States of America	109.09 (65.32-168.82)	270.51 (179.73-386.03)	0 (0 to 0)	0.014	244.64 (145.3-379.85)	567.24 (391.69-779.38)	0 (0 to 0)	0.003
United States Virgin Islands	10.09 (5.62-16.11)	10.09 (5.62-16.11)	2.9 (2.08 to 3.73)	<0.001	33.18 (19.26-52.32)	33.18 (19.26-52.32)	2.66 (1.51 to 3.83)	<0.001
Uruguay	21.6 (12.76-33.6)	21.6 (12.76-33.6)	0 (0 to 0)	0.004	40.58 (23.99-62.98)	40.58 (23.99-62.98)	0 (0 to 0)	<0.001
Uzbekistan	12.61 (7.19-19.8)	12.61 (7.19-19.8)	0 (0 to 0)	<0.001	34.24 (20.11-53.91)	34.24 (20.11-53.91)	0 (0 to 0)	<0.001
Vanuatu	8.64 (4.77-14.12)	8.64 (4.77-14.12)	0 (0 to 0)	<0.001	26.64 (15.34-41.48)	26.64 (15.34-41.48)	0 (0 to 0)	<0.001
Venezuela (Bolivarian Republic of)	11.51 (6.69-18.02)	11.51 (6.69-18.02)	0 (0 to 0)	<0.001	41.46 (24.86-63.84)	41.46 (24.86-63.84)	0 (0 to 0)	<0.001
Viet Nam	3.03 (1.5-5.16)	3.03 (1.5-5.16)	0 (0 to 0)	<0.001	6 (3.08-10.06)	6 (3.08-10.06)	0 (0 to 0)	2e+30
Yemen	3.77 (1.96-6.31)	3.77 (1.96-6.31)	0 (0 to 0)	0.001	8.13 (4.41-13.39)	8.13 (4.41-13.39)	0 (0 to 0)	<0.001
Zambia	1.92 (0.93-3.38)	1.92 (0.93-3.38)	0 (0 to 0)	<0.001	3.48 (1.74-5.94)	3.48 (1.74-5.94)	0 (0 to 0)	<0.001
Zimbabwe	16.52 (9.36-26.71)	16.52 (9.36-26.71)	0 (0 to 0)	<0.001	70.93 (41.86-107.51)	70.93 (41.86-107.51)	0 (0 to 0)	<0.001
Abbreviations: ASIR age-standardized incidence rate；ASPR age-standardized prevalence rate; CI confidence interval；AAPC, average annual percentage change.
