# Supplementary material for: Rising global burden of common gynecological diseases in women of childbearing age from 1990 to 2021: an update from the Global Burden of Disease Study 2021
Source: Reprod Health. 2025 Apr 21;22:57. doi: 10.1186/s12978-025-02013-1 (PMC12010537; doi:10.1186/s12978-025-02013-1)
Supplement: Supplementary file 16 — Additional file 16. [file 12978_2025_2013_MOESM16_ESM.xlsx]

## Sheet: Sheet1
Table S14. Burden of other gynecological diseases among women of childbearing age in 2021 and their average percentage changes from 1990 to 2021 at the global, regional and national levels.
Characteristics	ASDR (per 100,000 population)				ASMR (per 100,000 population)				ASIR (per 100,000 population)				ASPR (per 100,000 population)
	1990	2021	AAPC (95% CI)	P-value	1990	2021	AAPC (95% CI)	P-value	1990	2021	AAPC (95% CI)	P-value	1990	2021	AAPC (95% CI)	P-value
Global	601.68 (359.29-926.15)	577.82 (351.42-879.75)	-0.12 (-0.15 to -0.1)	<0.001	0.12 (0.08-0.21)	0.14 (0.09-0.17)	0.28 (0.14 to 0.41)	<0.001	18672.44 (12937.34-25137.4)	18020.33 (12705.37-24031.07)	-0.11 (-0.13 to -0.09)	<0.001	20699.39 (14952.84-27407.99)	20089.73 (14773.4-26322.7)	-0.09 (-0.11 to -0.07)	<0.001
Age group (years)
15-19	15.43 (9.66-25.24)	20.02 (12.35-33.39)	0.82 (0.59 to 1.05)	<0.001	0.06 (0.04-0.1)	0.06 (0.04-0.08)	-0.23 (-0.56 to 0.11)	0.185	1283.61 (798.45-2012.31)	1573.41 (988.65-2374.17)	0.65 (0.56 to 0.74)	<0.001	1312.26 (807.2-2039.05)	1566.28 (1001.05-2326.7)	0.56 (0.46 to 0.67)	<0.001
20-24	213.28 (123.12-348.94)	230 (135.63-359.78)	0.25 (0.22 to 0.27)	<0.001	0.11 (0.07-0.18)	0.13 (0.08-0.17)	0.59 (0.27 to 0.91)	<0.001	9793.14 (6679.37-13480.58)	10435.52 (7290.6-14217.27)	0.21 (0.19 to 0.23)	<0.001	8716.76 (6019.13-12195.16)	9518.44 (6715.82-13180.49)	0.29 (0.26 to 0.32)	<0.001
25-29	619.05 (352.86-980.14)	622.87 (358.68-980.74)	0.02 (-0.01 to 0.05)	0.21	0.11 (0.08-0.19)	0.13 (0.08-0.16)	0.45 (0.22 to 0.68)	<0.001	21049.43 (14897.59-28528.15)	21136.7 (15046.37-28645.87)	0.02 (0 to 0.03)	0.089	20978.8 (14763.68-28899.41)	21205.87 (15143.73-29139.17)	0.04 (0.02 to 0.05)	<0.001
30-34	860.75 (539.32-1262.95)	837.99 (532.49-1231.17)	-0.09 (-0.12 to -0.07)	<0.001	0.13 (0.09-0.21)	0.13 (0.09-0.17)	0.07 (-0.22 to 0.36)	0.639	26259.03 (20407.06-33088.44)	25509.37 (19802.71-31810.71)	-0.1 (-0.13 to -0.06)	<0.001	28589.38 (21668.53-37003.74)	27678.98 (21207.46-35402.2)	-0.12 (-0.16 to -0.07)	<0.001
35-39	928.95 (560.14-1417.41)	894.95 (558.1-1345.21)	-0.12 (-0.15 to -0.08)	<0.001	0.13 (0.09-0.21)	0.14 (0.09-0.17)	0.32 (0.07 to 0.56)	0.01	27426.98 (18330.17-37314.5)	26408.02 (18107.86-35370.96)	-0.11 (-0.15 to -0.08)	<0.001	31207.69 (22707.97-40463.64)	30293.72 (22452.16-38693.12)	-0.09 (-0.12 to -0.05)	<0.001
40-44	937.11 (539.42-1475.09)	875.11 (513.23-1366.83)	-0.21 (-0.27 to -0.15)	<0.001	0.14 (0.09-0.26)	0.17 (0.1-0.21)	0.54 (0.39 to 0.69)	<0.001	26616.6 (17407.98-36191.92)	24799.9 (16667.83-33259.76)	-0.22 (-0.27 to -0.16)	<0.001	32232.04 (22800.92-43293.38)	30645.93 (22156.08-40449.47)	-0.16 (-0.2 to -0.12)	<0.001
45-49	885.52 (539.38-1355.45)	776.91 (479.73-1162.77)	-0.42 (-0.45 to -0.39)	<0.001	0.22 (0.15-0.41)	0.23 (0.15-0.3)	0.11 (-0.09 to 0.32)	0.284	24334.24 (15761.18-33768.05)	21297.81 (14225.85-29460.22)	-0.43 (-0.47 to -0.39)	<0.001	30070.23 (21850.88-38401.37)	26876.95 (20087.05-33991.41)	-0.36 (-0.42 to -0.3)	<0.001
Socio-demographic index
High SDI	604.05 (357.13-936.87)	562.92 (339.65-856.5)	-0.22 (-0.25 to -0.2)	<0.001	0.03 (0.02-0.03)	0.03 (0.02-0.04)	0.15 (-0.19 to 0.49)	0.385	19220.14 (13403.51-25764.23)	18026.87 (12919.91-23908.58)	-0.2 (-0.23 to -0.18)	<0.001	20467.52 (14775.25-27105.02)	19381.57 (14430.43-25101.36)	-0.17 (-0.19 to -0.15)	<0.001
High-middle SDI	620.65 (367.05-964.98)	544.27 (324.95-837.79)	-0.43 (-0.52 to -0.34)	<0.001	0.04 (0.03-0.05)	0.04 (0.03-0.04)	-0.55 (-0.81 to -0.29)	<0.001	19375.57 (13223.54-26195.27)	17018.66 (11838.38-22983.95)	-0.42 (-0.53 to -0.31)	<0.001	21582.95 (15504.77-28626.66)	18889.53 (13845.47-24790.33)	-0.43 (-0.48 to -0.38)	<0.001
Middle SDI	544.06 (324.03-842.55)	496.12 (299.09-757.6)	-0.28 (-0.35 to -0.22)	<0.001	0.12 (0.09-0.15)	0.11 (0.06-0.13)	-0.43 (-0.72 to -0.13)	0.005	16558.56 (11293-22640.29)	15334.24 (10696.09-20666.82)	-0.24 (-0.29 to -0.18)	<0.001	18178.69 (13019.13-24236.23)	17336.79 (12779.91-22786.84)	-0.14 (-0.2 to -0.08)	<0.001
Low-middle SDI	591.12 (356.85-904.69)	595.24 (361.74-902.03)	0.02 (0.01 to 0.04)	0.008	0.19 (0.11-0.37)	0.18 (0.12-0.24)	-0.2 (-0.59 to 0.18)	0.301	18533.69 (12966.9-24927.37)	18690.66 (13127.46-24994.26)	0.03 (0 to 0.05)	0.026	21930.47 (16054.58-28950.31)	21698.42 (15937.43-28558.26)	-0.04 (-0.05 to -0.02)	<0.001
Low SDI	836.8 (513.8-1249.74)	853.69 (526.56-1269.87)	0.07 (0.06 to 0.07)	<0.001	0.43 (0.21-0.99)	0.39 (0.21-0.57)	-0.3 (-0.38 to -0.22)	<0.001	25462.05 (17970.52-33501.59)	25909.4 (18309.7-33983.42)	0.06 (0.05 to 0.07)	<0.001	27293.55 (19926.23-35364.86)	27693.84 (20250.69-35742.75)	0.05 (0.04 to 0.06)	<0.001
Region
Andean Latin America	765.67 (456.48-1179.33)	738.86 (441.66-1141.21)	-0.12 (-0.14 to -0.1)	<0.001	0.41 (0.26-0.58)	0.14 (0.09-0.25)	-3.48 (-4.58 to -2.36)	<0.001	22686.45 (15349.88-31135.62)	22457.57 (15398.79-30553.06)	-0.04 (-0.05 to -0.02)	<0.001	24173.67 (17089.55-32533.16)	23630.04 (16907.01-31584.08)	-0.07 (-0.08 to -0.06)	<0.001
Australasia	628.91 (368.36-984.63)	600.22 (350.57-937.33)	-0.15 (-0.18 to -0.11)	<0.001	0.03 (0.02-0.04)	0.02 (0.02-0.03)	-0.94 (-2.44 to 0.57)	0.221	20271.77 (14077-27777.76)	19303.14 (13432.34-26531.55)	-0.16 (-0.19 to -0.14)	<0.001	22292.25 (16058.04-30156.99)	20864.71 (15065.35-28230.95)	-0.22 (-0.23 to -0.2)	<0.001
Caribbean	535.75 (314.74-835.41)	530.04 (312.49-829.24)	-0.03 (-0.05 to -0.02)	<0.001	0.36 (0.24-0.64)	0.28 (0.17-0.48)	-0.76 (-1.14 to -0.38)	<0.001	15979.95 (10425.43-22327.18)	15895.64 (10354.65-22220.35)	-0.02 (-0.02 to -0.01)	<0.001	16846.3 (11507.86-23012.46)	16635.44 (11299.04-22753.9)	-0.04 (-0.05 to -0.04)	<0.001
Central Asia	538.32 (311.31-853.98)	536.66 (311.38-848.59)	-0.01 (-0.02 to 0)	0.025	0.08 (0.06-0.09)	0.08 (0.06-0.1)	0.1 (-0.46 to 0.66)	0.733	17221.86 (11810.27-23970.94)	17063.59 (11702.48-23779.23)	-0.02 (-0.05 to 0.01)	0.143	20933.45 (15158.21-28343.14)	20328.24 (14675.3-27526.24)	-0.09 (-0.12 to -0.06)	<0.001
Central Europe	305.13 (173.35-495.3)	266.75 (152.25-429.59)	-0.44 (-0.49 to -0.38)	<0.001	0.04 (0.03-0.04)	0.01 (0.01-0.01)	-5.21 (-6.12 to -4.3)	<0.001	10224.83 (6800.29-14538.5)	8866.09 (6052.27-12404.62)	-0.47 (-0.57 to -0.37)	<0.001	11685.58 (8296.69-16210.31)	10128.21 (7322.67-13861.31)	-0.46 (-0.52 to -0.4)	<0.001
Central Latin America	491.45 (292.7-767.87)	413.37 (239.62-663.45)	-0.55 (-0.59 to -0.5)	<0.001	0.4 (0.36-0.43)	0.14 (0.12-0.17)	-3.28 (-3.71 to -2.83)	<0.001	14857.34 (9740.2-20886.5)	13100.51 (8713.06-18520.04)	-0.38 (-0.43 to -0.34)	<0.001	16999.99 (11897.74-23344.49)	15015.53 (10695.7-20692.54)	-0.38 (-0.42 to -0.34)	<0.001
Central Sub-Saharan Africa	1068.25 (660.77-1579.66)	1074.68 (664.79-1584.77)	0.02 (0 to 0.03)	0.007	0.34 (0.11-0.88)	0.34 (0.14-0.68)	0.02 (-0.08 to 0.13)	0.671	32563.44 (23072.08-42219.66)	32564.44 (23067.23-42217.79)	0 (0 to 0)	0.663	32289.87 (23319-41294.06)	32334.11 (23362.15-41354.34)	0 (0 to 0)	<0.001
East Asia	536.37 (310.64-847.65)	391.95 (227.72-611.86)	-1.01 (-1.04 to -0.97)	<0.001	0.01 (0-0.02)	0.02 (0.01-0.02)	2.02 (1.5 to 2.55)	<0.001	15990.73 (10579-22486.38)	11533.31 (7836.59-16215.27)	-1.05 (-1.07 to -1.03)	<0.001	16263.47 (11121.13-22283.9)	11898.22 (8423.95-16247.49)	-1.02 (-1.06 to -0.98)	<0.001
Eastern Europe	645.31 (381.02-1012.39)	640.15 (378.36-1000.47)	-0.02 (-0.03 to -0.02)	<0.001	0.06 (0.05-0.07)	0.04 (0.03-0.05)	-1.07 (-1.67 to -0.46)	0.001	21457.46 (14460.38-29335.84)	21299.32 (14335-29156.79)	-0.02 (-0.05 to 0.02)	0.38	26957.54 (19420.97-35871.28)	26281 (18892.36-34934.87)	-0.08 (-0.09 to -0.06)	<0.001
Eastern Sub-Saharan Africa	965.1 (594.73-1436.8)	958.77 (594.79-1427.69)	-0.02 (-0.03 to -0.01)	<0.001	0.85 (0.41-1.89)	0.66 (0.37-0.94)	-0.79 (-0.88 to -0.7)	<0.001	28442.56 (19829.32-37323.39)	28419.06 (19806.18-37308.69)	0 (-0.01 to 0)	0.35	28499.07 (20394.65-36860.41)	28495.08 (20399.43-36826.53)	0 (-0.01 to 0.01)	0.708
High-income Asia Pacific	296.93 (167.26-481.83)	242.11 (136.51-388.84)	-0.66 (-0.75 to -0.57)	<0.001	0.01 (0.01-0.02)	0.01 (0.01-0.01)	-0.87 (-1.26 to -0.48)	<0.001	9041.57 (5960.64-12912.75)	7422.54 (5014.37-10667.65)	-0.65 (-0.74 to -0.56)	<0.001	9678.08 (6642.73-13469.52)	7984.69 (5617.63-11100.35)	-0.63 (-0.72 to -0.54)	<0.001
High-income North America	411.81 (234.37-661.99)	311.48 (182.52-487.39)	-0.9 (-0.98 to -0.82)	<0.001	0.02 (0.02-0.02)	0.03 (0.03-0.04)	2.16 (1.39 to 2.93)	<0.001	13974.78 (9446.34-19469.13)	11099.38 (7949.29-15181.44)	-0.75 (-0.83 to -0.67)	<0.001	15196.58 (10604.19-20861.3)	12431.21 (9199.02-16390.9)	-0.65 (-0.72 to -0.58)	<0.001
North Africa and Middle East	1282.29 (810.6-1870.58)	1269.69 (801.07-1848.67)	-0.03 (-0.04 to -0.02)	<0.001	0.17 (0.1-0.28)	0.09 (0.06-0.14)	-1.82 (-2.11 to -1.53)	<0.001	40216.1 (29615.36-50809.48)	40202.05 (29557.13-50763.73)	0 (0 to 0.01)	0.97	48006.05 (37051.13-60182.86)	47043.92 (36220.45-58976.93)	-0.07 (-0.07 to -0.06)	<0.001
Oceania	433.84 (251.25-691.92)	433.32 (251.62-693.18)	0 (-0.02 to 0.01)	0.579	0.18 (0.1-0.33)	0.2 (0.1-0.37)	0.45 (0.33 to 0.56)	<0.001	12962.18 (8518.49-18468.54)	12909.23 (8448.04-18391.5)	-0.01 (-0.02 to -0.01)	<0.001	13190.67 (8897.79-18488.28)	13148.86 (8848.42-18387.29)	-0.01 (-0.01 to -0.01)	<0.001
South Asia	498.17 (294.95-776.98)	473.59 (279.25-736.76)	-0.16 (-0.19 to -0.13)	<0.001	0.15 (0.07-0.35)	0.13 (0.08-0.21)	-0.51 (-1 to -0.02)	0.042	15994.87 (10862.47-22095.92)	15246.71 (10328.11-21280.16)	-0.15 (-0.17 to -0.13)	<0.001	20551.8 (14744.88-27773.36)	19578.8 (14061.04-26521.55)	-0.16 (-0.17 to -0.15)	<0.001
Southeast Asia	281.87 (162.06-456.73)	252.35 (148.51-398.16)	-0.35 (-0.39 to -0.3)	<0.001	0.18 (0.08-0.27)	0.2 (0.08-0.28)	0.22 (0.09 to 0.34)	0.001	8336.25 (5361.07-12120.11)	7387.45 (4894.5-10495.43)	-0.4 (-0.41 to -0.39)	<0.001	8685.37 (5835.47-12252.33)	7816.71 (5428.92-10819.81)	-0.34 (-0.36 to -0.32)	<0.001
Southern Latin America	640.86 (374.67-1006.32)	636.31 (369.04-1002.23)	-0.02 (-0.05 to 0)	0.038	0.11 (0.09-0.14)	0.09 (0.07-0.11)	-0.75 (-1.46 to -0.02)	0.043	20365.65 (13831.68-28125.17)	20170.83 (13617.43-27897.94)	-0.03 (-0.04 to -0.02)	<0.001	22576.54 (16081.49-30602.15)	21998.3 (15611.25-29944.53)	-0.09 (-0.11 to -0.07)	<0.001
Southern Sub-Saharan Africa	1010.33 (624.8-1498.32)	991.67 (615.71-1474.68)	-0.06 (-0.08 to -0.04)	<0.001	0.35 (0.21-0.52)	0.29 (0.18-0.45)	-0.69 (-1.52 to 0.15)	0.108	30511.21 (21402.62-39740.06)	30546.91 (21399.73-39789.81)	0 (0 to 0)	<0.001	30132.67 (21578.24-38443.06)	30126.61 (21551.96-38484.84)	0 (0 to 0)	0.236
Tropical Latin America	460.82 (272.14-718.17)	409.52 (241.1-638.01)	-0.38 (-0.46 to -0.3)	<0.001	0.12 (0.11-0.13)	0.12 (0.1-0.13)	-0.12 (-0.48 to 0.25)	0.521	13770.89 (9240.06-19373.36)	12265.92 (8323.18-17214.01)	-0.38 (-0.45 to -0.31)	<0.001	14304.12 (10027.87-19503.24)	12615.81 (8905.39-17203.15)	-0.41 (-0.46 to -0.36)	<0.001
Western Europe	1031.96 (622.84-1567.15)	936.51 (568.23-1433)	-0.31 (-0.36 to -0.26)	<0.001	0.03 (0.03-0.04)	0.02 (0.02-0.02)	-2.05 (-2.47 to -1.63)	<0.001	32262.79 (22821.22-42087.73)	29241.35 (20642.25-38621.09)	-0.31 (-0.35 to -0.28)	<0.001	33843.2 (24854.27-43669.16)	30335.09 (22248.89-39415.96)	-0.35 (-0.38 to -0.31)	<0.001
Western Sub-Saharan Africa	1031.27 (639.07-1524.19)	1040.15 (646.68-1541.11)	0.03 (0.02 to 0.03)	<0.001	0.28 (0.17-0.5)	0.38 (0.13-0.57)	0.94 (0.76 to 1.13)	<0.001	31288.69 (22153.91-40718.3)	31229.23 (22092.75-40657.73)	-0.01 (-0.01 to -0.01)	<0.001	31053.93 (22429.71-39600.07)	30930.61 (22311.46-39446.49)	-0.01 (-0.01 to -0.01)	<0.001
Nation
Afghanistan	1299.75 (813.92-1904.78)	1289.87 (803.92-1882.33)	-0.02 (-0.03 to -0.01)	<0.001	0.29 (0.05-1.11)	0.22 (0.06-0.65)	-0.66 (-1.03 to -0.29)	<0.001	41233.28 (30451.75-52002.93)	41058.55 (30183.01-51908.33)	-0.01 (-0.02 to 0)	0.008	48644.56 (37533.87-61175.74)	48797.76 (37539.51-61904.09)	0.01 (0.01 to 0.01)	<0.001
Albania	326.15 (184.87-530.83)	317.2 (175.25-520.85)	-0.09 (-0.11 to -0.07)	<0.001	0.11 (0.05-0.19)	0.03 (0.01-0.06)	-3.93 (-4.53 to -3.33)	<0.001	10786.67 (7166.47-15442.28)	10580.23 (6991.86-15235.76)	-0.06 (-0.08 to -0.04)	<0.001	12538.44 (8811.95-17581.15)	12120.89 (8454.58-17069.04)	-0.11 (-0.12 to -0.1)	<0.001
Algeria	1317.49 (825.03-1926.84)	1303.2 (812.49-1902.87)	-0.04 (-0.04 to -0.03)	<0.001	0.11 (0.04-0.24)	0.08 (0.03-0.17)	-1.15 (-1.26 to -1.04)	<0.001	41217.63 (30426.45-52125.99)	41039.76 (30225.43-51830.25)	-0.01 (-0.02 to -0.01)	<0.001	47663.92 (36648.22-59941.9)	46703.96 (35904.72-58390.14)	-0.07 (-0.07 to -0.06)	<0.001
American Samoa	428.05 (244.45-688.49)	424.72 (240.41-677.43)	-0.02 (-0.06 to 0.01)	0.203	0.1 (0.05-0.19)	0.11 (0.05-0.2)	0.37 (-1.49 to 2.27)	0.698	12900.25 (8443.64-18395.88)	12837.52 (8382.49-18330.49)	-0.02 (-0.02 to -0.02)	<0.001	12886.99 (8628.5-18107.97)	12791.88 (8550.04-17980.3)	-0.02 (-0.03 to -0.02)	<0.001
Andorra	1016.14 (603.57-1557.72)	1010.38 (598.43-1550.82)	-0.02 (-0.03 to -0.01)	<0.001	0.02 (0.01-0.04)	0.02 (0.01-0.04)	-1.03 (-1.4 to -0.66)	<0.001	31689.59 (22104.72-41860.64)	31504.65 (21852.73-41654.76)	-0.02 (-0.02 to -0.02)	<0.001	32179.62 (22940.11-42104.39)	31864.99 (22690.6-41645.69)	-0.03 (-0.03 to -0.02)	<0.001
Angola	1077.85 (659.73-1597.43)	1076.76 (667.69-1601.76)	0 (-0.03 to 0.03)	0.905	0.35 (0.09-1.05)	0.33 (0.11-0.76)	-0.09 (-0.6 to 0.41)	0.714	32578.55 (23020.89-42218.15)	32555.56 (23037.05-42233.84)	0 (0 to 0)	<0.001	32362.71 (23397.02-41377.53)	32303.02 (23329.27-41386.11)	-0.01 (-0.01 to 0)	<0.001
Antigua and Barbuda	522.75 (297.93-836.44)	519.99 (299.3-832.39)	-0.02 (-0.04 to 0.01)	0.15	0.09 (0.05-0.15)	0.1 (0.06-0.14)	0 (-1.51 to 1.54)	0.995	15991.76 (10399.26-22324.67)	15886.92 (10302.18-22230.77)	-0.02 (-0.02 to -0.02)	<0.001	16953.65 (11590.17-23102.4)	16635.56 (11328.98-22803.56)	-0.06 (-0.07 to -0.06)	<0.001
Argentina	641.95 (372.81-1009.22)	637.57 (367.51-1002.61)	-0.02 (-0.03 to -0.01)	0.001	0.11 (0.07-0.14)	0.08 (0.06-0.11)	-0.73 (-1.69 to 0.23)	0.137	20377.96 (13863.89-28156.36)	20179.24 (13627.9-27904.03)	-0.03 (-0.04 to -0.03)	<0.001	22635.73 (16112.05-30671.38)	22100.91 (15652.81-30120.14)	-0.08 (-0.1 to -0.06)	<0.001
Armenia	530.86 (304.26-848.88)	526.58 (301.83-838.66)	-0.03 (-0.05 to -0.01)	0.004	0.07 (0.04-0.1)	0.04 (0.03-0.05)	-2.25 (-3.52 to -0.97)	0.001	17227.43 (11816.49-24019.59)	17019.41 (11641.17-23754.86)	-0.03 (-0.06 to 0)	0.052	21097.17 (15236.61-28541.72)	20268.95 (14595.92-27496.04)	-0.12 (-0.15 to -0.1)	<0.001
Australia	570.95 (325.86-908.16)	570.27 (327.39-902.61)	-0.01 (-0.01 to 0)	0.047	0.03 (0.02-0.04)	0.02 (0.02-0.03)	-0.49 (-2.12 to 1.17)	0.562	18568.17 (12686.96-25897.48)	18413.98 (12558.61-25684.44)	-0.03 (-0.03 to -0.02)	<0.001	20414.92 (14468.02-28094.02)	19915.64 (14094.5-27450.11)	-0.08 (-0.09 to -0.08)	<0.001
Austria	1121.27 (680.2-1701.02)	1121.32 (681.68-1694.95)	0 (-0.01 to 0.01)	0.956	0.01 (0.01-0.02)	0.01 (0.01-0.01)	-1.51 (-1.92 to -1.09)	<0.001	35205.46 (24905.76-45973.85)	35006.42 (24954.24-45547.87)	-0.02 (-0.02 to -0.01)	<0.001	44184.27 (33878.81-55701.57)	39785.26 (29879.5-50580.14)	-0.34 (-0.35 to -0.32)	<0.001
Azerbaijan	533.16 (304.38-853.74)	529.02 (302.29-837.76)	-0.02 (-0.03 to -0.01)	<0.001	0.02 (0.01-0.03)	0.01 (0-0.02)	-1.66 (-2 to -1.32)	<0.001	17219.49 (11769.19-23938.95)	17018.72 (11605.9-23709.95)	-0.03 (-0.06 to 0)	0.055	20921.16 (15190.13-28287.5)	20164.01 (14574.88-27400.93)	-0.11 (-0.14 to -0.09)	<0.001
Bahamas	529.47 (302.04-843.08)	523.56 (303.64-824.13)	-0.03 (-0.06 to -0.01)	0.016	0.2 (0.13-0.3)	0.16 (0.1-0.25)	-0.74 (-1.5 to 0.03)	0.059	15954.46 (10388.03-22303.5)	15872.93 (10337.99-22221.08)	-0.02 (-0.02 to -0.01)	<0.001	16691.93 (11320.92-22887.55)	16487.34 (11191.04-22590.82)	-0.04 (-0.05 to -0.03)	<0.001
Bahrain	1319.66 (832.38-1926.04)	1304.32 (820.97-1906.43)	-0.04 (-0.05 to -0.03)	<0.001	0.13 (0.07-0.26)	0.13 (0.07-0.22)	-0.01 (-0.49 to 0.48)	0.978	41182.51 (30455.03-52035.68)	40988.81 (30225.39-51766.39)	-0.01 (-0.02 to -0.01)	<0.001	46411.07 (35711.91-58226.67)	46007.51 (35339.04-57619.03)	-0.03 (-0.03 to -0.03)	<0.001
Bangladesh	506.5 (297.24-794.23)	486.49 (284.19-768.32)	-0.13 (-0.16 to -0.11)	<0.001	0.11 (0.02-0.39)	0.07 (0.02-0.27)	-1.45 (-2.01 to -0.88)	<0.001	16344 (11267.82-22505.64)	16221.48 (11152.23-22453.15)	-0.02 (-0.03 to -0.02)	<0.001	21630.86 (15600.77-29694.93)	21183.49 (15220.45-28945.39)	-0.07 (-0.09 to -0.04)	<0.001
Barbados	527.83 (301.31-837.53)	521.39 (299.63-833.39)	-0.04 (-0.04 to -0.03)	<0.001	0.2 (0.13-0.3)	0.13 (0.08-0.21)	-1.32 (-1.8 to -0.83)	<0.001	15970.97 (10377.13-22305.17)	15877.63 (10312.3-22214.91)	-0.02 (-0.02 to -0.02)	<0.001	16668.37 (11352.02-22758.42)	16475.42 (11146.92-22583.72)	-0.04 (-0.04 to -0.03)	<0.001
Belarus	669.89 (384.51-1048.54)	663.66 (383.35-1047.26)	-0.03 (-0.04 to -0.02)	<0.001	0.01 (0-0.01)	0.01 (0-0.01)	-0.65 (-0.98 to -0.33)	<0.001	22440.26 (15181.01-30712.23)	22269.22 (14933.14-30414.61)	-0.02 (-0.06 to 0.02)	0.364	28675.99 (20584.33-38829.77)	27907.46 (19971.63-37686.66)	-0.08 (-0.11 to -0.04)	<0.001
Belgium	1146.59 (697.42-1732.09)	1141.09 (688.33-1729.84)	-0.01 (-0.05 to 0.03)	0.585	0.02 (0.02-0.03)	0.01 (0.01-0.02)	-1.55 (-1.88 to -1.22)	<0.001	35100.91 (25032.09-45855.41)	34941.18 (24887.25-45608.41)	-0.01 (-0.04 to 0.02)	0.527	34170.64 (24819.47-44024.47)	33923.19 (24631.51-43784.98)	-0.02 (-0.05 to 0.02)	0.369
Belize	536.86 (315.18-839.85)	530.26 (308.79-833.88)	-0.04 (-0.09 to 0)	0.049	0.36 (0.26-0.49)	0.3 (0.21-0.4)	-0.7 (-1.55 to 0.15)	0.108	15977.72 (10433.43-22351.28)	15870.26 (10317-22199.75)	-0.02 (-0.03 to -0.02)	<0.001	16890.69 (11503.92-23011.41)	16481.37 (11167.73-22613.82)	-0.08 (-0.08 to -0.08)	<0.001
Benin	1070.16 (656.75-1586.81)	1086.57 (675.43-1604.21)	0.05 (0.04 to 0.06)	<0.001	0.26 (0.11-0.52)	0.38 (0.12-0.76)	1.3 (1.07 to 1.52)	<0.001	32567.73 (23041.98-42219.71)	32514.99 (22997.84-42158.97)	0 (-0.01 to 0)	0.002	32273.9 (23321.39-41235.8)	32100.34 (23246.78-41040.73)	-0.02 (-0.02 to -0.02)	<0.001
Bermuda	523.08 (302.02-828.73)	517.93 (296.47-830.47)	-0.03 (-0.06 to -0.01)	0.017	0.11 (0.06-0.16)	0.06 (0.02-0.09)	-2.12 (-2.98 to -1.26)	<0.001	15935.91 (10403.47-22267.01)	15862.63 (10311.39-22199.93)	-0.01 (-0.02 to -0.01)	<0.001	16553.16 (11234.34-22704.9)	16338.76 (11040.95-22435.12)	-0.04 (-0.05 to -0.04)	<0.001
Bhutan	501.45 (292.28-788.96)	498.58 (292.09-786.42)	-0.02 (-0.04 to 0)	0.057	0.14 (0.04-0.42)	0.12 (0.04-0.27)	-0.64 (-0.83 to -0.46)	<0.001	16388.97 (11242-22568.7)	16195.55 (11113.86-22315.4)	-0.04 (-0.04 to -0.04)	<0.001	21392.28 (15297.56-29220.68)	20655.87 (14767.99-28218.62)	-0.11 (-0.12 to -0.1)	<0.001
Bolivia (Plurinational State of)	757.57 (443.33-1180.96)	734.95 (434.24-1154.59)	-0.11 (-0.12 to -0.09)	<0.001	0.52 (0.2-1.14)	0.22 (0.09-0.45)	-2.8 (-2.94 to -2.65)	<0.001	22387.29 (15060.46-30921.57)	22277.08 (14975.17-30831.35)	-0.02 (-0.02 to -0.01)	<0.001	23951.6 (16838.26-32351.73)	23499.16 (16399.39-31800.71)	-0.06 (-0.07 to -0.06)	<0.001
Bosnia and Herzegovina	317.99 (176.37-524.86)	314.33 (173.41-517.1)	-0.04 (-0.06 to -0.02)	<0.001	0.03 (0.02-0.06)	0.01 (0-0.02)	-5.39 (-6.01 to -4.77)	<0.001	10792.27 (7174.04-15472.29)	10580.14 (6963.36-15236.49)	-0.07 (-0.09 to -0.05)	<0.001	12645.97 (8903.9-17829.6)	12124.61 (8502.75-17046.45)	-0.14 (-0.15 to -0.12)	<0.001
Botswana	1080.33 (661.47-1606.35)	1057.84 (649.33-1572.7)	-0.07 (-0.08 to -0.05)	<0.001	0.29 (0.11-0.65)	0.2 (0.07-0.45)	-1.3 (-2.71 to 0.13)	0.074	32548.27 (23064.28-42217.28)	32485.33 (23029.19-42158.46)	-0.01 (-0.01 to -0.01)	<0.001	32307.21 (23357.96-41249.48)	32069.88 (23143.78-41078.05)	-0.02 (-0.02 to -0.02)	<0.001
Brazil	460.53 (271.92-717.12)	407.69 (240.1-634.92)	-0.39 (-0.47 to -0.31)	<0.001	0.12 (0.11-0.13)	0.12 (0.1-0.13)	-0.09 (-0.46 to 0.29)	0.653	13763.45 (9246.82-19350.13)	12212.4 (8300.3-17135.33)	-0.39 (-0.46 to -0.32)	<0.001	14307.08 (10039.03-19493.85)	12574.18 (8886.41-17147.44)	-0.42 (-0.48 to -0.37)	<0.001
Brunei Darussalam	242.27 (131.33-400.01)	241.02 (133.06-403.44)	-0.01 (-0.03 to 0.01)	0.195	0.07 (0.03-0.15)	0.06 (0.03-0.11)	-0.65 (-0.95 to -0.35)	<0.001	7412.31 (4819.83-10835.2)	7370.62 (4783.78-10803.18)	-0.02 (-0.03 to 0)	0.016	7882.75 (5315.17-11281.41)	7806.27 (5265.14-11181.96)	-0.03 (-0.04 to -0.03)	<0.001
Bulgaria	316.98 (173.62-520.53)	314.41 (173.21-515.59)	-0.03 (-0.04 to -0.01)	<0.001	0.02 (0.02-0.03)	0.01 (0.01-0.01)	-3.17 (-3.89 to -2.45)	<0.001	10766.14 (7136.63-15409.16)	10551.59 (6938.16-15106.97)	-0.07 (-0.1 to -0.04)	<0.001	12288.52 (8683.92-17266.86)	12096.78 (8470.72-16976.07)	-0.05 (-0.06 to -0.04)	<0.001
Burkina Faso	1079.91 (667.01-1600.22)	1082.19 (661.51-1609.98)	0 (-0.01 to 0.02)	0.668	0.4 (0.12-0.81)	0.3 (0.07-0.63)	-0.98 (-1.19 to -0.76)	<0.001	32569.69 (23085.35-42251.38)	32533.1 (23059.47-42170.94)	0 (0 to 0)	<0.001	32341.71 (23448.78-41381.64)	32267.24 (23261.14-41287.74)	-0.01 (-0.01 to 0)	<0.001
Burundi	1006.96 (615.84-1505.06)	1005.35 (619.3-1500.09)	0 (-0.01 to 0.01)	0.432	0.96 (0.33-2.66)	0.84 (0.31-1.7)	-0.46 (-0.58 to -0.34)	<0.001	29443.21 (20548.75-38512.06)	29416.74 (20509.83-38460.86)	0 (0 to 0)	<0.001	29472.62 (21169.87-38226.9)	29624.34 (21326.41-38340.42)	0.01 (0.01 to 0.02)	<0.001
Cabo Verde	1070.77 (650.17-1597.07)	1076.12 (660.39-1603.04)	0.02 (0.01 to 0.03)	<0.001	0.01 (0-0.09)	0.16 (0.03-0.36)	8.35 (7.78 to 8.92)	<0.001	32570.15 (23059.7-42207.17)	32516.12 (23034.26-42182.81)	0 (-0.01 to 0)	<0.001	32239.26 (23375.86-41209.31)	32073.2 (23184.12-41039.5)	-0.02 (-0.02 to -0.01)	<0.001
Cambodia	273.73 (152.48-442.76)	274.21 (153.15-450.56)	0.01 (0.01 to 0.02)	0.001	0.18 (0.04-0.53)	0.17 (0.05-0.34)	-0.1 (-0.18 to -0.03)	0.006	8203.69 (5248.55-12010.73)	8152.47 (5216.95-11961.62)	-0.02 (-0.02 to -0.01)	<0.001	8486.75 (5605.67-12210.13)	8419.93 (5569.76-12124.97)	-0.03 (-0.03 to -0.02)	<0.001
Cameroon	1070.99 (654.7-1583.39)	1081.17 (669.87-1602.3)	0.03 (0.02 to 0.04)	<0.001	0.31 (0.14-0.6)	0.42 (0.12-0.86)	1.02 (0.95 to 1.09)	<0.001	32539.29 (23066.01-42126.99)	32490.92 (23027.63-42148.69)	0 (-0.01 to 0)	<0.001	32090.81 (23158.09-41181.29)	32012.14 (23073.44-41085.19)	-0.01 (-0.01 to -0.01)	<0.001
Canada	320.32 (179.47-529.25)	319.02 (175.13-522.28)	-0.01 (-0.03 to 0)	0.03	0.02 (0.01-0.02)	0.03 (0.02-0.04)	2.01 (1.48 to 2.54)	<0.001	11943.54 (8207-16719.34)	11590.29 (7949.32-16343.97)	-0.09 (-0.1 to -0.09)	<0.001	13459.24 (9550.1-18612.4)	12939.32 (9135.36-17966.25)	-0.13 (-0.13 to -0.12)	<0.001
Central African Republic	1067.15 (659.3-1578.31)	1072.93 (663.3-1581.07)	0.02 (0.01 to 0.03)	<0.001	0.39 (0.1-1.15)	0.39 (0.13-0.92)	0.02 (-0.26 to 0.29)	0.908	32567.48 (23054.16-42241.85)	32571.53 (23074.41-42239.75)	0 (0 to 0)	0.047	32376.73 (23456.98-41494.67)	32446.63 (23512.48-41491.84)	0.01 (0 to 0.01)	<0.001
Chad	1074.41 (661.23-1588.78)	1088.49 (675.02-1600.76)	0.04 (0.03 to 0.05)	<0.001	0.26 (0.09-0.59)	0.47 (0.15-1.29)	1.97 (1.68 to 2.27)	<0.001	32582.54 (23116.77-42289.39)	32569.03 (23063.42-42207.44)	0 (0 to 0)	0.003	32357.14 (23453.73-41433.74)	32414.14 (23462.71-41488.56)	0.01 (0 to 0.01)	<0.001
Chile	637.86 (372.46-1002.84)	633.34 (364.13-1003.2)	-0.03 (-0.08 to 0.01)	0.166	0.13 (0.09-0.18)	0.1 (0.08-0.14)	-0.72 (-1.24 to -0.19)	0.007	20341.8 (13758.61-28086.5)	20146.59 (13540.6-27899.2)	-0.04 (-0.07 to -0.01)	0.003	22419.23 (15928.19-30331.71)	21736.38 (15419.44-29511.32)	-0.12 (-0.17 to -0.06)	<0.001
China	534.22 (309.41-844.19)	382.34 (221.5-597.97)	-1.07 (-1.1 to -1.04)	<0.001	0.01 (0-0.02)	0.01 (0.01-0.02)	2.09 (1.56 to 2.63)	<0.001	15925.02 (10529.84-22408.77)	11237.75 (7617.73-15854.52)	-1.12 (-1.14 to -1.1)	<0.001	16152.91 (11027.04-22149.18)	11476.29 (8068.6-15758.26)	-1.1 (-1.12 to -1.08)	<0.001
Colombia	408.45 (229.29-658.9)	395.64 (217.8-652.64)	-0.11 (-0.12 to -0.09)	<0.001	0.24 (0.18-0.32)	0.07 (0.05-0.1)	-3.79 (-4.35 to -3.22)	<0.001	12719.67 (8141.44-18247.85)	12544.56 (7997.41-17963.92)	-0.03 (-0.05 to -0.01)	0.012	14788.08 (10213.88-20771.92)	14330.34 (9855.62-20021.07)	-0.1 (-0.1 to -0.1)	<0.001
Comoros	1019.88 (623.9-1519.33)	1009.04 (624.14-1499.35)	-0.03 (-0.09 to 0.03)	0.304	1.04 (0.39-2.5)	0.88 (0.38-1.65)	-0.67 (-2.06 to 0.74)	0.348	29406.1 (20557.21-38443.34)	29400.47 (20576.15-38462.15)	0 (0 to 0)	<0.001	29351.82 (20986.85-37947.62)	29349.02 (21049.64-37921.76)	0 (-0.01 to 0)	0.801
Congo	1075.71 (664.53-1594.13)	1073.25 (664.64-1592.33)	0 (-0.02 to 0.01)	0.629	0.37 (0.11-1)	0.37 (0.12-0.79)	0.11 (-0.76 to 0.98)	0.809	32579.05 (23098.78-42213.62)	32534.68 (23049.97-42176.72)	0 (-0.01 to 0)	<0.001	32237.19 (23335.83-41173.45)	32127.23 (23240.55-41201.22)	-0.01 (-0.01 to -0.01)	<0.001
Cook Islands	428.23 (243.79-690.11)	423.86 (239.22-682.9)	-0.03 (-0.04 to -0.03)	<0.001	0.11 (0.05-0.21)	0.06 (0.02-0.14)	-1.63 (-1.76 to -1.51)	<0.001	12917.09 (8477.67-18426.44)	12842.13 (8394.99-18334.93)	-0.02 (-0.02 to -0.02)	<0.001	12984.14 (8681.91-18225.69)	12796.08 (8531.48-17982.14)	-0.05 (-0.05 to -0.04)	<0.001
Costa Rica	398.98 (223.98-648.89)	393.95 (217.34-640.29)	-0.04 (-0.06 to -0.03)	<0.001	0.09 (0.06-0.12)	0.05 (0.03-0.07)	-1.97 (-2.54 to -1.4)	<0.001	12698.31 (8112.54-18203.22)	12522.06 (7971.11-17947.92)	-0.03 (-0.05 to -0.01)	<0.001	14493.89 (10022.73-20376.58)	13983.12 (9540.87-19608.23)	-0.1 (-0.12 to -0.09)	<0.001
Coted'Ivoire	1066.63 (658.19-1582.51)	1083.7 (667.81-1604.56)	0.05 (0.04 to 0.06)	<0.001	0.23 (0.11-0.45)	0.4 (0.12-0.84)	1.71 (1.3 to 2.12)	<0.001	32548.44 (23051.36-42218.07)	32528 (23018.89-42183.51)	0 (0 to 0)	0.035	32244.32 (23299.91-41239.44)	32177.35 (23288.78-41242.35)	-0.01 (-0.01 to 0)	<0.001
Croatia	385.36 (214.91-622.34)	407.02 (230.83-656.79)	0.17 (0.12 to 0.22)	<0.001	0.01 (0-0.01)	0 (0-0)	-3.39 (-5.05 to -1.71)	<0.001	12877.17 (8613.55-18019.67)	13348.53 (9063.91-18890.02)	0.1 (0.06 to 0.14)	<0.001	15324.75 (10837.61-21098.46)	15212.25 (11014.81-20770.15)	-0.03 (-0.09 to 0.04)	0.4
Cuba	531.48 (311.68-833.95)	522.85 (301.93-834.34)	-0.05 (-0.08 to -0.03)	<0.001	0.28 (0.19-0.4)	0.14 (0.09-0.21)	-2.2 (-3.22 to -1.16)	<0.001	15962.22 (10398.99-22306.93)	15873.45 (10319.25-22214.01)	-0.02 (-0.02 to -0.01)	<0.001	16764.72 (11455.6-23000.34)	16470.07 (11157-22620.37)	-0.06 (-0.06 to -0.05)	<0.001
Cyprus	1073.32 (647.62-1631.67)	1068.94 (634.32-1617.7)	-0.01 (-0.05 to 0.03)	0.703	0.04 (0.02-0.06)	0.02 (0.01-0.04)	-1.67 (-2.1 to -1.24)	<0.001	33618.8 (23715.75-43785.83)	33397.99 (23475.63-43606.93)	-0.01 (-0.05 to 0.02)	0.42	37699 (27932.86-48772.6)	36958.61 (27268.5-47787.69)	-0.05 (-0.11 to 0.02)	0.143
Czechia	270.47 (145.96-443.45)	268.3 (145.31-445.64)	-0.02 (-0.06 to 0.02)	0.409	0.01 (0.01-0.02)	0 (0-0)	-3.85 (-5.05 to -2.64)	<0.001	9383.66 (6258.24-13386.79)	9207.69 (6090.64-13197.25)	-0.07 (-0.16 to 0.03)	0.164	10680.36 (7404.9-14915.04)	10376.08 (7243.41-14593.88)	-0.09 (-0.13 to -0.05)	<0.001
Democratic People's Republic of Korea	554.43 (314.54-880.62)	554.25 (321.53-892.02)	0 (0 to 0.01)	0.384	0.02 (0.01-0.04)	0.04 (0.01-0.08)	2.04 (1.92 to 2.17)	<0.001	16611.09 (10874.13-23444.62)	16584.22 (10863.81-23433.45)	-0.01 (-0.01 to 0)	0.002	17101.83 (11676.37-23601.2)	17060.77 (11610.86-23539.11)	-0.01 (-0.01 to 0)	<0.001
Democratic Republic of the Congo	1065.13 (659.24-1577.8)	1074.51 (662.05-1580.15)	0.03 (0.01 to 0.05)	0.007	0.33 (0.1-0.9)	0.35 (0.12-0.73)	0.12 (-0.28 to 0.53)	0.545	32558.12 (23072.86-42224.48)	32572.3 (23073.57-42227.04)	0 (0 to 0)	0.713	32268.24 (23304.43-41295.3)	32371.5 (23396.08-41419.07)	0.01 (0.01 to 0.01)	<0.001
Denmark	1061.76 (633.01-1620.37)	1061.39 (631.63-1624.6)	0 (-0.02 to 0.02)	0.873	0.03 (0.02-0.04)	0.01 (0.01-0.02)	-1.64 (-2.25 to -1.02)	<0.001	33055.92 (23238.3-43574.39)	32825.88 (23062.56-43328.77)	-0.02 (-0.04 to 0)	0.013	32993.79 (23828.13-42910.92)	32558.18 (23416.7-42389.26)	-0.04 (-0.05 to -0.02)	<0.001
Djibouti	1005.15 (615.25-1502.55)	1001.58 (613.91-1508.08)	0 (-0.02 to 0.02)	0.946	0.74 (0.31-1.5)	0.73 (0.29-1.53)	-0.01 (-0.23 to 0.21)	0.914	29431.41 (20581.97-38479.84)	29391.1 (20548.29-38485.41)	0 (-0.01 to 0)	0.013	29484.27 (21132.89-38174.88)	29433.51 (21064.64-38131.91)	-0.01 (-0.01 to 0)	<0.001
Dominica	522.45 (300.67-830.11)	519.69 (296.2-830.75)	-0.02 (-0.03 to -0.01)	0.006	0.11 (0.05-0.2)	0.12 (0.05-0.25)	0.16 (-0.06 to 0.38)	0.147	15978.3 (10399.77-22370.72)	15873.18 (10315.84-22188.74)	-0.02 (-0.02 to -0.02)	<0.001	16789.31 (11455.64-22974.49)	16421.16 (11103.25-22608.35)	-0.07 (-0.07 to -0.07)	<0.001
Dominican Republic	534.67 (312.03-849.43)	525.32 (304.33-831.21)	-0.06 (-0.08 to -0.04)	<0.001	0.31 (0.16-0.53)	0.2 (0.08-0.39)	-1.49 (-1.88 to -1.09)	<0.001	15994.79 (10434.9-22358.56)	15898.95 (10354.73-22199.62)	-0.02 (-0.02 to -0.02)	<0.001	16973.69 (11607.12-23175.66)	16589 (11273.07-22757.8)	-0.08 (-0.08 to -0.07)	<0.001
Ecuador	790.4 (467.12-1216.36)	752.44 (456.7-1145.88)	-0.17 (-0.21 to -0.12)	<0.001	0.42 (0.3-0.57)	0.12 (0.08-0.17)	-4.26 (-5.9 to -2.59)	<0.001	23529.67 (15983.4-32312.91)	22950.54 (16402.53-30658.17)	-0.09 (-0.13 to -0.05)	<0.001	24706.34 (17594.98-32862.41)	24133.65 (17937.07-31389.85)	-0.07 (-0.09 to -0.05)	<0.001
Egypt	1317.34 (829.04-1924.89)	1298.8 (814.07-1901.02)	-0.05 (-0.06 to -0.04)	<0.001	0.31 (0.16-0.51)	0.15 (0.08-0.26)	-2.32 (-2.71 to -1.94)	<0.001	41213.59 (30508.54-51985.69)	40980.94 (30184.92-51665.06)	-0.02 (-0.02 to -0.01)	<0.001	46967.52 (35991.65-58946.97)	45884.55 (35202.37-57578.47)	-0.08 (-0.09 to -0.07)	<0.001
El Salvador	410.47 (236.13-662.32)	400.89 (225.42-653.22)	-0.07 (-0.08 to -0.06)	<0.001	0.33 (0.19-0.52)	0.18 (0.1-0.35)	-2.06 (-2.28 to -1.83)	<0.001	12707.36 (8117.86-18215.63)	12549.27 (8012.85-17987.54)	-0.03 (-0.04 to -0.01)	<0.001	14747.72 (10176.96-20594.87)	14223.5 (9732.02-19946.65)	-0.11 (-0.12 to -0.1)	<0.001
Equatorial Guinea	1070.13 (661.31-1576.42)	1064.98 (656.71-1587.01)	-0.01 (-0.02 to -0.01)	<0.001	0.36 (0.1-0.99)	0.25 (0.07-0.53)	-1.1 (-1.67 to -0.52)	<0.001	32585.55 (23043.17-42254.99)	32475.6 (23015.4-42107.57)	-0.01 (-0.01 to -0.01)	<0.001	32344.48 (23371-41385.38)	31807.7 (22924.62-40689.48)	-0.05 (-0.06 to -0.05)	<0.001
Eritrea	1016.5 (620.07-1515.59)	1017.87 (626.78-1521.85)	0.01 (0 to 0.01)	0.025	1.12 (0.4-2.99)	1.05 (0.45-2.06)	-0.25 (-0.38 to -0.12)	<0.001	29439.13 (20597.55-38503.65)	29437.99 (20551.64-38550.48)	0 (0 to 0)	0.442	29512.67 (21148.64-38214.48)	29566.21 (21195.25-38178.31)	0.01 (0 to 0.01)	<0.001
Estonia	669.51 (382.68-1047.21)	664.14 (376.37-1040.38)	-0.03 (-0.04 to -0.01)	<0.001	0.02 (0.01-0.03)	0.01 (0.01-0.02)	-1.68 (-2.15 to -1.21)	<0.001	22421.6 (15143.31-30683.4)	22231.63 (14992.56-30510.76)	-0.02 (-0.07 to 0.04)	0.617	28418 (20473.38-38350.34)	27223.33 (19520.83-36684.47)	-0.14 (-0.17 to -0.11)	<0.001
Eswatini	1082.92 (666.12-1603.23)	1055.67 (652.19-1563.36)	-0.08 (-0.1 to -0.06)	<0.001	0.3 (0.12-0.64)	0.31 (0.11-0.68)	0.09 (-0.09 to 0.28)	0.325	32512.09 (22997.26-42206.9)	32470.89 (22981.47-42084.28)	0 (-0.01 to 0)	0.08	32019.7 (23116.2-41041.31)	31965.4 (23060.86-40879.2)	-0.01 (-0.01 to 0)	0.003
Ethiopia	926.59 (559.07-1387.49)	907.7 (550.91-1364.93)	-0.06 (-0.08 to -0.05)	<0.001	1.1 (0.38-3.31)	0.65 (0.24-1.15)	-1.65 (-1.84 to -1.45)	<0.001	26891.1 (18247.57-35846.64)	26871.48 (18219.16-35812.38)	0 (-0.01 to 0)	0.02	27059.88 (19031.62-35487.62)	27105.88 (19076.78-35545.27)	0 (0 to 0.01)	0.14
Fiji	440.27 (251.05-711.62)	442.48 (256.61-707.78)	0.02 (0 to 0.04)	0.086	0.33 (0.15-0.7)	0.41 (0.2-0.75)	0.7 (0.26 to 1.13)	0.002	12938.56 (8487.67-18439.98)	12869.43 (8401.78-18353.71)	-0.02 (-0.02 to -0.02)	<0.001	13081.2 (8792.17-18352.87)	12924.52 (8684.65-18123.4)	-0.04 (-0.04 to -0.04)	<0.001
Finland	1001.59 (594.05-1546.87)	998.44 (590.12-1546.07)	-0.01 (-0.09 to 0.07)	0.83	0.01 (0-0.01)	0.01 (0-0.01)	-0.9 (-1.62 to -0.18)	0.014	30867.78 (21439.87-41008.65)	30697.9 (21351.79-40774)	-0.02 (-0.1 to 0.06)	0.685	30279.05 (21516.55-39470.38)	30020.18 (21265.64-39183.68)	-0.02 (-0.08 to 0.04)	0.562
France	1014.91 (603.83-1554.38)	1009.37 (600.41-1550.35)	-0.02 (-0.04 to 0)	0.033	0.07 (0.05-0.09)	0.03 (0.02-0.04)	-2.58 (-2.93 to -2.23)	<0.001	31764.06 (22082.15-41894.48)	31518.87 (21891.58-41663.69)	-0.02 (-0.03 to -0.02)	<0.001	32481.28 (23129.19-42448.25)	31966.75 (22683.71-41805.98)	-0.05 (-0.06 to -0.04)	<0.001
Gabon	1071.27 (657.45-1590.24)	1066.49 (657.21-1587.17)	-0.02 (-0.03 to -0.01)	<0.001	0.29 (0.1-0.65)	0.25 (0.08-0.51)	-0.47 (-0.64 to -0.3)	<0.001	32553.22 (23055.52-42203.95)	32494.76 (22994.28-42139.7)	-0.01 (-0.01 to 0)	<0.001	32207.16 (23269.27-41271.71)	31955.22 (23041.93-40943.68)	-0.03 (-0.03 to -0.02)	<0.001
Gambia	1072.71 (662.32-1600.59)	1081.38 (666.21-1602.05)	0.03 (0 to 0.05)	0.035	0.23 (0.1-0.46)	0.46 (0.16-0.94)	2.23 (0.57 to 3.92)	0.008	32572.04 (23095.2-42220.54)	32531.66 (23031.59-42239.65)	0 (-0.01 to 0)	0.019	32283.73 (23398.51-41291.68)	32207.1 (23355.8-41393.7)	-0.01 (-0.01 to 0)	<0.001
Georgia	532.78 (303.55-851.72)	573.04 (333.95-897.42)	0.24 (0.2 to 0.27)	<0.001	0.05 (0.04-0.07)	0.13 (0.09-0.16)	2.8 (1.07 to 4.56)	0.001	17186.92 (11767.34-23944.87)	18144.57 (12678.91-24810.01)	0.17 (0.14 to 0.21)	<0.001	20614.91 (14841.28-28048.87)	21190.32 (15770.23-27706.54)	0.09 (0.08 to 0.1)	<0.001
Germany	1098.35 (662.04-1658.97)	1092.71 (660.77-1657.76)	-0.02 (-0.04 to 0)	0.14	0.03 (0.02-0.04)	0.01 (0.01-0.02)	-1.94 (-2.34 to -1.53)	<0.001	34346.44 (24430.79-44884.53)	34108.09 (24225.18-44600.24)	-0.02 (-0.04 to -0.01)	<0.001	35881.39 (26444.02-46410.13)	35210.73 (25941.01-45691.83)	-0.06 (-0.07 to -0.05)	<0.001
Ghana	1092.68 (680.82-1618.66)	1086.69 (675.15-1607.74)	-0.02 (-0.03 to -0.01)	0.003	0.55 (0.24-1.11)	0.41 (0.17-0.84)	-0.91 (-1.04 to -0.78)	<0.001	32570.87 (23054.09-42204.97)	32504.44 (23024.89-42162.49)	-0.01 (-0.01 to 0)	<0.001	32303.76 (23322.92-41260.54)	32045.47 (23153.29-41063.88)	-0.03 (-0.03 to -0.02)	<0.001
Greece	1014.17 (599.96-1561.44)	1009.75 (601.98-1534.09)	-0.02 (-0.03 to 0)	0.074	0.01 (0.01-0.01)	0.01 (0-0.01)	-1.12 (-1.45 to -0.79)	<0.001	31739.43 (22135.75-41911.8)	31509.87 (21881.85-41650.23)	-0.02 (-0.03 to -0.02)	<0.001	32306.17 (23065.31-42212.46)	31917.92 (22709.01-41596.35)	-0.04 (-0.04 to -0.03)	<0.001
Greenland	318.36 (176.97-525.25)	315.72 (175.35-522.23)	-0.02 (-0.04 to -0.01)	0.006	0.05 (0.01-0.11)	0.04 (0.01-0.08)	-0.81 (-0.95 to -0.67)	<0.001	11957.87 (8270.72-16793.6)	11595.71 (7912.8-16353.79)	-0.1 (-0.11 to -0.09)	<0.001	13510.12 (9527.24-18675.27)	12913.55 (9087.26-17825.61)	-0.14 (-0.15 to -0.14)	<0.001
Grenada	562.68 (339.29-870.32)	541.61 (321.22-849.15)	-0.12 (-0.17 to -0.08)	<0.001	0.84 (0.58-1.19)	0.51 (0.33-0.74)	-1.61 (-2.4 to -0.82)	<0.001	15995.9 (10453.48-22329.57)	15891.23 (10345.03-22247.09)	-0.02 (-0.02 to -0.02)	<0.001	16970.8 (11616.12-23189.52)	16583.7 (11263.68-22733.69)	-0.08 (-0.08 to -0.07)	<0.001
Guam	428.18 (241.97-693.57)	422.15 (238.25-683.14)	-0.05 (-0.06 to -0.03)	<0.001	0.08 (0.02-0.16)	0.01 (0-0.02)	-7.82 (-9.15 to -6.47)	<0.001	12909.08 (8463.35-18413.74)	12846.27 (8391.85-18359.15)	-0.02 (-0.02 to -0.01)	<0.001	12961.81 (8698.54-18217.15)	12831.46 (8569.05-18055.37)	-0.03 (-0.04 to -0.03)	<0.001
Guatemala	465.06 (287.01-715.36)	412.35 (238.33-661.4)	-0.41 (-0.52 to -0.3)	<0.001	1.18 (0.87-1.55)	0.33 (0.23-0.46)	-4.18 (-6.1 to -2.22)	<0.001	12720.21 (8145.37-18226.05)	12571.28 (8001.42-18032.68)	-0.02 (-0.04 to -0.01)	0.004	14918.43 (10305.48-20895.95)	14483.27 (9903.74-20261.95)	-0.09 (-0.1 to -0.08)	<0.001
Guinea	1075.89 (666.52-1594.28)	1088.11 (674.17-1606.84)	0.04 (0.03 to 0.05)	<0.001	0.28 (0.11-0.64)	0.48 (0.16-0.97)	1.75 (1.68 to 1.83)	<0.001	32577.58 (23106.31-42260.81)	32555.34 (23080.33-42199.56)	0 (0 to 0)	<0.001	32275.93 (23402.65-41305.52)	32291.99 (23374.63-41304.05)	0 (0 to 0)	0.038
Guinea-Bissau	1085.14 (673.95-1609.98)	1100.65 (683.39-1616.65)	0.05 (0.03 to 0.06)	<0.001	0.45 (0.15-1.07)	0.7 (0.24-1.52)	1.48 (1.32 to 1.64)	<0.001	32582.81 (23097.61-42206.6)	32552.13 (23071.29-42215.32)	0 (0 to 0)	0.001	32312.31 (23422.71-41401.66)	32341.41 (23407.33-41333.97)	0 (0 to 0.01)	0.28
Guyana	560.66 (339.64-872.07)	542.28 (325.43-842.87)	-0.1 (-0.2 to 0.01)	0.074	0.82 (0.54-1.19)	0.59 (0.35-0.95)	-1.06 (-2.08 to -0.03)	0.043	16002.9 (10438.65-22379.81)	15885.12 (10346.23-22206.75)	-0.02 (-0.03 to -0.02)	<0.001	16954.34 (11584.14-23198.9)	16596.83 (11262.67-22761.04)	-0.07 (-0.07 to -0.07)	<0.001
Haiti	554.65 (322.33-866.18)	542.27 (315.86-847.62)	-0.06 (-0.08 to -0.04)	<0.001	0.74 (0.17-2.49)	0.51 (0.16-1.2)	-1.01 (-1.19 to -0.83)	<0.001	16011.11 (10438.21-22396)	15928.88 (10381.76-22298.09)	-0.02 (-0.02 to -0.01)	<0.001	17090.32 (11751.21-23273.39)	16975.43 (11653.46-23175.84)	-0.02 (-0.03 to -0.02)	<0.001
Honduras	420.73 (240.44-680.84)	402.43 (224.55-646.74)	-0.14 (-0.17 to -0.12)	<0.001	0.45 (0.16-1.23)	0.21 (0.08-0.42)	-2.45 (-2.68 to -2.22)	<0.001	12725.87 (8137.28-18232.59)	12569.46 (7994.09-18017.34)	-0.03 (-0.04 to -0.01)	0.001	14925.6 (10304.65-20853.33)	14448.17 (9876.77-20244.31)	-0.1 (-0.11 to -0.1)	<0.001
Hungary	318.21 (178.04-519.03)	313.93 (171.3-518.07)	-0.04 (-0.06 to -0.03)	<0.001	0.06 (0.04-0.09)	0.02 (0.01-0.02)	-4.49 (-5.34 to -3.63)	<0.001	10756.03 (7143.43-15396.06)	10531.79 (6950.84-15106.1)	-0.07 (-0.1 to -0.05)	<0.001	12319.34 (8724.32-17267.68)	11989.28 (8342.51-16757.29)	-0.09 (-0.1 to -0.08)	<0.001
Iceland	970.59 (567.85-1507.42)	969.25 (571.66-1515.07)	-0.01 (-0.03 to 0.01)	0.286	0.02 (0.01-0.03)	0.01 (0.01-0.02)	-0.75 (-1.64 to 0.15)	0.1	30276.28 (20876.88-40526.07)	30049.6 (20645.1-40282.92)	-0.03 (-0.04 to -0.02)	<0.001	30366.84 (21505.98-40193.59)	30027.68 (21143.16-39769.18)	-0.04 (-0.06 to -0.03)	<0.001
India	500.39 (296.86-783.17)	475.52 (280.03-741.04)	-0.16 (-0.2 to -0.12)	<0.001	0.15 (0.07-0.35)	0.12 (0.07-0.18)	-0.83 (-1.53 to -0.13)	0.021	16060.04 (10889.39-22246.14)	15248.75 (10303.77-21367.24)	-0.17 (-0.18 to -0.15)	<0.001	20423.55 (14648.08-27578.92)	19370.35 (13865.77-26309.94)	-0.18 (-0.19 to -0.16)	<0.001
Indonesia	288.45 (167.7-459.44)	206.17 (123.8-317.5)	-1.07 (-1.18 to -0.96)	<0.001	0.27 (0.08-0.4)	0.31 (0.08-0.49)	0.51 (0.37 to 0.66)	<0.001	8278.01 (5266.17-12041.03)	5690.34 (3781.67-8083.03)	-1.21 (-1.21 to -1.2)	<0.001	8472.13 (5617.53-11965.07)	5815.89 (4019.81-8041.13)	-1.21 (-1.23 to -1.2)	<0.001
Iran (Islamic Republic of)	1134.71 (712.09-1663.43)	1122.18 (704.29-1645.88)	-0.04 (-0.05 to -0.03)	<0.001	0.08 (0.04-0.14)	0.04 (0.03-0.06)	-2.06 (-2.24 to -1.88)	<0.001	35963.28 (26093.15-45777.16)	35845.66 (26018.57-45642.56)	-0.01 (-0.03 to 0)	0.101	47017.79 (36155.06-59329.85)	46815.97 (36002.18-59081.35)	-0.02 (-0.03 to 0)	0.014
Iraq	1306.09 (822.04-1909.83)	1288.97 (814.03-1881.56)	-0.04 (-0.05 to -0.04)	<0.001	0.15 (0.07-0.3)	0.08 (0.04-0.16)	-2.01 (-2.11 to -1.91)	<0.001	41204.45 (30485.35-52037.14)	41055.47 (30256.46-51796.9)	-0.01 (-0.01 to -0.01)	<0.001	46742.87 (35848.44-58503.59)	46646.93 (35781.4-58434.36)	-0.01 (-0.02 to 0)	0.214
Ireland	1013.98 (600.48-1547.92)	1008.15 (596.36-1542.14)	-0.02 (-0.03 to -0.01)	<0.001	0.03 (0.02-0.04)	0.01 (0.01-0.02)	-2.21 (-3.08 to -1.34)	<0.001	31726.75 (22038.77-41940.85)	31487.77 (21888.45-41624.9)	-0.02 (-0.03 to -0.02)	<0.001	32274.12 (22947.29-42134.19)	31844.71 (22627.64-41649.34)	-0.04 (-0.05 to -0.04)	<0.001
Israel	1019.57 (602.81-1554.88)	1016.47 (606.1-1559.02)	-0.01 (-0.02 to 0)	0.023	0.03 (0.02-0.04)	0.02 (0.01-0.02)	-2.03 (-2.44 to -1.63)	<0.001	31723.94 (22116.86-41864.74)	31513.53 (21880.02-41724.07)	-0.02 (-0.03 to -0.01)	<0.001	32301.99 (22961.2-42128.7)	31950.25 (22742.29-41772.91)	-0.03 (-0.04 to -0.03)	<0.001
Italy	966.34 (586.9-1459.37)	629.07 (372.75-973.02)	-1.38 (-1.48 to -1.29)	<0.001	0.02 (0.02-0.03)	0.01 (0.01-0.02)	-1.84 (-2.28 to -1.4)	<0.001	30383.15 (21512.85-39642.61)	19406.79 (13500.98-26760.94)	-1.45 (-1.53 to -1.38)	<0.001	33502.49 (24707.32-43098.98)	21131.28 (15473.22-28121.29)	-1.48 (-1.61 to -1.35)	<0.001
Jamaica	530.61 (308.28-841.12)	528.56 (306.35-834.2)	0 (-0.04 to 0.04)	0.896	0.24 (0.17-0.33)	0.25 (0.15-0.4)	0.22 (-0.66 to 1.1)	0.625	15976.91 (10446.27-22320.05)	15875.61 (10322.34-22182.7)	-0.02 (-0.02 to -0.02)	<0.001	16826.58 (11482.29-22932.93)	16492.64 (11209.54-22582.4)	-0.07 (-0.07 to -0.06)	<0.001
Japan	318.59 (180.24-515.57)	244.18 (139.21-388.75)	-0.87 (-1 to -0.74)	<0.001	0.01 (0.01-0.01)	0.01 (0.01-0.01)	-0.05 (-0.78 to 0.68)	0.889	9677.33 (6403.29-13858.54)	7447.02 (5087.55-10590.98)	-0.87 (-1 to -0.73)	<0.001	10359.3 (7108.29-14403.38)	8099.64 (5788.59-11118.68)	-0.81 (-0.94 to -0.67)	<0.001
Jordan	1306.57 (816.42-1907.96)	1295.6 (811.58-1902.01)	-0.03 (-0.03 to -0.02)	<0.001	0.07 (0.03-0.13)	0.02 (0.01-0.04)	-3.21 (-3.7 to -2.71)	<0.001	41227.62 (30499.03-52060.06)	40983.88 (30345.79-51761.03)	-0.02 (-0.02 to -0.01)	<0.001	46861.47 (35915.02-59032.97)	45877.06 (35162.03-57541.72)	-0.07 (-0.08 to -0.05)	<0.001
Kazakhstan	540.88 (311.19-863.77)	537.72 (312.79-849.99)	-0.02 (-0.04 to 0.01)	0.244	0.12 (0.09-0.17)	0.15 (0.11-0.2)	0.8 (0.07 to 1.55)	0.033	17199.38 (11790.84-23967.45)	17026.86 (11642.09-23763.5)	-0.03 (-0.06 to 0)	0.047	20855.15 (15102.67-28349.9)	20060.65 (14445.43-27194.46)	-0.12 (-0.14 to -0.1)	<0.001
Kenya	905.12 (552.39-1360.83)	903.45 (553.26-1361.28)	0.01 (-0.04 to 0.06)	0.701	0.62 (0.34-1.04)	0.63 (0.27-0.97)	0.02 (-0.09 to 0.12)	0.742	26862.12 (18226.81-35792.48)	26851.06 (18208-35780.13)	0.01 (-0.01 to 0.03)	0.339	26937.36 (18904-35335.34)	26857.75 (18803.48-35240.69)	0 (-0.02 to 0.02)	0.783
Kiribati	431.29 (245.07-692.12)	433.81 (248.98-698.93)	0.02 (0.01 to 0.03)	<0.001	0.19 (0.07-0.4)	0.21 (0.09-0.4)	0.29 (0.25 to 0.33)	<0.001	12951.66 (8513.42-18453.62)	12897.84 (8446.31-18404.05)	-0.01 (-0.01 to -0.01)	<0.001	13135.67 (8847.22-18397)	13065.59 (8779.82-18358.33)	-0.02 (-0.02 to -0.02)	<0.001
Kuwait	1301.33 (818.11-1914.99)	1288.94 (810.29-1893.75)	-0.03 (-0.04 to -0.02)	<0.001	0.01 (0.01-0.02)	0.01 (0-0.01)	-2.12 (-3.27 to -0.95)	<0.001	41212.93 (30485.88-51934.77)	40951.05 (30211.72-51776.66)	-0.02 (-0.02 to -0.02)	<0.001	45825.57 (35142.27-57337.07)	45113.89 (34565.71-56446.84)	-0.05 (-0.06 to -0.04)	<0.001
Kyrgyzstan	534.64 (309.15-847.92)	531.48 (306.73-844.74)	-0.02 (-0.04 to 0.01)	0.164	0.02 (0.01-0.03)	0.03 (0.02-0.05)	1.8 (0.09 to 3.55)	0.039	17242.8 (11833.69-24019.61)	17069.84 (11686.67-23872.75)	-0.02 (-0.05 to 0)	0.057	21039.88 (15184.93-28473.07)	20650.68 (15025-27963.9)	-0.06 (-0.09 to -0.03)	<0.001
Lao People's Democratic Republic	273.08 (150.26-444.85)	274.59 (152.83-451.27)	0.03 (0.01 to 0.04)	<0.001	0.16 (0.03-0.51)	0.16 (0.05-0.32)	0.08 (-0.04 to 0.2)	0.19	8204.62 (5258.69-12031.24)	8150.74 (5185-11958.1)	-0.02 (-0.02 to -0.02)	<0.001	8483.65 (5640.35-12219.07)	8382.34 (5563.93-12080.92)	-0.04 (-0.04 to -0.04)	<0.001
Latvia	625.56 (360.46-991.57)	622.42 (354.86-981.25)	-0.02 (-0.06 to 0.03)	0.476	0.03 (0.02-0.04)	0.02 (0.02-0.03)	-0.24 (-0.77 to 0.29)	0.372	21105.91 (14370.63-29010.23)	20953.96 (14231.76-28833.28)	-0.02 (-0.07 to 0.03)	0.395	26656.75 (19213.17-36079.93)	25869.04 (18593.97-34999.3)	-0.09 (-0.15 to -0.03)	0.003
Lebanon	1298.12 (816.98-1903.97)	1283.65 (807.07-1884.55)	-0.03 (-0.04 to -0.02)	<0.001	0.11 (0.04-0.25)	0.06 (0.03-0.1)	-2.26 (-2.43 to -2.09)	<0.001	41231.32 (30551.44-51988.69)	41034.59 (30235.46-51847.62)	-0.02 (-0.02 to -0.01)	<0.001	47194.25 (36205.42-59215.07)	46467.28 (35689.27-58141.47)	-0.05 (-0.05 to -0.05)	<0.001
Lesotho	1072.12 (658.04-1587.52)	1054.77 (655.15-1554.86)	-0.05 (-0.08 to -0.03)	<0.001	0.23 (0.08-0.52)	0.34 (0.14-0.72)	1.41 (0.8 to 2.02)	<0.001	32544.41 (23054.24-42210.63)	32495.47 (23014.25-42137.33)	0 (-0.01 to 0)	<0.001	32257.05 (23385.64-41146.03)	32138.51 (23256.39-41114.99)	-0.01 (-0.02 to -0.01)	<0.001
Liberia	1056.5 (655.55-1556.57)	1074.98 (663.98-1588.65)	0.06 (0.05 to 0.07)	<0.001	0.26 (0.1-0.59)	0.47 (0.14-0.95)	1.96 (1.58 to 2.33)	<0.001	32542.17 (23064.14-42233.96)	32515.93 (23008.53-42140)	0 (0 to 0)	<0.001	32179.61 (23310.64-41256.31)	32104.56 (23181.42-41051.39)	-0.01 (-0.01 to -0.01)	<0.001
Libya	1308.03 (821.83-1913.06)	1295.71 (814.69-1911.98)	-0.03 (-0.04 to -0.02)	<0.001	0.1 (0.04-0.22)	0.13 (0.05-0.29)	0.99 (0.53 to 1.45)	<0.001	41200.14 (30387.32-51929.15)	40993.96 (30171.67-51749.79)	-0.02 (-0.02 to -0.01)	<0.001	46758.33 (35875.99-58482.59)	46267.93 (35339.31-57933.88)	-0.03 (-0.04 to -0.03)	<0.001
Lithuania	711.5 (416.13-1117.33)	706.85 (415.65-1100.7)	-0.03 (-0.1 to 0.04)	0.429	0.02 (0.01-0.03)	0.02 (0.01-0.04)	0.75 (-1.03 to 2.55)	0.413	23654.81 (16177.72-32139.7)	23494.02 (16036.79-32023)	-0.04 (-0.15 to 0.08)	0.524	30139.71 (21893.36-40233.02)	29399.5 (21286.65-39008.15)	-0.08 (-0.16 to -0.01)	0.019
Luxembourg	1039.47 (621.28-1597.64)	1036.72 (620.63-1597.26)	-0.01 (-0.04 to 0.01)	0.33	0.02 (0.02-0.03)	0.01 (0.01-0.01)	-3.35 (-3.84 to -2.87)	<0.001	32640.73 (22966.99-43072.2)	32401.65 (22770.64-42903.42)	-0.03 (-0.05 to 0)	0.049	35137.01 (25709.44-45640.42)	34610.79 (25445.64-45030.9)	-0.05 (-0.08 to -0.02)	0.002
Madagascar	1004.57 (618.91-1505.49)	1003.44 (625.11-1486.44)	0 (-0.01 to 0.01)	0.706	0.88 (0.36-2.08)	0.8 (0.34-1.47)	-0.25 (-0.38 to -0.12)	<0.001	29429.04 (20574.12-38466.54)	29414.49 (20544.74-38491.25)	0 (0 to 0)	0.013	29472.05 (21129.44-38119.12)	29509.61 (21191.63-38091.62)	0 (0 to 0.01)	<0.001
Malawi	987.19 (605.26-1475.33)	988.52 (611.66-1479.36)	0.01 (-0.01 to 0.02)	0.344	0.63 (0.26-1.62)	0.53 (0.25-0.98)	-0.49 (-0.68 to -0.31)	<0.001	29417.4 (20547.77-38490.45)	29406.34 (20562.24-38498.28)	0 (0 to 0)	<0.001	29398.8 (21047.12-38006.92)	29403.86 (21015.71-38000.62)	0 (0 to 0)	0.553
Malaysia	265.64 (144.52-444.47)	267.67 (145.58-440.3)	0.03 (0.02 to 0.05)	<0.001	0.03 (0.01-0.06)	0.03 (0.01-0.05)	-0.28 (-0.91 to 0.36)	0.388	8183.77 (5227.42-11987.9)	8125.64 (5170.4-11938.2)	-0.02 (-0.02 to -0.02)	<0.001	8414.33 (5540.08-12151.35)	8271.28 (5429.53-11965.44)	-0.05 (-0.06 to -0.05)	<0.001
Maldives	285.47 (159.25-464.74)	274.52 (154.59-451.04)	-0.12 (-0.14 to -0.11)	<0.001	0.38 (0.08-1.35)	0.16 (0.08-0.31)	-2.73 (-2.97 to -2.49)	<0.001	8202.53 (5245.5-12016.45)	8143.15 (5191.86-11948.11)	-0.02 (-0.03 to -0.02)	<0.001	8486.78 (5617.03-12219.39)	8360.61 (5545.27-12058.41)	-0.05 (-0.05 to -0.04)	<0.001
Mali	1082.18 (664.9-1598.23)	1093.72 (677.88-1607.53)	0.04 (0.03 to 0.05)	<0.001	0.41 (0.16-1.04)	0.58 (0.19-1.4)	1.13 (0.94 to 1.32)	<0.001	32579.96 (23031.46-42286.97)	32548.09 (23037.04-42204.02)	0 (0 to 0)	<0.001	32350.64 (23418.58-41317.36)	32303.41 (23408-41367.44)	0 (-0.01 to 0)	<0.001
Malta	1128.38 (685.11-1715.01)	1122.13 (680.45-1689.4)	-0.02 (-0.05 to 0)	0.082	0.01 (0.01-0.02)	0.01 (0.01-0.01)	-1.05 (-1.8 to -0.29)	0.007	35057.33 (25004.6-45579.47)	34810.95 (24797.36-45334.64)	-0.03 (-0.05 to -0.01)	0.005	35719.52 (26327.42-46023.18)	35227.27 (25886.92-45360)	-0.05 (-0.08 to -0.01)	0.004
Marshall Islands	431.31 (242.03-691.97)	428.71 (243.52-686.89)	-0.02 (-0.02 to -0.02)	<0.001	0.18 (0.07-0.34)	0.19 (0.08-0.35)	0.21 (0.09 to 0.32)	<0.001	12959.77 (8510.82-18473.74)	12898.9 (8448.54-18385.38)	-0.02 (-0.02 to -0.01)	<0.001	13214.86 (8930.05-18489.69)	13079.98 (8821.96-18372.31)	-0.03 (-0.03 to -0.03)	<0.001
Mauritania	1079.12 (658.62-1600.41)	1084.98 (667.77-1615.17)	0.02 (0.02 to 0.03)	<0.001	0.23 (0.09-0.53)	0.33 (0.12-0.65)	1.09 (0.63 to 1.56)	<0.001	32537.46 (23075.38-42194.57)	32505.15 (23030.11-42147.66)	0 (0 to 0)	<0.001	32159.74 (23287.4-41145.99)	32017.63 (23108.68-40922.68)	-0.01 (-0.01 to -0.01)	<0.001
Mauritius	268.24 (146.81-443.1)	266.92 (147.04-444.09)	-0.01 (-0.04 to 0.01)	0.163	0.09 (0.06-0.12)	0.08 (0.06-0.11)	-0.05 (-1.77 to 1.71)	0.959	8183.61 (5245.59-11991.59)	8123.2 (5191.28-11949.92)	-0.02 (-0.03 to -0.02)	<0.001	8414.15 (5574.37-12132.02)	8287.6 (5481.7-11954.49)	-0.05 (-0.05 to -0.04)	<0.001
Mexico	567.31 (343.16-875.93)	426.9 (250.59-677.62)	-0.89 (-0.96 to -0.82)	<0.001	0.48 (0.45-0.53)	0.16 (0.13-0.19)	-3.33 (-3.73 to -2.93)	<0.001	16916.9 (11211.92-23477.95)	13612.19 (9283.91-19084.45)	-0.67 (-0.74 to -0.61)	<0.001	19162.22 (13505.51-25877.66)	15647.91 (11421-21218.43)	-0.63 (-0.71 to -0.56)	<0.001
Micronesia (Federated States of)	433.45 (248.8-697.84)	430.85 (242.88-694.67)	-0.02 (-0.03 to -0.02)	<0.001	0.19 (0.08-0.4)	0.17 (0.08-0.32)	-0.49 (-0.55 to -0.43)	<0.001	12943.62 (8483.5-18488.93)	12884.28 (8439.01-18387.9)	-0.01 (-0.02 to -0.01)	<0.001	13095.11 (8816.69-18381.17)	12988.15 (8705.17-18286.88)	-0.03 (-0.03 to -0.02)	<0.001
Monaco	1014.36 (606.62-1540.88)	1010.85 (600.56-1555.15)	-0.01 (-0.03 to 0)	0.049	0.03 (0.01-0.05)	0.02 (0.01-0.04)	-0.36 (-0.5 to -0.23)	<0.001	31691 (22048.84-41841.65)	31458.75 (21851.16-41578.45)	-0.02 (-0.03 to -0.02)	<0.001	32020.48 (22728.87-41844.28)	31701.67 (22548.91-41482.1)	-0.03 (-0.03 to -0.03)	<0.001
Mongolia	536.34 (309.57-854.06)	530.95 (306.22-840.57)	-0.03 (-0.05 to -0.02)	<0.001	0.14 (0.06-0.26)	0.11 (0.06-0.2)	-0.69 (-1.47 to 0.1)	0.087	17236.62 (11766.67-24014.45)	17058.84 (11658.08-23772.42)	-0.03 (-0.05 to 0)	0.057	21083.88 (15155.71-28719.72)	20540.53 (14889.71-27969.23)	-0.08 (-0.1 to -0.06)	<0.001
Montenegro	315.48 (171.55-518.07)	313.47 (171.51-512.98)	-0.02 (-0.05 to 0)	0.061	0.01 (0-0.01)	0 (0-0.01)	-1.61 (-2.13 to -1.08)	<0.001	10715.55 (7101.89-15374.75)	10542.79 (6952.65-15145.09)	-0.06 (-0.09 to -0.03)	<0.001	12206.33 (8561.28-17224.61)	11953.98 (8336.98-16789.86)	-0.07 (-0.08 to -0.06)	<0.001
Morocco	1312.04 (822.63-1920.57)	1294.25 (810.06-1895.67)	-0.04 (-0.06 to -0.03)	<0.001	0.12 (0.05-0.25)	0.1 (0.04-0.2)	-0.78 (-0.91 to -0.64)	<0.001	41247.53 (30373.71-52098.64)	41057.68 (30317.99-51828.96)	-0.01 (-0.02 to -0.01)	<0.001	47774.69 (36630.65-60003.37)	47016.34 (36062.67-59225.07)	-0.05 (-0.06 to -0.05)	<0.001
Mozambique	987.94 (615.57-1476.37)	976.35 (604.27-1465.2)	-0.04 (-0.06 to -0.02)	0.001	0.76 (0.4-1.32)	0.68 (0.27-1.42)	-0.35 (-0.49 to -0.22)	<0.001	29427.94 (20513.2-38529.09)	29406.88 (20577.68-38495.28)	0 (-0.01 to 0)	0.039	29478.15 (21130.91-38106.21)	29407.45 (21153.66-38095.56)	-0.01 (-0.01 to -0.01)	<0.001
Myanmar	276.81 (155.84-452.43)	276.16 (154.22-456.34)	-0.01 (-0.03 to 0.01)	0.319	0.22 (0.06-0.51)	0.17 (0.05-0.33)	-0.83 (-0.97 to -0.68)	<0.001	8204.05 (5241.75-12002.98)	8153.29 (5216.61-11954.72)	-0.02 (-0.02 to -0.02)	<0.001	8501.33 (5642.11-12256.74)	8384.89 (5573-12063.31)	-0.04 (-0.05 to -0.04)	<0.001
Namibia	1085.78 (669.69-1610.19)	1067.02 (656.1-1594.45)	-0.06 (-0.06 to -0.05)	<0.001	0.26 (0.1-0.54)	0.23 (0.08-0.52)	-0.54 (-0.96 to -0.12)	0.012	32534.31 (23068.67-42191.23)	32496.94 (23023.42-42148.04)	0 (-0.01 to 0)	<0.001	32248.05 (23307.93-41260.71)	32214.21 (23323.79-41263.84)	0 (0 to 0)	0.001
Nauru	432.5 (245.51-693.94)	430.29 (243.07-686.01)	-0.02 (-0.03 to -0.01)	<0.001	0.18 (0.06-0.41)	0.17 (0.07-0.35)	-0.21 (-0.28 to -0.14)	<0.001	12925.27 (8478.12-18415.84)	12876.6 (8429.38-18365.06)	-0.01 (-0.02 to -0.01)	<0.001	13053.02 (8770.99-18287.49)	12968.67 (8736.35-18198.5)	-0.02 (-0.02 to -0.02)	<0.001
Nepal	493.19 (284.41-777.65)	430.15 (255.85-660.99)	-0.45 (-0.5 to -0.4)	<0.001	0.15 (0.03-0.49)	0.12 (0.05-0.28)	-0.55 (-0.64 to -0.46)	<0.001	15512.24 (10610.34-21427.57)	14328.22 (10026.56-19364.79)	-0.25 (-0.27 to -0.23)	<0.001	22165.1 (15747.76-30593.31)	21549.37 (16184.46-27934.41)	-0.1 (-0.12 to -0.07)	<0.001
Netherlands	1019.5 (607.29-1558.73)	1014.76 (602.6-1550.21)	-0.01 (-0.02 to -0.01)	0.002	0.04 (0.03-0.05)	0.03 (0.02-0.03)	-1.24 (-1.77 to -0.7)	<0.001	31740.95 (22090.52-41918.61)	31531.8 (21908.56-41678.31)	-0.02 (-0.03 to -0.02)	<0.001	32478.2 (23129.87-42540.72)	32029.55 (22763.32-41812.46)	-0.04 (-0.06 to -0.02)	<0.001
New Zealand	922.84 (564.63-1393.84)	752.57 (454.57-1144.4)	-0.65 (-0.7 to -0.59)	<0.001	0.04 (0.03-0.06)	0.02 (0.02-0.03)	-2.44 (-8.59 to 4.12)	0.457	28901.69 (20711.9-37896.91)	23779.44 (17490.74-31482.18)	-0.61 (-0.67 to -0.55)	<0.001	31829.44 (23629.19-41092.87)	25657.53 (19312.65-33083.15)	-0.68 (-0.75 to -0.61)	<0.001
Nicaragua	405.14 (228.33-651.59)	395.77 (218.81-645.62)	-0.08 (-0.1 to -0.06)	<0.001	0.19 (0.09-0.33)	0.08 (0.04-0.15)	-2.8 (-3.26 to -2.33)	<0.001	12725.88 (8140.02-18226.25)	12562.81 (8004.58-18037.26)	-0.03 (-0.04 to -0.01)	0.003	14820.62 (10248.94-20700.93)	14345.44 (9887.56-20100.99)	-0.1 (-0.1 to -0.09)	<0.001
Niger	1080.12 (656.63-1603.11)	1090.12 (667-1602.7)	0.03 (0.02 to 0.04)	<0.001	0.29 (0.1-0.73)	0.42 (0.13-1.08)	1.22 (0.89 to 1.55)	<0.001	32583.03 (23095.67-42275.04)	32538.61 (23054.42-42185.36)	0 (-0.01 to 0)	<0.001	32340.82 (23427.85-41344.65)	32392.02 (23489.66-41397.23)	0.01 (0.01 to 0.01)	<0.001
Nigeria	976.69 (601.98-1449.59)	987.77 (607.8-1465.44)	0.04 (0.03 to 0.04)	<0.001	0.21 (0.11-0.39)	0.32 (0.08-0.57)	1.29 (1.05 to 1.54)	<0.001	29807.77 (20609.34-39000.39)	29775.03 (20573.85-38965.55)	0 (0 to 0)	<0.001	29621.57 (21089.61-37940.53)	29506.66 (20974.8-37792.9)	-0.01 (-0.02 to -0.01)	<0.001
Niue	430.89 (244.3-696.85)	431.56 (244.22-692.4)	0.01 (0 to 0.03)	0.09	0.13 (0.06-0.25)	0.18 (0.08-0.34)	1.41 (1.19 to 1.62)	<0.001	12932.28 (8482.44-18458.74)	12854.07 (8415.48-18355.38)	-0.02 (-0.02 to -0.02)	<0.001	13047.97 (8764.97-18326.95)	12876.13 (8600.6-18063.26)	-0.04 (-0.04 to -0.04)	<0.001
North Macedonia	315.72 (173.4-519.38)	313.32 (169.17-521.46)	-0.03 (-0.04 to -0.01)	<0.001	0.01 (0.01-0.02)	0.01 (0-0.01)	-1.75 (-2.35 to -1.15)	<0.001	10791.63 (7205.08-15430.61)	10560.44 (6985.42-15180.14)	-0.07 (-0.1 to -0.05)	<0.001	12487.72 (8756.48-17581.99)	12079.99 (8445.61-16908.61)	-0.11 (-0.12 to -0.1)	<0.001
Northern Mariana Islands	426.71 (239.29-683.55)	425.48 (237.82-685.19)	-0.01 (-0.02 to 0)	0.042	0.07 (0.03-0.14)	0.07 (0.03-0.13)	-0.76 (-2.9 to 1.43)	0.495	12887.38 (8424.79-18381.64)	12848.29 (8407.14-18340.79)	-0.01 (-0.01 to -0.01)	<0.001	12877.49 (8627.31-18105.85)	12821.44 (8574.53-17978.07)	-0.01 (-0.02 to -0.01)	<0.001
Norway	876.32 (522.86-1329.26)	877.91 (525.61-1345.28)	-0.01 (-0.06 to 0.03)	0.551	0.01 (0.01-0.01)	0.01 (0.01-0.01)	-1.57 (-3.19 to 0.07)	0.061	27585.72 (19030.36-36549.84)	27507.87 (18983.74-36431.26)	-0.03 (-0.08 to 0.02)	0.248	28723.33 (20458.76-37678.67)	28609.84 (20389.14-37500.33)	-0.04 (-0.09 to 0.02)	0.22
Oman	1340.46 (852.03-1964.1)	1299.53 (817.24-1910.71)	-0.1 (-0.11 to -0.09)	<0.001	0.33 (0.12-0.85)	0.13 (0.07-0.24)	-2.9 (-3.73 to -2.06)	<0.001	41240.93 (30558.61-52116.97)	41003.39 (30246.68-51757.69)	-0.02 (-0.02 to -0.01)	<0.001	48055.39 (36875.75-60481.05)	45982.44 (35248.94-57567.98)	-0.14 (-0.15 to -0.14)	<0.001
Pakistan	462.8 (271.27-730.04)	460.37 (270.39-721.18)	-0.02 (-0.03 to -0.01)	0.003	0.16 (0.04-0.49)	0.19 (0.08-0.43)	0.64 (0.49 to 0.8)	<0.001	14832.61 (9847.8-20708.65)	14704.15 (9746.05-20548.76)	-0.03 (-0.03 to -0.03)	<0.001	19995.17 (14227.07-27309.45)	19476.25 (13970.27-26636.47)	-0.08 (-0.09 to -0.08)	<0.001
Palau	425.21 (242.35-684.42)	423.38 (237.57-682.84)	-0.01 (-0.01 to -0.01)	<0.001	0.04 (0.02-0.08)	0.05 (0.02-0.1)	0.78 (0.61 to 0.96)	<0.001	12926.55 (8488.68-18436.07)	12848.17 (8386.74-18347.61)	-0.02 (-0.02 to -0.02)	<0.001	13009.45 (8739.16-18248.71)	12875.16 (8625.82-18070.97)	-0.03 (-0.04 to -0.03)	<0.001
Palestine	1302.39 (815.16-1913.13)	1285.64 (805.03-1888.17)	-0.04 (-0.05 to -0.03)	<0.001	0.05 (0.02-0.12)	0.02 (0.01-0.04)	-2.76 (-3.05 to -2.47)	<0.001	41240.35 (30453.04-51999.27)	41059.09 (30221.03-51816.52)	-0.01 (-0.02 to -0.01)	<0.001	47845.2 (36969.93-60124.78)	47311.79 (36187.51-59644.07)	-0.03 (-0.04 to -0.03)	<0.001
Panama	408.03 (230.77-657.74)	398.12 (219.8-648.82)	-0.08 (-0.1 to -0.06)	<0.001	0.17 (0.12-0.23)	0.08 (0.05-0.11)	-2.54 (-3.29 to -1.78)	<0.001	12730.17 (8130.64-18200.1)	12545.14 (7996.72-17966.72)	-0.03 (-0.05 to -0.01)	0.003	14873.28 (10268.89-20803.48)	14328.33 (9860.51-20040.28)	-0.12 (-0.13 to -0.11)	<0.001
Papua New Guinea	433.6 (249.43-693.02)	433.06 (248.55-691.27)	0.01 (-0.01 to 0.03)	0.477	0.16 (0.06-0.35)	0.19 (0.07-0.39)	0.69 (0.44 to 0.94)	<0.001	12974.05 (8530.49-18480.06)	12916.14 (8459.53-18393.41)	-0.01 (-0.02 to -0.01)	<0.001	13244.7 (8944.88-18558.74)	13191.87 (8885.66-18430.84)	-0.01 (-0.01 to -0.01)	<0.001
Paraguay	473.25 (266.49-765.85)	470.33 (266.54-762.34)	-0.02 (-0.03 to 0)	0.014	0.12 (0.06-0.2)	0.11 (0.06-0.2)	-0.1 (-0.42 to 0.23)	0.564	14100 (8997.27-20409.06)	14029.73 (8931.01-20361.09)	-0.02 (-0.02 to -0.01)	<0.001	14190.85 (9401.89-20150.99)	14026.58 (9218.69-19962.47)	-0.04 (-0.04 to -0.04)	<0.001
Peru	756.43 (448.77-1172.2)	733.22 (429.32-1154.7)	-0.1 (-0.13 to -0.08)	<0.001	0.37 (0.19-0.6)	0.13 (0.06-0.27)	-3.34 (-4.59 to -2.06)	<0.001	22377.59 (15045.86-30941.59)	22263.1 (14969.96-30739.58)	-0.02 (-0.02 to -0.01)	<0.001	23987.08 (16859.8-32517.62)	23412.5 (16386.01-31666.64)	-0.08 (-0.08 to -0.08)	<0.001
Philippines	298 (172.36-472.72)	323.45 (189.73-514.3)	0.27 (0.25 to 0.28)	<0.001	0.33 (0.21-0.5)	0.26 (0.17-0.4)	-0.73 (-0.91 to -0.55)	<0.001	8699.09 (5542.73-12592.6)	9576.28 (6150.94-13784.53)	0.31 (0.29 to 0.33)	<0.001	9819.67 (6644.55-13701.92)	11384.55 (7892.68-15780.22)	0.47 (0.43 to 0.52)	<0.001
Poland	286.95 (161.98-468.4)	187.36 (111.68-290.79)	-1.3 (-1.47 to -1.13)	<0.001	0.03 (0.02-0.03)	0 (0-0)	-7.09 (-10.11 to -3.97)	<0.001	9289 (6076.81-13330.4)	5973.8 (4255.04-8215.82)	-1.29 (-1.52 to -1.06)	<0.001	9742.96 (6580.97-13686.13)	6350 (4694.36-8416.55)	-1.27 (-1.48 to -1.07)	<0.001
Portugal	964.51 (563.33-1499.85)	849.44 (500.29-1316.48)	-0.41 (-0.45 to -0.37)	<0.001	0.02 (0.01-0.02)	0.01 (0.01-0.01)	-1.45 (-2.59 to -0.29)	0.014	29815.24 (20613.72-39812.17)	26179.15 (17970.09-35611.59)	-0.41 (-0.43 to -0.4)	<0.001	29213.72 (20634.62-38477.84)	25525.65 (18015.85-34097.09)	-0.43 (-0.45 to -0.41)	<0.001
Puerto Rico	524.06 (301.5-831.54)	518.43 (295.77-824.48)	-0.03 (-0.05 to -0.01)	0.002	0.13 (0.1-0.18)	0.08 (0.05-0.11)	-1.33 (-1.93 to -0.73)	<0.001	15956.62 (10398.39-22306.59)	15841.92 (10310.9-22137.24)	-0.02 (-0.03 to -0.02)	<0.001	16591.26 (11280.91-22730.91)	16255.54 (10950.35-22322.3)	-0.07 (-0.07 to -0.06)	<0.001
Qatar	1395.87 (885.95-2029.63)	1383.81 (880.28-2012.55)	-0.03 (-0.04 to -0.02)	<0.001	0.1 (0.04-0.19)	0.04 (0.01-0.08)	-3.15 (-4.05 to -2.23)	<0.001	43624.6 (32955.19-53901.37)	43426.34 (32812.73-53675.59)	-0.02 (-0.02 to -0.01)	<0.001	43971.37 (34053.31-53498.98)	43286.18 (33427.63-52826.22)	-0.05 (-0.05 to -0.05)	<0.001
Republic of Korea	239.05 (128.64-398.05)	237.8 (128.76-397.64)	-0.01 (-0.02 to -0.01)	<0.001	0.02 (0.01-0.04)	0.01 (0.01-0.02)	-2.02 (-2.6 to -1.44)	<0.001	7410.02 (4804.95-10828.95)	7363.51 (4777.53-10808.21)	-0.02 (-0.04 to 0)	0.105	7865.11 (5286.09-11248.1)	7759.84 (5215.56-11150.46)	-0.04 (-0.05 to -0.04)	<0.001
Republic of Moldova	680.12 (392.22-1073.65)	672.06 (383.81-1055.64)	-0.03 (-0.04 to -0.02)	<0.001	0.09 (0.06-0.13)	0.07 (0.05-0.11)	-0.83 (-1.97 to 0.33)	0.161	22416.82 (15111.13-30668.78)	22269.81 (15038.1-30574.04)	-0.02 (-0.04 to 0)	0.044	28858.26 (20971.13-38928.58)	27867.54 (19996.84-37604.99)	-0.1 (-0.14 to -0.07)	<0.001
Romania	297.77 (164.38-484.69)	293.17 (162.01-481.88)	-0.03 (-0.06 to 0)	0.024	0.07 (0.05-0.09)	0.01 (0.01-0.01)	-6.33 (-6.67 to -5.98)	<0.001	10173.38 (6813.18-14442.08)	9953.61 (6603.92-14195.65)	-0.09 (-0.23 to 0.05)	0.213	12104.1 (8577.75-16884.7)	11597.13 (8118-16326.78)	-0.14 (-0.22 to -0.05)	0.001
Russian Federation	643.27 (381.2-1006.41)	637.37 (377.2-998.29)	-0.03 (-0.03 to -0.02)	<0.001	0.07 (0.05-0.07)	0.04 (0.03-0.05)	-1.36 (-2.1 to -0.62)	<0.001	21330.7 (14325.97-29199.95)	21178.49 (14203.95-29004.62)	-0.02 (-0.05 to 0.02)	0.407	26778.88 (19283.21-35608.81)	26043.38 (18662.89-34571.25)	-0.09 (-0.11 to -0.07)	<0.001
Rwanda	1023.73 (624.3-1512.46)	994.78 (608.84-1484.73)	-0.09 (-0.11 to -0.06)	<0.001	1.3 (0.43-3.68)	0.78 (0.32-1.5)	-1.64 (-1.82 to -1.46)	<0.001	29417.52 (20526.04-38492.67)	29401.78 (20519.75-38518.11)	0 (0 to 0)	<0.001	29416.54 (21062.33-38027.09)	29448.03 (21120.16-38197.21)	0 (0 to 0)	<0.001
Saint Kitts and Nevis	544.23 (319.71-854.99)	525.17 (302.14-836.78)	-0.12 (-0.14 to -0.1)	<0.001	0.54 (0.26-0.89)	0.19 (0.12-0.31)	-3.24 (-3.52 to -2.96)	<0.001	15973.56 (10424.08-22334.56)	15885.33 (10325.29-22191.14)	-0.02 (-0.02 to -0.01)	<0.001	16793.9 (11411.15-23007.97)	16496.83 (11202.52-22555.88)	-0.06 (-0.06 to -0.05)	<0.001
Saint Lucia	525.3 (302.14-830.28)	517.81 (297-829.16)	-0.04 (-0.08 to -0.01)	0.008	0.17 (0.11-0.24)	0.09 (0.06-0.13)	-2.04 (-3.2 to -0.87)	0.001	15987.16 (10424-22342.94)	15877 (10321.14-22220.65)	-0.02 (-0.02 to -0.02)	<0.001	16886.63 (11492.5-23067.89)	16565.01 (11256.62-22681.7)	-0.06 (-0.07 to -0.06)	<0.001
Saint Vincent and the Grenadines	543.31 (323.36-845.72)	528.09 (309.49-833.86)	-0.1 (-0.14 to -0.06)	<0.001	0.49 (0.36-0.66)	0.25 (0.16-0.36)	-2.42 (-3.74 to -1.08)	<0.001	15988.45 (10411.91-22349.92)	15889.58 (10362.61-22177.57)	-0.02 (-0.03 to -0.01)	<0.001	16955.43 (11580.32-23121.3)	16563.31 (11314.73-22730.04)	-0.08 (-0.08 to -0.07)	<0.001
Samoa	428.93 (243.53-690.83)	428.44 (244.51-686.93)	0 (0 to 0.01)	0.332	0.14 (0.06-0.28)	0.16 (0.07-0.31)	0.5 (0.41 to 0.6)	<0.001	12918.96 (8464.69-18410.71)	12872.06 (8436.66-18381.46)	-0.01 (-0.01 to -0.01)	<0.001	13000.53 (8707.75-18261.2)	12934.09 (8668.12-18191.7)	-0.02 (-0.02 to -0.01)	<0.001
San Marino	1015.06 (600.45-1554.36)	1009.86 (599.69-1547.43)	-0.02 (-0.03 to -0.01)	<0.001	0.02 (0.01-0.03)	0.01 (0-0.02)	-1.26 (-1.55 to -0.97)	<0.001	31714.71 (22058.39-41868.49)	31479.57 (21854.52-41600.11)	-0.02 (-0.03 to -0.02)	<0.001	32142.08 (22912.99-42025.67)	31789 (22585.24-41474.43)	-0.03 (-0.04 to -0.03)	<0.001
Sao Tome and Principe	1088.01 (667.74-1625.24)	1083.24 (667.16-1614.96)	-0.01 (-0.05 to 0.02)	0.41	0.33 (0.14-0.69)	0.27 (0.06-0.74)	-0.45 (-0.94 to 0.05)	0.075	32558.09 (23051.01-42207.09)	32515.93 (23015.79-42170.16)	0 (-0.01 to 0)	<0.001	32216.88 (23286.97-41279.09)	32083.97 (23189.54-41072.25)	-0.01 (-0.01 to -0.01)	<0.001
Saudi Arabia	1321.06 (835.36-1929.88)	1303.11 (815.23-1901.1)	-0.04 (-0.05 to -0.04)	<0.001	0.32 (0.13-0.65)	0.2 (0.09-0.36)	-1.6 (-1.8 to -1.4)	<0.001	41219.21 (30314.69-52005.54)	40995.81 (30352.35-51715.83)	-0.02 (-0.02 to -0.02)	<0.001	47097.3 (36132.23-59017.18)	45236.36 (34660.3-56812.71)	-0.13 (-0.14 to -0.12)	<0.001
Senegal	1076.98 (662.8-1594.66)	1089.52 (672.77-1610.45)	0.04 (0.03 to 0.06)	<0.001	0.3 (0.13-0.61)	0.44 (0.15-0.86)	1.32 (1.07 to 1.56)	<0.001	32567.98 (23058.1-42231.03)	32559.12 (23072.03-42212.53)	0 (0 to 0)	0.084	32252.67 (23369.78-41221.24)	32207.51 (23325.86-41071.75)	0 (-0.01 to 0)	<0.001
Serbia	286.5 (158.62-468.67)	284.14 (156.26-469.93)	-0.01 (-0.06 to 0.03)	0.6	0.02 (0.01-0.04)	0.01 (0.01-0.02)	-2.16 (-2.73 to -1.59)	<0.001	9796.71 (6521.75-14129.18)	9613.08 (6354.81-13888.56)	-0.08 (-0.22 to 0.06)	0.269	11034.99 (7734.97-15486.12)	10723.29 (7450.18-15140.19)	-0.1 (-0.19 to -0.01)	0.031
Seychelles	266.86 (146.76-445.72)	264.54 (144.47-441.76)	-0.02 (-0.04 to 0)	0.012	0.02 (0.01-0.04)	0.01 (0.01-0.03)	-1.42 (-1.77 to -1.06)	<0.001	8183.25 (5229.58-11999.92)	8129.25 (5188.98-11932.1)	-0.02 (-0.03 to -0.02)	<0.001	8394.42 (5558.2-12118.39)	8295.98 (5465.93-11960.42)	-0.04 (-0.04 to -0.03)	<0.001
Sierra Leone	1071.32 (660.1-1578.41)	1083.43 (669.04-1593.46)	0.04 (0.03 to 0.04)	<0.001	0.21 (0.09-0.41)	0.4 (0.12-0.8)	2.09 (1.84 to 2.34)	<0.001	32573.81 (23101.57-42225.19)	32553.63 (23053.03-42193.66)	0 (0 to 0)	0.014	32344.32 (23455.51-41451.54)	32313.93 (23402.44-41273.91)	0 (-0.01 to 0)	<0.001
Singapore	241.34 (132.05-401.91)	239.07 (129.59-400.74)	-0.02 (-0.03 to -0.02)	<0.001	0.02 (0.01-0.02)	0.01 (0-0.01)	-3.93 (-4.62 to -3.24)	<0.001	7405.03 (4810.27-10830.87)	7361.79 (4768.07-10778.71)	-0.02 (-0.03 to 0)	0.004	7868.34 (5331.48-11265.36)	7755.79 (5200.19-11138.97)	-0.05 (-0.05 to -0.04)	<0.001
Slovakia	385.25 (215.25-628.55)	382.07 (212.24-627.77)	-0.04 (-0.1 to 0.02)	0.188	0.01 (0-0.01)	0 (0-0.01)	-2.28 (-2.69 to -1.87)	<0.001	12874.65 (8640.83-18271.16)	12649.89 (8434.09-17998.68)	-0.07 (-0.12 to -0.02)	0.01	18307.06 (13105.74-25334.76)	17622.89 (12743.25-24419.98)	-0.14 (-0.2 to -0.07)	<0.001
Slovenia	373.56 (204.83-612.11)	370.92 (205.21-606.52)	-0.04 (-0.17 to 0.08)	0.49	0.01 (0.01-0.02)	0 (0-0)	-6.09 (-8.06 to -4.09)	<0.001	12526.64 (8341.46-17665.14)	12312.46 (8171.06-17486.38)	-0.06 (-0.15 to 0.03)	0.177	14518.89 (10233.34-20092.53)	14101.84 (9915.68-19537.25)	-0.08 (-0.18 to 0.02)	0.128
Solomon Islands	430.81 (244.5-691.33)	432.11 (247.25-692.32)	0.01 (0 to 0.02)	0.161	0.15 (0.05-0.34)	0.19 (0.08-0.38)	0.79 (0.43 to 1.14)	<0.001	12964.65 (8532.9-18456.47)	12910.16 (8464.48-18417.82)	-0.01 (-0.02 to -0.01)	<0.001	13231.48 (8905.17-18572.82)	13114.03 (8818.71-18396.15)	-0.03 (-0.03 to -0.03)	<0.001
Somalia	1014.09 (615.46-1506.12)	1017.33 (624.59-1521.06)	0.01 (0 to 0.02)	0.063	1.09 (0.33-3.24)	1.08 (0.38-2.7)	-0.02 (-0.09 to 0.05)	0.567	29421.41 (20542.76-38521.08)	29445.14 (20589.32-38521.6)	0 (0 to 0)	<0.001	29513.48 (21213-38252.46)	29664.76 (21346.68-38387.16)	0.02 (0.02 to 0.02)	<0.001
South Africa	985.15 (606.32-1461.77)	959.27 (593.36-1426.49)	-0.08 (-0.1 to -0.06)	<0.001	0.38 (0.21-0.57)	0.24 (0.13-0.37)	-1.72 (-2.65 to -0.77)	<0.001	29758.71 (20557.33-38947.86)	29723.97 (20530.32-38907.56)	0 (-0.01 to 0)	0.027	29370.33 (20865.14-37673.97)	29282.5 (20796.64-37621.18)	-0.01 (-0.01 to -0.01)	<0.001
South Sudan	994.48 (612.23-1489.29)	999.91 (614.65-1495.02)	0.02 (0 to 0.04)	0.066	0.75 (0.28-1.69)	0.84 (0.33-1.86)	0.43 (0.14 to 0.72)	0.004	29400.17 (20537.46-38536.14)	29387.89 (20501.47-38464.53)	0 (0 to 0)	0.116	29332.71 (21010.09-37986.58)	29317.87 (20978.11-37926.83)	0 (0 to 0)	0.001
Spain	1019.74 (602.26-1568.03)	1012.84 (595.83-1556.77)	-0.02 (-0.03 to -0.01)	<0.001	0.03 (0.02-0.04)	0.02 (0.01-0.02)	-2.06 (-2.45 to -1.67)	<0.001	31743.02 (22089.4-41910.3)	31505.56 (21890.69-41649.43)	-0.02 (-0.03 to -0.02)	<0.001	32330.72 (23006.74-42271.18)	31911.49 (22631.86-41671.79)	-0.04 (-0.05 to -0.03)	<0.001
Sri Lanka	269.07 (148.48-442.55)	264.84 (145.05-437.69)	-0.05 (-0.06 to -0.04)	<0.001	0.04 (0.02-0.06)	0.02 (0.01-0.04)	-1.6 (-2.12 to -1.08)	<0.001	8197.34 (5251.54-12015.85)	8143.59 (5199.08-11955.19)	-0.02 (-0.02 to -0.02)	<0.001	8450.58 (5637.03-12147.18)	8344.6 (5502.32-12044.57)	-0.04 (-0.04 to -0.04)	<0.001
Sudan	1319.63 (826.79-1934)	1307.55 (821.7-1910.95)	-0.03 (-0.04 to -0.02)	<0.001	0.13 (0.04-0.37)	0.08 (0.03-0.17)	-1.34 (-1.54 to -1.15)	<0.001	41226.75 (30489.74-52009.51)	41102.71 (30272.44-51896.74)	-0.01 (-0.01 to -0.01)	<0.001	48503.44 (37248.02-60875.94)	47362.41 (36390.36-59355.55)	-0.07 (-0.08 to -0.07)	<0.001
Suriname	529.11 (306.02-836.92)	520.91 (300.79-831.49)	-0.05 (-0.07 to -0.03)	<0.001	0.23 (0.11-0.37)	0.18 (0.09-0.31)	-0.84 (-1.61 to -0.06)	0.034	15988.44 (10456.34-22350.88)	15891.23 (10345.03-22247.09)	-0.02 (-0.02 to -0.02)	<0.001	16886.92 (11546.04-22978.51)	16583.74 (11265.17-22734.82)	-0.06 (-0.07 to -0.05)	<0.001
Sweden	825.81 (480.6-1268.15)	689.57 (402.08-1085.78)	-0.6 (-0.76 to -0.44)	<0.001	0.01 (0.01-0.01)	0.01 (0-0.01)	-1.91 (-3.18 to -0.61)	0.004	25820.87 (17676.61-34861.91)	21417.25 (14430.4-29679.79)	-0.59 (-0.69 to -0.49)	<0.001	26171.38 (18350.82-34930.2)	21654.38 (15020.03-29344.75)	-0.6 (-0.68 to -0.52)	<0.001
Switzerland	1081.55 (645.14-1647.64)	1079.88 (644.74-1632.87)	-0.01 (-0.03 to 0.01)	0.424	0.02 (0.01-0.02)	0.01 (0.01-0.01)	-2.57 (-2.97 to -2.18)	<0.001	33851.08 (23954.81-44531.33)	33651.62 (23740.76-44366)	-0.02 (-0.04 to 0)	0.1	34843 (25284.71-45027.1)	34468.06 (25016.32-44666.88)	-0.04 (-0.08 to 0)	0.04
Syrian Arab Republic	1316.7 (827.29-1926.28)	1297.17 (822.62-1907.5)	-0.05 (-0.05 to -0.04)	<0.001	0.14 (0.05-0.3)	0.09 (0.04-0.17)	-1.38 (-1.75 to -1.01)	<0.001	41194.16 (30438.93-52044.31)	41050.28 (30206.14-51850.19)	-0.01 (-0.02 to -0.01)	<0.001	47429.54 (36472.55-59577.41)	46838.97 (35953.57-58462.62)	-0.04 (-0.05 to -0.03)	<0.001
Taiwan (Province of China)	641.01 (370.25-1011.93)	750.19 (453.35-1145.53)	0.52 (0.49 to 0.54)	<0.001	0.03 (0.02-0.04)	0.02 (0.01-0.03)	-0.84 (-2.3 to 0.65)	0.266	19211.48 (12923.51-26990.29)	22294.73 (16053.86-30319.9)	0.49 (0.47 to 0.5)	<0.001	21726.89 (15497.22-29417.28)	29677.96 (22883.01-37520.5)	1.01 (0.98 to 1.05)	<0.001
Tajikistan	533.79 (307.08-846.77)	534.25 (305.07-853.62)	0.01 (0 to 0.02)	0.056	0.04 (0.02-0.08)	0.03 (0.01-0.05)	-1.33 (-1.54 to -1.12)	<0.001	17275.15 (11857.2-24028.84)	17068.44 (11680.42-23810.18)	-0.03 (-0.09 to 0.03)	0.379	21493.94 (15597.75-29063.65)	21161.41 (15253-28594.22)	-0.04 (-0.07 to -0.02)	<0.001
Thailand	266.74 (145.91-444.45)	265.77 (143.55-438.91)	-0.01 (-0.03 to 0.01)	0.561	0.05 (0.02-0.1)	0.04 (0.02-0.07)	-0.78 (-1.48 to -0.07)	0.031	8195.23 (5247.87-12020.6)	8134.88 (5191.98-11961.5)	-0.02 (-0.03 to -0.02)	<0.001	8455.34 (5597.88-12177.32)	8325.45 (5470.12-12007.69)	-0.05 (-0.06 to -0.05)	<0.001
Timor-Leste	269.54 (148.22-439.42)	273.43 (149.61-449.24)	0.05 (0.01 to 0.08)	0.007	0.1 (0.03-0.31)	0.15 (0.04-0.31)	1.3 (0.51 to 2.11)	0.001	8212.99 (5241.12-12024.03)	8162.99 (5201.93-11965.67)	-0.02 (-0.02 to -0.01)	<0.001	8503.41 (5635.69-12217.27)	8435.1 (5602.27-12117.56)	-0.03 (-0.03 to -0.02)	<0.001
Togo	1080.44 (665.22-1607.06)	1094.8 (674.94-1618.24)	0.04 (0.03 to 0.06)	<0.001	0.31 (0.14-0.62)	0.49 (0.15-0.99)	1.5 (1.26 to 1.75)	<0.001	32577.87 (23056.39-42241.85)	32537.02 (23039.67-42209.58)	0 (-0.01 to 0)	<0.001	32306.95 (23385.68-41232.58)	32231.5 (23314.36-41295.02)	-0.01 (-0.01 to 0)	<0.001
Tokelau	432.74 (248.74-692.26)	434.13 (247.71-695.97)	0.02 (0.01 to 0.04)	0.006	0.18 (0.08-0.36)	0.21 (0.1-0.4)	1.03 (0.63 to 1.43)	<0.001	12958.61 (8505.23-18453.42)	12869.31 (8424.48-18383.95)	-0.02 (-0.02 to -0.02)	<0.001	13150.19 (8852.76-18456.5)	12955.82 (8696.01-18174.55)	-0.05 (-0.05 to -0.05)	<0.001
Tonga	429.46 (240.89-692.84)	426.67 (242.79-682.74)	-0.02 (-0.03 to -0.01)	0.002	0.11 (0.05-0.22)	0.11 (0.05-0.2)	-0.16 (-0.34 to 0.02)	0.086	12924.72 (8454.26-18422.4)	12854.73 (8409.87-18361.27)	-0.02 (-0.02 to -0.01)	<0.001	13011.02 (8742.3-18277.8)	12871.27 (8621.5-18070.19)	-0.04 (-0.04 to -0.03)	<0.001
Trinidad and Tobago	532.08 (312.54-836.41)	525.15 (303.47-832.38)	-0.04 (-0.1 to 0.02)	0.166	0.29 (0.19-0.4)	0.24 (0.14-0.37)	-0.56 (-1.52 to 0.42)	0.262	15959.74 (10414.95-22302.53)	15852.49 (10289.33-22163.2)	-0.02 (-0.03 to -0.02)	<0.001	16673.89 (11353.17-22857.8)	16354.91 (11050.89-22428.54)	-0.06 (-0.07 to -0.06)	<0.001
Tunisia	1303.59 (820.19-1919.3)	1288.57 (805.34-1902.93)	-0.04 (-0.04 to -0.03)	<0.001	0.08 (0.04-0.15)	0.06 (0.03-0.12)	-1.19 (-1.39 to -0.98)	<0.001	41201.17 (30355.54-51957.31)	41040.48 (30183.38-51874.7)	-0.01 (-0.02 to -0.01)	<0.001	47564.65 (36419.47-59746.57)	46744.22 (35911.71-58542.85)	-0.06 (-0.06 to -0.05)	<0.001
Turkey	1301.84 (817.35-1910.88)	1273.86 (795.89-1858.77)	-0.07 (-0.09 to -0.05)	<0.001	0.17 (0.07-0.31)	0.06 (0.03-0.11)	-3.29 (-3.6 to -2.97)	<0.001	40407.85 (29457.14-51261.1)	40233.29 (29416.64-51041.33)	-0.01 (-0.03 to 0)	0.051	50764.16 (39121.44-64137)	48593.31 (37363.14-61409.43)	-0.14 (-0.15 to -0.14)	<0.001
Turkmenistan	537.62 (312.97-853.56)	532.09 (305.21-845.07)	-0.02 (-0.04 to -0.01)	0.001	0.12 (0.07-0.17)	0.08 (0.05-0.13)	-1.25 (-1.79 to -0.7)	<0.001	17209.01 (11746.8-23987.49)	17025.05 (11671.14-23741.94)	-0.03 (-0.06 to 0)	0.064	20915.48 (14991.17-28410.75)	19938.23 (14368.21-27259.01)	-0.15 (-0.17 to -0.14)	<0.001
Tuvalu	435.95 (246.89-698.33)	430.92 (243.57-694.98)	-0.04 (-0.06 to -0.01)	0.003	0.21 (0.08-0.47)	0.16 (0.07-0.3)	-0.85 (-0.92 to -0.78)	<0.001	12959.52 (8532.67-18473.83)	12877.77 (8433.27-18364.15)	-0.02 (-0.02 to -0.02)	<0.001	13192.66 (8906.1-18447.04)	12956.92 (8726.1-18196.94)	-0.06 (-0.06 to -0.05)	<0.001
Uganda	975.79 (595.3-1462.79)	988.84 (607.98-1476.94)	0.04 (0.03 to 0.06)	<0.001	0.51 (0.19-1.16)	0.6 (0.22-1.2)	0.45 (0.2 to 0.71)	0.001	29422.19 (20567.95-38470.36)	29403.27 (20578.06-38485.22)	0 (0 to 0)	0.029	29439.23 (21114.23-38019.91)	29415.82 (21155.55-38020.74)	0 (-0.01 to 0)	0.164
Ukraine	638.91 (374.1-1006.35)	636.38 (370.26-1006.17)	-0.01 (-0.02 to 0)	0.079	0.05 (0.03-0.07)	0.05 (0.02-0.08)	-0.09 (-0.9 to 0.72)	0.82	21361.65 (14345.38-29213.39)	21224.37 (14181.63-29128.11)	-0.02 (-0.03 to -0.01)	0.002	26689.58 (19221.35-35603)	26349.94 (18854.42-35132.21)	-0.04 (-0.05 to -0.02)	<0.001
United Arab Emirates	1320.08 (834.7-1941.67)	1300.36 (822.33-1891.92)	-0.05 (-0.06 to -0.03)	<0.001	0.03 (0.01-0.08)	0.03 (0.01-0.06)	-1.17 (-2.5 to 0.17)	0.088	41192.71 (30458.9-51960.22)	40973.08 (30230.7-51664.47)	-0.02 (-0.02 to -0.01)	<0.001	46207.1 (35401.19-57775.64)	45134.41 (34572.05-56350.59)	-0.08 (-0.08 to -0.07)	<0.001
United Kingdom	1048.04 (644.95-1569.5)	798.59 (481.75-1225.28)	-0.86 (-0.93 to -0.79)	<0.001	0.04 (0.03-0.04)	0.02 (0.02-0.02)	-2.25 (-3.47 to -1.02)	<0.001	32952.61 (23583.3-42546.44)	25478.36 (18185.1-34198.46)	-0.82 (-0.86 to -0.78)	<0.001	35541.92 (26401.73-45586.69)	27939.32 (20785.45-36504.98)	-0.77 (-0.8 to -0.73)	<0.001
United Republic of Tanzania	980.94 (605.45-1469.25)	983.88 (607.3-1480.39)	0.01 (0 to 0.02)	0.049	0.61 (0.31-1.08)	0.46 (0.18-0.94)	-0.87 (-0.99 to -0.75)	<0.001	29417.82 (20569.51-38470.44)	29390.37 (20516.4-38457.43)	0 (-0.01 to 0)	0.013	29367.03 (21015.79-38017.04)	29350.37 (21050.28-37994.96)	0 (-0.01 to 0)	0.323
United States of America	422.03 (240.06-676.57)	310.51 (182.72-484.44)	-0.04 (-0.07 to -0.02)	<0.001	0.02 (0.02-0.02)	0.03 (0.03-0.04)	-0.81 (-1.51 to -0.09)	0.027	14202.13 (9589.21-19826.18)	11039.49 (7937.38-15078.51)	-0.02 (-0.02 to -0.02)	<0.001	15391.57 (10718.08-21172.8)	12369.12 (9198.22-16260.74)	-0.08 (-0.08 to -0.08)	<0.001
United States Virgin Islands	536.71 (310.19-848.87)	527.47 (304.61-836.31)	-0.99 (-1.08 to -0.9)	<0.001	0.36 (0.18-0.63)	0.25 (0.09-0.6)	2.14 (1.53 to 2.76)	<0.001	15944.08 (10395.73-22294.11)	15841.02 (10311.9-22128.08)	-0.82 (-0.91 to -0.74)	<0.001	16632.01 (11269.25-22706.6)	16231.65 (10956.85-22303.89)	-0.7 (-0.79 to -0.62)	<0.001
Uruguay	643.09 (373.85-1016.42)	635.26 (369.87-1001.2)	-0.03 (-0.04 to -0.03)	<0.001	0.1 (0.08-0.14)	0.08 (0.06-0.1)	-0.76 (-1.5 to -0.02)	0.043	20355.89 (13788.16-28106.69)	20183.76 (13604.43-27877.37)	-0.03 (-0.04 to -0.02)	<0.001	22672.41 (16185.12-30799.41)	22038.8 (15659.79-29892.66)	-0.1 (-0.11 to -0.08)	<0.001
Uzbekistan	543.95 (316.59-859.53)	539.49 (309.64-856.02)	-0.03 (-0.04 to -0.01)	0.001	0.08 (0.05-0.11)	0.08 (0.06-0.11)	0.3 (-0.53 to 1.14)	0.481	17234.64 (11815.84-24006.23)	17022.61 (11617.05-23797.02)	-0.03 (-0.06 to 0)	0.088	20925.42 (15068.46-28455.5)	20221.54 (14510.98-27514.24)	-0.1 (-0.15 to -0.06)	<0.001
Vanuatu	432.4 (245.29-690.91)	432.93 (248.42-691.98)	0 (-0.01 to 0.01)	0.759	0.15 (0.06-0.33)	0.17 (0.08-0.32)	0.33 (0 to 0.66)	0.05	12967.12 (8515.96-18446.8)	12896.74 (8434.5-18417.35)	-0.02 (-0.02 to -0.02)	<0.001	13191.7 (8884.8-18504.38)	13087.2 (8780.73-18352.7)	-0.03 (-0.03 to -0.02)	<0.001
Venezuela (Bolivarian Republic of)	401.16 (221.92-648.1)	395.9 (219.72-641.44)	-0.04 (-0.06 to -0.03)	<0.001	0.11 (0.07-0.16)	0.05 (0.03-0.08)	-2.41 (-3.19 to -1.62)	<0.001	12694.78 (8133.33-18138.99)	12538.61 (8003.24-17939.81)	-0.02 (-0.04 to 0)	0.018	14630.66 (10118.58-20534.25)	14318 (9839.93-20029.46)	-0.06 (-0.08 to -0.04)	<0.001
Viet Nam	275.04 (149.16-461.03)	278.53 (157.68-442.76)	0.05 (0.02 to 0.08)	0.001	0.01 (0-0.01)	0.01 (0-0.01)	-1.18 (-1.25 to -1.1)	<0.001	8482.61 (5468.7-12462.13)	8544.28 (5792.27-12149.93)	0.02 (0.02 to 0.03)	<0.001	8775.35 (5904.5-12603.09)	8897.26 (6264.98-12259.27)	0.05 (0.04 to 0.05)	<0.001
Yemen	1298.94 (821.28-1897.82)	1308.51 (826.78-1916.33)	0.02 (0.02 to 0.03)	<0.001	0.08 (0.02-0.24)	0.07 (0.03-0.14)	-0.47 (-0.94 to -0.01)	0.047	41260.5 (30419.1-51992.2)	41106 (30271.46-51880.03)	-0.01 (-0.02 to -0.01)	<0.001	48756.8 (37471.64-61389.06)	48881.75 (37665.69-61753.3)	0.01 (0 to 0.02)	0.085
Zambia	996.93 (616.04-1488.19)	984.27 (605.42-1480.85)	-0.04 (-0.05 to -0.03)	<0.001	0.82 (0.4-1.51)	0.6 (0.25-1.21)	-1 (-1.11 to -0.9)	<0.001	29413.2 (20556.21-38455.57)	29383.06 (20526.38-38467.46)	0 (0 to 0)	<0.001	29342.53 (20995.27-37979.48)	29288.03 (20976.58-37759.55)	-0.01 (-0.01 to 0)	<0.001
Zimbabwe	1079.63 (662.15-1603.75)	1079.6 (667.85-1594.74)	0 (-0.02 to 0.02)	0.842	0.28 (0.12-0.53)	0.47 (0.19-0.97)	1.56 (1 to 2.12)	<0.001	32549.98 (23053.59-42231.37)	32525.14 (23050.62-42171.55)	0 (0 to 0)	<0.001	32210.72 (23318.85-41132.33)	32300.3 (23360.23-41311.2)	0.01 (0 to 0.01)	<0.001
Abbreviations: ASDR age-standardized DALYs rate; ASMR age-standardized mortality rate；ASIR age-standardized incidence rate；ASPR age-standardized prevalence rate; CI confidence interval；AAPC, average annual percentage change.
