# Supplementary material for: Rising global burden of common gynecological diseases in women of childbearing age from 1990 to 2021: an update from the Global Burden of Disease Study 2021
Source: Reprod Health. 2025 Apr 21;22:57. doi: 10.1186/s12978-025-02013-1 (PMC12010537; doi:10.1186/s12978-025-02013-1)
Supplement: Supplementary file 17 — Additional file 17. [file 12978_2025_2013_MOESM17_ESM.xlsx]

## Sheet: Sheet1
Table S15. The association between SDI and different types of gynecological diseases burdens in women of childbearing age for 204 countries and territories in 2021.
Disorders	ASDR		ASMR		ASIR		ASPR
	R value	P value	R value	P value	R value	P value	R value	P value
HIV/AIDS	-0.298	<0.001	-0.304	<0.001	-0.262	<0.001	-0.239	<0.001
Sexually transmitted infections excluding HIV	-0.745	<0.001	-0.559	<0.001	-0.515	<0.001	-0.619	<0.001
Premenstrual syndrome	0.331	<0.001	NA	NA	0.343	<0.001	0.307	<0.001
Endometriosis	-0.37	<0.001	-0.159	0.023	-0.313	<0.001	-0.38	<0.001
Female infertility	-0.172	0.014	NA	NA	NA	NA	-0.189	0.007
Polycystic ovarian syndrome	0.503	<0.001	NA	NA	0.457	<0.001	0.496	<0.001
Uterine fibroids	-0.441	<0.001	-0.472	<0.001	0.192	0.006	0.196	0.005
Genital prolapse	-0.323	<0.001	-0.293	<0.001	-0.364	<0.001	-0.313	<0.001
Cervical cancer	-0.685	<0.001	-0.687	<0.001	-0.456	<0.001	-0.265	<0.001
Uterine cancer	0.04	0.568	0.006	0.937	0.544	<0.001	0.567	<0.001
Ovarian cancer	0.182	0.009	0.192	0.006	0.283	<0.001	0.372	<0.001
Benign and in situ cervical and uterine neoplasms	NA	NA	NA	NA	0.326	<0.001	0.313	<0.001
Other gynecological diseases	-0.223	0.001	-0.758	<0.001	-0.179	0.011	-0.131	0.061
Correlation strengths were categorized by R values as: very weak (0.00-0.19), weak (0.20-0.39), moderate (0.40-0.59), strong (0.60-0.79), and very strong (0.80-1.00). Abbreviations: ASDR age-standardized DALYs rate; ASMR age-standardized mortality rate；ASIR age-standardized incidence rate；ASPR age-standardized prevalence rate.
