# Supplementary material for: Rising global burden of common gynecological diseases in women of childbearing age from 1990 to 2021: an update from the Global Burden of Disease Study 2021
Source: Reprod Health. 2025 Apr 21;22:57. doi: 10.1186/s12978-025-02013-1 (PMC12010537; doi:10.1186/s12978-025-02013-1)
Supplement: Supplementary file 18 — Additional file 18. [file 12978_2025_2013_MOESM18_ESM.xlsx]

## Sheet: Sheet1
Table S16 The predicted global burden of gynecological diseases among women of childbearing age from 2022 to 2031 based on Bayesian Age-Period-Cohort (BAPC) model.
Disease	Year	DALYs (95% CI)		Death (95% CI)		Incidence (95% CI)		Prevalence (95% CI)
		Case number	ASDR (per 100,000 population)	Case number	ASMR (per 100,000 population)	Case number	ASIR (per 100,000 population)	Case number	ASPR (per 100,000 population)
Combined gynecological disorders	2022	45189901.36 (40761058.13-49618744.59)	2221.52 (2095.54-2347.5)	371316.44 (310089.98-432542.9)	18.08 (16.35-19.82)	926357003.73 (902693506.48-950020500.98)	45847.16 (45129.2-46565.12)	2238755874.07 (2190929424.67-2286582323.46)	110353.96 (108900.11-111807.81)
	2023	44820420.83 (39624075.99-50016765.68)	2188.63 (2008.09-2369.17)	361330.2 (291104.03-431556.37)	17.46 (15.05-19.88)	934802160.53 (904560449.79-965043871.27)	45944.94 (44810.65-47079.23)	2263131673.38 (2201460117.05-2324803229.71)	110714.49 (108397.94-113031.04)
	2024	44504858.46 (38161970.3-50847746.63)	2158.65 (1909.53-2407.78)	352563.99 (268546.06-436581.92)	16.9 (13.64-20.15)	942903231.42 (903130275.33-982676187.51)	46029.85 (44370.31-47689.39)	2287220501.24 (2205501268.63-2368939733.85)	111053.61 (107649.53-114457.69)
	2025	44246400.52 (36435355.53-52057445.5)	2131.51 (1803.84-2459.18)	345068.01 (243299.39-446836.62)	16.39 (12.19-20.58)	950634960.73 (898929132.91-1002340788.55)	46101.66 (43834.39-48368.93)	2310796909.47 (2203964495.54-2417629323.4)	111371.21 (106707.23-116035.18)
	2026	44052630.31 (34498234.35-53607026.28)	2107.17 (1692.85-2521.5)	338945.15 (216038.57-461851.73)	15.93 (10.72-21.14)	958061494.13 (892370723.47-1023752264.79)	46163.81 (43216.76-49110.87)	2333740435.78 (2197402730.27-2470078141.29)	111671.04 (105594.03-117748.04)
	2027	43936914.9 (32389661.42-55484168.37)	2085.73 (1577.52-2593.94)	334380.45 (187112.72-481648.19)	15.53 (9.24-21.82)	965238405.89 (883696702.86-1046780108.91)	46219.13 (42524.75-49913.5)	2355965359.08 (2186048203.3-2525882514.86)	111958.22 (104321.68-119594.75)
	2028	43914544.34 (30144938.34-57684150.35)	2067.15 (1458.82-2675.48)	331618.78 (156678.16-506559.4)	15.18 (7.76-22.6)	972072296.89 (873085651.66-1071058942.12)	46263.84 (41764.22-50763.46)	2377623013.86 (2170613349.45-2584632678.28)	112234.83 (102912.38-121557.27)
	2029	43989704.04 (27769726.71-60209681.36)	2051.47 (1337.2-2765.73)	330744.88 (124390.81-537098.94)	14.88 (6.28-23.48)	978481594.89 (860624756.89-1096338432.88)	46295.63 (40939.1-51652.16)	2398673135.87 (2151386937.4-2645959334.34)	112496.12 (101373.98-123618.27)
	2030	44161261.72 (25250525.35-63071998.1)	2038.6 (1212.63-2864.56)	331757.49 (89534.86-573980.11)	14.63 (4.8-24.47)	984444783.87 (846382846.72-1122506721.02)	46314.6 (40052.99-52576.21)	2418790417.63 (2128234279.43-2709346555.83)	112739.62 (99710.51-125768.74)
	2031	44432462.66 (22564177.19-66300748.14)	2028.52 (1084.87-2972.18)	334736.97 (52104.01-618373.64)	14.43 (3.3-25.56)	990012599.26 (830426118.49-1149599080.03)	46323.35 (39109.22-53537.48)	2437731813.87 (2100954306.89-2774509320.85)	112965.12 (97922.16-128008.08)
HIV/AIDS	2022	16021974.47 (12664617.05-19379331.88)	789.66 (694.38-884.93)	257220.37 (201724.72-312716.02)	12.59 (11.02-14.16)	633520.51 (579735.58-687305.44)	32.02 (30.14-33.91)	16704553.52 (15237695.13-18171411.92)	818.3 (771.82-864.78)
	2023	15587160.32 (11729007.55-19445313.1)	763.05 (629.27-896.84)	248884.87 (185463.1-312306.65)	12.1 (9.91-14.29)	594787.94 (522239.28-667336.61)	29.88 (26.77-32.98)	16806947.18 (14873119.02-18740775.34)	816.46 (740.95-891.96)
	2024	15226088.02 (10592075.8-19860100.24)	739.48 (558.14-920.83)	241874.04 (166074.11-317673.98)	11.65 (8.7-14.6)	558667.3 (461498.79-655835.8)	27.86 (23.4-32.32)	16897895.13 (14286906.48-19508883.78)	813.64 (701.86-925.43)
	2025	14942692.06 (9297287.87-20588096.26)	718.7 (483.93-953.46)	236242.71 (144306.58-328178.85)	11.26 (7.47-15.06)	525136.3 (400737.52-649535.09)	25.96 (20.12-31.8)	16980547.61 (13527256.13-20433839.1)	809.93 (656.65-963.2)
	2026	14743189.98 (7872576.16-21613803.8)	700.48 (407.85-993.11)	232083.31 (120626.81-343539.81)	10.92 (6.21-15.63)	494209.55 (341486.57-646932.52)	24.18 (17-31.37)	17059710.56 (12624187.67-21495233.44)	805.44 (606.41-1004.46)
	2027	14636299.45 (6321444.09-22951154.81)	684.65 (330.35-1038.94)	229537.5 (95080.77-363994.23)	10.62 (4.95-16.3)	465892.68 (284368.25-647417.11)	22.51 (14.04-30.98)	17143102.69 (11594355.43-22691849.94)	800.37 (551.86-1048.87)
	2028	14628703.68 (4626085.38-24631321.98)	670.93 (251.68-1090.17)	228743.74 (67352.15-390135.33)	10.37 (3.68-17.06)	440113.46 (229584.88-650642.03)	20.95 (11.29-30.62)	17244174.62 (10455160.67-24033188.57)	794.95 (493.87-1096.03)
	2029	14724363.92 (2741058.57-26707669.27)	659.11 (171.83-1146.39)	229768.75 (36633.03-422904.46)	10.15 (2.41-17.9)	416692.6 (176964.61-656420.59)	19.49 (8.73-30.26)	17370127.05 (9208755.86-25531498.25)	789.33 (433.01-1145.65)
	2030	14930024.97 (742190.22-29265629.93)	648.97 (90.59-1207.34)	232701.89 (4585.49-463753.81)	9.97 (1.12-18.82)	395476.14 (126153.99-664798.29)	18.12 (6.37-29.88)	17523754.3 (7846245.41-27201263.19)	783.66 (369.69-1197.63)
	2031	15257430.33 (0-32433996.19)	640.36 (7.71-1273)	237720.24 (0-514886.91)	9.82 (-0.19-19.82)	376378.56 (76658.99-676098.12)	16.85 (4.21-29.48)	17709337.93 (6351455.92-29067219.94)	778.13 (304.16-1252.11)
Sexually transmitted infections excluding HIV	2022	725178.39 (701078.69-749278.1)	35.71 (35-36.42)	2270.47 (1966.69-2574.25)	0.11 (0.11-0.12)	295757179.97 (286522368.23-304991991.72)	14660.69 (14372.57-14948.81)	562982826.93 (546841234.09-579124419.78)	27643.92 (27168.36-28119.48)
	2023	736579.17 (706560.07-766598.27)	36 (34.92-37.09)	2287.51 (1950.19-2624.83)	0.11 (0.1-0.12)	298146908.8 (286126441.62-310167375.97)	14680.36 (14216-15144.73)	570321708.62 (550332205.8-590311211.44)	27794.69 (27070.86-28518.51)
	2024	747996.86 (709297.64-786696.07)	36.29 (34.72-37.86)	2305.42 (1918.49-2692.35)	0.11 (0.1-0.13)	300366861.84 (284337632.54-316396091.13)	14692.47 (14006.84-15378.1)	577631176.24 (551986944.58-603275407.89)	27941.92 (26901.28-28982.56)
	2025	759367.88 (709597.62-809138.14)	36.57 (34.44-38.71)	2324.27 (1871.9-2776.64)	0.11 (0.1-0.13)	302425447.12 (281418922.06-323431972.18)	14697.01 (13756.67-15637.34)	584901316.6 (552050413.36-617752219.84)	28086.43 (26675.82-29497.05)
	2026	770449.23 (707488.43-833410.03)	36.85 (34.07-39.62)	2344.14 (1811.46-2876.81)	0.11 (0.09-0.13)	304356269.6 (277560065.04-331152474.16)	14694.9 (13471.16-15918.64)	592066745.59 (550647479.57-633486011.61)	28226 (26398.62-30053.39)
	2027	781054.83 (702950.35-859159.32)	37.1 (33.62-40.59)	2365.18 (1738.31-2992.04)	0.11 (0.09-0.14)	306190604.27 (272876272.87-339504935.68)	14687.04 (13153.6-16220.49)	599057373.4 (547825162.8-650289584.01)	28358 (26070.14-30645.85)
	2028	791392.41 (696425.4-886359.42)	37.34 (33.09-41.6)	2388.24 (1654.04-3122.45)	0.11 (0.08-0.14)	307904586.72 (267445738.04-348363435.41)	14672.57 (12806.97-16538.17)	605954515.66 (543816327.84-668092703.49)	28483.5 (25696.95-31270.05)
	2029	801818.48 (688357.15-915279.81)	37.59 (32.51-42.68)	2414.08 (1559.46-3268.7)	0.11 (0.08-0.15)	309483029.85 (261317143.37-357648916.34)	14651.73 (12434.16-16869.29)	612837817.4 (538777811.03-686897823.78)	28606.34 (25285.79-31926.89)
	2030	812333.77 (678776.39-945891.14)	37.85 (31.88-43.82)	2442.57 (1454.27-3430.86)	0.11 (0.07-0.15)	310917201.62 (254518569.73-367315833.52)	14624.77 (12037.16-17212.38)	619650458.39 (532692090.04-706608826.74)	28728.96 (24840.25-32617.66)
	2031	822633.23 (667389.23-977877.22)	38.1 (31.18-45.01)	2473.41 (1337.65-3609.18)	0.11 (0.07-0.16)	312197501.57 (247056289.41-377338713.74)	14591.55 (11616.81-17566.28)	626241260.33 (525424055.51-727058465.15)	28849.2 (24358.39-33340)
Premenstrual syndrome	2022	7621770.06 (7439217.52-7804322.6)	379.87 (374.54-385.2)	NA	NA	238156187.19 (231316490.61-244995883.77)	11975.32 (11779.01-12171.62)	914170862.67 (892614361.19-935727364.16)	45530.99 (44899.69-46162.29)
	2023	7677433.68 (7448603.73-7906263.64)	379.87 (371.61-388.14)	NA	NA	240064675.09 (231702219.12-248427131.06)	11986.55 (11694.46-12278.63)	921833172.7 (894742125.1-948924220.3)	45578.03 (44597.92-46558.15)
	2024	7733128.39 (7437469.62-8028787.16)	379.83 (367.87-391.78)	NA	NA	241963068.61 (231408980.92-252517156.31)	11996.7 (11582.66-12410.75)	929511338.68 (894423379.41-964599297.94)	45618.61 (44198.57-47038.64)
	2025	7787578.5 (7408051.5-8167105.5)	379.72 (363.5-395.93)	NA	NA	243808376.15 (230489260.39-257127491.91)	12005.65 (11449.65-12561.64)	937061830.93 (891928744.45-982194917.42)	45652.58 (43723.3-47581.86)
	2026	7840139.25 (7362029.86-8318248.65)	379.57 (358.59-400.56)	NA	NA	245566341.15 (228982756.93-262149925.37)	12013.59 (11298.3-12728.88)	944386127.64 (887431536.36-1001340718.92)	45681.72 (43182.3-48181.14)
	2027	7890007.57 (7299944.84-8480070.3)	379.41 (353.19-405.63)	NA	NA	247203752.95 (226906824.74-267500681.17)	12020.77 (11130.12-12911.41)	951375713.14 (880977040.32-1021774385.95)	45707.3 (42580.34-48834.26)
	2028	7937736.62 (7224318.59-8651154.66)	379.23 (347.37-411.09)	NA	NA	248716424.01 (224324504.49-273108343.52)	12027.91 (10947.93-13107.89)	958102643.55 (872869397.93-1043335889.17)	45731.26 (41927.27-49535.26)
	2029	7983423.39 (7136427.29-8830419.5)	379.03 (341.17-416.89)	NA	NA	250111170.89 (221283689.77-278938652)	12034.46 (10752.48-13316.44)	964591542.46 (863270551.83-1065912533.08)	45751.8 (41226.22-50277.38)
	2030	8025915.65 (7035866.84-9015964.46)	378.78 (334.58-422.98)	NA	NA	251391909.3 (217811434.34-284972384.27)	12039.77 (10543.84-13535.7)	970713554.71 (852136346.73-1089290762.7)	45767.46 (40478.35-51056.58)
	2031	8064708.13 (6922387.44-9207028.83)	378.5 (327.62-429.37)	NA	NA	252573805.19 (213930137.49-291217472.9)	12043.67 (10322.02-13765.31)	976388940.63 (839415188.96-1113362692.29)	45778.77 (39684.47-51873.08)
Endometriosis	2022	1975684.29 (1922182.18-2029186.41)	98.01 (96.36-99.67)	51.74 (17.49-88.25)	0 (0-0)	3506789.4 (3387926.72-3625652.08)	177.85 (174.32-181.39)	21461043.1 (20886081.17-22036005.04)	1064.24 (1046.43-1082.05)
	2023	1969569.14 (1902200.81-2036937.46)	97.13 (94.56-99.7)	52.79 (17.71-90.19)	0 (0-0)	3499275.95 (3354858.73-3643693.17)	176.39 (171.17-181.62)	21419619.94 (20694979.29-22144260.6)	1055.78 (1028.1-1083.46)
	2024	1963161.37 (1875697.56-2050625.18)	96.24 (92.52-99.95)	53.87 (17.8-92.35)	0 (0-0)	3492417.1 (3310969.69-3673864.51)	174.92 (167.55-182.28)	21374681.6 (20432853.38-22316509.81)	1047.26 (1007.28-1087.25)
	2025	1956630.61 (1844225.88-2069035.34)	95.35 (90.34-100.36)	55 (17.72-94.76)	0 (0-0)	3485865.89 (3257915.69-3713816.1)	173.44 (163.61-183.27)	21328441.44 (20116613.58-22540269.31)	1038.77 (984.74-1092.8)
	2026	1950323.39 (1808997.1-2091649.67)	94.48 (88.03-100.92)	56.15 (17.46-97.44)	0 (0-0)	3479383.17 (3196973.68-3761792.66)	171.98 (159.42-184.54)	21284001.71 (19758526.82-22809476.6)	1030.4 (960.88-1099.93)
	2027	1944266.76 (1770520.02-2118013.49)	93.62 (85.62-101.61)	57.32 (16.97-100.4)	0 (0-0)	3472539.06 (3128738.78-3816339.35)	170.54 (155.01-186.07)	21241766.09 (19363979.6-23119552.58)	1022.15 (935.81-1108.48)
	2028	1938265.48 (1729254.27-2147276.69)	92.75 (83.12-102.39)	58.55 (16.26-103.74)	0 (0-0)	3465344.3 (3054375.56-3876313.04)	169.1 (150.41-187.8)	21199800.37 (18938070.81-23461529.93)	1013.82 (909.63-1118.01)
	2029	1932232.29 (1685510.74-2178953.85)	91.89 (80.53-103.24)	59.85 (15.3-107.49)	0 (0-0)	3458142.23 (2974920.98-3941363.49)	167.67 (145.64-189.7)	21157086.34 (18484054.69-23830117.98)	1005.43 (882.49-1128.36)
	2030	1926063.39 (1639409.66-2212717.13)	91.02 (77.88-104.17)	61.17 (14.04-111.64)	0 (0-0)	3450632.79 (2890548.05-4010717.53)	166.26 (140.74-191.77)	21112803.42 (18003446.56-24222160.27)	997.06 (854.58-1139.54)
	2031	1919854.07 (1591094.27-2248613.87)	90.18 (75.17-105.19)	62.49 (12.6-116.16)	0 (0-0)	3442557.31 (2801268.86-4083845.76)	164.87 (135.72-194.02)	21067461.32 (17497255.42-24637667.23)	988.87 (826.05-1151.69)
Female infertility	2022	626352 (540669.49-712034.52)	30.79 (28.5-33.08)	NA	NA	NA	NA	114504331.89 (97884425.36-131124238.42)	5619.63 (5175.98-6063.29)
	2023	639877.12 (547277.33-732476.91)	31.21 (28.49-33.93)	NA	NA	NA	NA	116971760.11 (99057586.16-134885934.06)	5695.75 (5172.91-6218.59)
	2024	653061.49 (551128.65-754994.34)	31.61 (28.33-34.9)	NA	NA	NA	NA	119397616.55 (99745991.02-139049242.07)	5770.16 (5142.4-6397.92)
	2025	665720.62 (551826.86-779614.38)	31.99 (28.01-35.97)	NA	NA	NA	NA	121749948.51 (99875398.1-143624498.92)	5842 (5085.97-6598.04)
	2026	677750.83 (549156.2-806345.47)	32.35 (27.57-37.13)	NA	NA	NA	NA	124015095.32 (99405046.98-148625143.66)	5911.36 (5005.78-6816.94)
	2027	689117.18 (543094.51-835139.85)	32.69 (27.01-38.38)	NA	NA	NA	NA	126192889.64 (98329515.47-154056263.81)	5979.12 (4904.44-7053.8)
	2028	699601.39 (533674.12-865528.66)	33.02 (26.34-39.7)	NA	NA	NA	NA	128245460.99 (96652905.8-159838016.19)	6045.8 (4784.72-7306.87)
	2029	709144.65 (521010.13-897279.17)	33.32 (25.57-41.07)	NA	NA	NA	NA	130161019.59 (94390684.06-165931355.13)	6110.37 (4647.12-7573.61)
	2030	718011.54 (505383.42-930639.66)	33.6 (24.7-42.5)	NA	NA	NA	NA	131990787.91 (91589650.9-172391924.92)	6172.07 (4491.63-7852.51)
	2031	726574.82 (487064.45-966085.18)	33.86 (23.74-43.98)	NA	NA	NA	NA	133809411.6 (88295250.92-179323572.28)	6230.95 (4318.38-8143.51)
Polycystic ovarian syndrome	2022	597238.68 (582884.99-611592.36)	29.84 (29.42-30.26)	NA	NA	1211175.56 (1153092.17-1269258.95)	65.62 (62.71-68.53)	68207833.27 (66747046.81-69668619.73)	3402.94 (3358.43-3447.45)
	2023	606856.72 (588226.7-625486.74)	30.13 (29.45-30.81)	NA	NA	1235121.04 (1162188.39-1308053.68)	66.5 (62.8-70.2)	69332953.41 (67382700.12-71283206.7)	3436.46 (3363.1-3509.82)
	2024	616603.35 (591856.12-641350.58)	30.41 (29.41-31.42)	NA	NA	1260764.5 (1167708.32-1353820.68)	67.39 (62.64-72.15)	70473452.46 (67827088.89-73119816.02)	3470.11 (3360.29-3579.92)
	2025	626426.54 (594005.75-658847.32)	30.7 (29.31-32.09)	NA	NA	1287561.28 (1169655.66-1405466.9)	68.3 (62.27-74.34)	71622182.52 (68108908.86-75135456.18)	3503.69 (3351.32-3656.05)
	2026	636318.17 (594790.89-677845.45)	30.99 (29.16-32.81)	NA	NA	1314951.73 (1167888.81-1462014.66)	69.23 (61.71-76.76)	72774605.8 (68237691.76-77311519.84)	3537.09 (3336.4-3737.77)
	2027	646434.55 (594363.33-698505.77)	31.28 (28.97-33.59)	NA	NA	1342329.82 (1162100.81-1522558.84)	70.18 (60.99-79.38)	73952871.04 (68232436.33-79673305.75)	3571.49 (3316.46-3826.51)
	2028	656742.8 (592849.46-720636.14)	31.58 (28.74-34.42)	NA	NA	1369741.39 (1152499.4-1586983.38)	71.15 (60.1-82.19)	75152358.89 (68106053.69-82198664.08)	3606.41 (3291.73-3921.09)
	2029	667151.97 (590242.56-744061.38)	31.88 (28.46-35.3)	NA	NA	1397475.46 (1139400.85-1655550.07)	72.13 (59.06-85.19)	76363189.53 (67857863.35-84868515.71)	3641.42 (3262.15-4020.69)
	2030	677552.1 (586463.85-768640.35)	32.18 (28.13-36.22)	NA	NA	1425176.96 (1122525.53-1727828.38)	73.13 (57.87-88.38)	77571765.66 (67478129.8-87665401.53)	3676.41 (3227.71-4125.11)
	2031	687859.47 (581399.96-794318.99)	32.47 (27.76-37.19)	NA	NA	1452461.72 (1101569.27-1803354.17)	74.14 (56.53-91.75)	78765371.71 (66951234.29-90579509.14)	3711.27 (3188.1-4234.44)
Uterine fibroids	2022	103472.92 (98966.32-107979.52)	4.99 (4.85-5.12)	1016.13 (836.16-1196.1)	0.05 (0.05-0.05)	10064412.55 (9668021.03-10460804.06)	491.11 (479.57-502.65)	88513532.68 (85689135.04-91337930.32)	4250.13 (4165.15-4335.1)
	2023	105181 (99659.76-110702.23)	5.02 (4.82-5.21)	1022.21 (832.96-1211.47)	0.05 (0.04-0.05)	10149129.81 (9691821.92-10606437.7)	491.43 (475.83-507.03)	89570650.12 (86184141.99-92957158.24)	4256.24 (4135.89-4376.58)
	2024	106882.57 (99874.44-113890.7)	5.04 (4.77-5.32)	1028.29 (826.16-1230.41)	0.05 (0.04-0.05)	10230029.43 (9683407.08-10776651.78)	491.84 (470.95-512.72)	90629017.58 (86413559.03-94844476.13)	4261.29 (4095.17-4427.4)
	2025	108525.38 (99618.48-117432.28)	5.07 (4.7-5.44)	1034.16 (815.39-1252.94)	0.05 (0.04-0.05)	10306428.14 (9644309.83-10968546.46)	492.31 (465.19-519.43)	91664000.93 (86384322.67-96943679.19)	4265.49 (4045.72-4485.26)
	2026	110073.87 (98904.86-121242.88)	5.09 (4.61-5.57)	1039.68 (800.47-1278.89)	0.05 (0.04-0.06)	10376568.82 (9575334.35-11177803.28)	492.78 (458.61-526.95)	92643394.89 (86092193.28-99194596.49)	4268.63 (3988.44-4548.81)
	2027	111509.93 (97748.69-125271.17)	5.1 (4.51-5.7)	1044.68 (781.38-1307.97)	0.05 (0.04-0.06)	10440157.63 (9478521.56-11401793.71)	493.23 (451.27-535.2)	93543013.28 (85533882.28-101552144.28)	4270.79 (3923.98-4617.59)
	2028	112886.57 (96242.87-129530.27)	5.11 (4.39-5.83)	1049.73 (758.81-1340.64)	0.05 (0.04-0.06)	10498971.43 (9359554.58-11638388.28)	493.85 (443.47-544.23)	94415269.4 (84790480.8-104040058)	4273.38 (3854.82-4691.95)
	2029	114279.64 (94475.25-134084.04)	5.12 (4.27-5.98)	1055.1 (733.12-1377.09)	0.05 (0.04-0.06)	10554171.34 (9221712.07-11886630.6)	494.68 (435.33-554.03)	95293977.74 (83908872.74-106679082.74)	4277.06 (3782.12-4772)
	2030	115643.13 (92413.34-138872.92)	5.13 (4.14-6.13)	1060.12 (703.9-1416.33)	0.05 (0.03-0.06)	10608448.08 (9068142.82-12148753.35)	495.67 (426.8-564.54)	96151640.64 (82870092.34-109433188.94)	4281.83 (3706.07-4857.58)
	2031	116884.01 (89980.61-143787.41)	5.14 (4-6.28)	1064 (670.74-1457.26)	0.05 (0.03-0.06)	10663676.25 (8900122.53-12427229.97)	496.74 (417.79-575.69)	96950399.65 (81640241.14-112260558.16)	4287.2 (3626.15-4948.25)
Genital prolapse	2022	103716.09 (98522.02-108910.16)	4.94 (4.78-5.1)	21.61 (2.27-45.47)	0 (0-0)	5610704.86 (5105493.79-6115915.92)	268.81 (254.99-282.62)	31895553.74 (29714327.02-34076780.45)	1519.18 (1454.17-1584.18)
	2023	104162.64 (97891.73-110433.55)	4.91 (4.68-5.14)	21.62 (2.18-45.67)	0 (0-0)	5617313.21 (5070439.98-6164186.45)	266.54 (249.79-283.29)	32010353.85 (29529589.49-34491118.22)	1508.85 (1424.37-1593.32)
	2024	104662.88 (96827.57-112498.19)	4.88 (4.57-5.19)	21.64 (2.06-45.93)	0 (0-0)	5628124.91 (5019373.1-6236876.72)	264.43 (243.78-285.07)	32158155.03 (29227263.08-35089046.97)	1499.57 (1389.33-1609.82)
	2025	105194.68 (95378.61-115010.76)	4.85 (4.44-5.26)	21.67 (1.91-46.28)	0 (0-0)	5642210.57 (4951278.9-6333142.23)	262.46 (237.17-287.76)	32331749.74 (28811000.06-35852499.43)	1491.3 (1350.52-1632.08)
	2026	105723.58 (93564.19-117882.96)	4.82 (4.3-5.34)	21.71 (1.72-46.7)	0 (0-0)	5658357.51 (4865935.99-6450779.03)	260.63 (230.07-291.19)	32519892.91 (28284294.64-36755491.18)	1483.74 (1308.55-1658.93)
	2027	106222.67 (91394.71-121050.63)	4.79 (4.16-5.43)	21.76 (1.48-47.21)	0 (0-0)	5676005.26 (4764295.14-6587715.39)	258.92 (222.56-295.27)	32715080.79 (27652879.77-37777281.81)	1476.72 (1263.79-1689.65)
	2028	106767.44 (88991.93-124542.96)	4.76 (4-5.53)	21.83 (1.19-47.84)	0 (0-0)	5699094.9 (4651783.61-6746406.2)	257.38 (214.8-299.96)	32941753.15 (26951958.3-38931548)	1470.53 (1217.08-1723.98)
	2029	107405.58 (86418.8-128392.37)	4.73 (3.84-5.63)	21.94 (0.85-48.61)	0 (0-0)	5729579.39 (4531044.03-6928114.74)	256.08 (206.88-305.28)	33213416.34 (26198409.04-40228423.64)	1465.58 (1169.05-1762.1)
	2030	108087.03 (83635.87-132538.2)	4.71 (3.67-5.75)	22.05 (0.45-49.5)	0 (0-0)	5765299.9 (4400588.03-7130011.76)	255.08 (198.87-311.29)	33515786.33 (25380742.23-41650830.43)	1462.22 (1120.07-1804.37)
	2031	108761.28 (80593.99-136928.58)	4.69 (3.51-5.87)	22.15 (0.19-50.5)	0 (0-0)	5804042.02 (4258545.72-7349538.33)	254.41 (190.78-318.04)	33832689.03 (24483661.59-43181716.48)	1460.61 (1070.16-1851.06)
Cervical cancer	2022	4296215.8 (4079122.49-4513309.1)	205.8 (199.46-212.14)	83449.37 (79222.98-87675.77)	3.98 (3.86-4.1)	318262.26 (303973.75-332550.78)	15.27 (14.86-15.68)	2125150.23 (2008812.36-2241488.1)	102.2 (98.94-105.45)
	2023	4332758.07 (4082701.25-4582814.88)	205.36 (196.89-213.83)	83994.61 (79111.89-88877.33)	3.96 (3.8-4.13)	322247.53 (305788.13-338706.92)	15.31 (14.76-15.86)	2153867.63 (2023091.08-2284644.17)	102.56 (98.35-106.77)
	2024	4369815.87 (4070822.17-4668809.56)	204.85 (193.59-216.11)	84552.22 (78708.2-90396.24)	3.94 (3.72-4.16)	326285.18 (306627.7-345942.65)	15.34 (14.6-16.07)	2182774.89 (2030801.96-2334747.82)	102.9 (97.44-108.37)
	2025	4405154.48 (4042648.48-4767660.48)	204.23 (189.7-218.77)	85092.07 (78011.6-92172.54)	3.92 (3.64-4.21)	330210.63 (306399.11-354022.16)	15.36 (14.41-16.32)	2210817.56 (2031087.72-2390547.39)	103.21 (96.25-110.18)
	2026	4437553.26 (3998672.1-4876434.43)	203.51 (185.3-221.72)	85595.94 (77036.95-94154.93)	3.9 (3.55-4.25)	333953.88 (305125.49-362782.27)	15.38 (14.19-16.58)	2237520.54 (2023958.87-2451082.21)	103.48 (94.82-112.14)
	2027	4466860.91 (3940243.52-4993478.3)	202.72 (180.5-224.94)	86050.41 (75800.4-96300.43)	3.88 (3.45-4.31)	337473.14 (302854.83-372091.45)	15.4 (13.93-16.86)	2262706.79 (2009807.14-2515606.43)	103.72 (93.18-114.26)
	2028	4495707.37 (3871452.38-5119962.36)	201.9 (175.4-228.41)	86507.74 (74381.88-98633.61)	3.85 (3.34-4.36)	340892.38 (299810.2-381974.56)	15.41 (13.66-17.16)	2286940.32 (1989858.2-2584022.43)	103.94 (91.37-116.5)
	2029	4525612.16 (3794571.95-5256652.36)	201.09 (170.06-232.12)	86999.09 (72825.67-101172.52)	3.83 (3.23-4.43)	344284.36 (296117.41-392451.31)	15.42 (13.36-17.48)	2310591.73 (1964878.53-2656304.92)	104.14 (89.41-118.86)
	2030	4553839.84 (3707716.95-5399962.74)	200.27 (164.49-236.05)	87470.56 (71093.65-103847.47)	3.81 (3.12-4.49)	347479.7 (291658.94-403300.46)	15.42 (13.04-17.81)	2332845.95 (1934413.11-2731278.78)	104.31 (87.3-121.32)
	2031	4577600.03 (3608851.5-5546348.57)	199.42 (158.69-240.16)	87866.85 (69144.95-106588.74)	3.78 (3-4.56)	350341.23 (286334.88-414347.58)	15.43 (12.7-18.15)	2353132.09 (1898132.24-2808131.95)	104.45 (85.04-123.86)
Uterine cancer	2022	380846.53 (363862.71-397831.34)	18.09 (17.53-18.65)	7317.45 (6761.66-7874.23)	0.35 (0.33-0.36)	60766.87 (57961.81-63572.92)	2.87 (2.78-2.96)	500896.98 (480371.06-521423.88)	23.68 (22.97-24.39)
	2023	383313.23 (361708.27-404919.17)	18.01 (17.18-18.84)	7367.09 (6734.2-8000.98)	0.34 (0.33-0.36)	61471.67 (57849.23-65095.1)	2.87 (2.73-3.01)	506951.12 (479673.59-534229.64)	23.7 (22.61-24.78)
	2024	386101.63 (357806.5-414397.74)	17.93 (16.77-19.1)	7425.58 (6683.15-8169.01)	0.34 (0.32-0.37)	62229.21 (57443.76-67015.66)	2.87 (2.68-3.07)	513363.07 (476368.46-550358.67)	23.71 (22.14-25.28)
	2025	389033.72 (352364.33-425704.1)	17.86 (16.29-19.42)	7492.58 (6609.97-8376.2)	0.34 (0.31-0.38)	63027.47 (56792.09-69263.85)	2.87 (2.61-3.14)	519931.61 (470831.74-569032.47)	23.71 (21.58-25.84)
	2026	392234.79 (345715.92-438754.66)	17.78 (15.77-19.79)	7568.41 (6516.67-8621.17)	0.34 (0.3-0.38)	63886.19 (55943.32-71830.06)	2.87 (2.53-3.22)	526851.89 (463543.01-590161.77)	23.71 (20.95-26.48)
	2027	395785.29 (338025.61-453545.96)	17.72 (15.23-20.22)	7652.05 (6403.82-8901.29)	0.34 (0.29-0.39)	64793.96 (54900.18-74688.76)	2.88 (2.45-3.3)	534163.36 (454653.22-613674.51)	23.73 (20.27-27.18)
	2028	399970.21 (329681.04-470260.39)	17.67 (14.66-20.69)	7748.07 (6277.6-9219.58)	0.34 (0.28-0.4)	65785.94 (53711.02-77861.87)	2.88 (2.36-3.4)	542325 (444684.83-639966.19)	23.75 (19.54-27.95)
	2029	404602.25 (320559.92-488645.59)	17.63 (14.06-21.19)	7856.49 (6138.44-9575.58)	0.34 (0.27-0.41)	66841.38 (52361.92-81321.87)	2.88 (2.27-3.49)	551043.27 (433402.58-668684.97)	23.76 (18.75-28.76)
	2030	409204.93 (310271.98-508138.91)	17.57 (13.43-21.72)	7968.64 (5978.98-9959.36)	0.34 (0.26-0.42)	67877.39 (50784.61-84971.21)	2.88 (2.17-3.59)	559544.21 (420172.74-698916.71)	23.75 (17.91-29.58)
	2031	413558.12 (298620.47-528496.79)	17.52 (12.77-22.28)	8076.6 (5792.68-10361.59)	0.34 (0.25-0.43)	68842.96 (48937.84-88749.14)	2.88 (2.06-3.7)	567444.56 (404690.93-730199.23)	23.73 (17.01-30.44)
Ovarian cancer	2022	1350413.35 (1295488.98-1405337.71)	64.85 (63.23-66.47)	26179.32 (24872.1-27486.53)	1.25 (1.22-1.28)	89136.16 (85564.67-92707.64)	4.32 (4.22-4.42)	544530.34 (522332.26-566728.43)	26.49 (25.87-27.11)
	2023	1370598.52 (1305745.74-1435451.29)	65.16 (62.94-67.39)	26570.09 (25058.16-28082.01)	1.25 (1.21-1.3)	90499.95 (86243.33-94756.58)	4.34 (4.2-4.49)	552701.75 (526264.25-579139.24)	26.65 (25.76-27.53)
	2024	1391501.93 (1312053.24-1470950.63)	65.47 (62.44-68.49)	26976.92 (25171.3-28782.54)	1.26 (1.2-1.32)	91913.31 (86657.25-97169.37)	4.37 (4.17-4.57)	561169.95 (528536.69-593803.22)	26.8 (25.57-28.04)
	2025	1412439.62 (1314119.22-1510760.02)	65.74 (61.77-69.71)	27393.79 (25210.2-29577.39)	1.27 (1.18-1.35)	93333.62 (86791.47-99875.78)	4.39 (4.13-4.66)	569621.93 (529012.92-610230.95)	26.95 (25.31-28.59)
	2026	1433420.15 (1312304.87-1554535.43)	66 (60.96-71.04)	27821.47 (25180.22-30462.73)	1.27 (1.16-1.38)	94766.57 (86673.02-102860.13)	4.42 (4.08-4.75)	578073.27 (527848.4-628298.14)	27.09 (24.99-29.19)
	2027	1454505.33 (1306925.12-1602085.55)	66.25 (60.02-72.48)	28257.95 (25083.77-31432.13)	1.28 (1.15-1.4)	96210.88 (86315.06-106106.7)	4.44 (4.02-4.86)	586550.5 (525159.64-647941.37)	27.23 (24.63-29.84)
	2028	1476894.13 (1299499.27-1654289)	66.5 (58.98-74.02)	28722.98 (24946.5-32499.46)	1.28 (1.12-1.44)	97725.83 (85801.37-109650.29)	4.46 (3.96-4.97)	595438.55 (521480.42-669396.68)	27.38 (24.22-30.54)
	2029	1500778.67 (1290358.67-1711198.68)	66.77 (57.87-75.67)	29220.93 (24774.81-33667.04)	1.28 (1.1-1.47)	99321.66 (85152.39-113490.94)	4.49 (3.89-5.09)	604798.67 (516938.68-692658.66)	27.53 (23.78-31.29)
	2030	1524472.98 (1278052.47-1770893.48)	67.03 (56.67-77.39)	29723.63 (24544.09-34903.17)	1.29 (1.08-1.5)	100909 (84290.95-117527.05)	4.51 (3.81-5.22)	614073.31 (511059.17-717087.46)	27.69 (23.3-32.07)
	2031	1546931.92 (1261661.4-1832202.43)	67.29 (55.38-79.2)	30209.72 (24235.49-36183.96)	1.3 (1.05-1.54)	102442.86 (83174.5-121711.23)	4.54 (3.73-5.35)	623005.84 (503601.26-742410.43)	27.84 (22.78-32.89)
Benign and in situ cervical and uterine neoplasms	2022	NA	NA	NA	NA	513057.15 (443900.08-582214.22)	25.02 (22.83-27.2)	1444534.9 (1281311.17-1607758.62)	69.75 (64.32-75.17)
	2023	NA	NA	NA	NA	514172.79 (426785.35-601560.22)	24.84 (21.5-28.18)	1466980.73 (1243871.55-1690089.92)	70.07 (61.13-79)
	2024	NA	NA	NA	NA	514602.67 (400333.98-628871.35)	24.6 (19.81-29.4)	1488867.1 (1178087.17-1799647.03)	70.25 (56.86-83.64)
	2025	NA	NA	NA	NA	514569.64 (366488.08-662651.19)	24.31 (17.86-30.76)	1510596.2 (1089401.74-1931790.67)	70.3 (51.76-88.84)
	2026	NA	NA	NA	NA	514333.27 (326627.17-702039.38)	23.97 (15.73-32.21)	1532451.58 (980522.29-2084380.87)	70.2 (45.97-94.43)
	2027	NA	NA	NA	NA	514057.32 (281415.86-746698.77)	23.58 (13.45-33.71)	1554594.45 (852089.27-2257099.62)	69.94 (39.56-100.32)
	2028	NA	NA	NA	NA	513896.49 (231138.26-796654.71)	23.14 (11.06-35.22)	1577738.18 (704016.56-2451459.8)	69.52 (32.65-106.4)
	2029	NA	NA	NA	NA	514051.7 (175678.2-852425.21)	22.65 (8.6-36.71)	1602972.96 (534979.04-2670966.88)	68.95 (25.33-112.58)
	2030	NA	NA	NA	NA	514768.14 (114520-915016.28)	22.13 (6.1-38.17)	1631018.64 (341985.01-2920052.26)	68.24 (17.69-118.8)
	2031	NA	NA	NA	NA	516310.75 (46685.21-985936.29)	21.57 (3.58-39.56)	1662462.5 (120364.82-3204560.18)	67.39 (9.8-124.99)
Other gynecological diseases	2022	11718715.57 (10524381-12913050.14)	570.73 (540.16-601.3)	2749.96 (2420.31-3079.61)	0.14 (0.13-0.14)	367432844.99 (339706770.23-395158919.75)	17993.94 (17268.28-18719.59)	409936457.52 (383027179.65-436845735.39)	19998.75 (19285.79-20711.7)
	2023	11823914.15 (10547660.19-13100168.11)	571.71 (535.24-608.18)	2782.11 (2430.14-3134.09)	0.14 (0.13-0.14)	371060999.54 (340805263.39-401316735.69)	18047.95 (17140.3-18955.6)	414241023.21 (384627083.91-443854962.5)	20060.13 (19155.16-20965.11)
	2024	11925762.02 (10534550.83-13316973.21)	572.66 (528.48-616.84)	2812.77 (2429.72-3195.83)	0.14 (0.13-0.15)	374572223.34 (340679745.54-408464701.15)	18099.7 (16954.55-19244.84)	418449264.48 (384924248.85-451974280.11)	20119.67 (18964.4-21274.93)
	2025	12022805.7 (10481701.14-13563910.26)	573.46 (520.04-626.87)	2841.74 (2418.25-3265.23)	0.14 (0.12-0.15)	377955490.9 (339292753.91-416618227.89)	18147.32 (16719.4-19575.24)	422527925.51 (383874257.6-461181593.43)	20175.24 (18722.63-21627.85)
	2026	12115307.96 (10388945.25-13841670.67)	574.05 (510.11-638)	2869.08 (2395.63-3342.54)	0.14 (0.12-0.15)	381239267.98 (336698211.66-425780324.3)	18190.32 (16441.07-19939.57)	426495554.88 (381536580.47-471454529.3)	20226.64 (18436.53-22016.75)
	2027	12203789.93 (10257885.04-14149694.82)	574.39 (498.79-649.99)	2895.1 (2362.37-3427.82)	0.14 (0.12-0.16)	384454355.33 (332987566.04-435921144.61)	18228.01 (16123.59-20332.43)	430372025.91 (378004706.75-482739345.07)	20273.42 (18110.28-22436.55)
	2028	12285738.52 (10089847.01-14481630.03)	574.35 (486.2-662.5)	2921.05 (2320.25-3521.86)	0.14 (0.11-0.16)	387528501.37 (328221560.19-446835442.55)	18256.7 (15769.18-20744.23)	434091023.41 (373361508.61-494820538.2)	20311.55 (17746.15-22876.94)
	2029	12358504.16 (9885313.23-14831695.09)	573.87 (472.41-675.33)	2947.37 (2270.09-3624.66)	0.14 (0.11-0.16)	390390984.42 (322425577.71-458356391.14)	18275.06 (15380.04-21170.08)	437584010.67 (367641688.69-507526332.66)	20339.33 (17346.15-23332.51)
	2030	12421850.38 (9645773.77-15197926.99)	572.96 (457.51-688.41)	2973.06 (2211.35-3734.76)	0.14 (0.11-0.17)	393046963.1 (315652284.05-470441642.16)	18283.78 (14958.64-21608.93)	440839566.7 (360884855.26-520794278.13)	20357.56 (16912.81-23802.31)
	2031	12477213.22 (9373304.89-15581121.55)	571.67 (441.59-701.75)	2997.14 (2143.47-3850.81)	0.14 (0.1-0.17)	395545460.8 (307961082.63-483129838.96)	18284.94 (14507.57-22062.3)	443905067.9 (353146737.89-534663397.92)	20368.97 (16449.11-24288.82)
Abbreviations: DALYs disability-adjusted life-years; ASDR age-standardized DALYs rate; ASMR age-standardized mortality rate；ASIR age-standardized incidence rate；ASPR age-standardized prevalence rate; CI confidence interval.
