# Supplementary material for: Rising global burden of common gynecological diseases in women of childbearing age from 1990 to 2021: an update from the Global Burden of Disease Study 2021
Source: Reprod Health. 2025 Apr 21;22:57. doi: 10.1186/s12978-025-02013-1 (PMC12010537; doi:10.1186/s12978-025-02013-1)
Supplement: Supplementary file 19 — Additional file 19. [file 12978_2025_2013_MOESM19_ESM.xlsx]

## Sheet: Sheet1
Table S17 The predicted global burden of gynecological diseases among women of childbearing age from 2022 to 2031 based on Nordpred model.
Disease	Year	DALYs		Death		Incidence		Prevalence
		Case number	ASDR (per 100,000 population)	Case number	ASMR (per 100,000 population)	Case number	ASIR (per 100,000 population)	Case number	ASPR (per 100,000 population)
Combined gynecological disorders	2022	45595928	2242.43	381561	18.6204	931943562	46127	2240296734	110450
	2023	45119757	2205.68	369852	17.9388	942967650	46355.9	2265848813	110878
	2024	44614250	2168.94	357744	17.2571	953888983	46584.8	2291484101	111306
	2025	44384692	2145.74	351110	16.8415	963262292	46742	2314552721	111614
	2026	44131886	2122.55	344174	16.4259	972467948	46899.1	2337197556	111923
	2027	43858863	2099.35	336965	16.0103	981467860	47056.2	2359164760	112231
	2028	43570404	2076.16	329565	15.5947	990230803	47213.4	2380545270	112539
	2029	43262755	2052.97	321932	15.1791	998729930	47370.5	2401404835	112848
	2030	42930478	2029.77	313981	14.7635	1006930843	47527.6	2421449279	113156
	2031	42570905	2006.58	305672	14.3479	1014798615	47684.8	2440383455	113464
HIV/AIDS	2022	NA	NA	263968	12.9911	697637	35.3371	16944662	817.271
	2023	NA	NA	253389	12.4138	675938	34.0725	17168449	821.435
	2024	NA	NA	242446	11.8364	654081	32.8078	17396045	825.599
	2025	NA	NA	237493	11.5472	639325	31.9173	17491115	823.779
	2026	NA	NA	232327	11.258	624445	31.0267	17583865	821.959
	2027	NA	NA	226991	10.9688	609447	30.1361	17674164	820.138
	2028	NA	NA	221517	10.6796	594328	29.2455	17765569	818.318
	2029	NA	NA	215869	10.3904	579050	28.3549	17859062	816.498
	2030	NA	NA	210040	10.1012	563564	27.4643	17950787	814.677
	2031	NA	NA	204042	9.81197	547815	26.5737	18036463	812.857
Sexually transmitted infections excluding HIV	2022	718341	35.3782	2260	0.112169	300018843	14871.3	560991373	27543.8
	2023	727343	35.5609	2271	0.111974	304666937	15003.5	567653575	27664.3
	2024	736372	35.7437	2282	0.111779	309307575	15135.7	574336048	27784.8
	2025	743468	35.8379	2293	0.111539	312953999	15220	579913932	27854
	2026	750403	35.9321	2303	0.1113	316591451	15304.2	585431452	27923.1
	2027	757116	36.0262	2312	0.11106	320216612	15388.5	590858515	27992.3
	2028	763632	36.1204	2322	0.11082	323822168	15472.7	596250704	28061.5
	2029	769967	36.2146	2331	0.110581	327391403	15556.9	601608495	28130.7
	2030	776041	36.3088	2340	0.110341	330900820	15641.2	606816069	28199.9
	2031	781781	36.4029	2347	0.110101	334323584	15725.4	611754229	28269
Premenstrual syndrome	2022	7655003	381.641	NA	NA	239109487	12027.1	916118517	45641.8
	2023	7724481	382.349	NA	NA	241260492	12051.4	924639400	45734.5
	2024	7794998	383.058	NA	NA	243416150	12075.7	933287159	45827.1
	2025	7862436	383.625	NA	NA	245460359	12096.4	941514584	45900.2
	2026	7928370	384.191	NA	NA	247421106	12117	949559409	45973.4
	2027	7991503	384.758	NA	NA	249254940	12137.7	957264287	46046.5
	2028	8052047	385.325	NA	NA	250939525	12158.3	964656490	46119.6
	2029	8110470	385.891	NA	NA	252491318	12179	971793552	46192.7
	2030	8165839	386.458	NA	NA	253924626	12199.7	978562204	46265.8
	2031	8217221	387.025	NA	NA	255253278	12220.3	984848764	46338.9
Endometriosis	2022	1996322	99.041	50	0.002403	3526172	178.893	21630169	1072.65
	2023	1999203	98.6054	51	0.002418	3529613	178.009	21664955	1068.05
	2024	2001821	98.1698	52	0.002433	3533907	177.125	21696992	1063.46
	2025	2006535	97.8431	52	0.002432	3543661	176.499	21750622	1059.99
	2026	2011086	97.5163	53	0.002431	3553010	175.873	21802460	1056.53
	2027	2015535	97.1895	54	0.00243	3561338	175.248	21853087	1053.06
	2028	2020006	96.8627	54	0.002429	3568904	174.622	21903924	1049.59
	2029	2024363	96.5359	55	0.002428	3575942	173.996	21953555	1046.12
	2030	2028301	96.2091	55	0.002427	3581824	173.371	21998560	1042.65
	2031	2031525	95.8823	56	0.002426	3585925	172.745	22035680	1039.19
Female infertility	2022	636920	31.4336	NA	NA	NA	NA	116662517	5748.55
	2023	652192	31.9543	NA	NA	NA	NA	119484870	5844.65
	2024	667354	32.4749	NA	NA	NA	NA	122279590	5940.75
	2025	679548	32.8606	NA	NA	NA	NA	124606105	6015.78
	2026	691420	33.2462	NA	NA	NA	NA	126868527	6090.82
	2027	702854	33.6319	NA	NA	NA	NA	129046311	6165.85
	2028	713567	34.0175	NA	NA	NA	NA	131086101	6240.89
	2029	723559	34.4031	NA	NA	NA	NA	132987635	6315.92
	2030	733135	34.7888	NA	NA	NA	NA	134810216	6390.96
	2031	742612	35.1744	NA	NA	NA	NA	136615749	6465.99
Polycystic ovarian syndrome	2022	592554	29.6019	NA	NA	1164226	63.082	68152395	3399.81
	2023	600745	29.8188	NA	NA	1170324	63.0201	69278773	3433.46
	2024	609001	30.0358	NA	NA	1177353	62.9582	70414686	3467.11
	2025	616472	30.2102	NA	NA	1184778	62.8964	71430480	3494.31
	2026	623945	30.3846	NA	NA	1191966	62.8345	72447035	3521.52
	2027	631388	30.559	NA	NA	1198334	62.7727	73459940	3548.72
	2028	638828	30.7334	NA	NA	1203950	62.7108	74472663	3575.92
	2029	646248	30.9079	NA	NA	1209057	62.6489	75483524	3603.12
	2030	653541	31.0823	NA	NA	1213324	62.5871	76480155	3630.32
	2031	660600	31.2567	NA	NA	1216411	62.5252	77450061	3657.52
Uterine fibroids	2022	101388	4.88769	1012	0.048641	10142472	495.127	88061324	4230.66
	2023	102356	4.88545	1018	0.0484	10239850	496.083	89178991	4240.36
	2024	103356	4.88321	1024	0.048158	10331393	497.038	90317915	4250.05
	2025	104132	4.87059	1029	0.04787	10410341	497.714	91339682	4254.81
	2026	104884	4.85798	1033	0.047582	10482585	498.389	92323414	4259.57
	2027	105585	4.84536	1038	0.047294	10547924	499.065	93241808	4264.32
	2028	106263	4.83275	1043	0.047006	10603805	499.741	94112364	4269.08
	2029	106933	4.82013	1048	0.046718	10650189	500.416	94953115	4273.83
	2030	107547	4.80752	1053	0.04643	10690724	501.092	95738462	4278.59
	2031	108059	4.7949	1057	0.046142	10729087	501.767	96443235	4283.35
Genital prolapse	2022	104767	4.99041	21	0.001009	5765814	276.154	32874326	1565.26
	2023	105352	4.96636	21	0.000999	5787999	274.521	33063364	1557.95
	2024	105967	4.94231	21	0.000988	5811278	272.888	33262043	1550.64
	2025	106582	4.91786	21	0.000975	5831026	271.113	33469065	1543.62
	2026	107183	4.89341	21	0.000962	5849693	269.338	33671647	1536.6
	2027	107749	4.86897	21	0.000948	5866467	267.564	33863410	1529.58
	2028	108335	4.84452	21	0.000935	5884139	265.789	34062052	1522.56
	2029	108952	4.82007	21	0.000921	5903045	264.014	34270534	1515.54
	2030	109514	4.79563	21	0.000908	5919058	262.239	34462270	1508.52
	2031	109944	4.77118	21	0.000894	5928361	260.465	34612409	1501.5
Cervical cancer	2022	4312877	206.616	84239	4.0182	320299	15.3702	2140327	102.918
	2023	4343012	205.911	84861	4.0044	324510	15.4161	2170766	103.362
	2024	4374591	205.206	85522	3.9906	328816	15.462	2201629	103.806
	2025	4404679	204.421	86157	3.97494	332636	15.4845	2228006	104.044
	2026	4433682	203.636	86778	3.95929	336380	15.507	2253730	104.282
	2027	4460357	202.851	87362	3.94363	339966	15.5295	2278307	104.52
	2028	4486394	202.066	87949	3.92798	343484	15.552	2302153	104.757
	2029	4512521	201.281	88556	3.91232	346989	15.5745	2325594	104.995
	2030	4536163	200.496	89116	3.89667	350341	15.597	2347983	105.233
	2031	4554846	199.711	89568	3.88102	353398	15.6195	2368652	105.471
Uterine cancer	2022	382796	18.1908	7242	0.343035	61212	2.89403	504522	23.8584
	2023	384904	18.1013	7249	0.339713	62067	2.90204	512018	23.9466
	2024	387196	18.0119	7259	0.33639	62971	2.91005	519921	24.0348
	2025	390882	17.9812	7311	0.334905	63917	2.91828	528178	24.1244
	2026	394627	17.9505	7365	0.33342	64888	2.9265	536638	24.2141
	2027	398345	17.9198	7419	0.331936	65871	2.93472	545194	24.3037
	2028	402280	17.8891	7478	0.330451	66914	2.94295	554254	24.3933
	2029	406473	17.8584	7543	0.328966	68029	2.95117	563901	24.4829
	2030	410543	17.8277	7605	0.327481	69141	2.95939	573532	24.5726
	2031	414116	17.797	7657	0.325996	70175	2.96761	582527	24.6622
Ovarian cancer	2022	1342583	64.5067	26060	1.24382	89067	4.31686	543476	26.4515
	2023	1363029	64.8517	26422	1.24815	90493	4.34633	552184	26.6402
	2024	1384322	65.1968	26802	1.25249	91968	4.3758	561156	26.8289
	2025	1405074	65.4854	27170	1.25561	93392	4.40106	569814	26.9926
	2026	1426173	65.7741	27547	1.25873	94834	4.42632	578543	27.1563
	2027	1447371	66.0627	27929	1.26185	96277	4.45159	587246	27.32
	2028	1469473	66.3514	28335	1.26497	97762	4.47685	596132	27.4837
	2029	1492604	66.64	28766	1.26809	99297	4.50211	605243	27.6474
	2030	1515499	66.9287	29195	1.27122	100814	4.52738	614231	27.8111
	2031	1536903	67.2173	29591	1.27434	102247	4.55264	622750	27.9748
Benign and in situ cervical and uterine neoplasms	2022	NA	NA	NA	NA	504883	24.7356	1379530	66.8041
	2023	NA	NA	NA	NA	505574	24.5868	1384123	66.4217
	2024	NA	NA	NA	NA	506061	24.4379	1388580	66.0393
	2025	NA	NA	NA	NA	504319	24.1949	1387487	65.4198
	2026	NA	NA	NA	NA	502447	23.9518	1385937	64.8003
	2027	NA	NA	NA	NA	500460	23.7087	1383763	64.1808
	2028	NA	NA	NA	NA	498283	23.4657	1381054	63.5613
	2029	NA	NA	NA	NA	495876	23.2226	1377922	62.9418
	2030	NA	NA	NA	NA	493285	22.9796	1374176	62.3223
	2031	NA	NA	NA	NA	490545	22.7365	1369596	61.7028
Other gynecological diseases	2022	11922729	580.136	2708	0.133324	369891215	18097.2	413697166	20164.6
	2023	12050395	581.983	2729	0.133359	373776815	18160.7	418315812	20237.4
	2024	12174714	583.829	2750	0.133395	377559638	18224.3	422848477	20310.3
	2025	12277655	584.679	2765	0.133125	380797825	18262.2	426783093	20355.1
	2026	12377985	585.528	2781	0.132854	383968441	18300.1	430632544	20399.9
	2027	12475806	586.377	2796	0.132584	387083129	18338	434389702	20444.6
	2028	12571184	587.226	2812	0.132314	390138838	18376	438065470	20489.4
	2029	12663396	588.075	2829	0.132044	393106523	18413.9	441642682	20534.2
	2030	12751434	588.924	2846	0.131773	395962576	18451.8	445075606	20579
	2031	12834383	589.773	2861	0.131503	398686662	18489.8	448322076	20623.8
Abbreviations: DALYs disability-adjusted life-years; ASDR age-standardized DALYs rate; ASMR age-standardized mortality rate；ASIR age-standardized incidence rate；ASPR age-standardized prevalence rate.
